# Supplementary material for: Effects of genetic variations on microRNA: target interactions
Source: Nucleic Acids Res. 2014 Jul 31;42(15):9543–52. doi: 10.1093/nar/gku675 (PMC4150780; doi:10.1093/nar/gku675)
Supplement: SUPPLEMENTARY DATA [file supp_gku675_nar-01456-z-2014-File003.zip]

Archive with 7 entries (7 files):
- NAR-01456-2014 Suppl files/Supplementary_figs.pdf
- NAR-01456-2014 Suppl files/Supplementary_Table1.xls
- NAR-01456-2014 Suppl files/Supplementary_Table2.xls
- NAR-01456-2014 Suppl files/Supplementary_Table3.xls
- NAR-01456-2014 Suppl files/Supplementary_Table4.xls
- NAR-01456-2014 Suppl files/Supplementary_Table5.xls
- NAR-01456-2014 Suppl files/Supplementary_Table6.xls
