# Supplementary material for: Effects of genetic variations on microRNA: target interactions
Source: Nucleic Acids Res. 2014 Jul 31;42(15):9543–52. doi: 10.1093/nar/gku675 (PMC4150780; doi:10.1093/nar/gku675)
Supplement: SUPPLEMENTARY DATA [file supp_gku675_nar-01456-z-2014-File003.zip › NAR-01456-2014 Suppl files/Supplementary_Table1.xls]

## Sheet: Supplementary_Table1.txt
seq_allele_ID	snpID	snpStrand	allele	MAF	snp_location	snp_region	geneSymbol	transcript	miRNA	Site_Position	dG_hybrid	dG_total	Site_Access	Upstream_Access(25nt)	Dwstream_Access(25nt)	Seed_Type	Length_3p_helix	Target_Mismatch	Target_Match	Mir_Match	Mir_Mismatch	cancerGeneGO
L2-407944_2.1.0	rs147614165	-	C	NA	1186	CDS	INTS12	ENST00000340139	MIMAT0000062_let-7a	1167-1187	-29.1	-6.312	0.266	0.626	0.294	7mer-m8	3	U GGA U	ACUG AACCUGCUACUUCG	UGAU UUGGAUGAUGGAGU	U AUG	NA
L2-407944_2.1.1	rs147614165	-	T	0.0005	1186	CDS	INTS12	ENST00000340139_rs147614165_T_0	MIMAT0000062_let-7a	1167-1186	-26.9	-3.294	0.228	0.605	0.28	offset-6mer	3	U GGA G	ACUG AACCUGCUACUUU	UGAU UUGGAUGAUGGAG	U AUG U	NA
L1HS-745335_2.1.0	rs192050976	-	A	NA	4617	3pUTR	FNIP1	ENST00000307968	MIMAT0000062_let-7a	4617-4634	-28.7	-15.731	0.263	0.372	0.379	8mer	4	A UU G	AUAC UCUACUACCUCA	UAUG GGAUGAUGGAGU	UUGA UU	NA
L1HS-745335_2.1.1	rs192050976	-	G	0.0041	4617	3pUTR	FNIP1	ENST00000307968_rs192050976_G_0	MIMAT0000062_let-7a	4617-4634	-29	-16.421	0.3	0.373	0.385	8mer	3	A UU G	GUAC UCUACUACCUCA	UAUG GGAUGAUGGAGU	UUGA UU	NA
L1HS-460644_3.1.0	rs201273972	+	G	NA	554	CDS	ACAD8	ENST00000281182	MIMAT0000062_let-7a	553-569	-29.6	-12.28	0.351	0.429	0.414	8mer	1	U UU C	UGC CCUACUGCCUCA	AUG GGAUGAUGGAGU	UUGAU UU	NA
L1HS-460644_3.1.1	rs201273972	+	T	0.0005	554	CDS	ACAD8	ENST00000281182_rs201273972_T_0	MIMAT0000062_let-7a	550-569	-26.1	-8.115	0.345	0.45	0.425	8mer	1	A UUU UU C	GU C CCUACUGCCUCA	UA G GGAUGAUGGAGU	UUGA U UU	NA
L1HS-460644_3.2.0	rs186756646	+	A	NA	569	CDS	ACAD8	ENST00000281182	MIMAT0000062_let-7a	553-569	-29.6	-12.28	0.351	0.429	0.414	8mer	1	U UU C	UGC CCUACUGCCUCA	AUG GGAUGAUGGAGU	UUGAU UU	NA
L1HS-460644_3.2.1	rs186756646	+	G	0.0005	569	CDS	ACAD8	ENST00000281182_rs186756646_G_0	MIMAT0000062_let-7a	553-569	-28.9	-10.741	0.286	0.422	0.383	7mer-m8	1	U UU C	UGC CCUACUGCCUCG	AUG GGAUGAUGGAGU	UUGAU UU	NA
0727A-1038941_1.1.0	rs199782001	+	T	NA	419	CDS	CCNB2	ENST00000288207	MIMAT0000062_let-7a	403-421	-27.8	-15.416	0.469	0.767	0.456	7mer-m8	4	C A U	AACUG AACCUACUGCUUC	UUGAU UUGGAUGAUGGAG	AUG U	cell cycle;cell division;microtubule cytoskeleton;mitosis;nucleus;protein binding;regulation of progression through cell cycle
0727A-1038941_1.1.1	rs199782001	+	C	0	419	CDS	CCNB2	ENST00000288207_rs199782001_C_0	MIMAT0000062_let-7a	403-421	-30.5	-17.332	0.371	0.785	0.489	7mer-m8	4	C A U	AACUG AACCUACUGCCUC	UUGAU UUGGAUGAUGGAG	AUG U	cell cycle;cell division;microtubule cytoskeleton;mitosis;nucleus;protein binding;regulation of progression through cell cycle
L2HS-1055266_2.1.0	rs191691591	-	A	NA	4773	3pUTR	ZNF260	ENST00000523638	MIMAT0000062_let-7a	4767-4784	-29.6	-11.158	0.331	0.407	0.435	8mer	4	C C	ACU GCAACCU CUGCCUCA	UGA UGUUGGA GAUGGAGU	U UA U	NA
L2HS-1055266_2.1.1	rs191691591	-	G	0.0009	4773	3pUTR	ZNF260	ENST00000523638_rs191691591_G_0	MIMAT0000062_let-7a	4767-4784	-29.6	-4.345	0.273	0.407	0.431	8mer	3	C C	ACU GCAGCCU CUGCCUCA	UGA UGUUGGA GAUGGAGU	U UA U	NA
L2-303414_2.1.0	rs200586518	+	A	NA	2305	CDS	ATXN2L	ENST00000336783	MIMAT0000062_let-7a	2294-2314	-27.8	-19.607	0.581	0.401	0.451	7mer-A1	4	A UCU A G	GUACA CCUAC UACCUCA	UAUGU GGAUG AUGGAGU	UUGA U	NA
L2-303414_2.1.1	rs200586518	+	G	0.0005	2305	CDS	ATXN2L	ENST00000336783_rs200586518_G_0	MIMAT0000062_let-7a	2294-2314	-27.8	-11.047	0.234	0.484	0.397	7mer-A1	4	A UCU A G	GUACA CCUGC UACCUCA	UAUGU GGAUG AUGGAGU	UUGA U	NA
L2HS-818525_2.1.0	rs74551421	-	C	NA	2683	3pUTR	METTL6	ENST00000443029	MIMAT0000062_let-7a	2682-2702	-28.3	-0.733	0.255	0.125	0.434	7mer-m8	4	CAU C	ACU UGCAACCU CUGCCUC	UGA AUGUUGGA GAUGGAG	U U U U	NA
L2HS-818525_2.1.1	rs74551421	-	G	0.01	2683	3pUTR	METTL6	ENST00000443029_rs74551421_G_0	MIMAT0000062_let-7a	2688-2702	-27.7	-6.518	0.189	0.362	0.202	7mer-m8	4	U C	UGCAACCU CUGCCUC	AUGUUGGA GAUGGAG	UUGAU U U	NA
L1HS-608156_2.1.0	rs201932457	-	C	NA	5288	CDS	PDE4DIP	ENST00000313382	MIMAT0000062_let-7a	5273-5291	-28.3	-18.174	0.478	0.4	0.391	8mer	3	C UU A	GACU C CCUACUACCUCA	UUGA G GGAUGAUGGAGU	UAU UU	actin binding;actin cytoskeleton;actin cytoskeleton organization and biogenesis;cytoskeleton organization and biogenesis
L1HS-608156_2.1.1	rs201932457	-	T	0.0014	5288	CDS	PDE4DIP	ENST00000313382_rs201932457_T_0	MIMAT0000062_let-7a	5273-5291	-25.6	-15.883	0.493	0.4	0.397	8mer	3	C UU A	GACU C CCUACUACUUCA	UUGA G GGAUGAUGGAGU	UAU UU	actin binding;actin cytoskeleton;actin cytoskeleton organization and biogenesis;cytoskeleton organization and biogenesis
L1HS-906535_1.1.0	rs78509573	-	C	NA	5421	3pUTR	DSC3	ENST00000360428	MIMAT0000062_let-7a	5412-5424	-27.2	-16.42	0.582	0.644	0.353	7mer-m8	3	A C	AACCUGCUACCUC	UUGGAUGAUGGAG	UUGAUAUG U	NA
L1HS-906535_1.1.1	rs78509573	-	T	0.04	5421	3pUTR	DSC3	ENST00000360428_rs78509573_T_0	MIMAT0000062_let-7a	5412-5424	-24.6	-9.869	0.433	0.646	0.337	7mer-m8	3	A C	AACCUGCUAUCUC	UUGGAUGAUGGAG	UUGAUAUG U	NA
L2-779857_1.1.0	rs78509573	-	C	NA	5464	3pUTR	DSC3	ENST00000434452	MIMAT0000062_let-7a	5455-5467	-27.2	-16.368	0.586	0.647	0.354	7mer-m8	3	A C	AACCUGCUACCUC	UUGGAUGAUGGAG	UUGAUAUG U	NA
L2-779857_1.1.1	rs78509573	-	T	0.04	5464	3pUTR	DSC3	ENST00000434452_rs78509573_T_0	MIMAT0000062_let-7a	5455-5467	-24.6	-9.919	0.434	0.647	0.332	7mer-m8	3	A C	AACCUGCUAUCUC	UUGGAUGAUGGAG	UUGAUAUG U	NA
L2HS-1687983_1.1.0	rs193116346	-	C	NA	3493	3pUTR	C7orf60	ENST00000297145	MIMAT0000062_let-7a	3484-3500	-26.2	-19.84	0.511	0.446	0.23	seedless	4	U A A	UUAUA AACCUACUACC	GAUAU UUGGAUGAUGG	UU G AGU	NA
L2HS-1687983_1.1.1	rs193116346	-	T	0.0005	3493	3pUTR	C7orf60	ENST00000297145_rs193116346_T_0	MIMAT0000062_let-7a	3484-3500	-23.5	-17.208	0.497	0.433	0.232	seedless	4	U A A	UUAUA AACUUACUACC	GAUAU UUGGAUGAUGG	UU G AGU	NA
L2-2502990_1.1.0	rs138687704	+	C	NA	2585	CDS	SMG7	ENST00000413782	MIMAT0000062_let-7a	2573-2588	-26.1	-16.586	0.535	0.547	0.542	offset-6mer	3	A C C	ACAG CCUACUACCUU	UGUU GGAUGAUGGAG	UUGAUA U	NA
L2-2502990_1.1.1	rs138687704	+	T	0.0005	2585	CDS	SMG7	ENST00000413782_rs138687704_T_0	MIMAT0000062_let-7a	2573-2588	-23.5	-17.422	0.644	0.535	0.616	offset-6mer	3	A C C	ACAGCC UACUAUCUU	UGUUGG AUGAUGGAG	UUGAUA U	NA
L2HS-3287998_1.1.0	rs60412768	-	C	NA	124	5pUTR	CNBP	ENST00000451728	MIMAT0000062_let-7a	114-127	-25.6	-8.399	0.327	0.541	0.35	offset-6mer	3	A G	ACAGCCU CUACCUU	UGUUGGA GAUGGAG	UUGAUA U U	NA
L2HS-3287998_1.1.1	rs60412768	-	T	0.01	124	5pUTR	CNBP	ENST00000451728_rs60412768_T_0	MIMAT0000062_let-7a	114-127	-23	-0.136	0.284	0.478	0.303	offset-6mer	3	A G	ACAGCCU CUAUCUU	UGUUGGA GAUGGAG	UUGAUA U U	NA
L2HS-741803_3.1.0	rs185506639	-	A	NA	3099	CDS	UBA6	ENST00000322244	MIMAT0000062_let-7a	3092-3111	-24.4	-19.369	0.627	0.471	0.443	seedless	3	A U A G	AAC UGUA AACCUACUACU	UUG AUAU UUGGAUGAUGG	G AGU	NA
L2HS-741803_3.1.1	rs185506639	-	G	0.0005	3099	CDS	UBA6	ENST00000322244_rs185506639_G_0	MIMAT0000062_let-7a	3092-3111	-24.1	-18.939	0.599	0.478	0.433	seedless	3	A U A G	AAC UGUG AACCUACUACU	UUG AUAU UUGGAUGAUGG	G AGU	NA
L2HS-741803_3.2.0	rs111757763	-	G	NA	3097	CDS	UBA6	ENST00000322244	MIMAT0000062_let-7a	3092-3111	-24.4	-19.369	0.627	0.471	0.443	seedless	3	A U A G	AAC UGUA AACCUACUACU	UUG AUAU UUGGAUGAUGG	G AGU	NA
L2HS-741803_3.2.1	rs111757763	-	T	0.01	3097	CDS	UBA6	ENST00000322244_rs111757763_T_0	MIMAT0000062_let-7a	3092-3111	-23.9	-21.686	0.736	0.461	0.289	seedless	4	A UUUAA G	AACU AACCUACUACU	UUGA UUGGAUGAUGG	UAUG AGU	NA
L1HS-1078807_1.1.0	rs113049462	+	A	NA	1052	CDS	TAB2	ENST00000286332	MIMAT0000062_let-7a	1028-1057	-25.5	-19.733	0.682	0.397	0.832	8mer	4	C UGCCAAUCAGUUC C	UACA ACCUACUACUUCA	AUGU UGGAUGAUGGAGU	UUGAU	NA
L1HS-1078807_1.1.1	rs113049462	+	G	0.0005	1052	CDS	TAB2	ENST00000286332_rs113049462_G_0	MIMAT0000062_let-7a	1028-1057	-25.5	-17.76	0.586	0.394	0.838	8mer	4	C UGCCAAUCAGUUC C	UACA ACCUACUGCUUCA	AUGU UGGAUGAUGGAGU	UUGAU	NA
L1HS-372216_3.1.0	rs113049462	+	A	NA	1451	CDS	TAB2	ENST00000367456	MIMAT0000062_let-7a	1422-1456	-25.6	-15.544	0.669	0.543	0.776	8mer	4	UG C UGCCAAUCAGUUC C	A U UACA ACCUACUACUUCA	U A AUGU UGGAUGAUGGAGU	UG U	NA
L1HS-372216_3.1.1	rs113049462	+	G	0.0005	1451	CDS	TAB2	ENST00000367456_rs113049462_G_0	MIMAT0000062_let-7a	1422-1456	-25.6	-14.056	0.558	0.558	0.703	8mer	4	UG C UGCCAAUCAGUUC C	A U UACA ACCUACUGCUUCA	U A AUGU UGGAUGAUGGAGU	UG U	NA
TAON-650461-1_2.1.0	rs201344073	-	A	NA	1476	CDS	CYP2R1	ENST00000334636	MIMAT0000062_let-7a	1461-1486	-26.3	-15.57	0.571	0.402	0.347	8mer	2	U AU CCAACC U	GAC UGCAGCC CUACCUCA	UUG AUGUUGG GAUGGAGU	AU AU	NA
TAON-650461-1_2.1.1	rs201344073	-	G	0.0005	1476	CDS	CYP2R1	ENST00000334636_rs201344073_G_0	MIMAT0000062_let-7a	1461-1486	-26.3	-14.539	0.549	0.362	0.468	8mer	2	U AU CCAGCC U	GAC UGCAGCC CUACCUCA	UUG AUGUUGG GAUGGAGU	AU AU	NA
L2HS-1688050_1.1.0	rs200247057	-	C	NA	431	CDS	SF3A1	ENST00000215793	MIMAT0000062_let-7a	417-438	-25	-16.134	0.687	0.328	0.324	seedless	3	U CCU CAU G	GAC UAC GCCUACUACC	UUG AUG UGGAUGAUGG	AU U AGU	NA
L2HS-1688050_1.1.1	rs200247057	-	A	0.0005	431	CDS	SF3A1	ENST00000215793_rs200247057_A_0	MIMAT0000062_let-7a	424-438	-19.2	-17.472	0.864	0.328	0.335	seedless	2	U C G	AC AUGCA UACUACC	UG UAUGU AUGAUGG	U A UGG AGU	NA
L2-779900_1.1.0	rs11702450	-	C	NA	1578	CDS	MCM3AP	ENST00000397708	MIMAT0000062_let-7a	1577-1594	-24.6	-8.984	0.368	0.623	0.377	8mer	3	A UC G A	ACA CCU ACUACCUCA	UGU GGA UGAUGGAGU	UUGAUA U	NA
L2-779900_1.1.1	rs11702450	-	T	0.27	1578	CDS	MCM3AP	ENST00000397708_rs11702450_T_0	MIMAT0000062_let-7a	1577-1594	-23.2	-7.619	0.386	0.573	0.384	8mer	3	A C G A	AUAU CCU ACUACCUCA	UAUG GGA UGAUGGAGU	UUGA UU	NA
L2-779764_1.1.0	rs200247057	-	C	NA	408	CDS	SF3A1	ENST00000439242	MIMAT0000062_let-7a	400-415	-24.2	-22.942	0.852	0.305	0.346	seedless	3	U CAU G	UAC GCCUACUACC	AUG UGGAUGAUGG	UUGAU U AGU	NA
L2-779764_1.1.1	rs200247057	-	A	0.0005	408	CDS	SF3A1	ENST00000439242_rs200247057_A_0	MIMAT0000062_let-7a	401-415	-19.2	-17.593	0.869	0.321	0.334	seedless	2	U C G	AC AUGCA UACUACC	UG UAUGU AUGAUGG	U A UGG AGU	NA
L2HS-360086_4.1.0	rs116058353	-	A	NA	610	CDS	HOXB4	ENST00000332503	MIMAT0000062_let-7a	609-622	-24.9	-19.061	0.673	0.423	0.261	offset-6mer	6	C G	UACAACC GCUACCU	AUGUUGG UGAUGGA	UUGAU A GU	NA
L2HS-360086_4.1.1	rs116058353	-	G	0.0014	610	CDS	HOXB4	ENST00000332503_rs116058353_G_0	MIMAT0000062_let-7a	607-622	-25.1	-17.269	0.627	0.331	0.262	offset-6mer	4	C G	ACU GCAACC GCUACCU	UGA UGUUGG UGAUGGA	U UA A GU	NA
L2HS-1687931_1.1.0	rs186499281	-	A	NA	1684	CDS	WDR46	ENST00000374617	MIMAT0000062_let-7a	1671-1684	-24.9	-1.328	0.142	0.451	0.276	8mer	3	A C	ACAGCC CUACCUCA	UGUUGG GAUGGAGU	UUGAUA AU	NA
L2HS-1687931_1.1.1	rs186499281	-	G	0.0009	1684	CDS	WDR46	ENST00000374617_rs186499281_G_0	MIMAT0000062_let-7a	1671-1684	-24.2	-4.503	0.223	0.427	0.283	7mer-m8	3	A C	ACAGCC CUACCUCG	UGUUGG GAUGGAGU	UUGAUA AU	NA
L2-303412_2.1.0	rs147976214	-	C	NA	1765	CDS	BAZ1B	ENST00000339594	MIMAT0000062_let-7a	1758-1774	-25.4	-11.733	0.437	0.519	0.697	seedless	2	C U	UGCAG CCUAC ACCUCA	AUGUU GGAUG UGGAGU	UUGAU A	centric heterochromatin;chromatin assembly or disassembly;chromatin remodeling;condensed chromosome;metal ion binding;nucleus;protein binding;regulation of transcription, DNA-dependent;transcription;transcription factor activity;zinc ion binding
L2-303412_2.1.1	rs147976214	-	T	0.0009	1765	CDS	BAZ1B	ENST00000339594_rs147976214_T_0	MIMAT0000062_let-7a	1758-1774	-25.4	-10.465	0.426	0.553	0.694	seedless	2	U U	UGCAGCC UAC ACCUCA	AUGUUGG AUG UGGAGU	UUGAU A	centric heterochromatin;chromatin assembly or disassembly;chromatin remodeling;condensed chromosome;metal ion binding;nucleus;protein binding;regulation of transcription, DNA-dependent;transcription;transcription factor activity;zinc ion binding
L2-2046570_1.1.0	rs142276071	+	A	NA	126	CDS	TMX2	ENST00000278422	MIMAT0000062_let-7a	108-130	-25	-12.963	0.617	0.409	0.426	offset-6mer	4	U CGCC U C	GGCU CAACC UACUACCUU	UUGA GUUGG AUGAUGGAG	UAU U	NA
L2-2046570_1.1.1	rs142276071	+	G	0.0005	126	CDS	TMX2	ENST00000278422_rs142276071_G_0	MIMAT0000062_let-7a	108-130	-25	-6.079	0.481	0.455	0.43	offset-6mer	4	U CGCC U C	GGCU CAACC UACUGCCUU	UUGA GUUGG AUGAUGGAG	UAU U	NA
L2HS-486519_3.1.0	rs201873618	+	C	NA	604	CDS	S100PBP	ENST00000373475	MIMAT0000062_let-7a	588-607	-23.9	-9.01	0.431	0.3	0.431	8mer	2	U CUUCAA G	GACCU ACUACCUCA	UUGGA UGAUGGAGU	UUGAUAUG	NA
L2HS-486519_3.1.1	rs201873618	+	G	0.0005	604	CDS	S100PBP	ENST00000373475_rs201873618_G_0	MIMAT0000062_let-7a	588-607	-19.5	-4.343	0.415	0.297	0.446	seedless	2	U CUUCAA G G	GACCU ACUAC UCA	UUGGA UGAUG AGU	UUGAUAUG G	NA
L2HS-818558_2.1.0	rs116739042	+	C	NA	2098	3pUTR	HSF2	ENST00000368455	MIMAT0000062_let-7a	2095-2112	-24.5	-18.265	0.509	0.501	0.376	seedless	4	A A G	AUACGACC AUU ACCUCA	UAUGUUGG UGA UGGAGU	UUGA A	nucleus;regulation of transcription, DNA-dependent;sequence-specific DNA binding;transcription;transcription coactivator activity;transcription factor activity;transcription from RNA polymerase II promoter
L2HS-818558_2.1.1	rs116739042	+	T	0.0032	2098	3pUTR	HSF2	ENST00000368455_rs116739042_T_0	MIMAT0000062_let-7a	2095-2112	-22	-15.928	0.521	0.551	0.494	seedless	3	A A G	AUAUGACC AUU ACCUCA	UAUGUUGG UGA UGGAGU	UUGA A	nucleus;regulation of transcription, DNA-dependent;sequence-specific DNA binding;transcription;transcription coactivator activity;transcription factor activity;transcription from RNA polymerase II promoter
TAON-3929682-1_1.1.0	rs116739042	+	C	NA	2039	3pUTR	HSF2	ENST00000452194	MIMAT0000062_let-7a	2036-2053	-24.5	-18.146	0.503	0.509	0.368	seedless	4	A A G	AUACGACC AUU ACCUCA	UAUGUUGG UGA UGGAGU	UUGA A	nucleus;regulation of transcription, DNA-dependent;sequence-specific DNA binding;transcription;transcription coactivator activity;transcription factor activity;transcription from RNA polymerase II promoter
TAON-3929682-1_1.1.1	rs116739042	+	T	0.0032	2039	3pUTR	HSF2	ENST00000452194_rs116739042_T_0	MIMAT0000062_let-7a	2036-2053	-22	-15.934	0.523	0.555	0.486	seedless	3	A A G	AUAUGACC AUU ACCUCA	UAUGUUGG UGA UGGAGU	UUGA A	nucleus;regulation of transcription, DNA-dependent;sequence-specific DNA binding;transcription;transcription coactivator activity;transcription factor activity;transcription from RNA polymerase II promoter
L1-338350_2.1.0	rs35406888	+	A	NA	579	CDS	HOXC4	ENST00000430889	MIMAT0000062_let-7a	576-588	-23.6	-9.968	0.504	0.493	0.427	offset-6mer	5	G	ACAACC GCUACCU	UGUUGG UGAUGGA	UUGAUA A GU	NA
L1-338350_2.1.1	rs35406888	+	G	0.0041	579	CDS	HOXC4	ENST00000430889_rs35406888_G_0	MIMAT0000062_let-7a	576-588	-23.6	-6.931	0.352	0.519	0.449	offset-6mer	3	G	ACAGCC GCUACCU	UGUUGG UGAUGGA	UUGAUA A GU	NA
L2HS-572598_3.1.0	rs193269609	-	G	NA	304	5pUTR	NUDT5	ENST00000491614	MIMAT0000062_let-7a	295-308	-23.5	-4.394	0.114	0.395	0.445	7mer-m8	2	A C	GAC CUGCUGCCUC	UUG GAUGAUGGAG	UUGAUAUG U	NA
L2HS-572598_3.1.1	rs193269609	-	C	0.0005	304	5pUTR	NUDT5	ENST00000491614_rs193269609_C_0	MIMAT0000062_let-7a	295-308	-18.9	-11.607	0.536	0.346	0.337	seedless	2	A C C	GAC CUGCU CCUC	UUG GAUGA GGAG	UUGAUAUG U U	NA
L2HS-486495_3.1.0	rs61742084	-	C	NA	245	CDS	SRSF2	ENST00000392485	MIMAT0000062_let-7a	233-248	-22.2	-8.948	0.467	0.41	0.449	seedless	2	U CGC C	GACCUAC ACCUCG	UUGGAUG UGGAGU	UUGAUAUG A	NA
L2HS-486495_3.1.1	rs61742084	-	T	0.02	245	CDS	SRSF2	ENST00000392485_rs61742084_T_0	MIMAT0000062_let-7a	233-248	-19.5	-6.303	0.382	0.476	0.481	seedless	2	U CGC C	GACCUAC ACUUCG	UUGGAUG UGGAGU	UUGAUAUG A	NA
L2HS-2496898_1.1.0	rs192462211	-	A	NA	1947	3pUTR	CARHSP1	ENST00000396593	MIMAT0000062_let-7a	1941-1958	-23.9	-13.844	0.556	0.224	0.455	seedless	4	U C C	ACU GCAACCU CUG CCUC	UGA UGUUGGA GAU GGAG	U UA U U	NA
L2HS-2496898_1.1.1	rs192462211	-	G	0.0005	1947	3pUTR	CARHSP1	ENST00000396593_rs192462211_G_0	MIMAT0000062_let-7a	1941-1958	-23.9	-8.167	0.571	0.23	0.51	seedless	3	U C C	ACU GCAGCCU CUG CCUC	UGA UGUUGGA GAU GGAG	U UA U U	NA
L2HS-2496899_1.1.0	rs192462211	-	A	NA	1635	3pUTR	CARHSP1	ENST00000311052	MIMAT0000062_let-7a	1629-1646	-23.9	-13.913	0.556	0.224	0.453	seedless	4	U C C	ACU GCAACCU CUG CCUC	UGA UGUUGGA GAU GGAG	U UA U U	NA
L2HS-2496899_1.1.1	rs192462211	-	G	0.0005	1635	3pUTR	CARHSP1	ENST00000311052_rs192462211_G_0	MIMAT0000062_let-7a	1629-1646	-23.9	-8.134	0.574	0.23	0.513	seedless	3	U C C	ACU GCAGCCU CUG CCUC	UGA UGUUGGA GAU GGAG	U UA U U	NA
TAON-3929723-1_1.1.0	rs146310957	+	G	NA	1478	3pUTR	LIX1L	ENST00000369308	MIMAT0000062_let-7a	1466-1485	-21.5	-6.132	0.396	0.363	0.423	seedless	3	U CU UU U U	ACU CA CCUGCU CCUC	UGA GU GGAUGA GGAG	U UAU U U U	NA
TAON-3929723-1_1.1.1	rs146310957	+	C	0.01	1478	3pUTR	LIX1L	ENST00000369308_rs146310957_C_0	MIMAT0000062_let-7a	1466-1485	-16.9	-5.721	0.532	0.352	0.485	seedless	3	U CU UU C U U	ACU CA CCU CU CCUC	UGA GU GGA GA GGAG	U UAU U U U U	NA
L2HS-2790001_1.1.0	rs61738833	-	C	NA	959	CDS	CS	ENST00000351328	MIMAT0000062_let-7a	944-968	-22.9	-5.166	0.461	0.41	0.36	7mer-A1	3	A UCACGC C	ACUG GC GCCUG UACCUCA	UGAU UG UGGAU AUGGAGU	U A U G	NA
L2HS-2790001_1.1.1	rs61738833	-	T	0.01	959	CDS	CS	ENST00000351328_rs61738833_T_0	MIMAT0000062_let-7a	944-968	-24.4	-6.76	0.463	0.405	0.362	7mer-A1	3	A UCAC G UG C	ACUG GC GC CU UACCUCA	UGAU UG UG GA AUGGAGU	U A U UG	NA
L1HS-717620_2.1.0	rs200789026	+	A	NA	2708	CDS	HNRNPUL1	ENST00000392006	MIMAT0000062_let-7a	2704-2718	-21.4	-17.947	0.759	0.387	0.418	seedless	3	C A G	ACAG CCUAC CCUCA	UGUU GGAUG GGAGU	UUGAUA AU	NA
L1HS-717620_2.1.1	rs200789026	+	G	0.0005	2708	CDS	HNRNPUL1	ENST00000392006_rs200789026_G_0	MIMAT0000062_let-7a	2702-2718	-21.4	-2.584	0.461	0.424	0.568	seedless	2	CAG G	GCA GCCUAC CCUCA	UGU UGGAUG GGAGU	UUGAUA AU	NA
L1HS-717620_2.2.0	rs149475676	+	C	NA	2709	CDS	HNRNPUL1	ENST00000392006	MIMAT0000062_let-7a	2704-2718	-21.4	-17.947	0.759	0.387	0.418	seedless	3	C A G	ACAG CCUAC CCUCA	UGUU GGAUG GGAGU	UUGAUA AU	NA
L1HS-717620_2.2.1	rs149475676	+	T	0.0005	2709	CDS	HNRNPUL1	ENST00000392006_rs149475676_T_0	MIMAT0000062_let-7a	2704-2718	-18.8	-15.231	0.742	0.378	0.443	seedless	3	C G G	ACA AUCUAC CCUCA	UGU UGGAUG GGAGU	UUGAUA AU	NA
L1HS-717620_2.3.0	rs199930928	+	C	NA	2714	CDS	HNRNPUL1	ENST00000392006	MIMAT0000062_let-7a	2704-2718	-21.4	-17.947	0.759	0.387	0.418	seedless	3	C A G	ACAG CCUAC CCUCA	UGUU GGAUG GGAGU	UUGAUA AU	NA
L1HS-717620_2.3.1	rs199930928	+	T	0.0005	2714	CDS	HNRNPUL1	ENST00000392006_rs199930928_T_0	MIMAT0000062_let-7a	2704-2718	-20.2	-18.362	0.796	0.378	0.452	seedless	3	C A G	ACAG CCUACU CUCA	UGUU GGAUGA GAGU	UUGAUA UG	NA
0727AHS-75181_16.1.0	rs116096788	-	C	NA	2125	3pUTR	VGLL4	ENST00000273038	MIMAT0000062_let-7a	2111-2131	-19.1	-15.221	0.634	0.396	0.476	offset-6mer	3	A CUUAAU C	AAC ACUUACUAUCUU	UUG UGGAUGAUGGAG	AUAUGU U	NA
0727AHS-75181_16.1.1	rs116096788	-	T	0.0023	2125	3pUTR	VGLL4	ENST00000273038_rs116096788_T_0	MIMAT0000062_let-7a	2111-2131	-16.8	-13.017	0.671	0.425	0.488	6mer	3	A CUUAAU C	AAC ACUUAUUAUCUU	UUG UGGAUGAUGGAG	AUAUGU U	NA
L2-303382_2.1.0	rs201617521	+	T	NA	1774	CDS	GORASP2	ENST00000234160	MIMAT0000062_let-7a	1763-1776	-21.9	-16.147	0.67	0.406	0.371	seedless	4	C A A	CAACCU C ACCUCA	GUUGGA G UGGAGU	UUGAUAU U A	NA
L2-303382_2.1.1	rs201617521	+	C	0	1774	CDS	GORASP2	ENST00000234160_rs201617521_C_0	MIMAT0000062_let-7a	1763-1781	-18.3	-2.388	0.497	0.407	0.353	seedless	4	C CA CCCA C	CAACCU AC ACCUC	GUUGGA UG UGGAG	UUGAUAU A U	NA
L1HS-475706_3.1.0	rs141881558	+	C	NA	1637	CDS	CD2AP	ENST00000359314	MIMAT0000062_let-7a	1628-1641	-21	-11.62	0.499	0.656	0.446	seedless	3	A CC A	AACCUACU ACCU	UUGGAUGA UGGA	UUGAUAUG GU	NA
L1HS-475706_3.1.1	rs141881558	+	A	0.0005	1637	CDS	CD2AP	ENST00000359314_rs141881558_A_0	MIMAT0000062_let-7a	1628-1641	-21	-14.508	0.741	0.635	0.346	seedless	3	A CA A	AACCUACU ACCU	UUGGAUGA UGGA	UUGAUAUG GU	NA
L2HS-1110758_2.1.0	rs35376163	+	A	NA	906	CDS	SP1	ENST00000327443	MIMAT0000062_let-7a	900-927	-22.1	-12.665	0.489	0.485	0.375	offset-6mer	3	C CA G UUCUGCA G	CUGU ACAGC U GCUACCUU	GAUA UGUUG A UGAUGGAG	UU G U	double-stranded DNA binding;intracellular;metal ion binding;nucleus;positive regulation of global transcription from RNA polymerase II promoter;positive regulation of transcription, DNA-dependent;protein C-terminus binding;protein homodimerization activity;RNA polymerase II transcription factor activity;sequence-specific DNA binding;transcription;transcription factor activity;transcriptional acti…
L2HS-1110758_2.1.1	rs35376163	+	G	0.0014	906	CDS	SP1	ENST00000327443_rs35376163_G_0	MIMAT0000062_let-7a	900-927	-22.4	-10.331	0.501	0.452	0.414	offset-6mer	2	C CA G UUCUGCA G	CUGU GCAGC U GCUACCUU	GAUA UGUUG A UGAUGGAG	UU G U	double-stranded DNA binding;intracellular;metal ion binding;nucleus;positive regulation of global transcription from RNA polymerase II promoter;positive regulation of transcription, DNA-dependent;protein C-terminus binding;protein homodimerization activity;RNA polymerase II transcription factor activity;sequence-specific DNA binding;transcription;transcription factor activity;transcriptional acti…
L2HS-1110758_2.2.0	rs139770557	+	T	NA	916	CDS	SP1	ENST00000327443	MIMAT0000062_let-7a	900-927	-22.1	-12.665	0.489	0.485	0.375	offset-6mer	3	C CA G UUCUGCA G	CUGU ACAGC U GCUACCUU	GAUA UGUUG A UGAUGGAG	UU G U	double-stranded DNA binding;intracellular;metal ion binding;nucleus;positive regulation of global transcription from RNA polymerase II promoter;positive regulation of transcription, DNA-dependent;protein C-terminus binding;protein homodimerization activity;RNA polymerase II transcription factor activity;sequence-specific DNA binding;transcription;transcription factor activity;transcriptional acti…
L2HS-1110758_2.2.1	rs139770557	+	C	0.0005	916	CDS	SP1	ENST00000327443_rs139770557_C_0	MIMAT0000062_let-7a	900-927	-22.1	-11.29	0.52	0.442	0.395	offset-6mer	3	C CA G UUCCGCA G	CUGU ACAGC U GCUACCUU	GAUA UGUUG A UGAUGGAG	UU G U	double-stranded DNA binding;intracellular;metal ion binding;nucleus;positive regulation of global transcription from RNA polymerase II promoter;positive regulation of transcription, DNA-dependent;protein C-terminus binding;protein homodimerization activity;RNA polymerase II transcription factor activity;sequence-specific DNA binding;transcription;transcription factor activity;transcriptional acti…
TA1-4594777-1_1.1.0	rs191769834	+	C	NA	2528	3pUTR	AOC2	ENST00000253799	MIMAT0000062_let-7a	2525-2545	-21.5	-8.166	0.31	0.536	0.652	seedless	4	A C AU G	UAU ACAA CCUACUA CUCA	AUA UGUU GGAUGAU GAGU	UUG G	NA
TA1-4594777-1_1.1.1	rs191769834	+	A	0.0009	2528	3pUTR	AOC2	ENST00000253799_rs191769834_A_0	MIMAT0000062_let-7a	2525-2545	-21.5	-4.367	0.273	0.617	0.669	seedless	4	A A AU G	UAU ACAA CCUACUA CUCA	AUA UGUU GGAUGAU GAGU	UUG G	NA
TA1-4594751-1_1.1.0	rs139104482	+	C	NA	2619	CDS	EIF2C1	ENST00000373204	MIMAT0000062_let-7a	2618-2638	-22.5	-1.808	0.449	0.364	0.282	seedless	5	U CC G G U	ACUAUGC GCCUG UG CUU	UGAUAUG UGGAU AU GAG	U U G G U	NA
TA1-4594751-1_1.1.1	rs139104482	+	T	0.0005	2619	CDS	EIF2C1	ENST00000373204_rs139104482_T_0	MIMAT0000062_let-7a	2618-2638	-20.2	0.576	0.446	0.362	0.28	seedless	3	U CC G G U	AUUAUGC GCCUG UG CUU	UGAUAUG UGGAU AU GAG	U U G G U	NA
TAON-3929765-1_1.1.0	rs200231286	-	A	NA	635	3pUTR	RPS10	ENST00000326199	MIMAT0000062_let-7a	622-643	-21.9	-18.108	0.803	0.538	1	seedless	4	A AAAAA A	AACU UACAGCC ACCUUA	UUGA AUGUUGG UGGAGU	U AUGA	cytosolic small ribosomal subunit (sensu Eukaryota);ribonucleoprotein complex;RNA binding;structural constituent of ribosome;translation
TAON-3929765-1_1.1.1	rs200231286	-	G	0.0005	635	3pUTR	RPS10	ENST00000326199_rs200231286_G_0	MIMAT0000062_let-7a	622-643	-21.9	-16.463	0.536	0.508	1	seedless	4	A AAGAA A	AACU UACAGCC ACCUUA	UUGA AUGUUGG UGGAGU	U AUGA	cytosolic small ribosomal subunit (sensu Eukaryota);ribonucleoprotein complex;RNA binding;structural constituent of ribosome;translation
L1HS-693306_2.1.0	rs3748386	+	G	NA	3507	3pUTR	WWP2	ENST00000448661	MIMAT0000062_let-7a	3504-3516	-21.3	-10.403	0.476	0.508	0.353	seedless	3	A U	ACAGCC AC GCCUC	UGUUGG UG UGGAG	UUGAUA A A U	NA
L1HS-693306_2.1.1	rs3748386	+	A	0.5	3507	3pUTR	WWP2	ENST00000448661_rs3748386_A_0	MIMAT0000062_let-7a	3504-3516	-21.3	-14.472	0.647	0.54	0.369	seedless	5	A U	ACAACC AC GCCUC	UGUUGG UG UGGAG	UUGAUA A A U	NA
L2-629567_1.1.0	rs199610730	-	T	NA	1797	CDS	EXPH5	ENST00000443411	MIMAT0000062_let-7a	1794-1806	-19.2	5.665	0.237	0.376	0.556	7mer-m8	2	U U U	GAC CU CUGCCUC	UUG GA GAUGGAG	UUGAUAUG U U	NA
L2-629567_1.1.1	rs199610730	-	C	0.0014	1797	CDS	EXPH5	ENST00000443411_rs199610730_C_0	MIMAT0000062_let-7a	1792-1806	-20.6	4.309	0.318	0.376	0.549	7mer-m8	1	UG C U	U A CCU CUGCCUC	A U GGA GAUGGAG	UUGAU UG U U U	NA
L2HS-474434_3.1.0	rs16904999	-	G	NA	3164	3pUTR	TMEM64	ENST00000458549	MIMAT0000062_let-7a	3144-3170	-20.7	-16.322	0.764	0.641	0.281	6mer	5	U CUG UUUUUC UG U	AAC ACAACC U UGCUUC	UUG UGUUGG A AUGGAG	AUA UG U	NA
L2HS-474434_3.1.1	rs16904999	-	T	0.01	3164	3pUTR	TMEM64	ENST00000458549_rs16904999_T_0	MIMAT0000062_let-7a	3144-3170	-20.8	-16.232	0.814	0.668	0.276	6mer	5	U CUG UUUUCUU U	AAC ACAACCU UUGCUUC	UUG UGUUGGA GAUGGAG	AUA U U	NA
L2HS-3517367_1.1.0	rs145985140	-	G	NA	366	CDS	EEF2	ENST00000309311	MIMAT0000062_let-7a	364-381	-20.2	-7.126	0.362	0.513	0.492	seedless	2	GU G U U	ACG GCC GCU CCUCA	UGU UGG UGA GGAGU	UUGAUA A U	NA
L2HS-3517367_1.1.1	rs145985140	-	A	0.0009	366	CDS	EEF2	ENST00000309311_rs145985140_A_0	MIMAT0000062_let-7a	364-381	-20.9	-2.194	0.32	0.426	0.414	seedless	3	GU G U U	ACA GCC GCU CCUCA	UGU UGG UGA GGAGU	UUGAUA A U	NA
L2HS-1674835_1.1.0	rs3800989	-	T	NA	3239	3pUTR	KIAA1147	ENST00000297761	MIMAT0000062_let-7a	3227-3248	-20.7	-3.283	0.44	0.324	0.361	6mer	4	CUCUCUUC U	UGCAACC UUGCCUC	AUGUUGG GAUGGAG	UUGAU AU U	NA
L2HS-1674835_1.1.1	rs3800989	-	C	0.51	3239	3pUTR	KIAA1147	ENST00000297761_rs3800989_C_0	MIMAT0000062_let-7a	3227-3248	-20.7	-0.419	0.41	0.365	0.337	6mer	4	CUCUCCUC U	UGCAACC UUGCCUC	AUGUUGG GAUGGAG	UUGAU AU U	NA
L2HS-3681195_1.1.0	rs79165136	+	C	NA	1364	CDS	GTF3C5	ENST00000372097	MIMAT0000062_let-7a	1359-1383	-20.7	1.222	0.366	0.387	0.46	seedless	4	C CCCC C G A	AACU ACAGCCU AU ACC UCA	UUGA UGUUGGA UG UGG AGU	UA A	NA
L2HS-3681195_1.1.1	rs79165136	+	T	0.0009	1364	CDS	GTF3C5	ENST00000372097_rs79165136_T_0	MIMAT0000062_let-7a	1359-1383	-19.5	0.411	0.422	0.37	0.484	seedless	7	C CCCC C G A	AACUAUA GCCU AU ACC UCA	UUGAUAU UGGA UG UGG AGU	GU A	NA
L2HS-3185816_1.1.0	rs201471670	-	A	NA	50	CDS	KRTAP19-1	ENST00000390689	MIMAT0000062_let-7a	35-51	-20.7	-4.573	0.432	0.629	0.326	seedless	4	C CG G	ACUA GCAG CUACUAC	UGAU UGUU GAUGAUG	U A G GAGU	NA
L2HS-3185816_1.1.1	rs201471670	-	G	0	50	CDS	KRTAP19-1	ENST00000390689_rs201471670_G_0	MIMAT0000062_let-7a	35-51	-20.7	0.181	0.322	0.553	0.353	seedless	4	C CG G	ACUA GCAG CUACUGC	UGAU UGUU GAUGAUG	U A G GAGU	NA
L2HS-3185816_1.2.0	rs201021436	-	A	NA	47	CDS	KRTAP19-1	ENST00000390689	MIMAT0000062_let-7a	35-51	-20.7	-4.573	0.432	0.629	0.326	seedless	4	C CG G	ACUA GCAG CUACUAC	UGAU UGUU GAUGAUG	U A G GAGU	NA
L2HS-3185816_1.2.1	rs201021436	-	G	0	47	CDS	KRTAP19-1	ENST00000390689_rs201021436_G_0	MIMAT0000062_let-7a	35-51	-20.7	-1.186	0.331	0.624	0.319	seedless	4	C CG G	ACUA GCAG CUGCUAC	UGAU UGUU GAUGAUG	U A G GAGU	NA
L2HS-1085910_2.1.0	rs148193095	+	C	NA	592	CDS	SHMT2	ENST00000328923	MIMAT0000062_let-7a	592-620	-22.2	-8.744	0.55	0.548	0.438	seedless	5	C AGCU CCAAA G U	CUAUA CAACC ACU GCCUCA	GAUAU GUUGG UGA UGGAGU	UU A	NA
L2HS-1085910_2.1.1	rs148193095	+	A	0.0005	592	CDS	SHMT2	ENST00000328923_rs148193095_A_0	MIMAT0000062_let-7a	597-620	-21.4	-4.322	0.549	0.521	0.432	seedless	4	A CCAAA G U	AGCU CAACC ACU GCCUCA	UUGA GUUGG UGA UGGAGU	UAU A	NA
TA1-4594703-1_1.1.0	rs912901	-	G	NA	85	5pUTR	GLUL	ENST00000339526	MIMAT0000062_let-7a	71-94	-20.7	1.035	0.28	0.209	0.379	seedless	2	C CUC GCU C	GCU GCGGCCUA UUACC CG	UGA UGUUGGAU GAUGG GU	U UA A	NA
TA1-4594703-1_1.1.1	rs912901	-	C	0.84	85	5pUTR	GLUL	ENST00000339526_rs912901_C_0	MIMAT0000062_let-7a	71-94	-22.3	0.049	0.254	0.206	0.331	seedless	2	C CUC CUU C	GCU GCGGCCUAC UACC CG	UGA UGUUGGAUG AUGG GU	U UA A	NA
TA1-3037306-1_1.1.0	rs145992801	+	C	NA	1845	3pUTR	ARL6IP6	ENST00000326446	MIMAT0000062_let-7a	1844-1872	-18.4	2.369	0.308	0.308	0.467	offset-6mer	4	U CUC UUAUAGAA U	ACUA CGACUU GCUACUUU	UGAU GUUGGA UGAUGGAG	U AU U	NA
TA1-3037306-1_1.1.1	rs145992801	+	T	0.0023	1845	3pUTR	ARL6IP6	ENST00000326446_rs145992801_T_0	MIMAT0000062_let-7a	1842-1872	-17.5	2.599	0.349	0.265	0.464	offset-6mer	4	C UACUC UUAUAGAA U	CUAU CGACUU GCUACUUU	GAUA GUUGGA UGAUGGAG	UU U U	NA
L2HS-2856981_1.1.0	rs41266813	-	G	NA	491	CDS	HIST1H1D	ENST00000244534	MIMAT0000062_let-7a	481-499	-20	-1.227	0.42	0.453	0.619	seedless	2	U GC C A	GGCUG GCC GCUACC CG	UUGAU UGG UGAUGG GU	AUGU A A	NA
L2HS-2856981_1.1.1	rs41266813	-	C	0.0023	491	CDS	HIST1H1D	ENST00000244534_rs41266813_C_0	MIMAT0000062_let-7a	481-499	-17.7	6.153	0.418	0.413	0.571	seedless	2	U GC C C A	GGCUG GCC CUACC CG	UUGAU UGG GAUGG GU	AUGU AU A	NA
TAON-3929861-1_1.1.0	rs147199368	-	C	NA	3017	3pUTR	FOXJ3	ENST00000372572	MIMAT0000062_let-7a	3014-3023	-17.8	-12.722	0.435	0.198	0.413	offset-6mer	0	A C	UUGCUACCUU	GAUGAUGGAG	UUGAUAUGUUG U	NA
TAON-3929861-1_1.1.1	rs147199368	-	G	0.0027	3017	3pUTR	FOXJ3	ENST00000372572_rs147199368_G_0	MIMAT0000062_let-7a	3024-3042	-16.6	0.453	0.368	0.158	0.249	seedless	2	U A UG UA G	CUGUG A CU GCU CCU	GAUAU U GA UGA GGA	UU G UG U GU	NA
TAON-3929710-1_1.1.0	rs55773013	-	C	NA	2398	3pUTR	TRIM5	ENST00000380034	MIMAT0000062_let-7a	2374-2399	-19.4	8.955	0.329	0.283	0.35	seedless	3	A GGA G ACG G	GGCU GUGCAAU GC AUCUCG	UUGA UAUGUUG UG UGGAGU	GA A	NA
TAON-3929710-1_1.1.1	rs55773013	-	T	0.0009	2398	3pUTR	TRIM5	ENST00000380034_rs55773013_T_0	MIMAT0000062_let-7a	2374-2398	-17	17.189	0.351	0.361	0.476	seedless	3	A GGA G ACG G	GGCU GUGCAAU GC AUCUU	UUGA UAUGUUG UG UGGAG	GA A U	NA
TAON-3929710-1_1.2.0	rs55654878	-	G	NA	2393	3pUTR	TRIM5	ENST00000380034	MIMAT0000062_let-7a	2374-2399	-19.4	8.955	0.329	0.283	0.35	seedless	3	A GGA G ACG G	GGCU GUGCAAU GC AUCUCG	UUGA UAUGUUG UG UGGAGU	GA A	NA
TAON-3929710-1_1.2.1	rs55654878	-	A	0.01	2393	3pUTR	TRIM5	ENST00000380034_rs55654878_A_0	MIMAT0000062_let-7a	2374-2399	-18.7	15.45	0.401	0.366	0.437	seedless	3	A GGA GGC A G	GGCU GUGCAAU AC AUCUCG	UUGA UAUGUUG UG UGGAGU	GA A	NA
0727AHS-115407_12.1.0	rs143519900	-	C	NA	691	3pUTR	RPL9	ENST00000295955	MIMAT0000062_let-7a	682-698	-21	-12.956	0.34	0.577	0.401	seedless	3	C UAA UG G	ACU GACCUACU U	UGA UUGGAUGA G	U UAUG UG AGU	NA
0727AHS-115407_12.1.1	rs143519900	-	G	0.0023	691	3pUTR	RPL9	ENST00000295955_rs143519900_G_0	MIMAT0000062_let-7a	682-698	-16.6	-5.392	0.346	0.571	0.484	seedless	3	C UAA G UG G	ACU GAC UACU U	UGA UUG AUGA G	U UAUG G UG AGU	NA
L2-1125805_1.1.0	rs184164711	+	T	NA	2740	3pUTR	NOLC1	ENST00000370007	MIMAT0000062_let-7a	2728-2755	-17.6	4.989	0.269	0.421	0.545	seedless	3	G AAGUUUU A AUGG A	GACUG UAGCC GC ACCU	UUGAU GUUGG UG UGGA	AU A A GU	NA
L2-1125805_1.1.1	rs184164711	+	C	0.0005	2740	3pUTR	NOLC1	ENST00000370007_rs184164711_C_0	MIMAT0000062_let-7a	2728-2755	-19.4	3.384	0.266	0.371	0.555	seedless	3	G AAGUUUU A AUGG A	GACUG CAGCC GC ACCU	UUGAU GUUGG UG UGGA	AU A A GU	NA
L2HS-653532_3.1.0	rs117656893	+	C	NA	1099	CDS	MEPCE	ENST00000310512	MIMAT0000062_let-7a	1088-1112	-17.6	0.301	0.318	0.4	0.441	seedless	3	A AU U C CAG A	GAU UAC GACC GCU UCUCA	UUG AUG UUGG UGA GGAGU	AU A U	NA
L2HS-653532_3.1.1	rs117656893	+	T	0.0005	1099	CDS	MEPCE	ENST00000310512_rs117656893_T_0	MIMAT0000062_let-7a	1088-1112	-15	-2.287	0.51	0.393	0.565	seedless	3	A AU U C CAG A	GAU UAC GAUC GCU UCUCA	UUG AUG UUGG UGA GGAGU	AU A U	NA
L1HS-1482690_1.1.0	rs184888601	+	T	NA	5564	3pUTR	FNDC3A	ENST00000398316	MIMAT0000062_let-7a	5561-5578	-17.8	-4.338	0.381	0.577	0.51	seedless	4	A AC A	GAUUAUA GAU ACUACC	UUGAUAU UUG UGAUGG	G GA AGU	NA
L1HS-1482690_1.1.1	rs184888601	+	C	0.0009	5564	3pUTR	FNDC3A	ENST00000398316_rs184888601_C_0	MIMAT0000062_let-7a	5568-5578	-14.7	-6.644	0.615	0.541	0.527	seedless	1	A AC A	GAU ACUACC	UUG UGAUGG	UUGAUAUG GA AGU	NA
L2-1328601_1.1.0	rs137923984	-	A	NA	1899	3pUTR	HIST2H2BE	ENST00000369155	MIMAT0000062_let-7a	1874-1899	-16.6	-1.839	0.381	0.44	0.49	seedless	4	U AAUGAG AAGAGAA U	UACA GCC GCCUCA	AUGU UGG UGGAGU	UUGAU AUGA	NA
L2-1328601_1.1.1	rs137923984	-	G	0.0041	1899	3pUTR	HIST2H2BE	ENST00000369155_rs137923984_G_0	MIMAT0000062_let-7a	1874-1899	-15.9	-1.791	0.39	0.451	0.493	seedless	4	U AAUGAG AAGAGAA U	UACA GCC GCCUCG	AUGU UGG UGGAGU	UUGAU AUGA	NA
L2-1328601_1.2.0	rs15931	-	G	NA	1883	3pUTR	HIST2H2BE	ENST00000369155	MIMAT0000062_let-7a	1874-1899	-16.6	-1.839	0.381	0.44	0.49	seedless	4	U AAUGAG AAGAGAA U	UACA GCC GCCUCA	AUGU UGG UGGAGU	UUGAU AUGA	NA
L2-1328601_1.2.1	rs15931	-	A	0.04	1883	3pUTR	HIST2H2BE	ENST00000369155_rs15931_A_0	MIMAT0000062_let-7a	1874-1899	-16.6	1.073	0.282	0.311	0.417	seedless	4	U AAUGAA AAGAGAA U	UACA GCC GCCUCA	AUGU UGG UGGAGU	UUGAU AUGA	NA
A12-98412_59.1.0	rs752265	+	T	NA	5528	3pUTR	KIAA0284	ENST00000414716	MIMAT0000062_let-7a	5520-5539	-16.9	14.94	0.243	0.505	0.273	seedless	2	G C GGAG C	GGCUG CCUGU GCCUC	UUGAU GGAUG UGGAG	AUGUU A U	NA
A12-98412_59.1.1	rs752265	+	C	0.56	5528	3pUTR	KIAA0284	ENST00000414716_rs752265_C_0	MIMAT0000062_let-7a	5516-5539	-16.8	19.735	0.24	0.585	0.267	seedless	1	UG G CCCGUGGAG C	U GG CUGC GCCUC	A UU GAUG UGGAG	UUGAU UG G A U	NA
L2-303389_2.1.0	rs201769943	+	C	NA	961	CDS	MRPL15	ENST00000260102	MIMAT0000062_let-7a	940-962	-16.3	-6.813	0.564	0.683	0.403	7mer-A1	1	CU UAAGUAUUA U	AU CCU UACCUCA	UG GGA AUGGAGU	UUGAUA UU UG	NA
L2-303389_2.1.1	rs201769943	+	A	0.0005	961	CDS	MRPL15	ENST00000260102_rs201769943_A_0	MIMAT0000062_let-7a	950-972	-13.9	-5.803	0.579	0.598	0.351	seedless	2	A UAU AUGAAUU U	GUAU ACCUA CC CG	UAUG UGGAU GG GU	UUGA U GAU A	NA
L2HS-252567_5.1.0	rs4806880	+	C	NA	5274	3pUTR	ZNF555	ENST00000334241	MIMAT0000062_let-7a	5269-5286	-15.5	-10.301	0.678	0.542	0.576	seedless	2	A C U CA U	AC ACC ACU ACC UCA	UG UGG UGA UGG AGU	UUGAUA U A	NA
L2HS-252567_5.1.1	rs4806880	+	T	0.86	5274	3pUTR	ZNF555	ENST00000334241_rs4806880_T_0	MIMAT0000062_let-7a	5269-5286	-20	-12.941	0.566	0.495	0.507	seedless	2	A U CA U	AC ACCUACU ACC UCA	UG UGGAUGA UGG AGU	UUGAUA U	NA
TAON-3929896-1_1.1.0	rs184545669	+	A	NA	1369	CDS	CIRH1A	ENST00000314423	MIMAT0000062_let-7a	1363-1396	-16	10.091	0.362	0.437	0.453	seedless	2	U CU CCAUGUGGAAGUUGG A A	AGCUGUAU CC AU GCCU	UUGAUAUG GG UG UGGA	UU A A GU	NA
TAON-3929896-1_1.1.1	rs184545669	+	G	0.0005	1369	CDS	CIRH1A	ENST00000314423_rs184545669_G_0	MIMAT0000062_let-7a	1390-1399	-15.6	-8.014	0.505	0.307	0.45	seedless	1	G C	AUAGCCUAUU	UGUUGGAUGA	UUGAUA UGGAGU	NA
A12-32434_124.1.0	rs183265783	+	C	NA	1017	CDS	GPN1	ENST00000264718	MIMAT0000062_let-7a	1011-1040	-15.4	12.306	0.364	0.514	0.263	seedless	2	U C U AUUUGAUCCUGA A	GCU GCA CCU CUG CUCG	UGA UGU GGA GAU GAGU	U UA U U G	NA
A12-32434_124.1.1	rs183265783	+	A	0.0014	1017	CDS	GPN1	ENST00000264718_rs183265783_A_0	MIMAT0000062_let-7a	1011-1040	-19.6	5.454	0.376	0.504	0.277	seedless	4	U U AUUUGAUCCUGA A	GCU GCAACCU CUG CUCG	UGA UGUUGGA GAU GAGU	U UA U G	NA
L2HS-3812045_1.1.0	rs147973565	+	T	NA	2711	3pUTR	ATP6V1B2	ENST00000276390	MIMAT0000062_let-7a	2709-2722	-14.6	6.809	0.117	0.417	0.388	seedless	2	A UU C U	AC CC CUACC CG	UG GG GAUGG GU	UUGAUA UU AU A	NA
L2HS-3812045_1.1.1	rs147973565	+	C	0.0046	2711	3pUTR	ATP6V1B2	ENST00000276390_rs147973565_C_0	MIMAT0000062_let-7a	2708-2722	-16.7	0.6	0.369	0.379	0.387	seedless	3	CC C U	AACCU CUACC CG	UUGGA GAUGG GU	UUGAUAUG U A	NA
L2HS-3924680_1.1.0	rs180703858	+	G	NA	5691	3pUTR	FAM105B	ENST00000284274	MIMAT0000062_let-7a	5682-5712	-13.9	-6.317	0.414	0.155	0.324	seedless	2	U UGAA UG AUCAA A U	AAUUGUAU A UUAU UAC UCA	UUGAUAUG U GAUG AUG AGU	UG G	NA
L2HS-3924680_1.1.1	rs180703858	+	A	0.0014	5691	3pUTR	FAM105B	ENST00000284274_rs180703858_A_0	MIMAT0000062_let-7a	5682-5712	-13.9	-11.7	0.555	0.178	0.318	seedless	2	U UAAA UG AUCAA A U	AAUUGUAU A UUAU UAC UCA	UUGAUAUG U GAUG AUG AGU	UG G	NA
0727AHS-364830_4.1.0	rs202091993	+	G	NA	930	CDS	TRABD	ENST00000303434	MIMAT0000063_let-7b	926-952	-35.8	-5.618	0.311	0.582	0.369	7mer-m8	2	A GC CGA G	GGCCGCGCG GCCU GCUGCCUCG	UUGGUGUGU UGGA UGAUGGAGU		NA
0727AHS-364830_4.1.1	rs202091993	+	A	0.0005	930	CDS	TRABD	ENST00000303434_rs202091993_A_0	MIMAT0000063_let-7b	926-952	-36.2	-9.965	0.342	0.402	0.428	7mer-m8	4	A GC CGA G	GGCCACGCG GCCU GCUGCCUCG	UUGGUGUGU UGGA UGAUGGAGU		NA
L2HS-3771182_1.1.0	rs6679	+	C	NA	3321	CDS	MOV10	ENST00000413052	MIMAT0000063_let-7b	3311-3333	-33.6	-0.129	0.349	0.273	0.242	7mer-m8	4	G C AUG C	GGCC CACAGCC ACUACCUC	UUGG GUGUUGG UGAUGGAG	U A U	NA
L2HS-3771182_1.1.1	rs6679	+	T	0.32	3321	CDS	MOV10	ENST00000413052_rs6679_T_0	MIMAT0000063_let-7b	3311-3333	-28	4.901	0.365	0.28	0.242	7mer-m8	4	G C AUG C	GGCC CACAGUC ACUACCUC	UUGG GUGUUGG UGAUGGAG	U A U	NA
L2HS-3771182_1.2.0	rs200652089	+	C	NA	3322	CDS	MOV10	ENST00000413052	MIMAT0000063_let-7b	3311-3333	-33.6	-0.129	0.349	0.273	0.242	7mer-m8	4	G C AUG C	GGCC CACAGCC ACUACCUC	UUGG GUGUUGG UGAUGGAG	U A U	NA
L2HS-3771182_1.2.1	rs200652089	+	G	0.0005	3322	CDS	MOV10	ENST00000413052_rs200652089_G_0	MIMAT0000063_let-7b	3311-3333	-30	3.091	0.377	0.276	0.241	7mer-m8	4	G C GAUG C	GGCC CACAGC ACUACCUC	UUGG GUGUUG UGAUGGAG	U GA U	NA
L2HS-1194484_2.1.0	rs189449499	+	C	NA	2672	3pUTR	PDP2	ENST00000311765	MIMAT0000063_let-7b	2655-2674	-32.9	-17.896	0.391	0.447	0.388	7mer-m8	8	U U U U	CCACACAA CCU CUACCUC	GGUGUGUU GGA GAUGGAG	UU U U	NA
L2HS-1194484_2.1.1	rs189449499	+	G	0.0005	2672	3pUTR	PDP2	ENST00000311765_rs189449499_G_0	MIMAT0000063_let-7b	2655-2674	-28.5	-10.06	0.323	0.412	0.411	seedless	8	U U U G U	CCACACAA CCU CUAC UC	GGUGUGUU GGA GAUG AG	UU U G U	NA
L2HS-3123667_1.1.0	rs147154589	-	C	NA	3934	CDS	NHSL1	ENST00000343505	MIMAT0000063_let-7b	3915-3935	-31.9	-13.519	0.375	0.328	0.244	seedless	4	U C GC G	GCCACGCA CCUG ACCUCG	UGGUGUGU GGAU UGGAGU	U U GA	NA
L2HS-3123667_1.1.1	rs147154589	-	T	0.0005	3934	CDS	NHSL1	ENST00000343505_rs147154589_T_0	MIMAT0000063_let-7b	3915-3934	-29.5	-11.439	0.338	0.334	0.262	seedless	4	U C GC G	GCCACGCA CCUG ACCUU	UGGUGUGU GGAU UGGAG	U U GA U	NA
L2HS-620651_3.1.0	rs181867577	-	A	NA	5050	3pUTR	MTUS1	ENST00000262102	MIMAT0000063_let-7b	5043-5068	-31.9	-19.01	0.585	0.277	0.322	7mer-m8	5	G AAAGCA U C	AGCCACA AACCU CUACCUC	UUGGUGU UUGGA GAUGGAG	G U U	oxidoreductase activity;receptor activity;transition metal ion binding
L2HS-620651_3.1.1	rs181867577	-	G	0.0009	5050	3pUTR	MTUS1	ENST00000262102_rs181867577_G_0	MIMAT0000063_let-7b	5043-5068	-30.8	-18.55	0.48	0.276	0.319	7mer-m8	5	G GAAGCA U C	AGCCACA AACCU CUACCUC	UUGGUGU UUGGA GAUGGAG	G U U	oxidoreductase activity;receptor activity;transition metal ion binding
L2HS-620651_3.2.0	rs145365833	-	C	NA	5045	3pUTR	MTUS1	ENST00000262102	MIMAT0000063_let-7b	5043-5068	-31.9	-19.01	0.585	0.277	0.322	7mer-m8	5	G AAAGCA U C	AGCCACA AACCU CUACCUC	UUGGUGU UUGGA GAUGGAG	G U U	oxidoreductase activity;receptor activity;transition metal ion binding
L2HS-620651_3.2.1	rs145365833	-	G	0.0041	5045	3pUTR	MTUS1	ENST00000262102_rs145365833_G_0	MIMAT0000063_let-7b	5043-5068	-27.1	-12.706	0.531	0.253	0.326	7mer-m8	4	G G AAAGCA U C	AG CACA AACCU CUACCUC	UU GUGU UUGGA GAUGGAG	G G U U	oxidoreductase activity;receptor activity;transition metal ion binding
L2HS-3645015_1.1.0	rs115791197	-	C	NA	1381	CDS	AUP1	ENST00000377526	MIMAT0000063_let-7b	1366-1383	-33	-23.342	0.607	0.6	0.373	7mer-m8	4	U C	ACC CACAGCCU CUGCCUC	UGG GUGUUGGA GAUGGAG	U U U U	NA
L2HS-3645015_1.1.1	rs115791197	-	T	0.0032	1381	CDS	AUP1	ENST00000377526_rs115791197_T_0	MIMAT0000063_let-7b	1366-1383	-30.3	-18.872	0.516	0.601	0.367	7mer-m8	4	U C	ACC CACAGCCU CUGCUUC	UGG GUGUUGGA GAUGGAG	U U U U	NA
L2HS-1344286_2.1.0	rs187572457	+	C	NA	2326	3pUTR	FGFRL1	ENST00000264748	MIMAT0000063_let-7b	2307-2330	-31.1	-20.277	0.556	0.448	0.603	8mer	6	A AUAA A	AC CACACAG UGCUGCCUCA	UG GUGUGUU AUGAUGGAGU	U GG	NA
L2HS-1344286_2.1.1	rs187572457	+	G	0.0018	2326	3pUTR	FGFRL1	ENST00000264748_rs187572457_G_0	MIMAT0000063_let-7b	2307-2330	-26.3	-18.882	0.647	0.436	0.607	seedless	6	A AUAA G A	AC CACACAG UGCUG CUCA	UG GUGUGUU AUGAU GAGU	U GG G	NA
L2HS-327951_4.1.0	rs113049462	+	A	NA	1052	CDS	TAB2	ENST00000286332	MIMAT0000063_let-7b	1033-1057	-29.1	-22.512	0.734	0.414	0.832	8mer	3	U AU GUUC C	GCCA CA ACCUACUACUUCA	UGGU GU UGGAUGAUGGAGU	U GU	NA
L2HS-327951_4.1.1	rs113049462	+	G	0.0005	1052	CDS	TAB2	ENST00000286332_rs113049462_G_0	MIMAT0000063_let-7b	1033-1057	-29.1	-20.385	0.619	0.413	0.838	8mer	3	U AU GUUC C	GCCA CA ACCUACUGCUUCA	UGGU GU UGGAUGAUGGAGU	U GU	NA
L2HS-3111377_1.1.0	rs192478918	+	C	NA	6337	3pUTR	PDCD11	ENST00000369797	MIMAT0000063_let-7b	6326-6344	-29.9	-14.327	0.591	0.305	0.264	seedless	5	U U U	GGCCACAU ACCUA ACCUC	UUGGUGUG UGGAU UGGAG	U GA U	NA
L2HS-3111377_1.1.1	rs192478918	+	G	0.0009	6337	3pUTR	PDCD11	ENST00000369797_rs192478918_G_0	MIMAT0000063_let-7b	6326-6344	-25.5	-9.549	0.6	0.305	0.307	seedless	5	U U G U	GGCCACAU AC UA ACCUC	UUGGUGUG UG AU UGGAG	U G GA U	NA
L2HS-1687623_1.1.0	rs201953888	+	C	NA	449	CDS	PCGF3	ENST00000362003	MIMAT0000063_let-7b	434-468	-30.1	0.949	0.343	0.647	0.352	7mer-A1	5	C C CGCCUGUGCAGCGGG U	CCACAU ACCUGC UACCUCA	GGUGUG UGGAUG AUGGAGU	UU U	NA
L2HS-1687623_1.1.1	rs201953888	+	G	0	449	CDS	PCGF3	ENST00000362003_rs201953888_G_0	MIMAT0000063_let-7b	434-468	-30.1	-1.617	0.391	0.581	0.353	7mer-A1	5	C C CGGCUGUGCAGCGGG U	CCACAU ACCUGC UACCUCA	GGUGUG UGGAUG AUGGAGU	UU U	NA
L2HS-1687533_1.1.0	rs11214045	+	G	NA	514	3pUTR	C11orf52	ENST00000278601	MIMAT0000063_let-7b	499-533	-29.9	4.92	0.356	0.306	0.392	offset-6mer	6	U U CCUGUGGGGGAGA G	AACCAC ACA ACCUACUGCUUU	UUGGUG UGU UGGAUGAUGGAG	U	NA
L2HS-1687533_1.1.1	rs11214045	+	T	0.03	514	3pUTR	C11orf52	ENST00000278601_rs11214045_T_0	MIMAT0000063_let-7b	499-533	-29.9	1.522	0.366	0.299	0.402	offset-6mer	6	U U CCUGUUGGGGAGA G	AACCAC ACA ACCUACUGCUUU	UUGGUG UGU UGGAUGAUGGAG	U	NA
L2HS-486349_3.1.0	rs199782001	+	T	NA	419	CDS	CCNB2	ENST00000288207	MIMAT0000063_let-7b	403-421	-27.3	-14.916	0.469	0.767	0.456	7mer-m8	3	A U	AACUG AACCUACUGCUUC	UUGGU UUGGAUGAUGGAG	GUG U	cell cycle;cell division;microtubule cytoskeleton;mitosis;nucleus;protein binding;regulation of progression through cell cycle
L2HS-486349_3.1.1	rs199782001	+	C	0	419	CDS	CCNB2	ENST00000288207_rs199782001_C_0	MIMAT0000063_let-7b	403-421	-30	-16.832	0.371	0.785	0.489	7mer-m8	3	A U	AACUG AACCUACUGCCUC	UUGGU UUGGAUGAUGGAG	GUG U	cell cycle;cell division;microtubule cytoskeleton;mitosis;nucleus;protein binding;regulation of progression through cell cycle
TA1-4595108-1_1.1.0	rs181767748	+	C	NA	1506	3pUTR	SPN	ENST00000360121	MIMAT0000063_let-7b	1491-1509	-30.1	19.662	0	0.041	0.186	7mer-m8	4	U U C	UCAC GCAACCU CUGCCUC	GGUG UGUUGGA GAUGGAG	UU U U	bacterial binding;basement membrane;cell surface receptor linked signal transduction;cellular defense response;chemotaxis;defense response to bacterium;establishment and/or maintenance of cell polarity;external side of plasma membrane;extracellular space;induction of apoptosis by extracellular signals;integral to plasma membrane;membrane;negative regulation of cell adhesion;negative regulation of…
TA1-4595108-1_1.1.1	rs181767748	+	T	0.0005	1506	3pUTR	SPN	ENST00000360121_rs181767748_T_0	MIMAT0000063_let-7b	1491-1509	-24.5	22.417	0.001	0.041	0.187	7mer-m8	4	U U C	UCAC GCAACCU CUGUCUC	GGUG UGUUGGA GAUGGAG	UU U U	bacterial binding;basement membrane;cell surface receptor linked signal transduction;cellular defense response;chemotaxis;defense response to bacterium;establishment and/or maintenance of cell polarity;external side of plasma membrane;extracellular space;induction of apoptosis by extracellular signals;integral to plasma membrane;membrane;negative regulation of cell adhesion;negative regulation of…
L2-779658_1.1.0	rs142893042	-	C	NA	632	CDS	ACTG1	ENST00000331925	MIMAT0000063_let-7b	609-642	-31.7	-12.408	0.5	0.443	0.361	8mer	3	G UG UGGCCGGGACCU G U	GACC GC GACC ACUACCUCA	UUGG UG UUGG UGAUGGAGU	UG A	NA
L2-779658_1.1.1	rs142893042	-	T	0.0032	632	CDS	ACTG1	ENST00000331925_rs142893042_T_0	MIMAT0000063_let-7b	609-642	-31.4	-13.146	0.514	0.452	0.366	8mer	3	G UG UGGCCGG GACUG U	GACC GC GACCU ACUACCUCA	UUGG UG UUGGA UGAUGGAGU	UG	NA
0727AHS-505141_3.1.0	rs193188872	-	G	NA	2865	CDS	ZCCHC11	ENST00000371544	MIMAT0000063_let-7b	2863-2881	-30.1	-18.92	0.52	0.332	0.411	7mer-m8	4	G U	CC ACAC AUCUGCUACCUC	GG UGUG UGGAUGAUGGAG	UU U U	NA
0727AHS-505141_3.1.1	rs193188872	-	A	0.0005	2865	CDS	ZCCHC11	ENST00000371544_rs193188872_A_0	MIMAT0000063_let-7b	2863-2881	-30.1	-18.138	0.527	0.335	0.407	7mer-m8	4	A U	CC ACAC AUCUGCUACCUC	GG UGUG UGGAUGAUGGAG	UU U U	NA
0727AHS-505141_3.2.0	rs150767107	-	C	NA	2864	CDS	ZCCHC11	ENST00000371544	MIMAT0000063_let-7b	2863-2881	-30.1	-18.92	0.52	0.332	0.411	7mer-m8	4	G U	CC ACAC AUCUGCUACCUC	GG UGUG UGGAUGAUGGAG	UU U U	NA
0727AHS-505141_3.2.1	rs150767107	-	T	0.0005	2864	CDS	ZCCHC11	ENST00000371544_rs150767107_T_0	MIMAT0000063_let-7b	2864-2881	-29	-17.874	0.498	0.349	0.406	7mer-m8	4	C G U	U ACAC AUCUGCUACCUC	G UGUG UGGAUGAUGGAG	UU G U U	NA
TAON-3929985-1_1.1.0	rs2307355	-	C	NA	2086	CDS	MCM7	ENST00000303887	MIMAT0000063_let-7b	2072-2096	-28.5	5.564	0.292	0.195	0.385	seedless	7	C UCAAU C C U	ACCACAC GCC GCUGCU CA	UGGUGUG UGG UGAUGG GU	U U A A	ATP binding;cell cycle;chromatin;DNA binding;DNA replication;DNA replication initiation;DNA-dependent ATPase activity;nucleoside-triphosphatase activity;nucleotide binding;nucleus;protein binding;regulation of transcription, DNA-dependent;transcription
TAON-3929985-1_1.1.1	rs2307355	-	T	0.05	2086	CDS	MCM7	ENST00000303887_rs2307355_T_0	MIMAT0000063_let-7b	2072-2096	-26.7	3.884	0.305	0.198	0.383	seedless	7	C UCAAU C C U	ACCACAC GCU GCUGCU CA	UGGUGUG UGG UGAUGG GU	U U A A	ATP binding;cell cycle;chromatin;DNA binding;DNA replication;DNA replication initiation;DNA-dependent ATPase activity;nucleoside-triphosphatase activity;nucleotide binding;nucleus;protein binding;regulation of transcription, DNA-dependent;transcription
L2HS-3580943_1.1.0	rs201552433	+	C	NA	2622	CDS	EIF3S8	ENST00000331666	MIMAT0000063_let-7b	2620-2641	-29.8	16.727	0.121	0.619	0.548	seedless	3	UG C G	ACCGCAC AGCC ACUGCC CA	UGGUGUG UUGG UGAUGG GU	U A A	NA
L2HS-3580943_1.1.1	rs201552433	+	T	0.0023	2622	CDS	EIF3S8	ENST00000331666_rs201552433_T_0	MIMAT0000063_let-7b	2624-2641	-27.7	10.016	0.184	0.509	0.546	seedless	3	G UG C G	CAC AGCC ACUGCC CA	GUG UUGG UGAUGG GU	UUG UG A A	NA
L2HS-302493_5.1.0	rs142811993	-	C	NA	3651	3pUTR	CUL2	ENST00000374749	MIMAT0000063_let-7b	3647-3666	-28.3	-19.632	0.681	0.874	0.242	seedless	7	C C C C A	ACCACAC CCU CU CCUCA	UGGUGUG GGA GA GGAGU	U UU U U	cell cycle;cell cycle arrest;G1/S transition of mitotic cell cycle;induction of apoptosis by intracellular signals;negative regulation of cell proliferation;protein binding;ubiquitin cycle
L2HS-302493_5.1.1	rs142811993	-	T	0.0027	3651	3pUTR	CUL2	ENST00000374749_rs142811993_T_0	MIMAT0000063_let-7b	3647-3666	-26.4	-16.084	0.56	0.607	0.479	seedless	4	C C C C A	ACCAUAC CCU CU CCUCA	UGGUGUG GGA GA GGAGU	U UU U U	cell cycle;cell cycle arrest;G1/S transition of mitotic cell cycle;induction of apoptosis by intracellular signals;negative regulation of cell proliferation;protein binding;ubiquitin cycle
L2-2487209_1.1.0	rs143661367	-	C	NA	3790	3pUTR	CBX6	ENST00000407418	MIMAT0000063_let-7b	3781-3803	-29.3	-4.364	0.352	0.262	0.442	seedless	6	A CUGA C	AGCC CACAACCU CU GCCUC	UUGG GUGUUGGA GA UGGAG	U U U	NA
L2-2487209_1.1.1	rs143661367	-	T	0.01	3790	3pUTR	CBX6	ENST00000407418_rs143661367_T_0	MIMAT0000063_let-7b	3781-3803	-26.7	-2.487	0.369	0.265	0.461	seedless	5	A CUGA C	AGCC CACAAUCU CU GCCUC	UUGG GUGUUGGA GA UGGAG	U U U	NA
L2HS-226595_6.1.0	rs11644694	-	C	NA	7140	CDS	CNOT1	ENST00000317147	MIMAT0000063_let-7b	7126-7144	-27.8	-23.973	0.725	0.352	0.583	8mer	6	G	AGCCACAC UC ACUACUUCA	UUGGUGUG GG UGAUGGAGU	UU A	NA
L2HS-226595_6.1.1	rs11644694	-	T	0.02	7140	CDS	CNOT1	ENST00000317147_rs11644694_T_0	MIMAT0000063_let-7b	7126-7144	-25.4	-21.101	0.639	0.271	0.585	8mer	6	G	AGCCACAC UC ACUAUUUCA	UUGGUGUG GG UGAUGGAGU	UU A	NA
L1HS-600823_2.1.0	rs41278202	+	A	NA	734	3pUTR	TPD52L2	ENST00000346249	MIMAT0000063_let-7b	725-744	-28.7	-15.213	0.694	0.197	0.477	seedless	4	A CA G	GC CACGCAACC GCCUCA	UG GUGUGUUGG UGGAGU	U AUGA	NA
L1HS-600823_2.1.1	rs41278202	+	G	0.0023	734	3pUTR	TPD52L2	ENST00000346249_rs41278202_G_0	MIMAT0000063_let-7b	725-744	-28.7	-15.771	0.627	0.217	0.445	seedless	3	A CA G	GC CACGCAGCC GCCUCA	UG GUGUGUUGG UGGAGU	U AUGA	NA
L1-485299_1.1.0	rs113210374	+	T	NA	3280	3pUTR	IPO11	ENST00000325324	MIMAT0000063_let-7b	3269-3288	-28.7	-17.827	0.574	0.57	0.545	seedless	4	A A	AAUCACA AACCUAUU CCUCA	UUGGUGU UUGGAUGA GGAGU	G U	NA
L1-485299_1.1.1	rs113210374	+	C	0.03	3280	3pUTR	IPO11	ENST00000325324_rs113210374_C_0	MIMAT0000063_let-7b	3269-3288	-24.2	-13.199	0.585	0.584	0.528	seedless	4	A C A	AAUCACA AACC AUU CCUCA	UUGGUGU UUGG UGA GGAGU	G A U	NA
L2HS-725343_3.1.0	rs150848588	+	T	NA	2952	3pUTR	ASPA	ENST00000263080	MIMAT0000063_let-7b	2935-2961	-28	-16.723	0.524	0.206	0.635	offset-6mer	3	A UGUUGA G G	AGCC CAC GACCUACUGCUU G	UUGG GUG UUGGAUGAUGGA U	U G	aminoacylase activity;aspartate catabolic process;aspartoacylase activity;hydrolase activity, acting on ester bonds;metabolic process
L2HS-725343_3.1.1	rs150848588	+	C	0.0037	2952	3pUTR	ASPA	ENST00000263080_rs150848588_C_0	MIMAT0000063_let-7b	2935-2961	-23.5	-12.6	0.536	0.188	0.643	offset-6mer	3	A UGUUGA C G G	AGCC CAC GACC ACUGCUU G	UUGG GUG UUGG UGAUGGA U	U A G	aminoacylase activity;aspartate catabolic process;aspartoacylase activity;hydrolase activity, acting on ester bonds;metabolic process
L2HS-1323220_2.1.0	rs34341522	-	C	NA	6339	CDS	PRPF8	ENST00000304992	MIMAT0000063_let-7b	6330-6346	-27.7	-0.664	0.194	0.273	0.633	seedless	4	U A	GCUGC CAACCUGC ACCU	UGGUG GUUGGAUG UGGA	U U A GU	NA
L2HS-1323220_2.1.1	rs34341522	-	T	0.01	6339	CDS	PRPF8	ENST00000304992_rs34341522_T_0	MIMAT0000063_let-7b	6330-6346	-25	-0.938	0.211	0.268	0.628	seedless	4	U A	GCUGC CAACUUGC ACCU	UGGUG GUUGGAUG UGGA	U U A GU	NA
L2HS-1043498_2.1.0	rs112361531	+	G	NA	1254	CDS	DAB2IP	ENST00000408936	MIMAT0000063_let-7b	1236-1254	-28.3	-14.182	0.668	0.367	0.34	offset-6mer	4	C G G	AUCAC CAACC ACUACCU G	UGGUG GUUGG UGAUGGA U	U U A G	cell cycle;GTPase activator activity;intracellular;membrane;negative regulation of progression through cell cycle;regulation of small GTPase mediated signal transduction
L2HS-1043498_2.1.1	rs112361531	+	T	0.04	1254	CDS	DAB2IP	ENST00000408936_rs112361531_T_0	MIMAT0000063_let-7b	1236-1252	-28.2	-21.73	0.751	0.367	0.4	offset-6mer	4	C G	AUCAC CAACC ACUACCU	UGGUG GUUGG UGAUGGA	U U A GU	cell cycle;GTPase activator activity;intracellular;membrane;negative regulation of progression through cell cycle;regulation of small GTPase mediated signal transduction
L2HS-1374537_2.1.0	rs143961492	-	G	NA	746	CDS	MSI1	ENST00000257552	MIMAT0000063_let-7b	733-752	-26.8	-6.839	0.307	0.468	0.391	seedless	5	A GCCA G	AGCCACA ACCUAC GCC	UUGGUGU UGGAUG UGG	GU A AGU	NA
L2HS-1374537_2.1.1	rs143961492	-	A	0.0014	746	CDS	MSI1	ENST00000257552_rs143961492_A_0	MIMAT0000063_let-7b	733-748	-27.1	-16.948	0.531	0.494	0.438	seedless	5	A A	AGCCACA ACCUAC ACC	UUGGUGU UGGAUG UGG	GU A AGU	NA
L2HS-327956_4.1.0	rs200377019	-	C	NA	835	CDS	NSUN2	ENST00000264670	MIMAT0000063_let-7b	816-842	-29.1	3.01	0.29	0.337	0.45	seedless	5	C UGCUCCU G G U	ACCAC CAAC UGC GCCUCA	UGGUG GUUG AUG UGGAGU	U U G A	NA
L2HS-327956_4.1.1	rs200377019	-	T	0.0005	835	CDS	NSUN2	ENST00000264670_rs200377019_T_0	MIMAT0000063_let-7b	816-842	-25.7	-1.37	0.335	0.418	0.325	seedless	5	C UGCUCCU G UG U	ACCAC CAAC UG GCCUCA	UGGUG GUUG AU UGGAGU	U U G GA	NA
L2HS-327956_4.2.0	rs144888290	-	G	NA	822	CDS	NSUN2	ENST00000264670	MIMAT0000063_let-7b	816-842	-29.1	3.01	0.29	0.337	0.45	seedless	5	C UGCUCCU G G U	ACCAC CAAC UGC GCCUCA	UGGUG GUUG AUG UGGAGU	U U G A	NA
L2HS-327956_4.2.1	rs144888290	-	A	0.01	822	CDS	NSUN2	ENST00000264670_rs144888290_A_0	MIMAT0000063_let-7b	816-842	-29.1	-1.563	0.302	0.433	0.332	seedless	5	C UACUCCU G G U	ACCAC CAAC UGC GCCUCA	UGGUG GUUG AUG UGGAGU	U U G A	NA
L2HS-688232_3.1.0	rs190578720	-	C	NA	4666	3pUTR	PDS5A	ENST00000303538	MIMAT0000063_let-7b	4666-4682	-26.2	-17.615	0.611	0.525	0.624	offset-6mer	6	A C G	CACACA UCU CUGCCUU	GUGUGU GGA GAUGGAG	UUG U U U	NA
L2HS-688232_3.1.1	rs190578720	-	A	0.0005	4666	3pUTR	PDS5A	ENST00000303538_rs190578720_A_0	MIMAT0000063_let-7b	4663-4682	-23.6	-14.992	0.659	0.491	0.623	offset-6mer	5	A AA C G	GA ACACA UCU CUGCCUU	UU UGUGU GGA GAUGGAG	GG U U U	NA
L2HS-3853734_1.1.0	rs185370562	-	A	NA	4306	CDS	CNOT1	ENST00000317147	MIMAT0000063_let-7b	4290-4320	-27.4	-19.841	0.769	0.193	0.143	seedless	6	A CUACUACACCA A	AACCAC ACAACUU GCUACC	UUGGUG UGUUGGA UGAUGG	AGU	NA
L2HS-3853734_1.1.1	rs185370562	-	G	0.0005	4306	CDS	CNOT1	ENST00000317147_rs185370562_G_0	MIMAT0000063_let-7b	4290-4320	-27.4	-19.906	0.766	0.195	0.148	seedless	6	A CUGCUACACCA A	AACCAC ACAACUU GCUACC	UUGGUG UGUUGGA UGAUGG	AGU	NA
L2HS-706989_3.1.0	rs75755117	-	C	NA	1004	3pUTR	UCK1	ENST00000372215	MIMAT0000063_let-7b	1001-1019	-27.5	-10.657	0.525	0.452	0.286	seedless	6	C CCA U U	CCACAC CUGCU CCUC	GGUGUG GAUGA GGAG	UU UUG U U	NA
L2HS-706989_3.1.1	rs75755117	-	T	0.0005	1004	3pUTR	UCK1	ENST00000372215_rs75755117_T_0	MIMAT0000063_let-7b	1001-1019	-25.6	-8.895	0.543	0.459	0.281	seedless	3	C CCA U U	CCAUAC CUGCU CCUC	GGUGUG GAUGA GGAG	UU UUG U U	NA
L2HS-2217467_1.1.0	rs201849882	-	G	NA	1083	3pUTR	YWHAZ	ENST00000395957	MIMAT0000063_let-7b	1083-1107	-27	-10.803	0.474	0.461	0.446	8mer	4	UUC UUGU U	GGCC CAACUU CUGCCUCA	UUGG GUUGGA GAUGGAGU	UGU U	anti-apoptosis;cytoplasm;mitochondrion;monooxygenase activity;nucleus;protein domain specific binding;protein targeting;signal transduction;transcription factor binding
L2HS-2217467_1.1.1	rs201849882	-	A	0.0005	1083	3pUTR	YWHAZ	ENST00000395957_rs201849882_A_0	MIMAT0000063_let-7b	1083-1107	-27.1	-11.738	0.499	0.507	0.413	8mer	4	UUC UUGU U	AGCC CAACUU CUGCCUCA	UUGG GUUGGA GAUGGAGU	UGU U	anti-apoptosis;cytoplasm;mitochondrion;monooxygenase activity;nucleus;protein domain specific binding;protein targeting;signal transduction;transcription factor binding
TAON-3930060-1_1.1.0	rs138089875	+	A	NA	932	CDS	GABPB2	ENST00000368918	MIMAT0000063_let-7b	931-970	-25.9	-8.346	0.592	0.532	0.466	7mer-A1	5	C ACACCAAA CAGGUG CCCCA A	AACCA ACAACCU AC UGCCUCA	UUGGU UGUUGGA UG AUGGAGU	G	NA
TAON-3930060-1_1.1.1	rs138089875	+	G	0.0005	932	CDS	GABPB2	ENST00000368918_rs138089875_G_0	MIMAT0000063_let-7b	931-970	-25.9	-5.025	0.55	0.614	0.475	7mer-A1	5	C ACACCAAA CAGGUG CCCCA A	AGCCA ACAACCU AC UGCCUCA	UUGGU UGUUGGA UG AUGGAGU	G	NA
L1HS-112605_7.1.0	rs146666892	+	T	NA	4272	3pUTR	SLC35F1	ENST00000360388	MIMAT0000063_let-7b	4257-4274	-27.7	-19.465	0.487	0.315	0.45	seedless	5	C A	ACCAC CAAUCU CU CCUCA	UGGUG GUUGGA GA GGAGU	U U U U	NA
L1HS-112605_7.1.1	rs146666892	+	C	0.0009	4272	3pUTR	SLC35F1	ENST00000360388_rs146666892_C_0	MIMAT0000063_let-7b	4257-4274	-23	-10.609	0.453	0.316	0.469	seedless	5	C C A	ACCAC CAAUCU CU CC CA	UGGUG GUUGGA GA GG GU	U U U U A	NA
L2-779629_1.1.0	rs199614633	-	C	NA	2336	CDS	ADNP	ENST00000371602	MIMAT0000063_let-7b	2334-2354	-26.1	-11.493	0.493	0.502	0.362	seedless	4	U AUG C A	ACCA GCAAC AC GCCUCA	UGGU UGUUG UG UGGAGU	U G GA A	NA
L2-779629_1.1.1	rs199614633	-	T	0.0005	2336	CDS	ADNP	ENST00000371602_rs199614633_T_0	MIMAT0000063_let-7b	2337-2354	-24	-12.996	0.536	0.578	0.375	seedless	3	U A A	AGC ACAUGACC GCCUCA	UUG UGUGUUGG UGGAGU	G AUGA	NA
L2-779634_1.1.0	rs138796066	-	A	NA	2424	CDS	REPS1	ENST00000258062	MIMAT0000063_let-7b	2414-2437	-26.8	-19.559	0.809	0.316	0.422	seedless	5	U U UAGU G	AAC CACAC ACCU C ACCUCA	UUG GUGUG UGGA G UGGAGU	U U A	calcium ion binding;protein binding
L2-779634_1.1.1	rs138796066	-	G	0.0018	2424	CDS	REPS1	ENST00000258062_rs138796066_G_0	MIMAT0000063_let-7b	2414-2437	-26.8	-16.046	0.589	0.315	0.433	seedless	5	U U UGGU G	AAC CACAC ACCU C ACCUCA	UUG GUGUG UGGA G UGGAGU	U U A	calcium ion binding;protein binding
L2-780064_1.1.0	rs142869401	+	A	NA	956	CDS	GYG1	ENST00000296048	MIMAT0000063_let-7b	949-967	-27.4	-10.844	0.512	0.589	0.531	6mer	5	U G UU U	ACCAC CAAC U UACCUC	UGGUG GUUG A AUGGAG	U U G UG U	NA
L2-780064_1.1.1	rs142869401	+	C	0.0005	956	CDS	GYG1	ENST00000296048_rs142869401_C_0	MIMAT0000063_let-7b	952-974	-27.3	-11.637	0.462	0.519	0.407	8mer	5	C UUUU A	ACCAC CG ACCU CUGCUUCA	UGGUG GU UGGA GAUGGAGU	U U U	NA
L2HS-2758274_1.1.0	rs3744735	+	C	NA	895	3pUTR	FAM57A	ENST00000308278	MIMAT0000063_let-7b	888-905	-27.2	-6.444	0.456	0.375	0.365	7mer-m8	3	U A C	CC CAC ACC GCUGCCUC	GG GUG UGG UGAUGGAG	UU U U A U	NA
L2HS-2758274_1.1.1	rs3744735	+	A	0.01	895	3pUTR	FAM57A	ENST00000308278_rs3744735_A_0	MIMAT0000063_let-7b	888-905	-27.9	-7.295	0.459	0.376	0.368	7mer-m8	6	U A C	CC CACAAC GCUGCCUC	GG GUGUUG UGAUGGAG	UU U GA U	NA
L2HS-3853683_1.1.0	rs190486390	-	A	NA	1599	3pUTR	SNX12	ENST00000374274	MIMAT0000063_let-7b	1591-1611	-26.7	-13.671	0.474	0.293	0.41	seedless	9	G U	AACCACACAGUCU CU ACUUC	UUGGUGUGUUGGA GA UGGAG	U U	NA
L2HS-3853683_1.1.1	rs190486390	-	G	0	1599	3pUTR	SNX12	ENST00000374274_rs190486390_G_0	MIMAT0000063_let-7b	1591-1611	-27.3	-14.242	0.506	0.295	0.403	seedless	8	GG G U	AACCACAC UCU CU ACUUC	UUGGUGUG GGA GA UGGAG	UU U U	NA
L2HS-1285074_2.1.0	rs188157997	-	G	NA	2549	3pUTR	ZNF3	ENST00000424697	MIMAT0000063_let-7b	2539-2559	-26.8	-6.535	0.371	0.344	0.377	seedless	5	A U CUCC U	GACCAC CCUGC ACCUC	UUGGUG GGAUG UGGAG	UGUU A U	NA
L2HS-1285074_2.1.1	rs188157997	-	A	0.0005	2549	3pUTR	ZNF3	ENST00000424697_rs188157997_A_0	MIMAT0000063_let-7b	2539-2559	-26.8	-4.402	0.323	0.317	0.37	seedless	5	A U CUCC U	GACCAC CCUAC ACCUC	UUGGUG GGAUG UGGAG	UGUU A U	NA
L2HS-3511318_1.1.0	rs114259343	-	A	NA	1591	CDS	HSP90AA1	ENST00000216281	MIMAT0000063_let-7b	1584-1599	-26.1	-16.561	0.557	0.336	0.177	7mer-m8	5	U U	ACUACACA CUGCCUC	UGGUGUGU GAUGGAG	U UGGAU U	ATP binding;biological_process;cellular_component;cytosol;mitochondrial transport;molecular_function;nitric-oxide synthase regulator activity;nucleotide binding;positive regulation of nitric oxide biosynthetic process;protein folding;protein homodimerization activity;protein refolding;response to unfolded protein;signal transduction;TPR domain binding;unfolded protein binding
L2HS-3511318_1.1.1	rs114259343	-	G	0.0009	1591	CDS	HSP90AA1	ENST00000216281_rs114259343_G_0	MIMAT0000063_let-7b	1584-1599	-25.4	-12.951	0.43	0.352	0.168	7mer-m8	4	U U	ACUACACG CUGCCUC	UGGUGUGU GAUGGAG	U UGGAU U	ATP binding;biological_process;cellular_component;cytosol;mitochondrial transport;molecular_function;nitric-oxide synthase regulator activity;nucleotide binding;positive regulation of nitric oxide biosynthetic process;protein folding;protein homodimerization activity;protein refolding;response to unfolded protein;signal transduction;TPR domain binding;unfolded protein binding
L2HS-3511318_1.2.0	rs140441571	-	C	NA	1588	CDS	HSP90AA1	ENST00000216281	MIMAT0000063_let-7b	1584-1599	-26.1	-16.561	0.557	0.336	0.177	7mer-m8	5	U U	ACUACACA CUGCCUC	UGGUGUGU GAUGGAG	U UGGAU U	ATP binding;biological_process;cellular_component;cytosol;mitochondrial transport;molecular_function;nitric-oxide synthase regulator activity;nucleotide binding;positive regulation of nitric oxide biosynthetic process;protein folding;protein homodimerization activity;protein refolding;response to unfolded protein;signal transduction;TPR domain binding;unfolded protein binding
L2HS-3511318_1.2.1	rs140441571	-	T	0.0009	1588	CDS	HSP90AA1	ENST00000216281_rs140441571_T_0	MIMAT0000063_let-7b	1584-1599	-24.2	-12.156	0.407	0.353	0.14	7mer-m8	3	U U	ACUAUACA CUGCCUC	UGGUGUGU GAUGGAG	U UGGAU U	ATP binding;biological_process;cellular_component;cytosol;mitochondrial transport;molecular_function;nitric-oxide synthase regulator activity;nucleotide binding;positive regulation of nitric oxide biosynthetic process;protein folding;protein homodimerization activity;protein refolding;response to unfolded protein;signal transduction;TPR domain binding;unfolded protein binding
TAON-3930015-1_1.1.0	rs2273198	-	G	NA	2713	CDS	NRD1	ENST00000354831	MIMAT0000063_let-7b	2693-2718	-27.4	-3.713	0.397	0.471	0.304	seedless	7	U AACU CU UU G	AACCACA ACCU ACUG UCA	UUGGUGU UGGA UGAU AGU	GU GG	NA
TAON-3930015-1_1.1.1	rs2273198	-	A	0.06	2713	CDS	NRD1	ENST00000354831_rs2273198_A_0	MIMAT0000063_let-7b	2693-2718	-29	-5.053	0.413	0.464	0.291	8mer	7	U AACU CU G	AACCACA ACCU ACUAUUUCA	UUGGUGU UGGA UGAUGGAGU	GU	NA
L2-779651_1.1.0	rs199616208	+	G	NA	1293	CDS	EIF2C1	ENST00000373204	MIMAT0000063_let-7b	1275-1293	-26.6	-9.269	0.332	0.544	0.525	seedless	5	U AG A	GACCG ACAACC ACCUCG	UUGGU UGUUGG UGGAGU	G AUGA	NA
L2-779651_1.1.1	rs199616208	+	A	0.0005	1293	CDS	EIF2C1	ENST00000373204_rs199616208_A_0	MIMAT0000063_let-7b	1275-1293	-27.3	-10.522	0.347	0.562	0.524	seedless	5	U AG A	GACCG ACAACC ACCUCA	UUGGU UGUUGG UGGAGU	G AUGA	NA
L2HS-1098839_2.1.0	rs632157	-	C	NA	3247	3pUTR	ZADH2	ENST00000322342	MIMAT0000063_let-7b	3242-3266	-26.3	-6.812	0.423	0.318	0.709	seedless	6	AAAGAG UU C	CCACACGG ACU GCCUCA	GGUGUGUU UGA UGGAGU	UU GGA	NA
L2HS-1098839_2.1.1	rs632157	-	T	0.05	3247	3pUTR	ZADH2	ENST00000322342_rs632157_T_0	MIMAT0000063_let-7b	3242-3266	-24.4	0.299	0.408	0.382	0.932	7mer-A1	5	GGAAAGA C	CCACAU GACU UUGCCUCA	GGUGUG UUGG GAUGGAGU	UU AU	NA
L2HS-1687342_1.1.0	rs141364091	+	A	NA	1245	CDS	WDR3	ENST00000349139	MIMAT0000063_let-7b	1233-1252	-27.2	-9.505	0.35	0.491	0.408	seedless	3	U C UU G	CCAU C GCCUACU CCUCA	GGUG G UGGAUGA GGAGU	UU U U U	NA
L2HS-1687342_1.1.1	rs141364091	+	G	0.0014	1245	CDS	WDR3	ENST00000349139_rs141364091_G_0	MIMAT0000063_let-7b	1233-1252	-27.2	-3.401	0.283	0.49	0.32	seedless	3	U C UU G	CCAU C GCCUGCU CCUCA	GGUG G UGGAUGA GGAGU	UU U U U	NA
L2-487374_2.1.0	rs201224891	+	A	NA	2073	CDS	HGS	ENST00000329138	MIMAT0000063_let-7b	2068-2091	-26.2	-14.52	0.504	0.602	0.453	seedless	4	C UACUCC GG A	AGCC CACAGC GCUACC	UUGG GUGUUG UGAUGG	U GA AGU	cytoplasm;endosome;endosome transport;intracellular protein transport;membrane;metal ion binding;molecular_function;negative regulation of cell proliferation;signal transduction;zinc ion binding
L2-487374_2.1.1	rs201224891	+	G	0.0005	2073	CDS	HGS	ENST00000329138_rs201224891_G_0	MIMAT0000063_let-7b	2068-2091	-26.2	-9.192	0.358	0.603	0.454	seedless	4	C UGCUCC GG A	AGCC CACAGC GCUACC	UUGG GUGUUG UGAUGG	U GA AGU	cytoplasm;endosome;endosome transport;intracellular protein transport;membrane;metal ion binding;molecular_function;negative regulation of cell proliferation;signal transduction;zinc ion binding
L2-487374_2.2.0	rs138665031	+	T	NA	2075	CDS	HGS	ENST00000329138	MIMAT0000063_let-7b	2068-2091	-26.2	-14.52	0.504	0.602	0.453	seedless	4	C UACUCC GG A	AGCC CACAGC GCUACC	UUGG GUGUUG UGAUGG	U GA AGU	cytoplasm;endosome;endosome transport;intracellular protein transport;membrane;metal ion binding;molecular_function;negative regulation of cell proliferation;signal transduction;zinc ion binding
L2-487374_2.2.1	rs138665031	+	A	0.01	2075	CDS	HGS	ENST00000329138_rs138665031_A_0	MIMAT0000063_let-7b	2075-2091	-27.9	-14.708	0.612	0.641	0.444	seedless	4	C GG A	ACC CACAGC GCUACC	UGG GUGUUG UGAUGG	U U GA AGU	cytoplasm;endosome;endosome transport;intracellular protein transport;membrane;metal ion binding;molecular_function;negative regulation of cell proliferation;signal transduction;zinc ion binding
L2-487374_2.3.0	rs200342982	+	C	NA	2087	CDS	HGS	ENST00000329138	MIMAT0000063_let-7b	2068-2091	-26.2	-14.52	0.504	0.602	0.453	seedless	4	C UACUCC GG A	AGCC CACAGC GCUACC	UUGG GUGUUG UGAUGG	U GA AGU	cytoplasm;endosome;endosome transport;intracellular protein transport;membrane;metal ion binding;molecular_function;negative regulation of cell proliferation;signal transduction;zinc ion binding
L2-487374_2.3.1	rs200342982	+	T	0	2087	CDS	HGS	ENST00000329138_rs200342982_T_0	MIMAT0000063_let-7b	2063-2078	-26	-21.172	0.788	0.428	0.431	seedless	2	C C A	CUAC CAGCCUACU CC	GGUG GUUGGAUGA GG	UU U U AGU	cytoplasm;endosome;endosome transport;intracellular protein transport;membrane;metal ion binding;molecular_function;negative regulation of cell proliferation;signal transduction;zinc ion binding
0727AHS-1257921_1.1.0	rs34869653	+	C	NA	1457	CDS	RBPJ	ENST00000342320	MIMAT0000063_let-7b	1444-1459	-26.1	-14.38	0.417	0.458	0.522	6mer	4	U U	CCAC CAGCCU UACCUU	GGUG GUUGGA AUGGAG	UU U UG U	DNA recombination;negative regulation of transcription, DNA-dependent;Notch signaling pathway;nucleolus;nucleus;protein binding;recombinase activity;RNA polymerase II transcription factor activity;transcription;transcription factor activity;transcription from RNA polymerase II promoter
0727AHS-1257921_1.1.1	rs34869653	+	T	0.01	1457	CDS	RBPJ	ENST00000342320_rs34869653_T_0	MIMAT0000063_let-7b	1444-1467	-25.9	-12.681	0.46	0.414	0.401	offset-6mer	4	U UACUU A C	CCAC CAGCCU UUACCU CA	GGUG GUUGGA GAUGGA GU	UU U U	DNA recombination;negative regulation of transcription, DNA-dependent;Notch signaling pathway;nucleolus;nucleus;protein binding;recombinase activity;RNA polymerase II transcription factor activity;transcription;transcription factor activity;transcription from RNA polymerase II promoter
L1HS-1443546_1.1.0	rs185650723	+	C	NA	2002	3pUTR	MYC	ENST00000377970	MIMAT0000063_let-7b	2000-2021	-26.6	-7.126	0.378	0.321	0.327	8mer	3	U AUGUAA A	AGCCAUA ACUGCCUCA	UUGGUGU UGAUGGAGU	GUUGGA	activation of pro-apoptotic gene products;caspase activation;cell cycle arrest;DNA binding;DNA fragmentation during apoptosis;induction of apoptosis by intracellular signals;iron ion homeostasis;negative regulation of survival gene product activity;nucleus;positive regulation of cell proliferation;protein binding;regulation of apoptosis;regulation of transcription from RNA polymerase II promoter;…
L1HS-1443546_1.1.1	rs185650723	+	T	0.0005	2002	3pUTR	MYC	ENST00000377970_rs185650723_T_0	MIMAT0000063_let-7b	1995-2021	-24.4	0.237	0.302	0.439	0.325	8mer	2	A UAGU G AA A	GAUU CAUAAU U ACUGCCUCA	UUGG GUGUUG A UGAUGGAGU	U G	activation of pro-apoptotic gene products;caspase activation;cell cycle arrest;DNA binding;DNA fragmentation during apoptosis;induction of apoptosis by intracellular signals;iron ion homeostasis;negative regulation of survival gene product activity;nucleus;positive regulation of cell proliferation;protein binding;regulation of apoptosis;regulation of transcription from RNA polymerase II promoter;…
L2HS-3652391_1.1.0	rs200586518	+	A	NA	2305	CDS	ATXN2L	ENST00000336783	MIMAT0000063_let-7b	2296-2314	-26.9	-17.839	0.64	0.369	0.451	7mer-A1	3	CU A G	ACAU CCUAC UACCUCA	UGUG GGAUG AUGGAGU	UUGG UU	NA
L2HS-3652391_1.1.1	rs200586518	+	G	0.0005	2305	CDS	ATXN2L	ENST00000336783_rs200586518_G_0	MIMAT0000063_let-7b	2296-2314	-26.9	-4.47	0.232	0.463	0.397	7mer-A1	3	CU A G	ACAU CCUGC UACCUCA	UGUG GGAUG AUGGAGU	UUGG UU	NA
0727AHS-1359159_1.1.0	rs139016926	-	G	NA	1347	CDS	HSPA8	ENST00000227378	MIMAT0000063_let-7b	1346-1369	-26.6	-5.847	0.261	0.313	0.534	offset-6mer	5	A AG A UC A	AGC ACACAG CCU ACUACCU	UUG UGUGUU GGA UGAUGGA	G GU	ATP binding;ATPase activity, coupled;cell surface;chaperone cofactor-dependent protein folding;intracellular;nucleotide binding;nucleus;protein folding;regulation of progression through cell cycle;response to unfolded protein;unfolded protein binding
0727AHS-1359159_1.1.1	rs139016926	-	A	0.0018	1347	CDS	HSPA8	ENST00000227378_rs139016926_A_0	MIMAT0000063_let-7b	1346-1369	-26.6	-11.211	0.359	0.309	0.533	offset-6mer	5	A AG A UC A	AAC ACACAG CCU ACUACCU	UUG UGUGUU GGA UGAUGGA	G GU	ATP binding;ATPase activity, coupled;cell surface;chaperone cofactor-dependent protein folding;intracellular;nucleotide binding;nucleus;protein folding;regulation of progression through cell cycle;response to unfolded protein;unfolded protein binding
0727AHS-396096_4.1.0	rs200698538	-	T	NA	1075	CDS	PTP4A2	ENST00000344035	MIMAT0000063_let-7b	1051-1079	-27.3	-10.487	0.293	0.403	0.455	seedless	6	U CUACCAA U A	AACU CACAACC UGCUAC CUCA	UUGG GUGUUGG AUGAUG GAGU	U	NA
0727AHS-396096_4.1.1	rs200698538	-	C	0	1075	CDS	PTP4A2	ENST00000344035_rs200698538_C_0	MIMAT0000063_let-7b	1051-1079	-27.3	-15.785	0.357	0.404	0.474	seedless	6	U CUACCAA C A	AACU CACAACC UGCUACC UCA	UUGG GUGUUGG AUGAUGG AGU	U	NA
0727AHS-396096_4.2.0	rs141923686	-	C	NA	1074	CDS	PTP4A2	ENST00000344035	MIMAT0000063_let-7b	1051-1079	-27.3	-10.487	0.293	0.403	0.455	seedless	6	U CUACCAA U A	AACU CACAACC UGCUAC CUCA	UUGG GUGUUGG AUGAUG GAGU	U	NA
0727AHS-396096_4.2.1	rs141923686	-	T	0.0005	1074	CDS	PTP4A2	ENST00000344035_rs141923686_T_0	MIMAT0000063_let-7b	1051-1079	-24.7	-12.358	0.336	0.408	0.435	seedless	6	U CUACCAA U A	AACU CACAACC UGCUA UCUCA	UUGG GUGUUGG AUGAU GGAGU	U	NA
L2-1577585_1.1.0	rs200789026	+	A	NA	2708	CDS	HNRNPUL1	ENST00000392006	MIMAT0000063_let-7b	2702-2718	-25.7	-15.648	0.67	0.439	0.418	seedless	4	A G	GCACAG CCUAC CCUCA	UGUGUU GGAUG GGAGU	UUGG AU	NA
L2-1577585_1.1.1	rs200789026	+	G	0.0005	2708	CDS	HNRNPUL1	ENST00000392006_rs200789026_G_0	MIMAT0000063_let-7b	2702-2718	-25.7	-6.884	0.461	0.424	0.568	seedless	4	G G	GCACA GCCUAC CCUCA	UGUGU UGGAUG GGAGU	UUGG AU	NA
L2-1577585_1.2.0	rs149475676	+	C	NA	2709	CDS	HNRNPUL1	ENST00000392006	MIMAT0000063_let-7b	2702-2718	-25.7	-15.648	0.67	0.439	0.418	seedless	4	A G	GCACAG CCUAC CCUCA	UGUGUU GGAUG GGAGU	UUGG AU	NA
L2-1577585_1.2.1	rs149475676	+	T	0.0005	2709	CDS	HNRNPUL1	ENST00000392006_rs149475676_T_0	MIMAT0000063_let-7b	2702-2718	-23.1	-12.909	0.655	0.436	0.443	seedless	4	G G	GCACA AUCUAC CCUCA	UGUGU UGGAUG GGAGU	UUGG AU	NA
L2-1577585_1.3.0	rs199930928	+	C	NA	2714	CDS	HNRNPUL1	ENST00000392006	MIMAT0000063_let-7b	2702-2718	-25.7	-15.648	0.67	0.439	0.418	seedless	4	A G	GCACAG CCUAC CCUCA	UGUGUU GGAUG GGAGU	UUGG AU	NA
L2-1577585_1.3.1	rs199930928	+	T	0.0005	2714	CDS	HNRNPUL1	ENST00000392006_rs199930928_T_0	MIMAT0000063_let-7b	2702-2718	-24.5	-16.058	0.702	0.436	0.452	seedless	4	A G	GCACAG CCUACU CUCA	UGUGUU GGAUGA GAGU	UUGG UG	NA
L2HS-699086_3.1.0	rs201165564	+	C	NA	537	CDS	MED28	ENST00000237380	MIMAT0000063_let-7b	529-547	-25.9	0.621	0.214	0.295	0.421	seedless	3	U UC U	GCCA ACA CCUGC ACCUC	UGGU UGU GGAUG UGGAG	U G U A U	NA
L2HS-699086_3.1.1	rs201165564	+	T	0.0005	537	CDS	MED28	ENST00000237380_rs201165564_T_0	MIMAT0000063_let-7b	529-547	-26.5	-3.998	0.289	0.302	0.434	seedless	3	U A U U	GCC ACAU CCUGC ACCUC	UGG UGUG GGAUG UGGAG	U UU A U	NA
0727AHS-1299466_1.1.0	rs199632214	-	C	NA	570	CDS	INTS1	ENST00000404767	MIMAT0000063_let-7b	555-579	-25.1	6.297	0.208	0.353	0.342	seedless	3	A CCUCU A U	GAC GCAC ACCUG GCCUCA	UUG UGUG UGGAU UGGAGU	G U GA	NA
0727AHS-1299466_1.1.1	rs199632214	-	G	0.0005	570	CDS	INTS1	ENST00000404767_rs199632214_G_0	MIMAT0000063_let-7b	555-579	-24.9	-2.808	0.307	0.365	0.504	seedless	3	A CC GUGA U	GAC GCAC UCUAC GCCUCA	UUG UGUG GGAUG UGGAGU	G UU A	NA
L2HS-1775441_1.1.0	rs187920601	-	C	NA	1584	CDS	CHD4	ENST00000357008	MIMAT0000063_let-7b	1576-1593	-26.8	-2.386	0.272	0.223	0.209	offset-6mer	6	U G A	ACCACAU CC ACUGCCU A	UGGUGUG GG UGAUGGA U	U UU A G	NA
L2HS-1775441_1.1.1	rs187920601	-	T	0.0005	1584	CDS	CHD4	ENST00000357008_rs187920601_T_0	MIMAT0000063_let-7b	1576-1593	-28.3	-6.875	0.262	0.231	0.217	offset-6mer	6	U G A	ACCACA UCUACUGCCU A	UGGUGU GGAUGAUGGA U	U GUU G	NA
L2HS-1414025_2.1.0	rs140729385	-	A	NA	424	CDS	AP3M1	ENST00000425908	MIMAT0000063_let-7b	413-434	-25.8	-7.416	0.364	0.315	0.474	seedless	6	A AAUU G U	AACCAC CAAC CUAC CUC	UUGGUG GUUG GAUG GAG	U GAU U	NA
L2HS-1414025_2.1.1	rs140729385	-	G	0.0023	424	CDS	AP3M1	ENST00000425908_rs140729385_G_0	MIMAT0000063_let-7b	413-434	-25.8	-6.545	0.375	0.322	0.469	seedless	6	A AGUU G U	AACCAC CAAC CUAC CUC	UUGGUG GUUG GAUG GAG	U GAU U	NA
L2HS-1687622_1.1.0	rs200407977	+	C	NA	1250	CDS	EIF3S8	ENST00000331666	MIMAT0000063_let-7b	1248-1270	-30.2	-20.285	0.538	0.631	0.389	seedless	4	C UG AUGAA A	AACC GCAACCUAC GCC	UUGG UGUUGGAUG UGG	UG A AGU	NA
L2HS-1687622_1.1.1	rs200407977	+	T	0.02	1250	CDS	EIF3S8	ENST00000331666_rs200407977_T_0	MIMAT0000063_let-7b	1248-1270	-27.6	-16.442	0.53	0.63	0.383	seedless	4	C UG AUGAA A	AAUC GCAACCUAC GCC	UUGG UGUUGGAUG UGG	UG A AGU	NA
L2HS-3921253_1.1.0	rs140729385	-	A	NA	727	CDS	AP3M1	ENST00000355264	MIMAT0000063_let-7b	716-737	-25.8	-9.824	0.414	0.313	0.435	seedless	6	A AAUU G U	AACCAC CAAC CUAC CUC	UUGGUG GUUG GAUG GAG	U GAU U	NA
L2HS-3921253_1.1.1	rs140729385	-	G	0.0023	727	CDS	AP3M1	ENST00000355264_rs140729385_G_0	MIMAT0000063_let-7b	716-737	-25.8	-9.036	0.401	0.316	0.416	seedless	6	A AGUU G U	AACCAC CAAC CUAC CUC	UUGGUG GUUG GAUG GAG	U GAU U	NA
L2HS-734659_3.1.0	rs115987752	+	T	NA	2679	CDS	ERAP2	ENST00000437043	MIMAT0000063_let-7b	2659-2679	-24.4	-19.749	0.602	0.472	0.319	seedless	8	CAG A	AACCACAC ACUU CU ACCU	UUGGUGUG UGGA GA UGGA	U U GU	aminopeptidase activity;antigen processing and presentation of endogenous peptide antigen via MHC class I;blood pressure regulation;endoplasmic reticulum lumen;membrane alanyl aminopeptidase activity;metallopeptidase activity;N-terminal arginine aminopeptidase activity;N-terminal lysine aminopeptidase activity;proteolysis;zinc ion binding
L2HS-734659_3.1.1	rs115987752	+	C	0.0009	2679	CDS	ERAP2	ENST00000437043_rs115987752_C_0	MIMAT0000063_let-7b	2659-2680	-23.6	-19.506	0.644	0.499	0.281	seedless	8	CAG A	AACCACAC ACUU CU ACC CA	UUGGUGUG UGGA GA UGG GU	U U A	aminopeptidase activity;antigen processing and presentation of endogenous peptide antigen via MHC class I;blood pressure regulation;endoplasmic reticulum lumen;membrane alanyl aminopeptidase activity;metallopeptidase activity;N-terminal arginine aminopeptidase activity;N-terminal lysine aminopeptidase activity;proteolysis;zinc ion binding
L2HS-158215_8.1.0	rs191170516	+	C	NA	730	3pUTR	NME4	ENST00000219479	MIMAT0000063_let-7b	724-744	-26.5	-17.33	0.529	0.168	0.594	6mer	4	C G U	AGCCAC CAACUU A UGCCUU	UUGGUG GUUGGA U AUGGAG	U G U	NA
L2HS-158215_8.1.1	rs191170516	+	G	0.0005	730	3pUTR	NME4	ENST00000219479_rs191170516_G_0	MIMAT0000063_let-7b	724-744	-23.8	-14.654	0.56	0.168	0.606	6mer	4	C G U	AGCCACG AACUU A UGCCUU	UUGGUGU UUGGA U AUGGAG	G G U	NA
L2HS-158215_8.2.0	rs112441412	+	C	NA	736	3pUTR	NME4	ENST00000219479	MIMAT0000063_let-7b	724-744	-26.5	-17.33	0.529	0.168	0.594	6mer	4	C G U	AGCCAC CAACUU A UGCCUU	UUGGUG GUUGGA U AUGGAG	U G U	NA
L2HS-158215_8.2.1	rs112441412	+	T	0.0005	736	3pUTR	NME4	ENST00000219479_rs112441412_T_0	MIMAT0000063_let-7b	724-744	-26.5	-16.286	0.474	0.162	0.616	6mer	4	U G U	AGCCAC CAAC UUA UGCCUU	UUGGUG GUUG GAU AUGGAG	U G U	NA
L2HS-3695303_1.1.0	rs182463231	+	C	NA	2058	CDS	KIAA1586	ENST00000370733	MIMAT0000063_let-7b	2044-2061	-25.6	-21.475	0.772	0.567	0.503	seedless	4	G G U	CACAU AACCUAC GCCUU	GUGUG UUGGAUG UGGAG	UUG A U	NA
L2HS-3695303_1.1.1	rs182463231	+	G	0.0005	2058	CDS	KIAA1586	ENST00000370733_rs182463231_G_0	MIMAT0000063_let-7b	2044-2062	-24.2	-19.949	0.631	0.621	0.509	seedless	4	G G G U	CACAU AACCUAC GCUUU	GUGUG UUGGAUG UGGAG	UUG A U	NA
L2HS-1266875_2.1.0	rs148712779	-	T	NA	7716	3pUTR	BTBD9	ENST00000481247	MIMAT0000063_let-7b	7702-7724	-25	6.82	0.247	0.296	0.22	seedless	6	C UUCCC G G G	CCACAC ACCUG GCCU A	GGUGUG UGGAU UGGA U	UU U GA G	NA
L2HS-1266875_2.1.1	rs148712779	-	C	0.0037	7716	3pUTR	BTBD9	ENST00000481247_rs148712779_C_0	MIMAT0000063_let-7b	7702-7724	-24.4	9.17	0.251	0.296	0.207	seedless	6	C UU C CCGG G G	CCACAC CC AC GCCU A	GGUGUG GG UG UGGA U	UU UU A A G	NA
L2HS-365156_4.1.0	rs200726170	+	C	NA	1091	CDS	ADCK2	ENST00000072869	MIMAT0000063_let-7b	1082-1098	-25.4	-10.915	0.441	0.446	0.413	seedless	4	C	GCCAC CAACCU C AUCUC	UGGUG GUUGGA G UGGAG	U U U A U	ATP binding;integral to membrane;kinase activity;membrane;nucleotide binding;transferase activity
L2HS-365156_4.1.1	rs200726170	+	G	0.0005	1091	CDS	ADCK2	ENST00000072869_rs200726170_G_0	MIMAT0000063_let-7b	1082-1098	-21	-3.078	0.339	0.466	0.372	seedless	4	G C	GCCAC CAAC U C AUCUC	UGGUG GUUG A G UGGAG	U U G U A U	ATP binding;integral to membrane;kinase activity;membrane;nucleotide binding;transferase activity
L2HS-365156_4.2.0	rs1140034	+	T	NA	1097	CDS	ADCK2	ENST00000072869	MIMAT0000063_let-7b	1082-1098	-25.4	-10.915	0.441	0.446	0.413	seedless	4	C	GCCAC CAACCU C AUCUC	UGGUG GUUGGA G UGGAG	U U U A U	ATP binding;integral to membrane;kinase activity;membrane;nucleotide binding;transferase activity
L2HS-365156_4.2.1	rs1140034	+	C	0.25	1097	CDS	ADCK2	ENST00000072869_rs1140034_C_0	MIMAT0000063_let-7b	1082-1105	-22.8	2.351	0.391	0.46	0.484	seedless	4	C CC GUGG G	GCCAC CAACCU AU CC CA	UGGUG GUUGGA UG GG GU	U U AU A	ATP binding;integral to membrane;kinase activity;membrane;nucleotide binding;transferase activity
L1HS-736507_2.1.0	rs200262117	+	C	NA	1974	CDS	NFATC1	ENST00000318065	MIMAT0000063_let-7b	1963-1980	-25.3	-1.677	0.305	0.324	0.488	seedless	5	GAG A	ACCAC CAGCC AC GCC	UGGUG GUUGG UG UGG	U U A A AGU	NA
L1HS-736507_2.1.1	rs200262117	+	T	0.0018	1974	CDS	NFATC1	ENST00000318065_rs200262117_T_0	MIMAT0000063_let-7b	1963-1986	-25.2	4.758	0.356	0.273	0.471	seedless	5	AUGAG CAU U	ACCAC CAGCC GC CCUC	UGGUG GUUGG UG GGAG	U U A AU U	NA
L1HS-736507_2.2.0	rs25657	+	C	NA	1980	CDS	NFATC1	ENST00000318065	MIMAT0000063_let-7b	1963-1980	-25.3	-1.677	0.305	0.324	0.488	seedless	5	GAG A	ACCAC CAGCC AC GCC	UGGUG GUUGG UG UGG	U U A A AGU	NA
L1HS-736507_2.2.1	rs25657	+	T	0.07	1980	CDS	NFATC1	ENST00000318065_rs25657_T_0	MIMAT0000063_let-7b	1963-1986	-28.4	-5.797	0.445	0.509	0.531	seedless	5	ACGAG U U	ACCAC CAGCC GCUA CCUC	UGGUG GUUGG UGAU GGAG	U U A U	NA
L2HS-2465530_1.1.0	rs200796569	-	C	NA	559	CDS	PRKD1	ENST00000331968	MIMAT0000063_let-7b	544-559	-25.5	-6.156	0.373	0.424	0.317	7mer-m8	3	C U	GCCAU GACC CUACCUC	UGGUG UUGG GAUGGAG	U UG AU U	ATP binding;atypical protein kinase C activity;cell proliferation;cytosol;diacylglycerol binding;Golgi apparatus;integral to plasma membrane;intracellular signaling cascade;metal ion binding;nucleotide binding;plasma membrane;protein amino acid phosphorylation;protein binding;protein serine/threonine kinase activity;transferase activity;zinc ion binding
L2HS-2465530_1.1.1	rs200796569	-	T	0.0005	559	CDS	PRKD1	ENST00000331968_rs200796569_T_0	MIMAT0000063_let-7b	544-559	-23.5	-5.554	0.351	0.446	0.43	offset-6mer	3	C U	GCCAU GACC CUACCUU	UGGUG UUGG GAUGGAG	U UG AU U	ATP binding;atypical protein kinase C activity;cell proliferation;cytosol;diacylglycerol binding;Golgi apparatus;integral to plasma membrane;intracellular signaling cascade;metal ion binding;nucleotide binding;plasma membrane;protein amino acid phosphorylation;protein binding;protein serine/threonine kinase activity;transferase activity;zinc ion binding
L2HS-2465530_1.2.0	rs149055040	-	C	NA	557	CDS	PRKD1	ENST00000331968	MIMAT0000063_let-7b	544-559	-25.5	-6.156	0.373	0.424	0.317	7mer-m8	3	C U	GCCAU GACC CUACCUC	UGGUG UUGG GAUGGAG	U UG AU U	ATP binding;atypical protein kinase C activity;cell proliferation;cytosol;diacylglycerol binding;Golgi apparatus;integral to plasma membrane;intracellular signaling cascade;metal ion binding;nucleotide binding;plasma membrane;protein amino acid phosphorylation;protein binding;protein serine/threonine kinase activity;transferase activity;zinc ion binding
L2HS-2465530_1.2.1	rs149055040	-	T	0.0005	557	CDS	PRKD1	ENST00000331968_rs149055040_T_0	MIMAT0000063_let-7b	544-559	-22.8	-7.156	0.319	0.444	0.344	7mer-m8	3	C U	GCCAU GACC CUACUUC	UGGUG UUGG GAUGGAG	U UG AU U	ATP binding;atypical protein kinase C activity;cell proliferation;cytosol;diacylglycerol binding;Golgi apparatus;integral to plasma membrane;intracellular signaling cascade;metal ion binding;nucleotide binding;plasma membrane;protein amino acid phosphorylation;protein binding;protein serine/threonine kinase activity;transferase activity;zinc ion binding
L2-2199300_1.1.0	rs183370064	-	G	NA	573	3pUTR	TXNL4A	ENST00000269601	MIMAT0000063_let-7b	559-579	-23.7	-1.241	0.31	0.457	0.363	seedless	3	U U GAG GC G	ACCGC ACU GC CCUCA	UGGUG UGG UG GGAGU	U UGU A AU	NA
L2-2199300_1.1.1	rs183370064	-	A	0.0005	573	3pUTR	TXNL4A	ENST00000269601_rs183370064_A_0	MIMAT0000063_let-7b	550-579	-22.3	4.698	0.366	0.337	0.362	seedless	4	U AGU GC AGGCAC G	CCAC CA ACC UACUG CCUCA	GGUG GU UGG AUGAU GGAGU	UU U	NA
L2-2199300_1.2.0	rs143131944	-	C	NA	563	CDS	TXNL4A	ENST00000269601	MIMAT0000063_let-7b	559-579	-23.7	-1.241	0.31	0.457	0.363	seedless	3	U U GAG GC G	ACCGC ACU GC CCUCA	UGGUG UGG UG GGAGU	U UGU A AU	NA
L2-2199300_1.2.1	rs143131944	-	T	0.0009	563	CDS	TXNL4A	ENST00000269601_rs143131944_T_0	MIMAT0000063_let-7b	550-579	-22.3	4.745	0.371	0.318	0.372	seedless	4	U AGU GU AGGCGC G	CCAC CA ACC UACUG CCUCA	GGUG GU UGG AUGAU GGAGU	UU U	NA
L2-779475_1.1.0	rs11549319	+	C	NA	1768	3pUTR	GAPDH	ENST00000229239	MIMAT0000063_let-7b	1762-1785	-25.7	-4.947	0.42	0.442	0.546	seedless	7	C UG CCC C	ACCACAC AAUCU CU CCUCA	UGGUGUG UUGGA GA GGAGU	U U U	cytoplasm;glucose metabolic process;glyceraldehyde-3-phosphate dehydrogenase (phosphorylating) activity;glycolysis;NAD binding;oxidoreductase activity;protein binding
L2-779475_1.1.1	rs11549319	+	T	0.0005	1768	3pUTR	GAPDH	ENST00000229239_rs11549319_T_0	MIMAT0000063_let-7b	1762-1785	-24.9	-8.274	0.457	0.379	0.524	seedless	6	C UG CCC C	ACCACAU AAUCU CU CCUCA	UGGUGUG UUGGA GA GGAGU	U U U	cytoplasm;glucose metabolic process;glyceraldehyde-3-phosphate dehydrogenase (phosphorylating) activity;glycolysis;NAD binding;oxidoreductase activity;protein binding
0727AHS-1269743_1.1.0	rs74343136	-	A	NA	1458	CDS	ZNF606	ENST00000341164	MIMAT0000063_let-7b	1436-1458	-25	-16.37	0.495	0.446	0.476	seedless	4	U U U CUG A	CCAU CAACCUA UUACC CA	GGUG GUUGGAU GAUGG GU	UU U A	NA
0727AHS-1269743_1.1.1	rs74343136	-	G	0.01	1458	CDS	ZNF606	ENST00000341164_rs74343136_G_0	MIMAT0000063_let-7b	1436-1455	-24.5	-13.831	0.574	0.483	0.527	seedless	4	U U UAC G	CCAU CAACCUAUU CCU	GGUG GUUGGAUGA GGA	UU U U GU	NA
0727AHS-1269743_1.2.0	rs140496767	-	C	NA	1436	CDS	ZNF606	ENST00000341164	MIMAT0000063_let-7b	1436-1458	-25	-16.37	0.495	0.446	0.476	seedless	4	U U U CUG A	CCAU CAACCUA UUACC CA	GGUG GUUGGAU GAUGG GU	UU U A	NA
0727AHS-1269743_1.2.1	rs140496767	-	T	0.0005	1436	CDS	ZNF606	ENST00000341164_rs140496767_T_0	MIMAT0000063_let-7b	1436-1458	-23.3	-11.338	0.413	0.45	0.479	seedless	4	U U U CUG A	UCAU CAACCUA UUACC CA	GGUG GUUGGAU GAUGG GU	UU U A	NA
L2-466647_2.1.0	rs143595902	+	A	NA	2489	3pUTR	TPM4	ENST00000300933	MIMAT0000063_let-7b	2484-2499	-25.1	-14.463	0.729	0.625	0.647	seedless	4	C C A	CCAC CA CCUACU CCU	GGUG GU GGAUGA GGA	UU U U U GU	actin binding;cell motility;cytoskeleton;muscle thin filament tropomyosin;structural constituent of muscle
L2-466647_2.1.1	rs143595902	+	G	0.0032	2489	3pUTR	TPM4	ENST00000300933_rs143595902_G_0	MIMAT0000063_let-7b	2484-2499	-24.4	-9.018	0.358	0.45	0.516	seedless	4	C C A	CCAC CG CCUACU CCU	GGUG GU GGAUGA GGA	UU U U U GU	actin binding;cell motility;cytoskeleton;muscle thin filament tropomyosin;structural constituent of muscle
L2HS-371927_4.1.0	rs114148329	+	C	NA	2644	CDS	BAT2	ENST00000376033	MIMAT0000063_let-7b	2639-2662	-23.9	-1.692	0.43	0.518	0.257	seedless	4	G C CC CUC U	AACC CGC ACUUAC ACCUC	UUGG GUG UGGAUG UGGAG	U U A U	NA
L2HS-371927_4.1.1	rs114148329	+	T	0.01	2644	CDS	BAT2	ENST00000376033_rs114148329_T_0	MIMAT0000063_let-7b	2639-2658	-23.8	-0.178	0.225	0.586	0.212	7mer-A1	4	G U C U C	AACC C GCC AC UACCUCA	UUGG G UGG UG AUGGAGU	U UGU A	NA
L2-1290112_1.1.0	rs192791766	-	G	NA	2848	CDS	HCFC1	ENST00000310441	MIMAT0000063_let-7b	2837-2856	-24.5	-2.81	0.541	0.44	0.41	seedless	4	ACGU C	GCCAC CAAC CUACC CG	UGGUG GUUG GAUGG GU	U U GAU A	NA
L2-1290112_1.1.1	rs192791766	-	A	0.0006	2848	CDS	HCFC1	ENST00000310441_rs192791766_A_0	MIMAT0000063_let-7b	2837-2856	-24.5	-5.867	0.702	0.418	0.421	seedless	4	ACAU C	GCCAC CAAC CUACC CG	UGGUG GUUG GAUGG GU	U U GAU A	NA
0727AHS-1138137_1.1.0	rs191049517	+	C	NA	2326	CDS	SAFB	ENST00000292123	MIMAT0000063_let-7b	2324-2342	-26.3	-1.353	0.26	0.246	0.524	seedless	3	G C A	GACCGCG GCC GCUACC CG	UUGGUGU UGG UGAUGG GU	GU A A	DNA binding;double-stranded DNA binding;establishment and/or maintenance of chromatin architecture;nucleic acid binding;nucleotide binding;nucleus;protein binding;regulation of transcription, DNA-dependent;RNA binding;transcription
0727AHS-1138137_1.1.1	rs191049517	+	T	0.0005	2326	CDS	SAFB	ENST00000292123_rs191049517_T_0	MIMAT0000063_let-7b	2324-2342	-23.7	-2.026	0.295	0.228	0.474	seedless	1	G C A	GAUCGCG GCC GCUACC CG	UUGGUGU UGG UGAUGG GU	GU A A	DNA binding;double-stranded DNA binding;establishment and/or maintenance of chromatin architecture;nucleic acid binding;nucleotide binding;nucleus;protein binding;regulation of transcription, DNA-dependent;RNA binding;transcription
0727AHS-1138137_1.2.0	rs200832510	+	C	NA	2329	CDS	SAFB	ENST00000292123	MIMAT0000063_let-7b	2324-2342	-26.3	-1.353	0.26	0.246	0.524	seedless	3	G C A	GACCGCG GCC GCUACC CG	UUGGUGU UGG UGAUGG GU	GU A A	DNA binding;double-stranded DNA binding;establishment and/or maintenance of chromatin architecture;nucleic acid binding;nucleotide binding;nucleus;protein binding;regulation of transcription, DNA-dependent;RNA binding;transcription
0727AHS-1138137_1.2.1	rs200832510	+	T	0.0005	2329	CDS	SAFB	ENST00000292123_rs200832510_T_0	MIMAT0000063_let-7b	2324-2342	-22.6	3.426	0.246	0.259	0.534	seedless	3	G C A	GACCG UGGCC GCUACC CG	UUGGU GUUGG UGAUGG GU	GU A A	DNA binding;double-stranded DNA binding;establishment and/or maintenance of chromatin architecture;nucleic acid binding;nucleotide binding;nucleus;protein binding;regulation of transcription, DNA-dependent;RNA binding;transcription
L1-312252_2.1.0	rs184338020	+	C	NA	1743	3pUTR	SC5DL	ENST00000392789	MIMAT0000063_let-7b	1739-1756	-23.8	-13.964	0.446	0.32	0.413	seedless	5	A UAUC A	CACAC ACCUAUUAC	GUGUG UGGAUGAUG	UUG U GAGU	NA
L1-312252_2.1.1	rs184338020	+	T	0.0018	1743	3pUTR	SC5DL	ENST00000392789_rs184338020_T_0	MIMAT0000063_let-7b	1739-1756	-22.3	-8.52	0.293	0.284	0.366	seedless	4	A UAUC A	CACAU ACCUAUUAC	GUGUG UGGAUGAUG	UUG U GAGU	NA
L2HS-3391923_1.1.0	rs55969455	-	G	NA	2028	CDS	AMPH	ENST00000356264	MIMAT0000063_let-7b	2019-2038	-24.4	-8.798	0.4	0.202	0.405	seedless	3	C G G G A	AGCCAUG GG CUGCU ACC	UUGGUGU UU GAUGA UGG	G G AGU	NA
L2HS-3391923_1.1.1	rs55969455	-	A	0.01	2028	CDS	AMPH	ENST00000356264_rs55969455_A_0	MIMAT0000063_let-7b	2019-2038	-25.2	-12.335	0.472	0.154	0.317	seedless	3	C G G G A	AGCCAUG GA CUGCU ACC	UUGGUGU UU GAUGA UGG	G G AGU	NA
L2HS-3391924_1.1.0	rs55969455	-	G	NA	1755	CDS	AMPH	ENST00000325590	MIMAT0000063_let-7b	1746-1765	-24.4	-9.153	0.404	0.192	0.401	seedless	3	C G G G A	AGCCAUG GG CUGCU ACC	UUGGUGU UU GAUGA UGG	G G AGU	NA
L2HS-3391924_1.1.1	rs55969455	-	A	0.01	1755	CDS	AMPH	ENST00000325590_rs55969455_A_0	MIMAT0000063_let-7b	1746-1765	-25.2	-13.431	0.491	0.136	0.321	seedless	3	C G G G A	AGCCAUG GA CUGCU ACC	UUGGUGU UU GAUGA UGG	G G AGU	NA
0727AHS-503195_3.1.0	rs188752793	-	C	NA	4457	3pUTR	NEK9	ENST00000238616	MIMAT0000063_let-7b	4444-4471	-23.6	-6.261	0.416	0.429	0.387	seedless	6	G U CUUUGAUGAG C	UCACACA CCUAC UCUCA	GGUGUGU GGAUG GGAGU	UU U AU	ATP binding;cell cycle;cell division;magnesium ion binding;mitosis;nucleotide binding;nucleus;protein amino acid phosphorylation;protein binding;protein serine/threonine kinase activity;transferase activity
0727AHS-503195_3.1.1	rs188752793	-	G	0.0009	4457	3pUTR	NEK9	ENST00000238616_rs188752793_G_0	MIMAT0000063_let-7b	4444-4471	-24.7	-9.646	0.446	0.525	0.412	seedless	6	G U GUUUGAUGAG C	UCACACA CCUAC UCUCA	GGUGUGU GGAUG GGAGU	UU U AU	ATP binding;cell cycle;cell division;magnesium ion binding;mitosis;nucleotide binding;nucleus;protein amino acid phosphorylation;protein binding;protein serine/threonine kinase activity;transferase activity
L2-779619_1.1.0	rs41285012	+	C	NA	2700	3pUTR	PRKAA2	ENST00000371244	MIMAT0000063_let-7b	2692-2715	-24.4	-9.184	0.478	0.421	0.419	seedless	4	A UCCCUUC C	AGCCAC ACCU C ACCUCA	UUGGUG UGGA G UGGAGU	UGU U A	ATP binding;cholesterol biosynthetic process;fatty acid biosynthetic process;magnesium ion binding;nucleotide binding;nucleus;protein amino acid phosphorylation;protein serine/threonine kinase activity;signal transduction;transferase activity
L2-779619_1.1.1	rs41285012	+	G	0.0027	2700	3pUTR	PRKAA2	ENST00000371244_rs41285012_G_0	MIMAT0000063_let-7b	2692-2715	-25.5	-9.63	0.438	0.375	0.398	seedless	4	A U CUUC C	AGCCAC CG ACCU C ACCUCA	UUGGUG GU UGGA G UGGAGU	U U A	ATP binding;cholesterol biosynthetic process;fatty acid biosynthetic process;magnesium ion binding;nucleotide binding;nucleus;protein amino acid phosphorylation;protein serine/threonine kinase activity;signal transduction;transferase activity
L2-779619_1.2.0	rs202209336	+	T	NA	2702	3pUTR	PRKAA2	ENST00000371244	MIMAT0000063_let-7b	2692-2715	-24.4	-9.184	0.478	0.421	0.419	seedless	4	A UCCCUUC C	AGCCAC ACCU C ACCUCA	UUGGUG UGGA G UGGAGU	UGU U A	ATP binding;cholesterol biosynthetic process;fatty acid biosynthetic process;magnesium ion binding;nucleotide binding;nucleus;protein amino acid phosphorylation;protein serine/threonine kinase activity;signal transduction;transferase activity
L2-779619_1.2.1	rs202209336	+	TTCACC	0.01	2702	3pUTR	PRKAA2	ENST00000371244_rs202209336_+TCACC_5	MIMAT0000063_let-7b	2692-2715	-24.4	-11.819	0.514	0.472	0.492	seedless	4	A UCCCUUC C	AGCCAC ACCU C ACCUCA	UUGGUG UGGA G UGGAGU	UGU U A	ATP binding;cholesterol biosynthetic process;fatty acid biosynthetic process;magnesium ion binding;nucleotide binding;nucleus;protein amino acid phosphorylation;protein serine/threonine kinase activity;signal transduction;transferase activity
L2HS-296705_5.1.0	rs192582042	+	A	NA	3772	3pUTR	ANTXR1	ENST00000303714	MIMAT0000063_let-7b	3759-3776	-25.1	-5.744	0.306	0.44	0.512	7mer-m8	4	G U U	AACC C ACUUGCUAUCUC	UUGG G UGGAUGAUGGAG	U UGU U	NA
L2HS-296705_5.1.1	rs192582042	+	G	0.0005	3772	3pUTR	ANTXR1	ENST00000303714_rs192582042_G_0	MIMAT0000063_let-7b	3759-3776	-22.1	-5.694	0.386	0.459	0.504	7mer-m8	4	G U U	AACC C ACUUGCUGUCUC	UUGG G UGGAUGAUGGAG	U UGU U	NA
L2HS-3342728_1.1.0	rs201824694	+	G	NA	1713	3pUTR	FLAD1	ENST00000368432	MIMAT0000063_let-7b	1704-1728	-25	-16.884	0.638	0.328	0.53	seedless	5	C UACCGUC U G	CCACA CAGCCUA CUACU	GGUGU GUUGGAU GAUGG	UU AGU	NA
L2HS-3342728_1.1.1	rs201824694	+	A	0.0005	1713	3pUTR	FLAD1	ENST00000368432_rs201824694_A_0	MIMAT0000063_let-7b	1710-1728	-27.2	-18.727	0.615	0.458	0.569	seedless	4	U C U G	ACCAU CAGCCUA CUACU	UGGUG GUUGGAU GAUGG	U U AGU	NA
0727AHS-512571_3.1.0	rs6464201	+	C	NA	681	CDS	GALNT11	ENST00000430044	MIMAT0000063_let-7b	671-689	-24.6	-8.316	0.381	0.366	0.446	seedless	3	C UG CU A A	ACC AC GCC GCUGCU	UGG UG UGG UGAUGG	U UG U A AGU	NA
0727AHS-512571_3.1.1	rs6464201	+	T	0.03	681	CDS	GALNT11	ENST00000430044_rs6464201_T_0	MIMAT0000063_let-7b	669-689	-23.6	-11.773	0.487	0.497	0.47	seedless	4	C C GUCA A	CCAC UGACCU GCUGCU	GGUG GUUGGA UGAUGG	UU U AGU	NA
L2HS-3832606_1.1.0	rs200774904	-	C	NA	820	3pUTR	DNAJC8	ENST00000263697	MIMAT0000063_let-7b	812-831	-24.7	-6.082	0.269	0.432	0.312	7mer-m8	4	UUUCC C	AACC CCUGCUAUCUC	UUGG GGAUGAUGGAG	UGUGUU U	NA
L2HS-3832606_1.1.1	rs200774904	-	T	0.0009	820	3pUTR	DNAJC8	ENST00000263697_rs200774904_T_0	MIMAT0000063_let-7b	812-831	-25.4	-11.226	0.424	0.363	0.314	7mer-m8	4	UUUCU C	AACC CCUGCUAUCUC	UUGG GGAUGAUGGAG	UGUGUU U	NA
0727A-1112501_1.1.0	rs139104482	+	C	NA	2619	CDS	EIF2C1	ENST00000373204	MIMAT0000063_let-7b	2608-2630	-23.4	-8.93	0.624	0.318	0.205	seedless	3	A CU AUGCCC G	GCAC GCCUACU GCCU	UGUG UGGAUGA UGGA	UUGG U GU	NA
0727A-1112501_1.1.1	rs139104482	+	T	0.0005	2619	CDS	EIF2C1	ENST00000373204_rs139104482_T_0	MIMAT0000063_let-7b	2608-2627	-21.3	-11.128	0.665	0.32	0.236	seedless	3	A CU UA C	GCAC GCCUAU UGCC CG	UGUG UGGAUG AUGG GU	UUGG U A	NA
L2HS-416241_4.1.0	rs182425030	-	C	NA	346	5pUTR	HNRNPF	ENST00000443950	MIMAT0000063_let-7b	322-349	-24.3	-2.369	0.413	0.431	0.455	seedless	6	A CCAAGAUC AC C	AGCCACAC ACCUG ACC CA	UUGGUGUG UGGAU UGG GU	U GA A	NA
L2HS-416241_4.1.1	rs182425030	-	T	0.0018	346	5pUTR	HNRNPF	ENST00000443950_rs182425030_T_0	MIMAT0000063_let-7b	322-348	-22.5	-5.51	0.477	0.399	0.492	seedless	6	A CCAAGAUC ACAU A	AGCCACAC ACCUG CC	UUGGUGUG UGGAU GG	U GAU AGU	NA
L2HS-3644603_1.1.0	rs147684139	+	C	NA	785	3pUTR	BCAS4	ENST00000358791	MIMAT0000063_let-7b	778-799	-25.4	8.382	0.189	0.241	0.235	seedless	5	CCCC G	ACCAC GC ACCUGC CCUCG	UGGUG UG UGGAUG GGAGU	U U AU	NA
L2HS-3644603_1.1.1	rs147684139	+	G	0.0005	785	3pUTR	BCAS4	ENST00000358791_rs147684139_G_0	MIMAT0000063_let-7b	783-799	-28.6	2.758	0.191	0.2	0.234	seedless	2	C G	CCGCGC ACCUGC CCUCG	GGUGUG UGGAUG GGAGU	UU U AU	NA
L2HS-3644603_1.2.0	rs140838804	+	G	NA	799	3pUTR	BCAS4	ENST00000358791	MIMAT0000063_let-7b	778-799	-25.4	8.382	0.189	0.241	0.235	seedless	5	CCCC G	ACCAC GC ACCUGC CCUCG	UGGUG UG UGGAUG GGAGU	U U AU	NA
L2HS-3644603_1.2.1	rs140838804	+	A	0.0005	799	3pUTR	BCAS4	ENST00000358791_rs140838804_A_0	MIMAT0000063_let-7b	778-799	-26.1	5.357	0.238	0.258	0.224	seedless	5	CCCC G	ACCAC GC ACCUGC CCUCA	UGGUG UG UGGAUG GGAGU	U U AU	NA
L2-175545_4.1.0	rs75775181	+	C	NA	3723	3pUTR	MBD6	ENST00000355673	MIMAT0000063_let-7b	3720-3734	-23.9	-10.647	0.525	0.705	0.311	7mer-m8	4	A C U	ACAC CCU CUGCCUC	UGUG GGA GAUGGAG	UUGG UU U U	NA
L2-175545_4.1.1	rs75775181	+	G	0.01	3723	3pUTR	MBD6	ENST00000355673_rs75775181_G_0	MIMAT0000063_let-7b	3720-3734	-24.3	-6.397	0.334	0.671	0.287	7mer-m8	3	A CU U	ACAGCC CUGCCUC	UGUUGG GAUGGAG	UUGGUG AU U	NA
L2-175545_4.2.0	rs187864696	+	C	NA	3732	3pUTR	MBD6	ENST00000355673	MIMAT0000063_let-7b	3720-3734	-23.9	-10.647	0.525	0.705	0.311	7mer-m8	4	A C U	ACAC CCU CUGCCUC	UGUG GGA GAUGGAG	UUGG UU U U	NA
L2-175545_4.2.1	rs187864696	+	T	0.0014	3732	3pUTR	MBD6	ENST00000355673_rs187864696_T_0	MIMAT0000063_let-7b	3720-3734	-21.2	-6.216	0.403	0.689	0.275	7mer-m8	4	A C U	ACAC CCU CUGCUUC	UGUG GGA GAUGGAG	UUGG UU U U	NA
L2HS-3454801_1.1.0	rs202006260	+	C	NA	580	CDS	FEN1	ENST00000305885	MIMAT0000063_let-7b	549-583	-24.7	-1.867	0.447	0.299	0.234	seedless	5	A CA C AUGGGCAUGUU G C	GACCAC GC ACCUG CUACC CA	UUGGUG UG UGGAU GAUGG GU	U A	5'-3' exonuclease activity;5'-flap endonuclease activity;damaged DNA binding;DNA replication;double-strand break repair;double-stranded DNA binding;double-stranded DNA specific exodeoxyribonuclease activity;endonuclease activity;hydrolase activity;magnesium ion binding;manganese ion binding;nucleus;phosphoinositide-mediated signaling;protein binding;ribonuclease H activity;UV protection
L2HS-3454801_1.1.1	rs202006260	+	T	0	580	CDS	FEN1	ENST00000305885_rs202006260_T_0	MIMAT0000063_let-7b	549-563	-24.5	-11.715	0.498	0.327	0.38	seedless	5	A G	GACCAC CAGCC ACCU	UUGGUG GUUGG UGGA	U AUGA GU	5'-3' exonuclease activity;5'-flap endonuclease activity;damaged DNA binding;DNA replication;double-strand break repair;double-stranded DNA binding;double-stranded DNA specific exodeoxyribonuclease activity;endonuclease activity;hydrolase activity;magnesium ion binding;manganese ion binding;nucleus;phosphoinositide-mediated signaling;protein binding;ribonuclease H activity;UV protection
L2HS-3454801_1.2.0	rs201579214	+	C	NA	582	CDS	FEN1	ENST00000305885	MIMAT0000063_let-7b	549-583	-24.7	-1.867	0.447	0.299	0.234	seedless	5	A CA C AUGGGCAUGUU G C	GACCAC GC ACCUG CUACC CA	UUGGUG UG UGGAU GAUGG GU	U A	5'-3' exonuclease activity;5'-flap endonuclease activity;damaged DNA binding;DNA replication;double-strand break repair;double-stranded DNA binding;double-stranded DNA specific exodeoxyribonuclease activity;endonuclease activity;hydrolase activity;magnesium ion binding;manganese ion binding;nucleus;phosphoinositide-mediated signaling;protein binding;ribonuclease H activity;UV protection
L2HS-3454801_1.2.1	rs201579214	+	T	0.0005	582	CDS	FEN1	ENST00000305885_rs201579214_T_0	MIMAT0000063_let-7b	549-563	-24.5	-9.964	0.397	0.282	0.364	seedless	5	A G	GACCAC CAGCC ACCU	UUGGUG GUUGG UGGA	U AUGA GU	5'-3' exonuclease activity;5'-flap endonuclease activity;damaged DNA binding;DNA replication;double-strand break repair;double-stranded DNA binding;double-stranded DNA specific exodeoxyribonuclease activity;endonuclease activity;hydrolase activity;magnesium ion binding;manganese ion binding;nucleus;phosphoinositide-mediated signaling;protein binding;ribonuclease H activity;UV protection
TA1-4595152-1_1.1.0	rs76701112	-	C	NA	3278	CDS	SMARCC2	ENST00000267064	MIMAT0000063_let-7b	3263-3283	-22.7	-13.654	0.657	0.629	0.348	seedless	5	C A C C A	AACCA ACAA CU CU CCUCA	UUGGU UGUU GA GA GGAGU	G G U U	chromatin;chromatin assembly or disassembly;chromatin binding;chromatin remodeling;DNA binding;negative regulation of transcription, DNA-dependent;nucleoplasm;nucleus;positive regulation of transcription, DNA-dependent;protein binding;regulation of transcription from RNA polymerase II promoter;SWI/SNF complex;transcription;transcription coactivator activity;transcriptional repressor complex
TA1-4595152-1_1.1.1	rs76701112	-	T	0.01	3278	CDS	SMARCC2	ENST00000267064_rs76701112_T_0	MIMAT0000063_let-7b	3263-3283	-22.7	-4.555	0.477	0.77	0.392	seedless	5	C A C U A	AACCA ACAA CU CU CCUCA	UUGGU UGUU GA GA GGAGU	G G U U	chromatin;chromatin assembly or disassembly;chromatin binding;chromatin remodeling;DNA binding;negative regulation of transcription, DNA-dependent;nucleoplasm;nucleus;positive regulation of transcription, DNA-dependent;protein binding;regulation of transcription from RNA polymerase II promoter;SWI/SNF complex;transcription;transcription coactivator activity;transcriptional repressor complex
L1-1271588_1.1.0	rs201767688	-	C	NA	1090	CDS	USP22	ENST00000455117	MIMAT0000063_let-7b	1086-1110	-22.5	-0.33	0.413	0.606	0.546	seedless	4	AACUGCA U	AACC C CAACC ACUGC UCA	UUGG G GUUGG UGAUG AGU	U U A G	NA
L1-1271588_1.1.1	rs201767688	-	T	0	1090	CDS	USP22	ENST00000455117_rs201767688_T_0	MIMAT0000063_let-7b	1086-1110	-22.6	-1.381	0.373	0.553	0.545	seedless	4	U AACUGCA U	AACC CAACC ACUGC UCA	UUGG GUUGG UGAUG AGU	UGU A G	NA
L2HS-818603_2.1.0	rs147365781	+	A	NA	1988	CDS	TRIM28	ENST00000253024	MIMAT0000063_let-7b	1978-1993	-24.8	-8.33	0.379	0.207	0.428	seedless	2	G C U A	AGCC C CCUACUGCC	UUGG G GGAUGAUGG	U UGUU AGU	epithelial to mesenchymal transition;intracellular;metal ion binding;nucleus;positive regulation of gene-specific transcription;protein binding;regulation of transcription from RNA polymerase II promoter;sequence-specific DNA binding;transcription;transcription corepressor activity;transcription factor activity;zinc ion binding
L2HS-818603_2.1.1	rs147365781	+	G	0.0018	1988	CDS	TRIM28	ENST00000253024_rs147365781_G_0	MIMAT0000063_let-7b	1978-1993	-24.8	-2.473	0.249	0.2	0.455	seedless	2	G C U A	AGCC C CCUGCUGCC	UUGG G GGAUGAUGG	U UGUU AGU	epithelial to mesenchymal transition;intracellular;metal ion binding;nucleus;positive regulation of gene-specific transcription;protein binding;regulation of transcription from RNA polymerase II promoter;sequence-specific DNA binding;transcription;transcription corepressor activity;transcription factor activity;zinc ion binding
0727AHS-1299276_1.1.0	rs143884299	-	C	NA	719	CDS	AFF4	ENST00000265343	MIMAT0000063_let-7b	715-736	-22.7	3.253	0.333	0.518	0.457	seedless	3	C A ACU G	GACC CGCA CC GC UCUCA	UUGG GUGU GG UG GGAGU	U U A AU	nucleus;regulation of transcription, DNA-dependent;transcription;transcription factor activity;transcription from RNA polymerase II promoter
0727AHS-1299276_1.1.1	rs143884299	-	T	0.0009	719	CDS	AFF4	ENST00000265343_rs143884299_T_0	MIMAT0000063_let-7b	715-755	-20.4	14.686	0.362	0.512	0.225	seedless	3	U CC A UCUCAGUCUCAGAA GGU G	GACC GCAC AGC CU AC CCUCA	UUGG UGUG UUG GA UG GGAGU	AU	nucleus;regulation of transcription, DNA-dependent;transcription;transcription factor activity;transcription from RNA polymerase II promoter
L2-779547_1.1.0	rs41288622	-	A	NA	829	CDS	TUBGCP3	ENST00000261965	MIMAT0000063_let-7b	808-829	-22.8	-5.398	0.457	0.395	0.421	seedless	3	U AAU U C	AACUGCA CAGCCU CUUCA	UUGGUGU GUUGGA GGAGU	UGAU	centriole;cytoplasm;gamma-tubulin binding;microtubule;microtubule nucleation;polar microtubule;protein binding;structural constituent of cytoskeleton
L2-779547_1.1.1	rs41288622	-	G	0.0005	829	CDS	TUBGCP3	ENST00000261965_rs41288622_G_0	MIMAT0000063_let-7b	792-819	-22.3	-4.259	0.517	0.312	0.425	seedless	2	C U G UA AAA G	GAC CGCAU GACUU ACUGC UCA	UUG GUGUG UUGGA UGAUG AGU	G	centriole;cytoplasm;gamma-tubulin binding;microtubule;microtubule nucleation;polar microtubule;protein binding;structural constituent of cytoskeleton
0727AHS-1355293_1.1.0	rs148381448	-	C	NA	156	CDS	HIST1H3B	ENST00000244661	MIMAT0000063_let-7b	145-166	-23.1	-9.048	0.568	0.379	0.423	seedless	1	U GAU GCC A	CUGCGCGA CC GCUACC	GGUGUGUU GG UGAUGG	UU A AGU	NA
0727AHS-1355293_1.1.1	rs148381448	-	A	0.0014	156	CDS	HIST1H3B	ENST00000244661_rs148381448_A_0	MIMAT0000063_let-7b	145-166	-22.6	-8.962	0.616	0.382	0.438	seedless	1	U AGAUAC A	CUGCGCG GCC GCUACC	GGUGUGU UGG UGAUGG	UU A AGU	NA
L2HS-632040_3.1.0	rs200258459	+	ACTAT	NA	3709	3pUTR	2014-03-06	ENST00000274140	MIMAT0000063_let-7b	3700-3715	-23	1.118	0.132	0.472	0.262	offset-6mer	6	U A G	CCACAC AC ACUAUCU	GGUGUG UG UGAUGGA	UU U GA GU	endoplasmic reticulum;integral to membrane;ligase activity;membrane;metal ion binding;protein binding;ubiquitin cycle;zinc ion binding
L2HS-632040_3.1.1	rs200258459	+	A	0.01	3709	3pUTR	2014-03-06	ENST00000274140_rs200258459_-CTAT_4	MIMAT0000063_let-7b	3703-3719	-20.5	-10.436	0.399	0.51	0.371	offset-6mer	8	A GU	CACACAACU UUAUUU	GUGUGUUGG GAUGGA	UUG AU GU	endoplasmic reticulum;integral to membrane;ligase activity;membrane;metal ion binding;protein binding;ubiquitin cycle;zinc ion binding
L2HS-632040_3.2.0	rs2589668	+	A	NA	3712	3pUTR	2014-03-06	ENST00000274140	MIMAT0000063_let-7b	3700-3715	-23	1.118	0.132	0.472	0.262	offset-6mer	6	U A G	CCACAC AC ACUAUCU	GGUGUG UG UGAUGGA	UU U GA GU	endoplasmic reticulum;integral to membrane;ligase activity;membrane;metal ion binding;protein binding;ubiquitin cycle;zinc ion binding
L2HS-632040_3.2.1	rs2589668	+	G	0.31	3712	3pUTR	2014-03-06	ENST00000274140_rs2589668_G_0	MIMAT0000063_let-7b	3703-3719	-21.1	-0.983	0.185	0.461	0.391	seedless	8	A GU UU A	CACACAACU CUG U	GUGUGUUGG GAU A	UUG AU GG GU	endoplasmic reticulum;integral to membrane;ligase activity;membrane;metal ion binding;protein binding;ubiquitin cycle;zinc ion binding
L2HS-656615_3.1.0	rs72811393	+	T	NA	4426	3pUTR	KIAA1274	ENST00000263563	MIMAT0000063_let-7b	4425-4441	-22.5	-13.332	0.56	0.189	0.417	8mer	3	G	AUCAC C UCU CUGCCUCA	UGGUG G GGA GAUGGAGU	U U UU U	NA
L2HS-656615_3.1.1	rs72811393	+	G	0.01	4426	3pUTR	KIAA1274	ENST00000263563_rs72811393_G_0	MIMAT0000063_let-7b	4426-4441	-23.3	-5.365	0.352	0.15	0.397	8mer	3	A C G	GCAC UCU CUGCCUCA	UGUG GGA GAUGGAGU	UUGG UU U	NA
L2HS-818269_2.1.0	rs190244720	-	C	NA	2222	3pUTR	FOXRED2	ENST00000397224	MIMAT0000063_let-7b	2220-2241	-23.8	-5.938	0.424	0.36	0.411	seedless	4	C CAC CCC A	CC CGCAACCU ACU GCC	GG GUGUUGGA UGA UGG	UU U AGU	NA
L2HS-818269_2.1.1	rs190244720	-	G	0.0005	2222	3pUTR	FOXRED2	ENST00000397224_rs190244720_G_0	MIMAT0000063_let-7b	2225-2255	-21.1	-7.555	0.452	0.295	0.341	seedless	4	C U CUCCC AAUGCGUG A	AACC CACA GCC AUUGCC	UUGG GUGU UGG UGAUGG	U A AGU	NA
L2HS-1325385_2.1.0	rs114264619	+	G	NA	889	CDS	TIMM50	ENST00000314349	MIMAT0000063_let-7b	876-893	-22.8	-0.942	0.508	0.405	0.402	seedless	4	C G U	AGCCAC CCUAC AC CUCG	UUGGUG GGAUG UG GAGU	UGUU A	NA
L2HS-1325385_2.1.1	rs114264619	+	T	0.0005	889	CDS	TIMM50	ENST00000314349_rs114264619_T_0	MIMAT0000063_let-7b	876-893	-22.8	-2.775	0.398	0.423	0.393	seedless	4	C U U	AGCCAC CCUAC AC CUCG	UUGGUG GGAUG UG GAGU	UGUU A	NA
L2HS-1325385_2.2.0	rs199511949	+	G	NA	893	CDS	TIMM50	ENST00000314349	MIMAT0000063_let-7b	876-893	-22.8	-0.942	0.508	0.405	0.402	seedless	4	C G U	AGCCAC CCUAC AC CUCG	UUGGUG GGAUG UG GAGU	UGUU A	NA
L2HS-1325385_2.2.1	rs199511949	+	A	0.0009	893	CDS	TIMM50	ENST00000314349_rs199511949_A_0	MIMAT0000063_let-7b	876-893	-23.5	-1.981	0.52	0.402	0.404	seedless	4	C G U	AGCCAC CCUAC AC CUCA	UUGGUG GGAUG UG GAGU	UGUU A	NA
L2HS-2743260_1.1.0	rs200050279	+	A	NA	990	CDS	ENTPD6	ENST00000376652	MIMAT0000063_let-7b	990-1022	-24.9	-0.668	0.403	0.35	0.572	seedless	3	U UG A GGAUGUUUAACAGG A	ACC ACGGC CUGC ACCU	UGG UGUUG GAUG UGGA	U UG A GU	NA
L2HS-2743260_1.1.1	rs200050279	+	G	0	990	CDS	ENTPD6	ENST00000376652_rs200050279_G_0	MIMAT0000063_let-7b	990-1022	-25.2	5.24	0.379	0.285	0.549	seedless	2	U UG A GGAUGUUUAACAGG A	GCC ACGGC CUGC ACCU	UGG UGUUG GAUG UGGA	U UG A GU	NA
L2HS-2743260_1.2.0	rs145110271	+	C	NA	1004	CDS	ENTPD6	ENST00000376652	MIMAT0000063_let-7b	990-1022	-24.9	-0.668	0.403	0.35	0.572	seedless	3	U UG A GGAUGUUUAACAGG A	ACC ACGGC CUGC ACCU	UGG UGUUG GAUG UGGA	U UG A GU	NA
L2HS-2743260_1.2.1	rs145110271	+	T	0.0009	1004	CDS	ENTPD6	ENST00000376652_rs145110271_T_0	MIMAT0000063_let-7b	973-993	-23.4	3.539	0.279	0.382	0.475	offset-6mer	2	A U C C CG G	GGCC C C ACC GCUACCU	UUGG G G UGG UGAUGGA	U U U A GU	NA
L2HS-2743260_1.3.0	rs149104894	+	A	NA	1014	CDS	ENTPD6	ENST00000376652	MIMAT0000063_let-7b	990-1022	-24.9	-0.668	0.403	0.35	0.572	seedless	3	U UG A GGAUGUUUAACAGG A	ACC ACGGC CUGC ACCU	UGG UGUUG GAUG UGGA	U UG A GU	NA
L2HS-2743260_1.3.1	rs149104894	+	G	0.0005	1014	CDS	ENTPD6	ENST00000376652_rs149104894_G_0	MIMAT0000063_let-7b	990-1022	-24.9	2.805	0.373	0.403	0.396	seedless	3	U UG A GGAUGUUUAGCAGG A	ACC ACGGC CUGC ACCU	UGG UGUUG GAUG UGGA	U UG A GU	NA
L2-1818742_1.1.0	rs4754828	+	C	NA	6031	3pUTR	KIAA1377	ENST00000263468	MIMAT0000063_let-7b	6029-6046	-22.1	-3.945	0.504	0.537	0.269	seedless	3	CC G	CACGC ACCU CUACU CA	GUGUG UGGA GAUGG GU	UUG U U A	NA
L2-1818742_1.1.1	rs4754828	+	T	0.12	6031	3pUTR	KIAA1377	ENST00000263468_rs4754828_T_0	MIMAT0000063_let-7b	6034-6052	-19.9	-0.17	0.357	0.529	0.242	seedless	3	C UC UC A A	ACC UAC CC GCUACU	UGG GUG GG UGAUGG	U U UU A AGU	NA
L2-2122106_1.1.0	rs2276074	-	C	NA	69	5pUTR	HSPA8	ENST00000227378	MIMAT0000063_let-7b	55-72	-23.5	-7.62	0.432	0.393	0.214	seedless	3	C G	AGCCA GGCCUAC ACC CA	UUGGU UUGGAUG UGG GU	GUG A A	ATP binding;ATPase activity, coupled;cell surface;chaperone cofactor-dependent protein folding;intracellular;nucleotide binding;nucleus;protein folding;regulation of progression through cell cycle;response to unfolded protein;unfolded protein binding
L2-2122106_1.1.1	rs2276074	-	G	0.19	69	5pUTR	HSPA8	ENST00000227378_rs2276074_G_0	MIMAT0000063_let-7b	60-78	-22.5	-9.291	0.434	0.411	0.178	seedless	4	A U A A A	GGCC ACAC GCC GC ACC	UUGG UGUG UGG UG UGG	U A A AGU	ATP binding;ATPase activity, coupled;cell surface;chaperone cofactor-dependent protein folding;intracellular;nucleotide binding;nucleus;protein folding;regulation of progression through cell cycle;response to unfolded protein;unfolded protein binding
L2-2122106_1.2.0	rs1136141	-	C	NA	68	5pUTR	HSPA8	ENST00000227378	MIMAT0000063_let-7b	55-72	-23.5	-7.62	0.432	0.393	0.214	seedless	3	C G	AGCCA GGCCUAC ACC CA	UUGGU UUGGAUG UGG GU	GUG A A	ATP binding;ATPase activity, coupled;cell surface;chaperone cofactor-dependent protein folding;intracellular;nucleotide binding;nucleus;protein folding;regulation of progression through cell cycle;response to unfolded protein;unfolded protein binding
L2-2122106_1.2.1	rs1136141	-	T	0.13	68	5pUTR	HSPA8	ENST00000227378_rs1136141_T_0	MIMAT0000063_let-7b	55-72	-20.9	-7.343	0.423	0.351	0.214	seedless	3	AU G	AGCCA GGCCUAC CC CA	UUGGU UUGGAUG GG GU	GUG AU A	ATP binding;ATPase activity, coupled;cell surface;chaperone cofactor-dependent protein folding;intracellular;nucleotide binding;nucleus;protein folding;regulation of progression through cell cycle;response to unfolded protein;unfolded protein binding
L2-2302398_1.1.0	rs201978615	-	A	NA	622	CDS	ST13	ENST00000216218	MIMAT0000063_let-7b	608-622	-22.1	-2.564	0.199	0.282	0.5	seedless	2	C G	AC ACCUGCUA CUCA	UG UGGAUGAU GAGU	UUGGUG U G	binding;cytoplasm;protein binding, bridging;protein folding
L2-2302398_1.1.1	rs201978615	-	G	0.0005	622	CDS	ST13	ENST00000216218_rs201978615_G_0	MIMAT0000063_let-7b	608-622	-21.4	-0.102	0.168	0.299	0.553	seedless	2	C G	AC ACCUGCUAC UCG	UG UGGAUGAUG AGU	UUGGUG U G	binding;cytoplasm;protein binding, bridging;protein folding
TAON-3930009-1_1.1.0	rs13734	-	C	NA	3321	3pUTR	RRBP1	ENST00000360807	MIMAT0000063_let-7b	3299-3324	-23.5	-11.76	0.55	0.794	0.417	seedless	5	C U G CCAG A	AACC ACACAGC UUAU GCC CA	UUGG UGUGUUG GAUG UGG GU	A A	NA
TAON-3930009-1_1.1.1	rs13734	-	T	0.24	3321	3pUTR	RRBP1	ENST00000360807_rs13734_T_0	MIMAT0000063_let-7b	3293-3314	-21.5	-15.542	0.703	0.607	0.307	seedless	4	AC ACA G U	CCA CAACCUAC GC UUA	GGU GUUGGAUG UG AGU	UU GU A G	NA
L2-523392_2.1.0	rs33965342	-	G	NA	2939	CDS	PRPF8	ENST00000304992	MIMAT0000063_let-7b	2914-2945	-24	9.342	0.307	0.451	0.258	offset-6mer	5	A UGCAG GAACC CC G	AGCC ACACA ACCU GCUGCUU	UUGG UGUGU UGGA UGAUGGA	GU	NA
L2-523392_2.1.1	rs33965342	-	A	0.24	2939	CDS	PRPF8	ENST00000304992_rs33965342_A_0	MIMAT0000063_let-7b	2929-2950	-23.9	-8.864	0.505	0.588	0.536	seedless	6	G UCCA UG C	AACCAC C CUGCU UUUA	UUGGUG G GAUGA GAGU	U UUG UG	NA
L2HS-1414015_2.1.0	rs200499655	+	C	NA	315	CDS	POLR3G	ENST00000399107	MIMAT0000063_let-7b	298-315	-21.8	-8.466	0.452	0.443	0.557	7mer-m8	6	A C C C	AACCAC CC ACUAUUUC	UUGGUG GG UGAUGGAG	UGUU A U	NA
L2HS-1414015_2.1.1	rs200499655	+	T	0.0005	315	CDS	POLR3G	ENST00000399107_rs200499655_T_0	MIMAT0000063_let-7b	298-315	-20.2	-7.633	0.478	0.462	0.378	offset-6mer	6	A C C C	AACCAC CC ACUAUUUU	UUGGUG GG UGAUGGAG	UGUU A U	NA
L2HS-1775256_1.1.0	rs199971175	-	C	NA	1444	CDS	JAG1	ENST00000254958	MIMAT0000063_let-7b	1436-1453	-23.3	-5.593	0.333	0.388	0.435	7mer-m8	1	U UG A GC U	GC AGC C CUGCCUC	UG UUG G GAUGGAG	UUGG UG AU U	angiogenesis;auditory receptor cell differentiation;calcium ion binding;cell communication;cell fate determination;endothelial cell differentiation;extracellular region;growth factor activity;hemopoiesis;integral to plasma membrane;keratinocyte differentiation;morphogenesis of an epithelial sheet;multicellular organismal development;myoblast differentiation;negative regulation of cell differentia…
L2HS-1775256_1.1.1	rs199971175	-	T	0.0005	1444	CDS	JAG1	ENST00000254958_rs199971175_T_0	MIMAT0000063_let-7b	1436-1453	-22.8	-0.154	0.204	0.45	0.467	7mer-m8	1	U UG A C U	GC AGC UG CUGCCUC	UG UUG AU GAUGGAG	UUGG UG G U	angiogenesis;auditory receptor cell differentiation;calcium ion binding;cell communication;cell fate determination;endothelial cell differentiation;extracellular region;growth factor activity;hemopoiesis;integral to plasma membrane;keratinocyte differentiation;morphogenesis of an epithelial sheet;multicellular organismal development;myoblast differentiation;negative regulation of cell differentia…
0727AHS-319459_5.1.0	rs201714333	-	C	NA	106	CDS	RPL12	ENST00000361436	MIMAT0000063_let-7b	86-110	-21.9	-6.349	0.487	0.342	0.469	seedless	4	C C GAAGUUCG C A	ACCAUGC GCC ACC CA	UGGUGUG UGG UGG GU	U U AUGA A	NA
0727AHS-319459_5.1.1	rs201714333	-	T	0.0005	106	CDS	RPL12	ENST00000361436_rs201714333_T_0	MIMAT0000063_let-7b	76-96	-21.7	3.622	0.415	0.352	0.527	seedless	2	C CU C A C G	AGCCGC C ACC UGC GCC	UUGGUG G UGG AUG UGG	U U A AGU	NA
A12-1333779_1.1.0	rs192258548	-	G	NA	2095	3pUTR	TMEM115	ENST00000266025	MIMAT0000063_let-7b	2095-2117	-21.7	-2.116	0.399	0.294	0.444	seedless	4	G GA CCA G	GACCA ACAGCU GCU CC CA	UUGGU UGUUGG UGA GG GU	G A U A	NA
A12-1333779_1.1.1	rs192258548	-	A	0.0005	2095	3pUTR	TMEM115	ENST00000266025_rs192258548_A_0	MIMAT0000063_let-7b	2095-2117	-21.3	1.322	0.354	0.296	0.423	seedless	5	G GA CCA G	AACCA ACAGCU GCU CC CA	UUGGU UGUUGG UGA GG GU	G A U A	NA
L2-1723671_1.1.0	rs200654117	+	C	NA	3400	CDS	ZNF687	ENST00000324048	MIMAT0000063_let-7b	3391-3411	-21.2	5.485	0.493	0.269	0.415	seedless	3	C CC CC G	CCAUGC ACCU CUACU CA	GGUGUG UGGA GAUGG GU	UU U U A	NA
L2-1723671_1.1.1	rs200654117	+	T	0.0005	3400	CDS	ZNF687	ENST00000324048_rs200654117_T_0	MIMAT0000063_let-7b	3391-3411	-19.6	6.925	0.503	0.268	0.375	seedless	3	C CCAUC G	CCAUGC UCUACU CC CA	GGUGUG GGAUGA GG GU	UU UU U A	NA
L2HS-3228255_1.1.0	rs17847353	-	C	NA	4775	3pUTR	PPARGC1A	ENST00000264867	MIMAT0000063_let-7b	4768-4781	-21.5	-13.92	0.429	0.36	0.393	seedless	2	A	AC ACCUACUA CUCA	UG UGGAUGAU GAGU	UUGGUG U G	NA
L2HS-3228255_1.1.1	rs17847353	-	T	0.0018	4775	3pUTR	PPARGC1A	ENST00000264867_rs17847353_T_0	MIMAT0000063_let-7b	4768-4781	-19.2	-12.444	0.483	0.362	0.415	seedless	2	A	AC ACCUAUUA CUCA	UG UGGAUGAU GAGU	UUGGUG U G	NA
L2HS-327961_4.1.0	rs144663851	+	G	NA	6138	3pUTR	ZNF507	ENST00000311921	MIMAT0000063_let-7b	6134-6149	-21.2	-4.733	0.509	0.286	0.265	seedless	3	A GAA U	CAC CGACC GCCUU	GUG GUUGG UGGAG	UUG U AUGA U	NA
L2HS-327961_4.1.1	rs144663851	+	A	0.0018	6138	3pUTR	ZNF507	ENST00000311921_rs144663851_A_0	MIMAT0000063_let-7b	6134-6149	-21.5	-2.808	0.468	0.283	0.283	seedless	4	A GAA U	CAC CAACC GCCUU	GUG GUUGG UGGAG	UUG U AUGA U	NA
L2HS-486407_3.1.0	rs201959385	-	C	NA	2397	3pUTR	EEF1A1	ENST00000316292	MIMAT0000063_let-7b	2390-2408	-19.9	-8.094	0.612	0.414	0.448	seedless	2	C UAAU C C C	CC ACCUGC ACC CA	GG UGGAUG UGG GU	UU UGUGU A A	cytoplasm;eukaryotic translation elongation factor 1 complex;GTP binding;GTPase activity;nucleotide binding;protein binding;translation;translation elongation factor activity;translational elongation
L2HS-486407_3.1.1	rs201959385	-	A	0.0041	2397	3pUTR	EEF1A1	ENST00000316292_rs201959385_A_0	MIMAT0000063_let-7b	2396-2418	-17.4	-5.889	0.587	0.603	0.347	seedless	3	U C C UAA G	AACUGC CA CC ACU CU UCA	UUGGUG GU GG UGA GG AGU	U U A U	cytoplasm;eukaryotic translation elongation factor 1 complex;GTP binding;GTPase activity;nucleotide binding;protein binding;translation;translation elongation factor activity;translational elongation
L2HS-179732_7.1.0	rs200675311	-	C	NA	901	3pUTR	YWHAE	ENST00000264335	MIMAT0000063_let-7b	889-910	-20.4	-5.081	0.701	0.334	0.36	seedless	5	A CUC CC C	AACCAU UGACC AC CCUC	UUGGUG GUUGG UG GGAG	U A AU U	enzyme binding;intracellular signaling cascade;protein domain specific binding;protein targeting
L2HS-179732_7.1.1	rs200675311	-	A	0.0009	901	3pUTR	YWHAE	ENST00000264335_rs200675311_A_0	MIMAT0000063_let-7b	889-913	-19.4	4.032	0.594	0.354	0.451	seedless	5	A CUCUGA CC C	AACCAU AC ACC CU CCUC	UUGGUG UG UGG GA GGAG	U AU U U	enzyme binding;intracellular signaling cascade;protein domain specific binding;protein targeting
L2HS-179732_7.2.0	rs200081243	-	A	NA	893	3pUTR	YWHAE	ENST00000264335	MIMAT0000063_let-7b	889-910	-20.4	-5.081	0.701	0.334	0.36	seedless	5	A CUC CC C	AACCAU UGACC AC CCUC	UUGGUG GUUGG UG GGAG	U A AU U	enzyme binding;intracellular signaling cascade;protein domain specific binding;protein targeting
L2HS-179732_7.2.1	rs200081243	-	G	0.0005	893	3pUTR	YWHAE	ENST00000264335_rs200081243_G_0	MIMAT0000063_let-7b	896-913	-19.5	-0.39	0.578	0.486	0.425	seedless	2	C UG C CC C	UC AC ACC CU CCUC	GG UG UGG GA GGAG	UU UG U AU U U	enzyme binding;intracellular signaling cascade;protein domain specific binding;protein targeting
L2HS-179732_7.3.0	rs201861115	-	C	NA	892	3pUTR	YWHAE	ENST00000264335	MIMAT0000063_let-7b	889-910	-20.4	-5.081	0.701	0.334	0.36	seedless	5	A CUC CC C	AACCAU UGACC AC CCUC	UUGGUG GUUGG UG GGAG	U A AU U	enzyme binding;intracellular signaling cascade;protein domain specific binding;protein targeting
L2HS-179732_7.3.1	rs201861115	-	G	0.0041	892	3pUTR	YWHAE	ENST00000264335_rs201861115_G_0	MIMAT0000063_let-7b	896-913	-19.5	-0.486	0.582	0.485	0.422	seedless	2	C UG C CC C	UC AC ACC CU CCUC	GG UG UGG GA GGAG	UU UG U AU U U	enzyme binding;intracellular signaling cascade;protein domain specific binding;protein targeting
L2-1826906_1.1.0	rs199966544	+	C	NA	3574	CDS	KIF1C	ENST00000320785	MIMAT0000063_let-7b	3572-3592	-23.1	4.706	0.32	0.307	0.447	seedless	2	C CC G CC C	GGCC CA GGCC GCUACC	UUGG GU UUGG UGAUGG	U G A AGU	NA
L2-1826906_1.1.1	rs199966544	+	T	0.0005	3574	CDS	KIF1C	ENST00000320785_rs199966544_T_0	MIMAT0000063_let-7b	3576-3592	-22.4	4.943	0.29	0.354	0.373	seedless	2	C G CC C	CC CA GGCC GCUACC	GG GU UUGG UGAUGG	UU U G A AGU	NA
L2HS-3360800_1.1.0	rs60894146	-	G	NA	1390	3pUTR	AP3M1	ENST00000425908	MIMAT0000063_let-7b	1379-1406	-21.8	-4.152	0.349	0.476	0.498	seedless	4	ACAAAGUUA G	AGCUACAC ACC GCUA CUUA	UUGGUGUG UGG UGAU GAGU	U A G	NA
L2HS-3360800_1.1.1	rs60894146	-	A	0.01	1390	3pUTR	AP3M1	ENST00000425908_rs60894146_A_0	MIMAT0000063_let-7b	1379-1406	-22.2	-5.191	0.39	0.486	0.498	seedless	4	ACAAAGUUA G	AGCUACAC ACC ACUA CUUA	UUGGUGUG UGG UGAU GAGU	U A G	NA
L2HS-3806163_1.1.0	rs139645650	+	C	NA	2235	CDS	ABL1	ENST00000318560	MIMAT0000063_let-7b	2217-2243	-21.7	3.935	0.446	0.529	0.333	seedless	4	C CCUCCCAA A C	AACC ACGCAGC GCU CCUU	UUGG UGUGUUG UGA GGAG	GA U U	actin cytoskeleton organization and biogenesis;ATP binding;biological_process;cell adhesion;cellular_component;cytoplasm;cytoskeleton;DNA binding;DNA damage response, signal transduction resulting in induction of apoptosis;intracellular signaling cascade;magnesium ion binding;manganese ion binding;mismatch repair;molecular_function;nucleotide binding;nucleus;peptidyl-tyrosine phosphorylation;prot…
L2HS-3806163_1.1.1	rs139645650	+	T	0.0005	2235	CDS	ABL1	ENST00000318560_rs139645650_T_0	MIMAT0000063_let-7b	2211-2224	-18.8	-0.616	0.358	0.574	0.411	seedless	4	C C	AGCC C CAACC CCUC	UUGG G GUUGG GGAG	U U AUGAU U	actin cytoskeleton organization and biogenesis;ATP binding;biological_process;cell adhesion;cellular_component;cytoplasm;cytoskeleton;DNA binding;DNA damage response, signal transduction resulting in induction of apoptosis;intracellular signaling cascade;magnesium ion binding;manganese ion binding;mismatch repair;molecular_function;nucleotide binding;nucleus;peptidyl-tyrosine phosphorylation;prot…
L2HS-818353_2.1.0	rs144552836	+	C	NA	2555	3pUTR	DCAF7	ENST00000310827	MIMAT0000063_let-7b	2539-2559	-21.6	1.285	0.257	0.298	0.525	seedless	3	U U AACC U	ACC CAC ACCUG C CCUC	UGG GUG UGGAU G GGAG	U U U AU U	NA
L2HS-818353_2.1.1	rs144552836	+	T	0.0018	2555	3pUTR	DCAF7	ENST00000310827_rs144552836_T_0	MIMAT0000063_let-7b	2539-2559	-23.8	-5.04	0.295	0.304	0.517	seedless	3	U GUCA U	ACC CAC ACCU ACU CCUC	UGG GUG UGGA UGA GGAG	U U U U U	NA
L1-108211_3.1.0	rs188371158	-	C	NA	300	5pUTR	DDX17	ENST00000444597	MIMAT0000063_let-7b	289-310	-18.2	-3.418	0.34	0.447	0.418	seedless	2	U ACUUC U UU U	ACUA ACCU CU CCUC	UGGU UGGA GA GGAG	U GUGU U U U	NA
L1-108211_3.1.1	rs188371158	-	A	0.0005	300	5pUTR	DDX17	ENST00000444597_rs188371158_A_0	MIMAT0000063_let-7b	296-315	-20.5	-0.044	0.291	0.376	0.472	seedless	4	U UCUUU UG G	UCACAU CCU CU CU	GGUGUG GGA GA GA	UU UU U UG GU	NA
L2HS-271186_5.1.0	rs2275276	+	G	NA	601	CDS	MMACHC	ENST00000372082	MIMAT0000063_let-7b	599-620	-21.1	-11.419	0.592	0.486	0.407	seedless	4	G UG CC G C A	G CAC CAACC AC GCC CA	U GUG GUUGG UG UGG GU	UG U A A A	NA
L2HS-271186_5.1.1	rs2275276	+	A	0.49	601	CDS	MMACHC	ENST00000372082_rs2275276_A_0	MIMAT0000063_let-7b	590-620	-21	-8.6	0.541	0.463	0.38	seedless	4	U AGGUACACCC G C A	GACUACG CAACC AC GCC CA	UUGGUGU GUUGG UG UGG GU	A A A	NA
L2HS-271186_5.2.0	rs187869948	+	C	NA	614	CDS	MMACHC	ENST00000372082	MIMAT0000063_let-7b	599-620	-21.1	-11.419	0.592	0.486	0.407	seedless	4	G UG CC G C A	G CAC CAACC AC GCC CA	U GUG GUUGG UG UGG GU	UG U A A A	NA
L2HS-271186_5.2.1	rs187869948	+	T	0.0009	614	CDS	MMACHC	ENST00000372082_rs187869948_T_0	MIMAT0000063_let-7b	599-620	-22.8	-14.137	0.566	0.497	0.368	seedless	4	G UG CC GA C A	G CAC CAACC UGCC CA	U GUG GUUGG AUGG GU	UG U AUG A	NA
L2HS-770439_2.1.0	rs202073702	-	C	NA	753	CDS	BBS7	ENST00000264499	MIMAT0000063_let-7b	743-763	-22.4	-3.09	0.488	0.274	0.502	offset-6mer	2	U UG ACCC G	CC G CCUACUGUCUUA	GG U GGAUGAUGGAGU	UU UG GUU	NA
L2HS-770439_2.1.1	rs202073702	-	T	0.0005	753	CDS	BBS7	ENST00000264499_rs202073702_T_0	MIMAT0000063_let-7b	742-763	-20.5	-0.39	0.467	0.271	0.51	offset-6mer	2	U UG CCU G	UC C GACC UACUGUCUUA	GG G UUGG AUGAUGGAGU	UU U UG	NA
L2HS-3436500_1.1.0	rs140382418	+	G	NA	4839	CDS	NCAPD2	ENST00000315579	MIMAT0000063_let-7b	4821-4842	-22.7	-6.17	0.404	0.511	0.498	seedless	2	G C G CG G	AGCC CGC C UACUACC UCG	UUGG GUG G AUGAUGG AGU	U UU G	NA
L2HS-3436500_1.1.1	rs140382418	+	A	0.0005	4839	CDS	NCAPD2	ENST00000315579_rs140382418_A_0	MIMAT0000063_let-7b	4821-4839	-23.1	-7.824	0.591	0.507	0.522	seedless	2	G C G U	AGCC CGC C UACUACC CA	UUGG GUG G AUGAUGG GU	U UU G A	NA
TAON-3929963-1_1.1.0	rs145413043	+	C	NA	384	CDS	SLC25A4	ENST00000281456	MIMAT0000063_let-7b	380-404	-21.6	-4.752	0.46	0.363	0.483	seedless	4	C C G CUCA UC C	CCAC CAA CU ACU GCCUU	GGUG GUU GA UGA UGGAG	UU U G U	NA
TAON-3929963-1_1.1.1	rs145413043	+	T	0.0009	384	CDS	SLC25A4	ENST00000281456_rs145413043_T_0	MIMAT0000063_let-7b	380-404	-21.6	-4.126	0.456	0.383	0.493	seedless	4	C U G CUCA UC C	CCAC CAA CU ACU GCCUU	GGUG GUU GA UGA UGGAG	UU U G U	NA
0727AHS-1246058_1.1.0	rs139936417	-	C	NA	857	3pUTR	C17orf37	ENST00000394231	MIMAT0000063_let-7b	851-873	-19	14.434	0.197	0.463	0.528	seedless	4	C CU U CC U G	AGCCAC CA ACC CU CC CA	UUGGUG GU UGG GA GG GU	U AU U A	NA
0727AHS-1246058_1.1.1	rs139936417	-	T	0.0009	857	3pUTR	C17orf37	ENST00000394231_rs139936417_T_0	MIMAT0000063_let-7b	851-873	-19.5	14.239	0.176	0.464	0.525	seedless	4	C UU U CC U G	AGCCAC CA ACC CU CC CA	UUGGUG GU UGG GA GG GU	U AU U A	NA
L2HS-1326621_2.1.0	rs80014803	+	G	NA	3769	CDS	PPRC1	ENST00000278070	MIMAT0000063_let-7b	3744-3771	-20	18.672	0.176	0.277	0.442	seedless	4	C GUUAUGGAA CCUG G	CCAC CA GCC GCUGCU	GGUG GU UGG UGAUGG	UU U A AGU	NA
L2HS-1326621_2.1.1	rs80014803	+	C	0.01	3769	CDS	PPRC1	ENST00000278070_rs80014803_C_0	MIMAT0000063_let-7b	3724-3738	-18.5	-3.537	0.203	0.492	0.228	seedless	3	C U A C	ACC C CC GCUACC	UGG G GG UGAUGG	U U UGUU A AGU	NA
TAON-3930008-1_1.1.0	rs150253971	+	T	NA	392	CDS	CCNB2	ENST00000288207	MIMAT0000063_let-7b	376-396	-16.7	-12.058	0.776	0.537	0.544	seedless	5	C CAAA AA G A	CCAC ACAAC AU UCA	GGUG UGUUG UG AGU	UU GAUGA G	cell cycle;cell division;microtubule cytoskeleton;mitosis;nucleus;protein binding;regulation of progression through cell cycle
TAON-3930008-1_1.1.1	rs150253971	+	A	0.0005	392	CDS	CCNB2	ENST00000288207_rs150253971_A_0	MIMAT0000063_let-7b	376-396	-14.3	-10.546	0.839	0.543	0.57	seedless	5	C CAAA AAAAG A	CCAC ACAAC UCA	GGUG UGUUG AGU	UU GAUGAUGG	cell cycle;cell division;microtubule cytoskeleton;mitosis;nucleus;protein binding;regulation of progression through cell cycle
L2-779406_1.1.0	rs116092960	-	G	NA	6346	3pUTR	PLXNB2	ENST00000449103	MIMAT0000063_let-7b	6318-6350	-20.9	4.461	0.356	0.289	0.557	seedless	5	A C C CCUUUUUGUAAAU UG U	GACCAC C ACC CU UUCA	UUGGUG G UGG GA GAGU	U U AU UG	NA
L2-779406_1.1.1	rs116092960	-	T	0.01	6346	3pUTR	PLXNB2	ENST00000449103_rs116092960_T_0	MIMAT0000063_let-7b	6318-6343	-18.7	-0.432	0.466	0.288	0.643	seedless	5	A C C CCUUU UG AA U	GACCAC C ACC U UA UC	UUGGUG G UGG A AU AG	U U UG GG U	NA
L2-779406_1.2.0	rs185746898	-	A	NA	6341	3pUTR	PLXNB2	ENST00000449103	MIMAT0000063_let-7b	6318-6350	-20.9	4.461	0.356	0.289	0.557	seedless	5	A C C CCUUUUUGUAAAU UG U	GACCAC C ACC CU UUCA	UUGGUG G UGG GA GAGU	U U AU UG	NA
L2-779406_1.2.1	rs185746898	-	C	0.0009	6341	3pUTR	PLXNB2	ENST00000449103_rs185746898_C_0	MIMAT0000063_let-7b	6318-6350	-20.9	6.217	0.344	0.302	0.567	seedless	5	A C C CCUUUUUGUAACU UG U	GACCAC C ACC CU UUCA	UUGGUG G UGG GA GAGU	U U AU UG	NA
L2-779630_1.1.0	rs201218147	-	C	NA	950	CDS	FZD8	ENST00000374694	MIMAT0000064_let-7c	950-968	-31.3	-8.899	0.403	0.578	0.476	7mer-m8	2	U UCU U	CC CGGCCUGCUACCUC	GG GUUGGAUGAUGGAG	UU UAU U	G-protein coupled receptor activity;G-protein coupled receptor protein signaling pathway;integral to membrane;membrane;multicellular organismal development;non-G-protein coupled 7TM receptor activity;receptor activity;Wnt receptor activity;Wnt receptor signaling pathway;Wnt-protein binding
L2-779630_1.1.1	rs201218147	-	T	0.0009	950	CDS	FZD8	ENST00000374694_rs201218147_T_0	MIMAT0000064_let-7c	950-968	-29.6	-6.352	0.38	0.573	0.476	7mer-m8	1	U UCU U	UC CGGCCUGCUACCUC	GG GUUGGAUGAUGGAG	UU UAU U	G-protein coupled receptor activity;G-protein coupled receptor protein signaling pathway;integral to membrane;membrane;multicellular organismal development;non-G-protein coupled 7TM receptor activity;receptor activity;Wnt receptor activity;Wnt receptor signaling pathway;Wnt-protein binding
TAON-3929882-1_1.1.0	rs182386610	-	A	NA	4742	CDS	RALGAPA2	ENST00000202677	MIMAT0000064_let-7c	4725-4757	-27.5	1.705	0.336	0.618	0.557	seedless	7	U AGUCCUGAAU UU G C	GGCCAUACA GCCU UACC UCA	UUGGUAUGU UGGA AUGG AGU	UG	NA
TAON-3929882-1_1.1.1	rs182386610	-	G	0.0005	4742	CDS	RALGAPA2	ENST00000202677_rs182386610_G_0	MIMAT0000064_let-7c	4725-4748	-28	-3.117	0.302	0.654	0.494	6mer	8	U GU AG U	GGCCAUACAA CCUG UGCCUU	UUGGUAUGUU GGAU AUGGAG	G U	NA
L2-164435_4.1.0	rs199782001	+	T	NA	419	CDS	CCNB2	ENST00000288207	MIMAT0000064_let-7c	403-421	-26.5	-14.116	0.469	0.767	0.456	7mer-m8	3	C GA U	AACU AACCUACUGCUUC	UUGG UUGGAUGAUGGAG	UAUG U	cell cycle;cell division;microtubule cytoskeleton;mitosis;nucleus;protein binding;regulation of progression through cell cycle
L2-164435_4.1.1	rs199782001	+	C	0	419	CDS	CCNB2	ENST00000288207_rs199782001_C_0	MIMAT0000064_let-7c	403-421	-29.2	-16.032	0.371	0.785	0.489	7mer-m8	3	C GA U	AACU AACCUACUGCCUC	UUGG UUGGAUGAUGGAG	UAUG U	cell cycle;cell division;microtubule cytoskeleton;mitosis;nucleus;protein binding;regulation of progression through cell cycle
L1HS-346482_3.1.0	rs115987674	+	C	NA	816	CDS	SLC12A2	ENST00000262461	MIMAT0000064_let-7c	802-818	-28.8	-21.861	0.742	0.676	0.38	offset-6mer	4	C G	ACCA AC ACCUACUACCU	UGGU UG UGGAUGAUGGA	U A U GU	NA
L1HS-346482_3.1.1	rs115987674	+	T	0.0005	816	CDS	SLC12A2	ENST00000262461_rs115987674_T_0	MIMAT0000064_let-7c	802-818	-26.2	-21.319	0.767	0.644	0.413	offset-6mer	4	C G	ACCA AC ACCUACUAUCU	UGGU UG UGGAUGAUGGA	U A U GU	NA
TA1-4594992-1_1.1.0	rs147976214	-	C	NA	1765	CDS	BAZ1B	ENST00000339594	MIMAT0000064_let-7c	1752-1774	-28.6	-7.789	0.395	0.561	0.697	seedless	2	U UCC C U	GCC UGCAG CCUAC ACCUCA	UGG AUGUU GGAUG UGGAGU	U U A	centric heterochromatin;chromatin assembly or disassembly;chromatin remodeling;condensed chromosome;metal ion binding;nucleus;protein binding;regulation of transcription, DNA-dependent;transcription;transcription factor activity;zinc ion binding
TA1-4594992-1_1.1.1	rs147976214	-	T	0.0009	1765	CDS	BAZ1B	ENST00000339594_rs147976214_T_0	MIMAT0000064_let-7c	1752-1774	-28.6	-7.935	0.405	0.58	0.694	seedless	2	U UCC U U	GCC UGCAGCC UAC ACCUCA	UGG AUGUUGG AUG UGGAGU	U U A	centric heterochromatin;chromatin assembly or disassembly;chromatin remodeling;condensed chromosome;metal ion binding;nucleus;protein binding;regulation of transcription, DNA-dependent;transcription;transcription factor activity;zinc ion binding
L2HS-713345_3.1.0	rs200699243	-	C	NA	627	CDS	SMARCC1	ENST00000254480	MIMAT0000064_let-7c	615-637	-27.9	-6.773	0.389	0.459	0.353	8mer	4	U GACC AU U	GACCA CAAC CUACCUCA	UUGGU GUUG GAUGGAGU	AU GAU	chromatin;chromatin assembly or disassembly;chromatin binding;chromatin remodeling;DNA binding;nucleoplasm;nucleus;positive regulation of transcription, DNA-dependent;protein binding;regulation of transcription from RNA polymerase II promoter;SWI/SNF complex;transcription;transcription coactivator activity
L2HS-713345_3.1.1	rs200699243	-	T	0.0014	627	CDS	SMARCC1	ENST00000254480_rs200699243_T_0	MIMAT0000064_let-7c	615-637	-26.4	-8.032	0.402	0.461	0.355	8mer	4	U GACC AU U	GACCA CAAU CUACCUCA	UUGGU GUUG GAUGGAGU	AU GAU	chromatin;chromatin assembly or disassembly;chromatin binding;chromatin remodeling;DNA binding;nucleoplasm;nucleus;positive regulation of transcription, DNA-dependent;protein binding;regulation of transcription from RNA polymerase II promoter;SWI/SNF complex;transcription;transcription coactivator activity
L2-779537_1.1.0	rs199616208	+	G	NA	1293	CDS	EIF2C1	ENST00000373204	MIMAT0000064_let-7c	1275-1293	-26.6	-9.269	0.332	0.544	0.525	seedless	5	U AG A	GACCG ACAACC ACCUCG	UUGGU UGUUGG UGGAGU	A AUGA	NA
L2-779537_1.1.1	rs199616208	+	A	0.0005	1293	CDS	EIF2C1	ENST00000373204_rs199616208_A_0	MIMAT0000064_let-7c	1275-1293	-27.3	-10.522	0.347	0.562	0.524	seedless	5	U AG A	GACCG ACAACC ACCUCA	UUGGU UGUUGG UGGAGU	A AUGA	NA
L2-2109235_1.1.0	rs202092921	+	C	NA	1639	CDS	PPAN-P2RY11	ENST00000393796	MIMAT0000064_let-7c	1630-1648	-26.3	-5.186	0.241	0.344	0.244	offset-6mer	4	U G G	AGCC CAACC GCUACCU G	UUGG GUUGG UGAUGGA U	UAU A G	NA
L2-2109235_1.1.1	rs202092921	+	T	0.0014	1639	CDS	PPAN-P2RY11	ENST00000393796_rs202092921_T_0	MIMAT0000064_let-7c	1630-1648	-24.7	-6.435	0.284	0.341	0.245	offset-6mer	3	U G G	AGCC CAA CUGCUACCU G	UUGG GUU GAUGAUGGA U	UAU G G	NA
L2-779556_1.1.0	rs199941168	-	C	NA	853	CDS	PSMB2	ENST00000373237	MIMAT0000064_let-7c	842-868	-27.3	-19.177	0.629	0.481	0.267	8mer	4	AUAC C G C	GACCG UACA ACC ACUAUCUCA	UUGGU AUGU UGG UGAUGGAGU	A	NA
L2-779556_1.1.1	rs199941168	-	T	0.0005	853	CDS	PSMB2	ENST00000373237_rs199941168_T_0	MIMAT0000064_let-7c	849-868	-28.5	-19.482	0.647	0.522	0.279	8mer	4	U G C	ACUAUAC ACC ACUAUCUCA	UGGUAUG UGG UGAUGGAGU	U U A	NA
0727AHS-681363_2.1.0	rs141364091	+	A	NA	1245	CDS	WDR3	ENST00000349139	MIMAT0000064_let-7c	1233-1252	-26.9	-9.205	0.35	0.491	0.408	seedless	4	U C UU G	CCAU C GCCUACU CCUCA	GGUA G UGGAUGA GGAGU	UU U U U	NA
0727AHS-681363_2.1.1	rs141364091	+	G	0.0014	1245	CDS	WDR3	ENST00000349139_rs141364091_G_0	MIMAT0000064_let-7c	1233-1252	-26.9	-3.101	0.283	0.49	0.32	seedless	4	U C UU G	CCAU C GCCUGCU CCUCA	GGUA G UGGAUGA GGAGU	UU U U U	NA
L2-779635_1.1.0	rs201953888	+	C	NA	449	CDS	PCGF3	ENST00000362003	MIMAT0000064_let-7c	448-468	-26.7	-7.5	0.374	0.465	0.352	7mer-A1	2	C U G G U	GCC GUGCAGC G UACCUCA	UGG UAUGUUG U AUGGAGU	U GA G	NA
L2-779635_1.1.1	rs201953888	+	G	0	449	CDS	PCGF3	ENST00000362003_rs201953888_G_0	MIMAT0000064_let-7c	448-468	-28	-11.256	0.412	0.488	0.353	7mer-A1	2	C G G U	GGCUGUGCAGC G UACCUCA	UUGGUAUGUUG U AUGGAGU	GA G	NA
L2HS-1687640_1.1.0	rs139350432	-	G	NA	2704	3pUTR	TMEM184B	ENST00000361906	MIMAT0000064_let-7c	2691-2710	-24.9	-16.014	0.633	0.376	0.259	seedless	3	C UCUA GG C	ACC GACCUG GCCUC	UGG UUGGAU UGGAG	U UAUG GA U	NA
L2HS-1687640_1.1.1	rs139350432	-	A	0.0046	2704	3pUTR	TMEM184B	ENST00000361906_rs139350432_A_0	MIMAT0000064_let-7c	2691-2710	-23.6	-5.152	0.426	0.675	0.253	seedless	3	C UCUA AG C	ACC GACCUG GCCUC	UGG UUGGAU UGGAG	U UAUG GA U	NA
L2HS-486458_3.1.0	rs201617521	+	T	NA	1774	CDS	GORASP2	ENST00000234160	MIMAT0000064_let-7c	1764-1781	-24.7	-14.16	0.544	0.384	0.361	seedless	4	C U A C	AACC CAACCU C ACCUC	UUGG GUUGGA G UGGAG	UAU U A U	NA
L2HS-486458_3.1.1	rs201617521	+	C	0	1774	CDS	GORASP2	ENST00000234160_rs201617521_C_0	MIMAT0000064_let-7c	1764-1781	-21.9	-8.799	0.506	0.39	0.353	seedless	4	C U CCA C	AACC CAACC ACCUC	UUGG GUUGG UGGAG	UAU AUGA U	NA
L2-2487210_1.1.0	rs143661367	-	C	NA	3790	3pUTR	CBX6	ENST00000407418	MIMAT0000064_let-7c	3781-3803	-24.4	0.536	0.352	0.262	0.442	seedless	5	A C CUGA C	AGCC ACAACCU CU GCCUC	UUGG UGUUGGA GA UGGAG	UA U U	NA
L2-2487210_1.1.1	rs143661367	-	T	0.01	3790	3pUTR	CBX6	ENST00000407418_rs143661367_T_0	MIMAT0000064_let-7c	3781-3803	-21.8	2.413	0.369	0.265	0.461	seedless	4	A C CUGA C	AGCC ACAAUCU CU GCCUC	UUGG UGUUGGA GA UGGAG	UA U U	NA
L2-1432199_1.1.0	rs200990743	+	C	NA	3676	CDS	JARID2	ENST00000341776	MIMAT0000064_let-7c	3669-3687	-25.2	-6.864	0.264	0.358	0.385	offset-6mer	3	U GU G	GCCA GC ACCU GCUACCU	UGGU UG UGGA UGAUGGA	U A U GU	NA
L2-1432199_1.1.1	rs200990743	+	T	0.0005	3676	CDS	JARID2	ENST00000341776_rs200990743_T_0	MIMAT0000064_let-7c	3669-3687	-23	-4.781	0.285	0.359	0.383	offset-6mer	3	U U G G	GCCA GCA CU UGCUACCU	UGGU UGU GG AUGAUGGA	U A U GU	NA
L1HS-164409_6.1.0	rs200698538	-	T	NA	1075	CDS	PTP4A2	ENST00000344035	MIMAT0000064_let-7c	1051-1079	-23.3	-6.487	0.293	0.403	0.455	seedless	5	C CUACCAA U A	AACU ACAACC UGCUAC CUCA	UUGG UGUUGG AUGAUG GAGU	UA	NA
L1HS-164409_6.1.1	rs200698538	-	C	0	1075	CDS	PTP4A2	ENST00000344035_rs200698538_C_0	MIMAT0000064_let-7c	1051-1079	-23.3	-11.785	0.357	0.404	0.474	seedless	5	C CUACCAA C A	AACU ACAACC UGCUACC UCA	UUGG UGUUGG AUGAUGG AGU	UA	NA
L1HS-164409_6.2.0	rs141923686	-	C	NA	1074	CDS	PTP4A2	ENST00000344035	MIMAT0000064_let-7c	1051-1079	-23.3	-6.487	0.293	0.403	0.455	seedless	5	C CUACCAA U A	AACU ACAACC UGCUAC CUCA	UUGG UGUUGG AUGAUG GAGU	UA	NA
L1HS-164409_6.2.1	rs141923686	-	T	0.0005	1074	CDS	PTP4A2	ENST00000344035_rs141923686_T_0	MIMAT0000064_let-7c	1051-1079	-20.7	-8.358	0.336	0.408	0.435	seedless	5	C CUACCAA U A	AACU ACAACC UGCUA UCUCA	UUGG UGUUGG AUGAU GGAGU	UA	NA
L2HS-1687621_1.1.0	rs181194136	+	T	NA	1041	CDS	FKBP10	ENST00000321562	MIMAT0000064_let-7c	1032-1050	-23	-17.957	0.767	0.5	0.525	seedless	5	C C AA A	AACCA ACCUAC UACCU	UUGGU UGGAUG AUGGA	AUGU GU	NA
L2HS-1687621_1.1.1	rs181194136	+	C	0.0005	1041	CDS	FKBP10	ENST00000321562_rs181194136_C_0	MIMAT0000064_let-7c	1032-1060	-18.9	-7.899	0.641	0.565	0.439	seedless	5	C CACCC AU GGG G	AACCA ACA ACCUA UAUC CA	UUGGU UGU UGGAU AUGG GU	A G A	NA
TA1-4594944-1_1.1.0	rs61737788	-	T	NA	1026	CDS	RPL3	ENST00000216146	MIMAT0000064_let-7c	1026-1051	-21.8	-7.141	0.435	0.511	0.542	offset-6mer	3	AGAUU AGG U	UUAUA GGCC GCUACCUUA	GGUAU UUGG UGAUGGAGU	UU G A	NA
TA1-4594944-1_1.1.1	rs61737788	-	C	0.04	1026	CDS	RPL3	ENST00000216146_rs61737788_C_0	MIMAT0000064_let-7c	1026-1051	-23.4	-2.474	0.431	0.448	0.543	offset-6mer	3	AGAUU AGG U	CUAUA GGCC GCUACCUUA	GGUAU UUGG UGAUGGAGU	UU G A	NA
L2HS-574075_3.1.0	rs200360700	+	A	NA	1583	CDS	EWSR1	ENST00000397938	MIMAT0000064_let-7c	1574-1597	-21.6	-5.3	0.502	0.397	0.412	seedless	3	A CACCC U AAG G	GACC AC GCC GCUGCC	UUGG UG UGG UGAUGG	UA U A AGU	calmodulin binding;intracellular;metal ion binding;nucleic acid binding;nucleotide binding;nucleus;regulation of transcription, DNA-dependent;RNA binding;transcription;zinc ion binding
L2HS-574075_3.1.1	rs200360700	+	G	0.0005	1583	CDS	EWSR1	ENST00000397938_rs200360700_G_0	MIMAT0000064_let-7c	1574-1597	-21.9	-8.306	0.463	0.412	0.469	seedless	3	A CACCC U AAG G	GACC GC GCC GCUGCC	UUGG UG UGG UGAUGG	UA U A AGU	calmodulin binding;intracellular;metal ion binding;nucleic acid binding;nucleotide binding;nucleus;regulation of transcription, DNA-dependent;RNA binding;transcription;zinc ion binding
L2HS-2901120_1.1.0	rs199796475	-	G	NA	1132	CDS	EIF3A	ENST00000369144	MIMAT0000064_let-7c	1128-1152	-21.1	2.315	0.354	0.276	0.495	seedless	3	U G AUA CG U	GA CGUACGG UUGCU ACUUC	UU GUAUGUU GAUGA UGGAG	G G U	NA
L2HS-2901120_1.1.1	rs199796475	-	A	0.0005	1132	CDS	EIF3A	ENST00000369144_rs199796475_A_0	MIMAT0000064_let-7c	1128-1152	-21.5	-0.286	0.407	0.279	0.497	seedless	5	U G AUA CG U	GA CAUACGG UUGCU ACUUC	UU GUAUGUU GAUGA UGGAG	G G U	NA
L2HS-327952_4.1.0	rs145016980	-	G	NA	6286	3pUTR	GATAD2B	ENST00000368655	MIMAT0000064_let-7c	6263-6289	-23.5	-4.415	0.429	0.309	0.38	seedless	4	U CUGC UAG G G A	CCAU ACAGCCU GCUGC U A	GGUA UGUUGGA UGAUG A U	UU G G	NA
L2HS-327952_4.1.1	rs145016980	-	A	0.01	6286	3pUTR	GATAD2B	ENST00000368655_rs145016980_A_0	MIMAT0000064_let-7c	6263-6285	-23	-2.415	0.387	0.303	0.423	seedless	4	U CUGC UAG A	CCAU ACAGCCU GCUGC	GGUA UGUUGGA UGAUG	UU GAGU	NA
L1-504010_1.1.0	rs192618773	+	G	NA	2902	CDS	ITGA10	ENST00000369304	MIMAT0000064_let-7c	2888-2914	-19.2	-5.986	0.462	0.331	0.253	seedless	3	G GGUCUUCGUGA G	AGCCA AGCU ACUGCC	UUGGU UUGG UGAUGG	AUG A AGU	NA
L1-504010_1.1.1	rs192618773	+	C	0.0005	2902	CDS	ITGA10	ENST00000369304_rs192618773_C_0	MIMAT0000064_let-7c	2888-2914	-20.2	-7.342	0.46	0.32	0.246	seedless	3	G GGUCUUCGU G G	AGCCA CAA CU ACUGCC	UUGGU GUU GA UGAUGG	AU G AGU	NA
L2HS-1687734_1.1.0	rs727967	-	A	NA	846	3pUTR	LECT2	ENST00000274507	MIMAT0000064_let-7c	846-862	-19.9	-13.131	0.478	0.848	0.534	seedless	4	A G C	AUAC ACCUAU UACC CA	UAUG UGGAUG AUGG GU	UUGG U A	NA
L2HS-1687734_1.1.1	rs727967	-	C	0.03	846	3pUTR	LECT2	ENST00000274507_rs727967_C_0	MIMAT0000064_let-7c	841-862	-19.5	-13.281	0.577	0.83	0.54	seedless	3	A AAC G C	AAC UAC ACCUAU UACC CA	UUG AUG UGGAUG AUGG GU	GU U A	NA
L2-490644_2.1.0	rs201471670	-	A	NA	50	CDS	KRTAP19-1	ENST00000390689	MIMAT0000064_let-7c	25-51	-21.3	-2.794	0.451	0.631	0.326	seedless	4	C UGAGUCAC AG G	ACCA UACGGC CUACUAC	UGGU AUGUUG GAUGAUG	U GAGU	NA
L2-490644_2.1.1	rs201471670	-	G	0	50	CDS	KRTAP19-1	ENST00000390689_rs201471670_G_0	MIMAT0000064_let-7c	25-51	-21.3	3.374	0.355	0.609	0.353	seedless	4	C UGAGUCAC AG G	ACCA UACGGC CUACUGC	UGGU AUGUUG GAUGAUG	U GAGU	NA
L2-490644_2.2.0	rs201021436	-	A	NA	47	CDS	KRTAP19-1	ENST00000390689	MIMAT0000064_let-7c	25-51	-21.3	-2.794	0.451	0.631	0.326	seedless	4	C UGAGUCAC AG G	ACCA UACGGC CUACUAC	UGGU AUGUUG GAUGAUG	U GAGU	NA
L2-490644_2.2.1	rs201021436	-	G	0	47	CDS	KRTAP19-1	ENST00000390689_rs201021436_G_0	MIMAT0000064_let-7c	25-51	-21.3	0.697	0.386	0.624	0.319	seedless	4	C UGAGUCAC AG G	ACCA UACGGC CUGCUAC	UGGU AUGUUG GAUGAUG	U GAGU	NA
L2-303354_2.1.0	rs144552836	+	C	NA	2555	3pUTR	DCAF7	ENST00000310827	MIMAT0000064_let-7c	2545-2563	-18.8	-0.954	0.356	0.205	0.536	seedless	4	C UGU C C C	ACC CAACC CU UCUC	UGG GUUGG GA GGAG	U UAU AU U U	NA
L2-303354_2.1.1	rs144552836	+	T	0.0018	2555	3pUTR	DCAF7	ENST00000310827_rs144552836_T_0	MIMAT0000064_let-7c	2533-2559	-19.9	4.381	0.271	0.316	0.517	seedless	3	G C CCAC GUCA U	AGCU UAC ACCU ACU CCUC	UUGG AUG UGGA UGA GGAG	U U U U	NA
L2-303354_2.2.0	rs181422029	+	C	NA	2563	3pUTR	DCAF7	ENST00000310827	MIMAT0000064_let-7c	2545-2563	-18.8	-0.954	0.356	0.205	0.536	seedless	4	C UGU C C C	ACC CAACC CU UCUC	UGG GUUGG GA GGAG	U UAU AU U U	NA
L2-303354_2.2.1	rs181422029	+	T	0.0023	2563	3pUTR	DCAF7	ENST00000310827_rs181422029_T_0	MIMAT0000064_let-7c	2545-2564	-19	-1.164	0.412	0.202	0.53	seedless	4	C UGU CCU C	ACC CAACC CU CUUC	UGG GUUGG GA GGAG	U UAU AU U U	NA
L1HS-906336_1.1.0	rs145004764	-	C	NA	1135	CDS	BCOR	ENST00000397354	MIMAT0000064_let-7c	1132-1146	-20.4	6.382	0.112	0.482	0.366	seedless	3	C C C	CCA GCCUAU CCUCA	GGU UGGAUG GGAGU	UU AUGU AU	NA
L1HS-906336_1.1.1	rs145004764	-	T	0.0006	1135	CDS	BCOR	ENST00000397354_rs145004764_T_0	MIMAT0000064_let-7c	1132-1146	-22.4	1.979	0.137	0.476	0.365	seedless	4	C C	CCAU GCCUAU CCUCA	GGUA UGGAUG GGAGU	UU UGU AU	NA
L2-523393_2.1.0	rs33965342	-	G	NA	2939	CDS	PRPF8	ENST00000304992	MIMAT0000064_let-7c	2929-2950	-19.5	1.511	0.309	0.527	0.356	seedless	5	G CCUCCG UG C	AACCA CUGCU UUUA	UUGGU GAUGA GAGU	AUGUUG UG	NA
L2-523393_2.1.1	rs33965342	-	A	0.24	2939	CDS	PRPF8	ENST00000304992_rs33965342_A_0	MIMAT0000064_let-7c	2929-2950	-20.6	-5.564	0.505	0.588	0.536	seedless	5	G CCUCCA UG C	AACCA CUGCU UUUA	UUGGU GAUGA GAGU	AUGUUG UG	NA
L2HS-3924032_1.1.0	rs143687752	+	A	NA	492	CDS	METAP2	ENST00000323666	MIMAT0000064_let-7c	489-509	-17.7	8.806	0.178	0.49	0.312	seedless	3	U A GU UAU A	CC AUAU GACCUG CCU	GG UAUG UUGGAU GGA	UU GAU GU	NA
L2HS-3924032_1.1.1	rs143687752	+	G	0.0005	492	CDS	METAP2	ENST00000323666_rs143687752_G_0	MIMAT0000064_let-7c	489-509	-17.7	15.654	0.106	0.499	0.312	seedless	3	U G GU UAU A	CCA UAU GACCUG CCU	GGU AUG UUGGAU GGA	UU GAU GU	NA
A12-1588522_1.1.0	rs752265	+	T	NA	5528	3pUTR	KIAA0284	ENST00000414716	MIMAT0000064_let-7c	5516-5539	-16.8	19.276	0.239	0.577	0.273	seedless	1	UG G CCUGUGGAG C	U GG CUGC GCCUC	A UU GAUG UGGAG	UUGGU UG G A U	NA
A12-1588522_1.1.1	rs752265	+	C	0.56	5528	3pUTR	KIAA0284	ENST00000414716_rs752265_C_0	MIMAT0000064_let-7c	5527-5552	-17.8	13.521	0.353	0.393	0.266	seedless	2	C GA C GGGUAUGG A	CCGUG GGCCU CU ACC	GGUAU UUGGA GA UGG	UU G U AGU	NA
L2-2145838_1.1.0	rs78509573	-	C	NA	5464	3pUTR	DSC3	ENST00000434452	MIMAT0000065_let-7d	5455-5467	-27.4	-16.568	0.586	0.647	0.354	7mer-m8	3	A C	AACCUGCUACCUC	UUGGAUGAUGGAG	UUGAUACG A	NA
L2-2145838_1.1.1	rs78509573	-	T	0.04	5464	3pUTR	DSC3	ENST00000434452_rs78509573_T_0	MIMAT0000065_let-7d	5455-5467	-24.8	-10.119	0.434	0.647	0.332	7mer-m8	3	A C	AACCUGCUAUCUC	UUGGAUGAUGGAG	UUGAUACG A	NA
L2HS-3429364_1.1.0	rs78509573	-	C	NA	5421	3pUTR	DSC3	ENST00000360428	MIMAT0000065_let-7d	5412-5424	-27.4	-16.62	0.582	0.644	0.353	7mer-m8	3	A C	AACCUGCUACCUC	UUGGAUGAUGGAG	UUGAUACG A	NA
L2HS-3429364_1.1.1	rs78509573	-	T	0.04	5421	3pUTR	DSC3	ENST00000360428_rs78509573_T_0	MIMAT0000065_let-7d	5412-5424	-24.8	-10.069	0.433	0.646	0.337	7mer-m8	3	A C	AACCUGCUAUCUC	UUGGAUGAUGGAG	UUGAUACG A	NA
0727AHS-227306_7.1.0	rs11380	-	C	NA	518	CDS	MRPL51	ENST00000229238	MIMAT0000065_let-7d	507-521	-23.4	-15.066	0.525	0.516	0.465	7mer-m8	3	C U A	GCA CC GCUAUCUCU	CGU GG UGAUGGAGA	UUGAUA U A	NA
0727AHS-227306_7.1.1	rs11380	-	T	0.0005	518	CDS	MRPL51	ENST00000229238_rs11380_T_0	MIMAT0000065_let-7d	507-521	-20.9	-10.196	0.479	0.512	0.494	7mer-m8	3	C U A	GCA CC GCUAUUUCU	CGU GG UGAUGGAGA	UUGAUA U A	NA
0727AHS-227306_7.2.0	rs191438555	-	G	NA	507	CDS	MRPL51	ENST00000229238	MIMAT0000065_let-7d	507-521	-23.4	-15.066	0.525	0.516	0.465	7mer-m8	3	C U A	GCA CC GCUAUCUCU	CGU GG UGAUGGAGA	UUGAUA U A	NA
0727AHS-227306_7.2.1	rs191438555	-	A	0.0005	507	CDS	MRPL51	ENST00000229238_rs191438555_A_0	MIMAT0000065_let-7d	508-521	-18.9	-11.139	0.532	0.516	0.468	7mer-m8	2	A U A	CA CC GCUAUCUCU	GU GG UGAUGGAGA	UUGAUAC U A	NA
L2HS-3429380_1.1.0	rs41278202	+	A	NA	734	3pUTR	TPD52L2	ENST00000346249	MIMAT0000065_let-7d	731-743	-22.8	-17.961	0.691	0.322	0.517	seedless	5	C CA A	GCAACC GCCUC	CGUUGG UGGAG	UUGAUA AUGA A	NA
L2HS-3429380_1.1.1	rs41278202	+	G	0.0023	734	3pUTR	TPD52L2	ENST00000346249_rs41278202_G_0	MIMAT0000065_let-7d	731-743	-22.8	-16.989	0.59	0.336	0.481	seedless	3	C CA A	GCAGCC GCCUC	CGUUGG UGGAG	UUGAUA AUGA A	NA
TA1-1907802-1_1.1.0	rs148028338	+	C	NA	936	CDS	RPL31	ENST00000264258	MIMAT0000065_let-7d	922-937	-23.8	-14.633	0.403	0.496	0.524	seedless	5	C A	CUAUGU ACCUGUUACC	GAUACG UGGAUGAUGG	UU U AGA	NA
TA1-1907802-1_1.1.1	rs148028338	+	A	0.0009	936	CDS	RPL31	ENST00000264258_rs148028338_A_0	MIMAT0000065_let-7d	922-942	-19.7	-12.487	0.576	0.405	0.421	seedless	5	C ACA C	CUAUGU ACCUGUUA CUUU	GAUACG UGGAUGAU GAGA	UU U G	NA
A12-1591517_1.1.0	rs61748966	+	G	NA	1511	CDS	SLC35A4	ENST00000323146	MIMAT0000065_let-7d	1496-1522	-22	-2.399	0.466	0.307	0.214	seedless	3	U CCUC CU GGC C C	ACUG UGC CC AC GCCUCU	UGAU ACG GG UG UGGAGA	U UU A A	NA
A12-1591517_1.1.1	rs61748966	+	A	0.0005	1511	CDS	SLC35A4	ENST00000323146_rs61748966_A_0	MIMAT0000065_let-7d	1496-1509	-21.5	-11.973	0.486	0.285	0.353	7mer-m8	3	U C	ACU GCCU CUGCCUC	UGA UGGA GAUGGAG	U UACGU U A	NA
L2HS-2831675_1.1.0	rs200697075	+	C	NA	1962	CDS	SETD1A	ENST00000262519	MIMAT0000066_let-7e	1962-1976	-32.7	-7.632	0.215	0.489	0.223	8mer	1	C G	CGGCCUCCUGCCUCA	GUUGGAGGAUGGAGU	UUGAUAU	NA
L2HS-2831675_1.1.1	rs200697075	+	T	0.0005	1962	CDS	SETD1A	ENST00000262519_rs200697075_T_0	MIMAT0000066_let-7e	1959-1976	-32.1	-4.893	0.202	0.449	0.219	8mer	3	U G	UAC GGCCUCCUGCCUCA	AUG UUGGAGGAUGGAGU	UUGAU	NA
L2-186612_3.1.0	rs186838888	-	C	NA	2274	3pUTR	RACGAP1	ENST00000434422	MIMAT0000066_let-7e	2265-2286	-30.6	-8.523	0.333	0.495	0.553	seedless	2	U C GUA U	GCU UGCAGCCUCCU CUCA	UGA AUGUUGGAGGA GAGU	U U UG	NA
L2-186612_3.1.1	rs186838888	-	T	0.0009	2274	3pUTR	RACGAP1	ENST00000434422_rs186838888_T_0	MIMAT0000066_let-7e	2265-2286	-25	-15.406	0.512	0.519	0.509	seedless	2	U C GUA U	GCU UGCAGUCUCCU CUCA	UGA AUGUUGGAGGA GAGU	U U UG	NA
L2HS-486616_3.1.0	rs142520225	-	C	NA	5001	3pUTR	DZIP1	ENST00000347108	MIMAT0000066_let-7e	4986-5007	-30.2	-17.127	0.587	0.395	0.299	seedless	6	C CAC C	GGCU UACAACCUCC GCCUC	UUGA AUGUUGGAGG UGGAG	U A U	NA
L2HS-486616_3.1.1	rs142520225	-	T	0.0023	5001	3pUTR	DZIP1	ENST00000347108_rs142520225_T_0	MIMAT0000066_let-7e	4986-5007	-27.3	-13.309	0.511	0.389	0.295	seedless	6	C CAC C	GGCU UACAACCUUC GCCUC	UUGA AUGUUGGAGG UGGAG	U A U	NA
L2-780266_1.1.0	rs140435499	-	C	NA	277	CDS	NT5DC2	ENST00000422318	MIMAT0000066_let-7e	270-282	-29.1	-17.756	0.271	0.216	0.439	seedless	2	C C	ACGACCUCCUGCC	UGUUGGAGGAUGG	UUGAUA AGU	NA
L2-780266_1.1.1	rs140435499	-	G	0.0005	277	CDS	NT5DC2	ENST00000422318_rs140435499_G_0	MIMAT0000066_let-7e	270-282	-24.4	-11.353	0.233	0.202	0.487	seedless	2	C G C	ACGACCU CUGCC	UGUUGGA GAUGG	UUGAUA G AGU	NA
L2-780225_1.1.0	rs145622642	+	C	NA	1222	CDS	RPLP2	ENST00000321153	MIMAT0000066_let-7e	1208-1228	-29.8	-13.437	0.461	0.338	0.46	offset-6mer	3	U GC UC G	GC UACG GCCUCCUACCU	UG AUGU UGGAGGAUGGA	U AU GU	NA
L2-780225_1.1.1	rs145622642	+	G	0.0009	1222	CDS	RPLP2	ENST00000321153_rs145622642_G_0	MIMAT0000066_let-7e	1208-1228	-25.1	-6.502	0.412	0.309	0.484	offset-6mer	3	U GC UC G G	GC UACG GCCU CUACCU	UG AUGU UGGA GAUGGA	U AU G GU	NA
L2-780225_1.2.0	rs200920555	+	C	NA	1227	CDS	RPLP2	ENST00000321153	MIMAT0000066_let-7e	1208-1228	-29.8	-13.437	0.461	0.338	0.46	offset-6mer	3	U GC UC G	GC UACG GCCUCCUACCU	UG AUGU UGGAGGAUGGA	U AU GU	NA
L2-780225_1.2.1	rs200920555	+	T	0.0005	1227	CDS	RPLP2	ENST00000321153_rs200920555_T_0	MIMAT0000066_let-7e	1208-1228	-27.1	-5.459	0.347	0.344	0.404	offset-6mer	3	U GC UC G	GC UACG GCCUCCUACUU	UG AUGU UGGAGGAUGGA	U AU GU	NA
L2HS-1688684_1.1.0	rs11852594	-	G	NA	3084	3pUTR	ZNF770	ENST00000356321	MIMAT0000066_let-7e	3073-3089	-29.4	-18.43	0.552	0.272	0.368	8mer	1	A U G	GCGA UCUCCUGCCUCA	UGUU GGAGGAUGGAGU	UUGAUA	NA
L2HS-1688684_1.1.1	rs11852594	-	T	0.19	3084	3pUTR	ZNF770	ENST00000356321_rs11852594_T_0	MIMAT0000066_let-7e	3073-3089	-24.8	-14.573	0.62	0.272	0.383	seedless	1	A U U G	GCGA UCUCCU CCUCA	UGUU GGAGGA GGAGU	UUGAUA U	NA
L2HS-1688684_1.2.0	rs192370897	-	C	NA	3082	3pUTR	ZNF770	ENST00000356321	MIMAT0000066_let-7e	3073-3089	-29.4	-18.43	0.552	0.272	0.368	8mer	1	A U G	GCGA UCUCCUGCCUCA	UGUU GGAGGAUGGAGU	UUGAUA	NA
L2HS-1688684_1.2.1	rs192370897	-	T	0.0009	3082	3pUTR	ZNF770	ENST00000356321_rs192370897_T_0	MIMAT0000066_let-7e	3073-3089	-26.7	-15.681	0.564	0.27	0.375	7mer-A1	1	A U G	GCGA UCUCUUGCCUCA	UGUU GGAGGAUGGAGU	UUGAUA	NA
L1-485725_1.1.0	rs140064732	+	C	NA	456	CDS	HNRNPUL1	ENST00000352456	MIMAT0000066_let-7e	451-469	-29.6	-13.917	0.386	0.605	0.314	seedless	4	U A	AACU GCGACCUCC ACUUCA	UUGA UGUUGGAGG UGGAGU	UA A	NA
L1-485725_1.1.1	rs140064732	+	T	0.0005	456	CDS	HNRNPUL1	ENST00000352456_rs140064732_T_0	MIMAT0000066_let-7e	451-469	-28.1	-14.882	0.483	0.598	0.395	seedless	4	U A	AACUGU GACCUCC ACUUCA	UUGAUA UUGGAGG UGGAGU	UG A	NA
L1HS-242518_4.1.0	rs140064732	+	C	NA	943	CDS	HNRNPUL1	ENST00000392006	MIMAT0000066_let-7e	938-956	-29.6	-13.908	0.389	0.615	0.314	seedless	4	U A	AACU GCGACCUCC ACUUCA	UUGA UGUUGGAGG UGGAGU	UA A	NA
L1HS-242518_4.1.1	rs140064732	+	T	0.0005	943	CDS	HNRNPUL1	ENST00000392006_rs140064732_T_0	MIMAT0000066_let-7e	938-956	-28.1	-15.025	0.482	0.591	0.402	seedless	4	U A	AACUGU GACCUCC ACUUCA	UUGAUA UUGGAGG UGGAGU	UG A	NA
L1HS-346547_3.1.0	rs201511482	-	C	NA	1166	CDS	WDR4	ENST00000398208	MIMAT0000066_let-7e	1164-1177	-27.7	-17.426	0.448	0.387	0.41	offset-6mer	2	U G A	GACCUCCUACCU A	UUGGAGGAUGGA U	UUGAUAUG G	NA
L1HS-346547_3.1.1	rs201511482	-	T	0.0005	1166	CDS	WDR4	ENST00000398208_rs201511482_T_0	MIMAT0000066_let-7e	1164-1177	-25.1	-16.185	0.506	0.422	0.409	offset-6mer	1	U G A	GAUCUCCUACCU A	UUGGAGGAUGGA U	UUGAUAUG G	NA
L2HS-1143252_2.1.0	rs182119836	+	C	NA	1908	3pUTR	ZFP3	ENST00000318833	MIMAT0000066_let-7e	1901-1916	-29.4	-12.007	0.394	0.369	0.469	8mer	2	U G	CAG CCUCCUGCCUCA	GUU GGAGGAUGGAGU	UUGAUAU	NA
L2HS-1143252_2.1.1	rs182119836	+	T	0.0005	1908	3pUTR	ZFP3	ENST00000318833_rs182119836_T_0	MIMAT0000066_let-7e	1901-1916	-26.5	-9.058	0.399	0.37	0.469	8mer	2	U G	CAG CCUUCUGCCUCA	GUU GGAGGAUGGAGU	UUGAUAU	NA
L2-2091458_1.1.0	rs114923631	-	A	NA	1394	3pUTR	HLA-C	ENST00000376228	MIMAT0000066_let-7e	1387-1405	-27.3	-8.621	0.211	0.337	0.516	6mer	4	C	AGCU GCAACUUCUUACUUC	UUGA UGUUGGAGGAUGGAG	UA U	NA
L2-2091458_1.1.1	rs114923631	-	G	0.03	1394	3pUTR	HLA-C	ENST00000376228_rs114923631_G_0	MIMAT0000066_let-7e	1387-1405	-27.3	-12.495	0.217	0.339	0.49	6mer	2	C	AGCU GCAGCUUCUUACUUC	UUGA UGUUGGAGGAUGGAG	UA U	NA
A12-1597419_1.1.0	rs141118201	+	C	NA	3352	CDS	CLTC	ENST00000269122	MIMAT0000066_let-7e	3345-3365	-27.7	-8.292	0.346	0.16	0.365	seedless	2	C AA UAU C	UGCA ACCUCCU CCUCA	AUGU UGGAGGA GGAGU	UUGAU U	clathrin vesicle coat;coated pit;intracellular protein transport;protein binding;structural molecule activity
A12-1597419_1.1.1	rs141118201	+	T	0.0023	3352	CDS	CLTC	ENST00000269122_rs141118201_T_0	MIMAT0000066_let-7e	3345-3365	-25.1	-5.931	0.314	0.155	0.365	seedless	2	C AA UAU C	UGCA AUCUCCU CCUCA	AUGU UGGAGGA GGAGU	UUGAU U	clathrin vesicle coat;coated pit;intracellular protein transport;protein binding;structural molecule activity
L2HS-1688688_1.1.0	rs189449499	+	C	NA	2672	3pUTR	PDP2	ENST00000311765	MIMAT0000066_let-7e	2659-2674	-27.4	-12.555	0.365	0.472	0.388	7mer-m8	4	C U U	ACAA CCUUCUACCUC	UGUU GGAGGAUGGAG	UUGAUA U	NA
L2HS-1688688_1.1.1	rs189449499	+	G	0.0005	2672	3pUTR	PDP2	ENST00000311765_rs189449499_G_0	MIMAT0000066_let-7e	2659-2674	-23	-9.526	0.366	0.37	0.411	seedless	4	C U G U	ACAA CCUUCUAC UC	UGUU GGAGGAUG AG	UUGAUA G U	NA
L2HS-244791_5.1.0	rs183297342	-	G	NA	1750	3pUTR	STARD7	ENST00000337288	MIMAT0000066_let-7e	1749-1777	-26.1	-9.557	0.522	0.157	0.465	seedless	3	G AUCUGGA A C G	AGCUA AC AACCUCU ACCUCA	UUGAU UG UUGGAGG UGGAGU	A A	NA
L2HS-244791_5.1.1	rs183297342	-	A	0.0005	1750	3pUTR	STARD7	ENST00000337288_rs183297342_A_0	MIMAT0000066_let-7e	1749-1777	-26.1	-12.065	0.462	0.316	0.508	seedless	5	G AUCUGGA A C G	AACUA AC AACCUCU ACCUCA	UUGAU UG UUGGAGG UGGAGU	A A	NA
L2HS-1688444_1.1.0	rs11545612	+	C	NA	120	5pUTR	TUBB2C	ENST00000340384	MIMAT0000066_let-7e	112-127	-27.1	3.541	0.114	0.263	0.232	7mer-m8	3	UU C	UAC CCUCCUGCUUC	AUG GGAGGAUGGAG	UUGAU UU U	NA
L2HS-1688444_1.1.1	rs11545612	+	A	0.07	120	5pUTR	TUBB2C	ENST00000340384_rs11545612_A_0	MIMAT0000066_let-7e	112-127	-20.3	4.401	0.142	0.244	0.202	7mer-m8	3	UU A C	UAC CCU CUGCUUC	AUG GGA GAUGGAG	UUGAU UU G U	NA
L2HS-1688444_1.2.0	rs201909228	+	C	NA	127	5pUTR	TUBB2C	ENST00000340384	MIMAT0000066_let-7e	112-127	-27.1	3.541	0.114	0.263	0.232	7mer-m8	3	UU C	UAC CCUCCUGCUUC	AUG GGAGGAUGGAG	UUGAU UU U	NA
L2HS-1688444_1.2.1	rs201909228	+	A	0.0005	127	5pUTR	TUBB2C	ENST00000340384_rs201909228_A_0	MIMAT0000066_let-7e	112-126	-25	-8.819	0.36	0.243	0.219	offset-6mer	3	UU A	UAC CCUCCUGCUU	AUG GGAGGAUGGA	UUGAU UU GU	NA
L2-186609_3.1.0	rs181767748	+	C	NA	1506	3pUTR	SPN	ENST00000360121	MIMAT0000066_let-7e	1493-1509	-27.8	17.473	0	0.041	0.186	6mer	4	C C	ACU GCAACCUC UGCCUC	UGA UGUUGGAG AUGGAG	U UA G U	bacterial binding;basement membrane;cell surface receptor linked signal transduction;cellular defense response;chemotaxis;defense response to bacterium;establishment and/or maintenance of cell polarity;external side of plasma membrane;extracellular space;induction of apoptosis by extracellular signals;integral to plasma membrane;membrane;negative regulation of cell adhesion;negative regulation of…
L2-186609_3.1.1	rs181767748	+	T	0.0005	1506	3pUTR	SPN	ENST00000360121_rs181767748_T_0	MIMAT0000066_let-7e	1520-1534	-24.6	9.51	0.128	0.111	0.152	offset-6mer	1	G U	GCGA UCUCCUGCCU	UGUU GGAGGAUGGA	UUGAUA GU	bacterial binding;basement membrane;cell surface receptor linked signal transduction;cellular defense response;chemotaxis;defense response to bacterium;establishment and/or maintenance of cell polarity;external side of plasma membrane;extracellular space;induction of apoptosis by extracellular signals;integral to plasma membrane;membrane;negative regulation of cell adhesion;negative regulation of…
L2HS-1688605_1.1.0	rs111820574	-	A	NA	1694	3pUTR	AGMAT	ENST00000375826	MIMAT0000066_let-7e	1679-1694	-26.6	9.231	0.068	0.083	0.126	8mer	1	U U G	CGA UCUCCUGCCUCA	GUU GGAGGAUGGAGU	UUGAUAU	NA
L2HS-1688605_1.1.1	rs111820574	-	G	0.01	1694	3pUTR	AGMAT	ENST00000375826_rs111820574_G_0	MIMAT0000066_let-7e	1679-1694	-25.9	9.238	0.067	0.083	0.126	7mer-m8	1	U U G	CGA UCUCCUGCCUCG	GUU GGAGGAUGGAGU	UUGAUAU	NA
L2HS-1688605_1.2.0	rs111441028	-	C	NA	1679	3pUTR	AGMAT	ENST00000375826	MIMAT0000066_let-7e	1679-1694	-26.6	9.231	0.068	0.083	0.126	8mer	1	U U G	CGA UCUCCUGCCUCA	GUU GGAGGAUGGAGU	UUGAUAU	NA
L2HS-1688605_1.2.1	rs111441028	-	T	0.01	1679	3pUTR	AGMAT	ENST00000375826_rs111441028_T_0	MIMAT0000066_let-7e	1677-1694	-28.5	5.952	0.15	0.041	0.127	8mer	2	A UG U G	AU A UCUCCUGCCUCA	UA U GGAGGAUGGAGU	UUGA UG U	NA
L2HS-818744_2.1.0	rs184286509	+	C	NA	6232	CDS	BAT2	ENST00000376033	MIMAT0000066_let-7e	6229-6246	-27.2	-11.313	0.46	0.362	0.188	seedless	2	A CC C C	GCA ACCUCCUGCC CA	UGU UGGAGGAUGG GU	UUGAUA A	NA
L2HS-818744_2.1.1	rs184286509	+	T	0.0005	6232	CDS	BAT2	ENST00000376033_rs184286509_T_0	MIMAT0000066_let-7e	6229-6246	-27.2	-11.37	0.461	0.358	0.189	seedless	2	A UC C C	GCA ACCUCCUGCC CA	UGU UGGAGGAUGG GU	UUGAUA A	NA
L2HS-1345476_2.1.0	rs199948242	-	C	NA	968	CDS	NCKIPSD	ENST00000294129	MIMAT0000066_let-7e	958-971	-25.6	-9.602	0.471	0.313	0.519	seedless	5	A U	ACAACCUC GCCUC	UGUUGGAG UGGAG	UUGAUA GA U	axonal fasciculation;cytoskeletal protein binding;cytoskeleton organization and biogenesis;intermediate filament;NLS-bearing substrate import into nucleus;nucleus;signal transduction
L2HS-1345476_2.1.1	rs199948242	-	T	0.0005	968	CDS	NCKIPSD	ENST00000294129_rs199948242_T_0	MIMAT0000066_let-7e	958-971	-21.4	-7.11	0.371	0.359	0.495	seedless	5	AG U	ACAACCUC UCUC	UGUUGGAG GGAG	UUGAUA GAU U	axonal fasciculation;cytoskeletal protein binding;cytoskeleton organization and biogenesis;intermediate filament;NLS-bearing substrate import into nucleus;nucleus;signal transduction
L2HS-1345476_2.2.0	rs202183753	-	G	NA	967	CDS	NCKIPSD	ENST00000294129	MIMAT0000066_let-7e	958-971	-25.6	-9.602	0.471	0.313	0.519	seedless	5	A U	ACAACCUC GCCUC	UGUUGGAG UGGAG	UUGAUA GA U	axonal fasciculation;cytoskeletal protein binding;cytoskeleton organization and biogenesis;intermediate filament;NLS-bearing substrate import into nucleus;nucleus;signal transduction
L2HS-1345476_2.2.1	rs202183753	-	C	0.0005	967	CDS	NCKIPSD	ENST00000294129_rs202183753_C_0	MIMAT0000066_let-7e	958-971	-23.9	-9.939	0.467	0.342	0.525	seedless	5	AC U	ACAACCUC CCUC	UGUUGGAG GGAG	UUGAUA GAU U	axonal fasciculation;cytoskeletal protein binding;cytoskeleton organization and biogenesis;intermediate filament;NLS-bearing substrate import into nucleus;nucleus;signal transduction
L2HS-1688617_1.1.0	rs189641494	+	C	NA	1251	3pUTR	MS4A10	ENST00000308287	MIMAT0000066_let-7e	1243-1259	-24.7	-5.844	0.21	0.22	0.483	8mer	1	A AU G	GUG UCUCCUAUCUCA	UAU GGAGGAUGGAGU	UUGA GUU	NA
L2HS-1688617_1.1.1	rs189641494	+	T	0.0005	1251	3pUTR	MS4A10	ENST00000308287_rs189641494_T_0	MIMAT0000066_let-7e	1243-1259	-21.8	-5.677	0.225	0.245	0.479	8mer	1	A AU G	GUG UCUUCUAUCUCA	UAU GGAGGAUGGAGU	UUGA GUU	NA
L2HS-1688617_1.2.0	rs10750943	+	A	NA	1254	3pUTR	MS4A10	ENST00000308287	MIMAT0000066_let-7e	1243-1259	-24.7	-5.844	0.21	0.22	0.483	8mer	1	A AU G	GUG UCUCCUAUCUCA	UAU GGAGGAUGGAGU	UUGA GUU	NA
L2HS-1688617_1.2.1	rs10750943	+	G	0.5	1254	3pUTR	MS4A10	ENST00000308287_rs10750943_G_0	MIMAT0000066_let-7e	1243-1259	-21.7	-1.906	0.194	0.238	0.504	8mer	1	A AU G	GUG UCUCCUGUCUCA	UAU GGAGGAUGGAGU	UUGA GUU	NA
L2HS-1688617_1.3.0	rs193053082	+	C	NA	1258	3pUTR	MS4A10	ENST00000308287	MIMAT0000066_let-7e	1243-1259	-24.7	-5.844	0.21	0.22	0.483	8mer	1	A AU G	GUG UCUCCUAUCUCA	UAU GGAGGAUGGAGU	UUGA GUU	NA
L2HS-1688617_1.3.1	rs193053082	+	T	0.0005	1258	3pUTR	MS4A10	ENST00000308287_rs193053082_T_0	MIMAT0000066_let-7e	1243-1259	-22.5	-4.348	0.244	0.22	0.487	offset-6mer	1	A AU G	GUG UCUCCUAUCUUA	UAU GGAGGAUGGAGU	UUGA GUU	NA
L2-780310_1.1.0	rs201259337	-	A	NA	2674	3pUTR	STAT3	ENST00000389272	MIMAT0000066_let-7e	2673-2686	-25.3	-19.145	0.578	0.509	0.504	7mer-m8	2	U U	UAAUCUCCUACUUC	GUUGGAGGAUGGAG	UUGAUAU U	acute-phase response;calcium ion binding;cell motility;cytokine and chemokine mediated signaling pathway;cytoplasm;hematopoietin/interferon-class (D200-domain) cytokine receptor signal transducer activity;intracellular signaling cascade;JAK-STAT cascade;negative regulation of transcription from RNA polymerase II promoter;nervous system development;nucleus;signal transducer activity;transcription …
L2-780310_1.1.1	rs201259337	-	TA	0.01	2674	3pUTR	STAT3	ENST00000389272_rs201259337_+A_1	MIMAT0000066_let-7e	2674-2687	-25.3	-19.126	0.576	0.505	0.508	7mer-m8	2	U U	UAAUCUCCUACUUC	GUUGGAGGAUGGAG	UUGAUAU U	acute-phase response;calcium ion binding;cell motility;cytokine and chemokine mediated signaling pathway;cytoplasm;hematopoietin/interferon-class (D200-domain) cytokine receptor signal transducer activity;intracellular signaling cascade;JAK-STAT cascade;negative regulation of transcription from RNA polymerase II promoter;nervous system development;nucleus;signal transducer activity;transcription …
L2HS-1688673_1.1.0	rs60412768	-	C	NA	124	5pUTR	CNBP	ENST00000451728	MIMAT0000066_let-7e	114-127	-25.6	-8.399	0.327	0.541	0.35	6mer	3	A G	ACAGCCUC UACCUU	UGUUGGAG AUGGAG	UUGAUA G U	NA
L2HS-1688673_1.1.1	rs60412768	-	T	0.01	124	5pUTR	CNBP	ENST00000451728_rs60412768_T_0	MIMAT0000066_let-7e	114-127	-23	-0.136	0.284	0.478	0.303	offset-6mer	3	A G	ACAGCCU CUAUCUU	UGUUGGA GAUGGAG	UUGAUA G U	NA
L2HS-2409457_1.1.0	rs185512562	+	C	NA	1688	CDS	COPG	ENST00000314797	MIMAT0000066_let-7e	1686-1699	-24.9	-18.89	0.423	0.426	0.578	offset-6mer	2	A C A	GC ACCUUCUACCU	UG UGGAGGAUGGA	UUGAUA U GU	NA
L2HS-2409457_1.1.1	rs185512562	+	G	0.0005	1688	CDS	COPG	ENST00000314797_rs185512562_G_0	MIMAT0000066_let-7e	1686-1699	-28.7	-21.665	0.406	0.41	0.573	offset-6mer	2	A A	GCGACCUUCUACCU	UGUUGGAGGAUGGA	UUGAUA GU	NA
L2HS-298420_5.1.0	rs148813580	-	T	NA	7764	3pUTR	SVIL	ENST00000375398	MIMAT0000066_let-7e	7740-7765	-26.8	-5.398	0.288	0.266	0.321	offset-6mer	4	U AAUCA U A	CUAUGCG ACCUU CUACCUUA	GAUAUGU UGGAG GAUGGAGU	UU	actin cytoskeleton;actin filament binding;barbed-end actin filament capping;calcium ion binding;costamere;cytoplasm;cytoskeleton organization and biogenesis;nucleus;plasma membrane;striated muscle development
L2HS-298420_5.1.1	rs148813580	-	A	0.0037	7764	3pUTR	SVIL	ENST00000375398_rs148813580_A_0	MIMAT0000066_let-7e	7740-7763	-24.8	-5.283	0.32	0.269	0.341	offset-6mer	4	U AAUCA U A	CUAUGCG ACCU UCUACCU	GAUAUGU UGGA GGAUGGA	UU GU	actin cytoskeleton;actin filament binding;barbed-end actin filament capping;calcium ion binding;costamere;cytoplasm;cytoskeleton organization and biogenesis;nucleus;plasma membrane;striated muscle development
L2-780264_1.1.0	rs141905866	-	C	NA	531	CDS	SLC38A2	ENST00000256689	MIMAT0000066_let-7e	513-534	-25.6	-7.324	0.712	0.3	0.312	seedless	4	C U UA C C	GACU CAAC CUCCUACC CA	UUGA GUUG GAGGAUGG GU	UAU A	NA
L2-780264_1.1.1	rs141905866	-	T	0.0005	531	CDS	SLC38A2	ENST00000256689_rs141905866_T_0	MIMAT0000066_let-7e	513-534	-23.7	-4.381	0.718	0.298	0.308	seedless	4	C U AC C C	GACU CAACU UCCUACU CA	UUGA GUUGG AGGAUGG GU	UAU A	NA
L2-780264_1.2.0	rs185876867	-	C	NA	524	CDS	SLC38A2	ENST00000256689	MIMAT0000066_let-7e	513-534	-25.6	-7.324	0.712	0.3	0.312	seedless	4	C U UA C C	GACU CAAC CUCCUACC CA	UUGA GUUG GAGGAUGG GU	UAU A	NA
L2-780264_1.2.1	rs185876867	-	T	0.0005	524	CDS	SLC38A2	ENST00000256689_rs185876867_T_0	MIMAT0000066_let-7e	513-534	-25.6	-7.425	0.703	0.301	0.318	seedless	4	C U AU C C	GACU CAACU UCCUACC CA	UUGA GUUGG AGGAUGG GU	UAU A	NA
L2HS-328096_4.1.0	rs186214210	-	C	NA	3914	3pUTR	ZNF652	ENST00000362063	MIMAT0000066_let-7e	3909-3922	-25.5	-8.05	0.358	0.373	0.378	8mer	4	A G	GCAAC CCUGCCUCA	UGUUG GGAUGGAGU	UUGAUA GA	NA
L2HS-328096_4.1.1	rs186214210	-	T	0.0005	3914	3pUTR	ZNF652	ENST00000362063_rs186214210_T_0	MIMAT0000066_let-7e	3909-3922	-24.3	-7.623	0.349	0.391	0.371	8mer	4	A G	GCAACU CUGCCUCA	UGUUGG GAUGGAGU	UUGAUA AG	NA
L1HS-181095_5.1.0	rs200206224	+	T	NA	1207	CDS	PGD	ENST00000270776	MIMAT0000066_let-7e	1198-1210	-24.3	-18.007	0.638	0.386	0.369	seedless	3	C G G	A AACCUCCUACU	U UUGGAGGAUGG	UUGAUA G AGU	NA
L1HS-181095_5.1.1	rs200206224	+	C	0	1207	CDS	PGD	ENST00000270776_rs200206224_C_0	MIMAT0000066_let-7e	1208-1229	-21	-10.302	0.442	0.513	0.345	seedless	3	C G UAAG G	ACUG ACGACUUCUU UCA	UGAU UGUUGGAGGA AGU	U A UGG	NA
L1-1131070_1.1.0	rs2288949	+	A	NA	1806	CDS	NCLN	ENST00000246117	MIMAT0000066_let-7e	1788-1810	-24.3	-10.407	0.585	0.217	0.289	seedless	3	C U CUACAAG G	ACU CAGCCUCCU ACC	UGA GUUGGAGGA UGG	U UAU AGU	NA
L1-1131070_1.1.1	rs2288949	+	G	0.19	1806	CDS	NCLN	ENST00000246117_rs2288949_G_0	MIMAT0000066_let-7e	1788-1810	-24.3	-1.078	0.331	0.276	0.292	seedless	3	C U CUACAGG G	ACU CAGCCUCCU ACC	UGA GUUGGAGGA UGG	U UAU AGU	NA
L2HS-818813_2.1.0	rs140456512	+	C	NA	5003	3pUTR	PFAS	ENST00000314666	MIMAT0000066_let-7e	4976-5007	-25.4	-6.886	0.516	0.352	0.249	7mer-m8	4	A CC CAAGUGAUUCG G	AACU UAACCU CCUGCCUCG	UUGA GUUGGA GGAUGGAGU	UAU	NA
L2HS-818813_2.1.1	rs140456512	+	A	0.0018	5003	3pUTR	PFAS	ENST00000314666_rs140456512_A_0	MIMAT0000066_let-7e	4978-4989	-22.1	-16.952	0.605	0.369	0.384	seedless	0	A A A	CUCCU ACCUCA	GAGGA UGGAGU	UUGAUAUGUUG	NA
L1HS-906741_1.1.0	rs200927530	+	A	NA	148	CDS	NDUFA3	ENST00000485876	MIMAT0000066_let-7e	144-160	-27.1	-20.005	0.538	0.53	0.515	8mer	2	UG A	AU AGCC CCUACUUCA	UA UUGG GGAUGGAGU	UUGA UG A	NA
L1HS-906741_1.1.1	rs200927530	+	G	0.0009	148	CDS	NDUFA3	ENST00000485876_rs200927530_G_0	MIMAT0000066_let-7e	144-160	-27	-16.553	0.554	0.502	0.344	8mer	2	UG A	AU GGCC CCUACUUCA	UA UUGG GGAUGGAGU	UUGA UG A	NA
L2HS-328093_4.1.0	rs200515387	+	C	NA	365	CDS	NDUFS5	ENST00000372969	MIMAT0000066_let-7e	362-377	-24	-15.895	0.513	0.646	0.262	seedless	3	CC C	ACA CCUCC ACCUCA	UGU GGAGG UGGAGU	UUGAUA U A	NA
L2HS-328093_4.1.1	rs200515387	+	T	0.0005	365	CDS	NDUFS5	ENST00000372969_rs200515387_T_0	MIMAT0000066_let-7e	362-377	-24.9	-15.909	0.48	0.624	0.23	seedless	3	UC C	ACA CCUCC ACCUCA	UGU GGAGG UGGAGU	UUGAUA U A	NA
TA1-4594223-1_1.1.0	rs1060348	-	C	NA	493	CDS	HMGB1	ENST00000341423	MIMAT0000066_let-7e	483-496	-23.3	-1.614	0.178	0.44	0.488	seedless	1	U U U	CGGCCUUCU CCUC	GUUGGAGGA GGAG	UUGAUAU U U	anti-apoptosis;base-excision repair, DNA ligation;chromatin;condensed chromosome;DNA bending activity;DNA binding;DNA recombination;DNA repair;DNA unwinding during replication;establishment and/or maintenance of chromatin architecture;negative regulation of transcriptional preinitiation complex formation;nucleus;regulation of transcription from RNA polymerase II promoter;regulation of transcripti…
TA1-4594223-1_1.1.1	rs1060348	-	T	0.07	493	CDS	HMGB1	ENST00000341423_rs1060348_T_0	MIMAT0000066_let-7e	483-496	-20.9	3.611	0.107	0.44	0.377	seedless	1	U U U	CGGCCUUCU UCUC	GUUGGAGGA GGAG	UUGAUAU U U	anti-apoptosis;base-excision repair, DNA ligation;chromatin;condensed chromosome;DNA bending activity;DNA binding;DNA recombination;DNA repair;DNA unwinding during replication;establishment and/or maintenance of chromatin architecture;negative regulation of transcriptional preinitiation complex formation;nucleus;regulation of transcription from RNA polymerase II promoter;regulation of transcripti…
L2HS-818737_2.1.0	rs192960234	+	G	NA	2247	3pUTR	LMLN	ENST00000330198	MIMAT0000066_let-7e	2231-2247	-23.3	-15.215	0.715	0.557	0.458	seedless	4	A CAA U	GCAACC CC ACCUCG	UGUUGG GG UGGAGU	UUGAUA A A	NA
L2HS-818737_2.1.1	rs192960234	+	A	0.07	2247	3pUTR	LMLN	ENST00000330198_rs192960234_A_0	MIMAT0000066_let-7e	2231-2247	-24	-15.186	0.64	0.551	0.605	seedless	4	A CAA U	GCAACC CC ACCUCA	UGUUGG GG UGGAGU	UUGAUA A A	NA
L2-2064697_1.1.0	rs2073900	+	T	NA	715	CDS	LSR	ENST00000361790	MIMAT0000066_let-7e	698-715	-24.9	-4.4	0.265	0.577	0.417	seedless	5	A G G	GGCU ACAACC CCUAC UU	UUGA UGUUGG GGAUG AG	UA A G U	NA
L2-2064697_1.1.1	rs2073900	+	C	0.59	715	CDS	LSR	ENST00000361790_rs2073900_C_0	MIMAT0000066_let-7e	698-716	-27.3	-8.085	0.323	0.572	0.354	seedless	5	A G A	GGCU ACAACC CCUAC UCG	UUGA UGUUGG GGAUG AGU	UA A G	NA
L2HS-1764901_1.1.0	rs182101338	+	G	NA	3385	3pUTR	PSMD2	ENST00000310118	MIMAT0000066_let-7e	3385-3397	-22.8	-3.737	0.173	0.216	0.334	seedless	1	C U U	GCCUCCUGC CUU	UGGAGGAUG GAG	UUGAUAUGU U	NA
L2HS-1764901_1.1.1	rs182101338	+	A	0.0009	3385	3pUTR	PSMD2	ENST00000310118_rs182101338_A_0	MIMAT0000066_let-7e	3385-3397	-22.5	-7.314	0.249	0.302	0.329	seedless	2	C U U	ACCUCCUGC CUU	UGGAGGAUG GAG	UUGAUAUGU U	NA
L2HS-1688405_1.1.0	rs190723246	+	C	NA	2631	3pUTR	NOLC1	ENST00000370007	MIMAT0000066_let-7e	2622-2634	-22.7	-4.258	0.239	0.402	0.451	seedless	1	C UC A	CCUCCU CCUCA	GGAGGA GGAGU	UUGAUAUGUU U	NA
L2HS-1688405_1.1.1	rs190723246	+	T	0.0005	2631	3pUTR	NOLC1	ENST00000370007_rs190723246_T_0	MIMAT0000066_let-7e	2622-2632	-20	-1.437	0.103	0.395	0.466	seedless	1	C U C	CCUCCU CCUU	GGAGGA GGAG	UUGAUAUGUU U U	NA
L2HS-1688405_1.2.0	rs112953626	+	C	NA	2633	3pUTR	NOLC1	ENST00000370007	MIMAT0000066_let-7e	2622-2634	-22.7	-4.258	0.239	0.402	0.451	seedless	1	C UC A	CCUCCU CCUCA	GGAGGA GGAGU	UUGAUAUGUU U	NA
L2HS-1688405_1.2.1	rs112953626	+	G	0.0027	2633	3pUTR	NOLC1	ENST00000370007_rs112953626_G_0	MIMAT0000066_let-7e	2622-2634	-18.6	4.078	0.114	0.399	0.476	seedless	1	C UC G A	CCUCCU CCU A	GGAGGA GGA U	UUGAUAUGUU U G	NA
L1-198104_2.1.0	rs192665099	+	T	NA	5677	3pUTR	XIAP	ENST00000371199	MIMAT0000066_let-7e	5676-5690	-23.1	-9.491	0.518	0.486	0.292	6mer	4	A U	AUAC CCUUUUACCUC	UAUG GGAGGAUGGAG	UUGA UU U	anti-apoptosis;apoptosis;caspase inhibitor activity;cysteine protease inhibitor activity;cytoplasm;cytosol;intracellular;metal ion binding;negative regulation of caspase activity;protein binding;zinc ion binding
L1-198104_2.1.1	rs192665099	+	C	0	5677	3pUTR	XIAP	ENST00000371199_rs192665099_C_0	MIMAT0000066_let-7e	5673-5690	-24.9	-7.854	0.358	0.48	0.243	6mer	3	C C U	CUA ACA CCUUUUACCUC	GAU UGU GGAGGAUGGAG	UU A U U	anti-apoptosis;apoptosis;caspase inhibitor activity;cysteine protease inhibitor activity;cytoplasm;cytosol;intracellular;metal ion binding;negative regulation of caspase activity;protein binding;zinc ion binding
L2HS-1688529_1.1.0	rs55729502	+	T	NA	2075	3pUTR	EN2	ENST00000297375	MIMAT0000066_let-7e	2072-2089	-23.1	-5.497	0.321	0.407	0.311	seedless	2	U UU CU C	CU C CCUCCU CCUCA	GA G GGAGGA GGAGU	UU UAU UU U	NA
L2HS-1688529_1.1.1	rs55729502	+	C	0.19	2075	3pUTR	EN2	ENST00000297375_rs55729502_C_0	MIMAT0000066_let-7e	2079-2089	-22.9	-8.632	0.367	0.328	0.293	seedless	1	U C	CCUCCU CCUCA	GGAGGA GGAGU	UUGAUAUGUU U	NA
L2HS-328073_4.1.0	rs149694113	-	T	NA	2177	CDS	PTK2	ENST00000522684	MIMAT0000066_let-7e	2166-2183	-23.9	-11.61	0.332	0.526	0.357	seedless	2	A C U	AAUUGU CCUCCUAC CUC	UUGAUA GGAGGAUG GAG	UGUU U	ATP binding;cytoskeleton;integrin-mediated signaling pathway;nucleotide binding;protein amino acid phosphorylation;protein binding;protein-tyrosine kinase activity;SH2 domain binding;transferase activity
L2HS-328073_4.1.1	rs149694113	-	C	0.0005	2177	CDS	PTK2	ENST00000522684_rs149694113_C_0	MIMAT0000066_let-7e	2166-2183	-20	-6.297	0.36	0.489	0.381	seedless	2	A CAC U	AAUUGU CCUCC CCUC	UUGAUA GGAGG GGAG	UGUU AU U	ATP binding;cytoskeleton;integrin-mediated signaling pathway;nucleotide binding;protein amino acid phosphorylation;protein binding;protein-tyrosine kinase activity;SH2 domain binding;transferase activity
L2HS-3288167_1.1.0	rs3808834	-	C	NA	84	5pUTR	RPL12	ENST00000361436	MIMAT0000066_let-7e	77-88	-21.7	-4.688	0.326	0.387	0.485	seedless	1	A C A	GC GCCUCC ACC	UG UGGAGG UGG	UUGAUA U A AGU	NA
L2HS-3288167_1.1.1	rs3808834	-	T	0.0027	84	5pUTR	RPL12	ENST00000361436_rs3808834_T_0	MIMAT0000066_let-7e	70-88	-19.3	3.103	0.284	0.47	0.485	seedless	2	C AC G UC A	GAC CAGCC CCU ACC	UUG GUUGG GGA UGG	AUAU A AGU	NA
L2HS-3288167_1.2.0	rs191699919	-	C	NA	79	5pUTR	RPL12	ENST00000361436	MIMAT0000066_let-7e	77-88	-21.7	-4.688	0.326	0.387	0.485	seedless	1	A C A	GC GCCUCC ACC	UG UGGAGG UGG	UUGAUA U A AGU	NA
L2HS-3288167_1.2.1	rs191699919	-	T	0.0009	79	5pUTR	RPL12	ENST00000361436_rs191699919_T_0	MIMAT0000066_let-7e	71-84	-22	0.055	0.303	0.471	0.446	7mer-m8	2	G AG C	AC ACC CUGCCUC	UG UGG GAUGGAG	UUGAUA U AG U	NA
L2HS-1688711_1.1.0	rs184084488	+	G	NA	2197	3pUTR	CARM1	ENST00000327064	MIMAT0000066_let-7e	2183-2213	-22.8	4.27	0.443	0.559	0.461	seedless	1	G G GCCCUCGUCCCC C	UUGUG GA CCUCCUGCC CG	GAUAU UU GGAGGAUGG GU	UU G A	chromatin modification;cytoplasm;histone methylation;histone-arginine N-methyltransferase activity;metabolic process;nucleus;protein binding;protein methyltransferase activity;regulation of transcription, DNA-dependent;steroid hormone receptor signaling pathway;transcription;transcription coactivator activity;transferase activity
L2HS-1688711_1.1.1	rs184084488	+	A	0.0041	2197	3pUTR	CARM1	ENST00000327064_rs184084488_A_0	MIMAT0000066_let-7e	2183-2213	-22.8	-3.505	0.541	0.591	0.51	seedless	1	G G GCCCUCAUCCCC C	UUGUG GA CCUCCUGCC CG	GAUAU UU GGAGGAUGG GU	UU G A	chromatin modification;cytoplasm;histone methylation;histone-arginine N-methyltransferase activity;metabolic process;nucleus;protein binding;protein methyltransferase activity;regulation of transcription, DNA-dependent;steroid hormone receptor signaling pathway;transcription;transcription coactivator activity;transferase activity
L2-780394_1.1.0	rs150226906	+	C	NA	1309	CDS	EIF4A1	ENST00000293831	MIMAT0000066_let-7e	1307-1337	-21.4	5.471	0.392	0.454	0.343	seedless	4	AC AUUGAGGAAAUGCC A	UACA ACCUCC CCUCA	AUGU UGGAGG GGAGU	UUGAU AU	NA
L2-780394_1.1.1	rs150226906	+	T	0.0005	1309	CDS	EIF4A1	ENST00000293831_rs150226906_T_0	MIMAT0000066_let-7e	1354-1371	-20.9	0.351	0.338	0.337	0.369	seedless	2	U A G G A	CUG G GGCU UCCUGCC	GAU U UUGG AGGAUGG	UU A G AGU	NA
L2-780394_1.2.0	rs187107302	+	C	NA	1336	CDS	EIF4A1	ENST00000293831	MIMAT0000066_let-7e	1307-1337	-21.4	5.471	0.392	0.454	0.343	seedless	4	AC AUUGAGGAAAUGCC A	UACA ACCUCC CCUCA	AUGU UGGAGG GGAGU	UUGAU AU	NA
L2-780394_1.2.1	rs187107302	+	T	0.0005	1336	CDS	EIF4A1	ENST00000293831_rs187107302_T_0	MIMAT0000066_let-7e	1354-1371	-20.9	-5.706	0.44	0.261	0.41	seedless	2	U A G G A	CUG G GGCU UCCUGCC	GAU U UUGG AGGAUGG	UU A G AGU	NA
L2-303486_2.1.0	rs201035996	-	G	NA	192	5pUTR	TUBA1B	ENST00000336023	MIMAT0000066_let-7e	190-214	-22	-1.019	0.426	0.291	0.367	seedless	2	C C CUUC AUC A	CUGU GC GCCUCCUA CCU	GAUA UG UGGAGGAU GGA	UU U GU	NA
L2-303486_2.1.1	rs201035996	-	T	0.0014	192	5pUTR	TUBA1B	ENST00000336023_rs201035996_T_0	MIMAT0000066_let-7e	201-214	-20.7	-10.888	0.534	0.431	0.388	seedless	1	C AUC A	GCCUCCUA CCU	UGGAGGAU GGA	UUGAUAUGU GU	NA
L2HS-2531032_1.1.0	rs199538431	+	C	NA	705	3pUTR	RPL10	ENST00000424325	MIMAT0000066_let-7e	702-721	-20.2	0.638	0.484	0.358	0.444	seedless	1	C CCC AUA C	UGC CCUCUUA CUCA	AUG GGAGGAU GAGU	UUGAU UU G	cytosolic large ribosomal subunit (sensu Eukaryota);endoplasmic reticulum;intracellular;ribosome;structural constituent of ribosome;translation
L2HS-2531032_1.1.1	rs199538431	+	T	0.0006	705	3pUTR	RPL10	ENST00000424325_rs199538431_T_0	MIMAT0000066_let-7e	702-721	-20.9	-0.945	0.495	0.358	0.484	seedless	1	C UCC AUA C	UGC CCUCUUA CUCA	AUG GGAGGAU GAGU	UUGAU UU G	cytosolic large ribosomal subunit (sensu Eukaryota);endoplasmic reticulum;intracellular;ribosome;structural constituent of ribosome;translation
L2HS-1694087_1.1.0	rs138444061	-	CTCT	NA	3202	3pUTR	TTLL12	ENST00000216129	MIMAT0000066_let-7e	3195-3204	-18.9	0.511	0.212	0.358	0.312	seedless	1	U U	GCCUCU CCUC	UGGAGG GGAG	UUGAUAUGU AU U	NA
L2HS-1694087_1.1.1	rs138444061	-	T	0.02	3202	3pUTR	TTLL12	ENST00000216129_rs138444061_-TCT_3	MIMAT0000066_let-7e	3193-3199	-15.9	1.496	0.144	0.361	0.205	7mer-m8	0	U	CUGCCUC	GAUGGAG	UUGAUAUGUUGGAG U	NA
L2HS-3146087_1.1.0	rs200888936	+	T	NA	58	CDS	RPS27	ENST00000368567	MIMAT0000066_let-7e	55-70	-18.7	-5.991	0.458	0.473	0.572	seedless	1	UCAUC U	AUCUCCU CCUC	UGGAGGA GGAG	UUGAUAUGU U U	NA
L2HS-3146087_1.1.1	rs200888936	+	C	0	58	CDS	RPS27	ENST00000368567_rs200888936_C_0	MIMAT0000066_let-7e	59-70	-16	-3.454	0.324	0.57	0.55	seedless	1	C AUC U	CCUUC CCUC	GGAGG GGAG	UUGAUAUGUU AU U	NA
L1-485702_1.1.0	rs189950983	+	T	NA	2591	CDS	DAAM1	ENST00000395125	MIMAT0000066_let-7e	2581-2604	-18.8	1.197	0.224	0.743	0.567	8mer	3	A UUAC UUGCA U	ACA CCUU CUAUCUCA	UGU GGAG GAUGGAGU	UUGAUA U	actin binding;actin cytoskeleton organization and biogenesis;cellular component organization and biogenesis;Rho GTPase binding
L1-485702_1.1.1	rs189950983	+	C	0.0005	2591	CDS	DAAM1	ENST00000395125_rs189950983_C_0	MIMAT0000066_let-7e	2581-2604	-19.9	3.263	0.209	0.759	0.555	8mer	3	A UUAC UUGCA U	ACA CCUC CUAUCUCA	UGU GGAG GAUGGAGU	UUGAUA U	actin binding;actin cytoskeleton organization and biogenesis;cellular component organization and biogenesis;Rho GTPase binding
TA1-4594176-1_1.1.0	rs145864249	-	C	NA	1320	3pUTR	TMEM107	ENST00000316425	MIMAT0000066_let-7e	1306-1320	-15.9	-1.642	0.242	0.316	0.448	seedless	2	U A A	CUG ACGAUC CUUAC	GAU UGUUGG GGAUG	UU A A GAGU	NA
TA1-4594176-1_1.1.1	rs145864249	-	T	0.0009	1320	3pUTR	TMEM107	ENST00000316425_rs145864249_T_0	MIMAT0000066_let-7e	1289-1297	-15.8	-7.125	0.25	0.453	0.387	offset-6mer	0	G G	CUCCUGUCU	GAGGAUGGA	UUGAUAUGUUG GU	NA
TA1-4594176-1_1.2.0	rs138702340	-	T	NA	1317	3pUTR	TMEM107	ENST00000316425	MIMAT0000066_let-7e	1306-1320	-15.9	-1.642	0.242	0.316	0.448	seedless	2	U A A	CUG ACGAUC CUUAC	GAU UGUUGG GGAUG	UU A A GAGU	NA
TA1-4594176-1_1.2.1	rs138702340	-	C	0.0009	1317	3pUTR	TMEM107	ENST00000316425_rs138702340_C_0	MIMAT0000066_let-7e	1306-1320	-18.6	3.483	0.215	0.344	0.181	seedless	2	U A A	CUG ACGAUC CCUAC	GAU UGUUGG GGAUG	UU A A GAGU	NA
TA1-4594176-1_1.3.0	rs115989975	-	A	NA	1315	3pUTR	TMEM107	ENST00000316425	MIMAT0000066_let-7e	1306-1320	-15.9	-1.642	0.242	0.316	0.448	seedless	2	U A A	CUG ACGAUC CUUAC	GAU UGUUGG GGAUG	UU A A GAGU	NA
TA1-4594176-1_1.3.1	rs115989975	-	C	0.0009	1315	3pUTR	TMEM107	ENST00000316425_rs115989975_C_0	MIMAT0000066_let-7e	1306-1320	-16.6	-4.492	0.354	0.301	0.394	seedless	2	U C A	CUG ACGAUC CUUAC	GAU UGUUGG GGAUG	UU A A GAGU	NA
TA1-4594176-1_1.4.0	rs142700905	-	A	NA	1312	3pUTR	TMEM107	ENST00000316425	MIMAT0000066_let-7e	1306-1320	-15.9	-1.642	0.242	0.316	0.448	seedless	2	U A A	CUG ACGAUC CUUAC	GAU UGUUGG GGAUG	UU A A GAGU	NA
TA1-4594176-1_1.4.1	rs142700905	-	G	0.0046	1312	3pUTR	TMEM107	ENST00000316425_rs142700905_G_0	MIMAT0000066_let-7e	1289-1297	-15.8	-5.998	0.252	0.446	0.382	offset-6mer	0	G G	CUCCUGUCU	GAGGAUGGA	UUGAUAUGUUG GU	NA
TA1-4594176-1_1.5.0	rs116395281	-	G	NA	1311	3pUTR	TMEM107	ENST00000316425	MIMAT0000066_let-7e	1306-1320	-15.9	-1.642	0.242	0.316	0.448	seedless	2	U A A	CUG ACGAUC CUUAC	GAU UGUUGG GGAUG	UU A A GAGU	NA
TA1-4594176-1_1.5.1	rs116395281	-	T	0.0032	1311	3pUTR	TMEM107	ENST00000316425_rs116395281_T_0	MIMAT0000066_let-7e	1289-1297	-15.8	0.377	0.234	0.409	0.43	offset-6mer	0	G G	CUCCUGUCU	GAGGAUGGA	UUGAUAUGUUG GU	NA
TA1-4594176-1_1.6.0	rs75008470	-	C	NA	1306	3pUTR	TMEM107	ENST00000316425	MIMAT0000066_let-7e	1306-1320	-15.9	-1.642	0.242	0.316	0.448	seedless	2	U A A	CUG ACGAUC CUUAC	GAU UGUUGG GGAUG	UU A A GAGU	NA
TA1-4594176-1_1.6.1	rs75008470	-	G	0.0014	1306	3pUTR	TMEM107	ENST00000316425_rs75008470_G_0	MIMAT0000066_let-7e	1304-1320	-15.9	-1.092	0.303	0.348	0.443	seedless	2	U G A A	UUGU ACGAUC CUUAC	GAUA UGUUGG GGAUG	UU A GAGU	NA
A12-1596719_1.1.0	rs149234067	-	C	NA	203	CDS	C11orf91	ENST00000379011	MIMAT0000066_let-7e	193-216	-17.9	-5.494	0.526	0.117	0.288	seedless	2	C CCCA G CC C G	CUGU GGC CUCC GCC CG	GAUA UUG GAGG UGG GU	UU UG A A	NA
A12-1596719_1.1.1	rs149234067	-	A	0.24	203	CDS	C11orf91	ENST00000379011_rs149234067_A_0	MIMAT0000066_let-7e	193-216	-17.8	-5.409	0.448	0.086	0.29	seedless	2	C CCC G G CC C G	CUGU A GA CUCC GCC CG	GAUA U UU GAGG UGG GU	UU G G A A	NA
TAON-3929458-1_1.1.0	rs150304811	-	T	NA	1081	CDS	ASTE1	ENST00000264992	MIMAT0000067_let-7f	1074-1091	-23.7	-13.329	0.509	0.499	0.486	7mer-m8	2	A AGC U	AUAA UCUACUACCUC	UGUU AGAUGAUGGAG	UUGAUA U	DNA repair;nuclease activity
TAON-3929458-1_1.1.1	rs150304811	-	C	0.0027	1081	CDS	ASTE1	ENST00000264992_rs150304811_C_0	MIMAT0000067_let-7f	1082-1091	-21.6	-15.144	0.698	0.475	0.475	7mer-m8	0	C U	CUACUACCUC	GAUGAUGGAG	UUGAUAUGUUA U	DNA repair;nuclease activity
L2-186576_3.1.0	rs199782001	+	T	NA	419	CDS	CCNB2	ENST00000288207	MIMAT0000067_let-7f	403-421	-21.2	-8.816	0.469	0.767	0.456	7mer-m8	4	C A C U	AACUG AA CUACUGCUUC	UUGAU UU GAUGAUGGAG	AUG A U	cell cycle;cell division;microtubule cytoskeleton;mitosis;nucleus;protein binding;regulation of progression through cell cycle
L2-186576_3.1.1	rs199782001	+	C	0	419	CDS	CCNB2	ENST00000288207_rs199782001_C_0	MIMAT0000067_let-7f	403-421	-23.9	-10.732	0.371	0.785	0.489	7mer-m8	4	C A C U	AACUG AA CUACUGCCUC	UUGAU UU GAUGAUGGAG	AUG A U	cell cycle;cell division;microtubule cytoskeleton;mitosis;nucleus;protein binding;regulation of progression through cell cycle
L2-780119_1.1.0	rs200586518	+	A	NA	2305	CDS	ATXN2L	ENST00000336783	MIMAT0000067_let-7f	2295-2314	-21.7	-11.215	0.609	0.401	0.451	7mer-A1	4	UCUC A G	UACA CUAC UACCUCA	AUGU GAUG AUGGAGU	UUGAU UA	NA
L2-780119_1.1.1	rs200586518	+	G	0.0005	2305	CDS	ATXN2L	ENST00000336783_rs200586518_G_0	MIMAT0000067_let-7f	2295-2314	-21.7	0.448	0.229	0.495	0.397	7mer-A1	4	UCUC A G	UACA CUGC UACCUCA	AUGU GAUG AUGGAGU	UUGAU UA	NA
L2HS-818519_2.1.0	rs113049462	+	A	NA	1451	CDS	TAB2	ENST00000367456	MIMAT0000067_let-7f	1446-1456	-20.3	-20.21	0.926	0.548	0.776	8mer	0	C C	CUACUACUUCA	GAUGAUGGAGU	UUGAUAUGUUA	NA
L2HS-818519_2.1.1	rs113049462	+	G	0.0005	1451	CDS	TAB2	ENST00000367456_rs113049462_G_0	MIMAT0000067_let-7f	1446-1456	-20.3	-17.6	0.622	0.532	0.703	8mer	0	C C	CUACUGCUUCA	GAUGAUGGAGU	UUGAUAUGUUA	NA
0727A-97135_6.1.0	rs139503052	-	C	NA	3513	3pUTR	ROR2	ENST00000375708	MIMAT0000067_let-7f	3504-3513	-20.9	1.231	0.11	0.416	0.45	7mer-m8	0	C	CUGCUGCCUC	GAUGAUGGAG	UUGAUAUGUUA U	ATP binding;cartilage condensation;cell differentiation;embryonic genitalia morphogenesis;integral to plasma membrane;JNK cascade;membrane;multicellular organismal development;nucleotide binding;protein amino acid phosphorylation;protein binding;receptor activity;signal transduction;skeletal development;somitogenesis;transferase activity;transmembrane receptor protein tyrosine kinase activity;Wnt…
0727A-97135_6.1.1	rs139503052	-	T	0.0005	3513	3pUTR	ROR2	ENST00000375708_rs139503052_T_0	MIMAT0000067_let-7f	3504-3513	-19.3	-3.673	0.338	0.326	0.392	offset-6mer	0	C	CUGCUGCCUU	GAUGAUGGAG	UUGAUAUGUUA U	ATP binding;cartilage condensation;cell differentiation;embryonic genitalia morphogenesis;integral to plasma membrane;JNK cascade;membrane;multicellular organismal development;nucleotide binding;protein amino acid phosphorylation;protein binding;receptor activity;signal transduction;skeletal development;somitogenesis;transferase activity;transmembrane receptor protein tyrosine kinase activity;Wnt…
0727A-97135_6.2.0	rs145119348	-	C	NA	3507	3pUTR	ROR2	ENST00000375708	MIMAT0000067_let-7f	3504-3513	-20.9	1.231	0.11	0.416	0.45	7mer-m8	0	C	CUGCUGCCUC	GAUGAUGGAG	UUGAUAUGUUA U	ATP binding;cartilage condensation;cell differentiation;embryonic genitalia morphogenesis;integral to plasma membrane;JNK cascade;membrane;multicellular organismal development;nucleotide binding;protein amino acid phosphorylation;protein binding;receptor activity;signal transduction;skeletal development;somitogenesis;transferase activity;transmembrane receptor protein tyrosine kinase activity;Wnt…
0727A-97135_6.2.1	rs145119348	-	T	0.0005	3507	3pUTR	ROR2	ENST00000375708_rs145119348_T_0	MIMAT0000067_let-7f	3504-3513	-15.6	-7.378	0.281	0.44	0.463	6mer	0	C	CUGUUGCCUC	GAUGAUGGAG	UUGAUAUGUUA U	ATP binding;cartilage condensation;cell differentiation;embryonic genitalia morphogenesis;integral to plasma membrane;JNK cascade;membrane;multicellular organismal development;nucleotide binding;protein amino acid phosphorylation;protein binding;receptor activity;signal transduction;skeletal development;somitogenesis;transferase activity;transmembrane receptor protein tyrosine kinase activity;Wnt…
L2HS-818516_2.1.0	rs147976214	-	C	NA	1765	CDS	BAZ1B	ENST00000339594	MIMAT0000067_let-7f	1758-1774	-20.9	-7.233	0.437	0.519	0.697	seedless	2	CC U	UGCAG CUAC ACCUCA	AUGUU GAUG UGGAGU	UUGAU A A	centric heterochromatin;chromatin assembly or disassembly;chromatin remodeling;condensed chromosome;metal ion binding;nucleus;protein binding;regulation of transcription, DNA-dependent;transcription;transcription factor activity;zinc ion binding
L2HS-818516_2.1.1	rs147976214	-	T	0.0009	1765	CDS	BAZ1B	ENST00000339594_rs147976214_T_0	MIMAT0000067_let-7f	1758-1774	-18.7	-3.765	0.426	0.553	0.694	seedless	2	CC U	UGCAG UUAC ACCUCA	AUGUU GAUG UGGAGU	UUGAU A A	centric heterochromatin;chromatin assembly or disassembly;chromatin remodeling;condensed chromosome;metal ion binding;nucleus;protein binding;regulation of transcription, DNA-dependent;transcription;transcription factor activity;zinc ion binding
TA1-4594468-1_1.1.0	rs200699243	-	C	NA	627	CDS	SMARCC1	ENST00000254480	MIMAT0000067_let-7f	626-637	-18.9	-3.988	0.253	0.509	0.353	8mer	3	A U U	ACA CUACCUCA	UGU GAUGGAGU	UUGAUA UAGAU	chromatin;chromatin assembly or disassembly;chromatin binding;chromatin remodeling;DNA binding;nucleoplasm;nucleus;positive regulation of transcription, DNA-dependent;protein binding;regulation of transcription from RNA polymerase II promoter;SWI/SNF complex;transcription;transcription coactivator activity
TA1-4594468-1_1.1.1	rs200699243	-	T	0.0014	627	CDS	SMARCC1	ENST00000254480_rs200699243_T_0	MIMAT0000067_let-7f	624-637	-20.1	-4.799	0.322	0.471	0.355	8mer	4	C AU U	CAAU CUACCUCA	GUUA GAUGGAGU	UUGAUAU GAU	chromatin;chromatin assembly or disassembly;chromatin binding;chromatin remodeling;DNA binding;nucleoplasm;nucleus;positive regulation of transcription, DNA-dependent;protein binding;regulation of transcription from RNA polymerase II promoter;SWI/SNF complex;transcription;transcription coactivator activity
L2-779765_1.1.0	rs200247057	-	C	NA	408	CDS	SF3A1	ENST00000439242	MIMAT0000067_let-7f	401-415	-19.2	-18.389	0.874	0.326	0.346	seedless	2	U C G	AC AUGC CUACUACC	UG UAUG GAUGAUGG	U A UUA AGU	NA
L2-779765_1.1.1	rs200247057	-	A	0.0005	408	CDS	SF3A1	ENST00000439242_rs200247057_A_0	MIMAT0000067_let-7f	401-415	-19.2	-17.593	0.869	0.321	0.334	seedless	2	U C G	AC AUGCA UACUACC	UG UAUGU AUGAUGG	U A UAG AGU	NA
TAON-3929519-1_1.1.0	rs199903208	-	G	NA	628	CDS	SLC33A1	ENST00000392845	MIMAT0000067_let-7f	609-635	-18.8	-1.138	0.666	0.179	0.347	7mer-A1	3	U C UCUU UU G G	GCUA UAC UCU AC UGCUUCA	UGAU AUG AGA UG AUGGAGU	U UU	NA
TAON-3929519-1_1.1.1	rs199903208	-	A	0.0009	628	CDS	SLC33A1	ENST00000392845_rs199903208_A_0	MIMAT0000067_let-7f	609-635	-18.8	-0.223	0.63	0.181	0.339	7mer-A1	3	U C UCUU UU A G	GCUA UAC UCU AC UGCUUCA	UGAU AUG AGA UG AUGGAGU	U UU	NA
L2HS-818529_2.1.0	rs200789026	+	A	NA	2708	CDS	HNRNPUL1	ENST00000392006	MIMAT0000067_let-7f	2704-2718	-16.5	-13.047	0.759	0.387	0.418	seedless	3	C AC G	ACAG CUAC CCUCA	UGUU GAUG GGAGU	UUGAUA A AU	NA
L2HS-818529_2.1.1	rs200789026	+	G	0.0005	2708	CDS	HNRNPUL1	ENST00000392006_rs200789026_G_0	MIMAT0000067_let-7f	2704-2718	-17	-4.712	0.522	0.358	0.568	seedless	3	C GC G	ACAG CUAC CCUCA	UGUU GAUG GGAGU	UUGAUA A AU	NA
L2HS-818529_2.2.0	rs149475676	+	C	NA	2709	CDS	HNRNPUL1	ENST00000392006	MIMAT0000067_let-7f	2704-2718	-16.5	-13.047	0.759	0.387	0.418	seedless	3	C AC G	ACAG CUAC CCUCA	UGUU GAUG GGAGU	UUGAUA A AU	NA
L2HS-818529_2.2.1	rs149475676	+	T	0.0005	2709	CDS	HNRNPUL1	ENST00000392006_rs149475676_T_0	MIMAT0000067_let-7f	2704-2718	-19.4	-15.831	0.742	0.378	0.443	seedless	3	C A G	ACAG UCUAC CCUCA	UGUU AGAUG GGAGU	UUGAUA AU	NA
L2HS-818529_2.3.0	rs199930928	+	C	NA	2714	CDS	HNRNPUL1	ENST00000392006	MIMAT0000067_let-7f	2704-2718	-16.5	-13.047	0.759	0.387	0.418	seedless	3	C AC G	ACAG CUAC CCUCA	UGUU GAUG GGAGU	UUGAUA A AU	NA
L2HS-818529_2.3.1	rs199930928	+	T	0.0005	2714	CDS	HNRNPUL1	ENST00000392006_rs199930928_T_0	MIMAT0000067_let-7f	2704-2718	-15.3	-13.462	0.796	0.378	0.452	seedless	3	C AC G	ACAG CUACU CUCA	UGUU GAUGA GAGU	UUGAUA A UG	NA
A12-1589167_1.1.0	rs752265	+	T	NA	5528	3pUTR	KIAA0284	ENST00000414716	MIMAT0000067_let-7f	5516-5539	-15.4	20.676	0.239	0.577	0.273	seedless	1	UG GG CCUGUGGAG C	U G CUGC GCCUC	A U GAUG UGGAG	UUGAU UG UA A U	NA
A12-1589167_1.1.1	rs752265	+	C	0.56	5528	3pUTR	KIAA0284	ENST00000414716_rs752265_C_0	MIMAT0000067_let-7f	5516-5539	-15.4	21.135	0.24	0.585	0.267	seedless	1	UG GG CCCGUGGAG C	U G CUGC GCCUC	A U GAUG UGGAG	UUGAU UG UA A U	NA
A12-1589178_1.1.0	rs144832217	-	C	NA	1746	CDS	UBAP2	ENST00000379238	MIMAT0000067_let-7f	1740-1754	-14.8	6.723	0.192	0.434	0.477	seedless	1	U UG GA C	U GGUC A ACCUU	A UUAG U UGGAG	UUGAU UG A GA U	NA
A12-1589178_1.1.1	rs144832217	-	T	0.01	1746	CDS	UBAP2	ENST00000379238_rs144832217_T_0	MIMAT0000067_let-7f	1729-1754	-14.7	16.819	0.21	0.342	0.462	seedless	3	G C G UGGGU GA C	GGCU UG AAUU UA ACCUU	UUGA AU UUAG AU UGGAG	U G GA U	NA
L2-1014533_1.1.0	rs201534141	+	T	NA	1015	3pUTR	TTC1	ENST00000231238	MIMAT0000068_miR-15a	1008-1036	-31.1	-18.165	0.492	0.501	0.332	7mer-m8	4	U GACUUGGA U	UACAAGCU AUUGUGUGCUGCU	GUGUUUGG UAAUACACGACGA	U	NA
L2-1014533_1.1.1	rs201534141	+	G	0.0005	1015	3pUTR	TTC1	ENST00000231238_rs201534141_G_0	MIMAT0000068_miR-15a	1013-1036	-31.6	-19.171	0.468	0.635	0.313	7mer-m8	3	A UGGA U	GCGGACU AUUGUGUGCUGCU	UGUUUGG UAAUACACGACGA	G U	NA
L2-1014533_1.2.0	rs116271667	+	C	NA	1035	3pUTR	TTC1	ENST00000231238	MIMAT0000068_miR-15a	1008-1036	-31.1	-18.165	0.492	0.501	0.332	7mer-m8	4	U GACUUGGA U	UACAAGCU AUUGUGUGCUGCU	GUGUUUGG UAAUACACGACGA	U	NA
L2-1014533_1.2.1	rs116271667	+	T	0.0009	1035	3pUTR	TTC1	ENST00000231238_rs116271667_T_0	MIMAT0000068_miR-15a	1008-1036	-28.7	-14.549	0.47	0.431	0.332	7mer-m8	4	U GACUUGGA U	UACAAGCU AUUGUGUGCUGUU	GUGUUUGG UAAUACACGACGA	U	NA
0727A-1054664_1.1.0	rs150813673	+	G	NA	5191	CDS	CABIN1	ENST00000398319	MIMAT0000068_miR-15a	5188-5212	-27.5	-8.186	0.439	0.373	0.297	7mer-m8	4	A CUCCAUC C	CAUGAACCG GUGCUGCUG	GUGUUUGGU CACGACGAU	AAUA	NA
0727A-1054664_1.1.1	rs150813673	+	T	0.0018	5191	CDS	CABIN1	ENST00000398319_rs150813673_T_0	MIMAT0000068_miR-15a	5186-5212	-26.3	-3.718	0.448	0.335	0.305	7mer-m8	4	G UU CUCCAUC C	CACA AACCG GUGCUGCUG	GUGU UUGGU CACGACGAU	AAUA	NA
0727A-1054664_1.2.0	rs147606580	+	C	NA	5203	CDS	CABIN1	ENST00000398319	MIMAT0000068_miR-15a	5188-5212	-27.5	-8.186	0.439	0.373	0.297	7mer-m8	4	A CUCCAUC C	CAUGAACCG GUGCUGCUG	GUGUUUGGU CACGACGAU	AAUA	NA
0727A-1054664_1.2.1	rs147606580	+	T	0.0005	5203	CDS	CABIN1	ENST00000398319_rs147606580_T_0	MIMAT0000068_miR-15a	5188-5212	-29.8	-10.954	0.441	0.368	0.295	7mer-m8	4	A CUCCAU C	CAUGAACCG UGUGCUGCUG	GUGUUUGGU ACACGACGAU	AAU	NA
L2HS-520579_3.1.0	rs200939567	-	G	NA	568	CDS	PRDX3	ENST00000298510	MIMAT0000068_miR-15a	553-571	-27.6	-16.633	0.483	0.402	0.347	8mer	2	G CG G	AGACUA GUGUGCUGUUA	UUUGGU UACACGACGAU	GUG AA	activation of NF-kappaB transcription factor;alkyl hydroperoxide reductase activity;antioxidant activity;IkappaB kinase complex;mitochondrion;oxidoreductase activity;peroxiredoxin activity;protein kinase binding
L2HS-520579_3.1.1	rs200939567	-	A	0.0005	568	CDS	PRDX3	ENST00000298510_rs200939567_A_0	MIMAT0000068_miR-15a	553-571	-21.3	-6.117	0.34	0.506	0.358	seedless	2	G CG A G	AGACUA GUGUGCU UUA	UUUGGU UACACGA GAU	GUG AA C	activation of NF-kappaB transcription factor;alkyl hydroperoxide reductase activity;antioxidant activity;IkappaB kinase complex;mitochondrion;oxidoreductase activity;peroxiredoxin activity;protein kinase binding
L2HS-520579_3.2.0	rs140311549	-	G	NA	560	CDS	PRDX3	ENST00000298510	MIMAT0000068_miR-15a	553-571	-27.6	-16.633	0.483	0.402	0.347	8mer	2	G CG G	AGACUA GUGUGCUGUUA	UUUGGU UACACGACGAU	GUG AA	activation of NF-kappaB transcription factor;alkyl hydroperoxide reductase activity;antioxidant activity;IkappaB kinase complex;mitochondrion;oxidoreductase activity;peroxiredoxin activity;protein kinase binding
L2HS-520579_3.2.1	rs140311549	-	T	0.0014	560	CDS	PRDX3	ENST00000298510_rs140311549_T_0	MIMAT0000068_miR-15a	553-571	-28.2	-10.132	0.34	0.511	0.348	8mer	2	G C G	AGACUA UGUGUGCUGUUA	UUUGGU AUACACGACGAU	GUG A	activation of NF-kappaB transcription factor;alkyl hydroperoxide reductase activity;antioxidant activity;IkappaB kinase complex;mitochondrion;oxidoreductase activity;peroxiredoxin activity;protein kinase binding
L2HS-2356538_1.1.0	rs13625	-	C	NA	1775	3pUTR	BRWD1	ENST00000341322	MIMAT0000068_miR-15a	1760-1780	-25.8	-13.531	0.458	0.121	0.349	7mer-A1	6	U UCU U	CAAACC UAUGU GCUGCUA	GUUUGG AUACA CGACGAU	GU UA	NA
L2HS-2356538_1.1.1	rs13625	-	A	0.23	1775	3pUTR	BRWD1	ENST00000341322_rs13625_A_0	MIMAT0000068_miR-15a	1760-1780	-20.1	-5.999	0.418	0.09	0.285	seedless	6	U UCUGA U	CAAACC UAUGU UGCUA	GUUUGG AUACA ACGAU	GU UA CG	NA
TAON-3548702-1_1.1.0	rs17852354	-	G	NA	280	CDS	CCT6B	ENST00000314144	MIMAT0000068_miR-15a	262-285	-23.3	-4.483	0.307	0.299	0.381	7mer-m8	3	U CAA G CA C	CAC AGAU G AUGUGCUGCU	GUG UUUG U UACACGACGA	G AA U	NA
TAON-3548702-1_1.1.1	rs17852354	-	A	0.02	280	CDS	CCT6B	ENST00000314144_rs17852354_A_0	MIMAT0000068_miR-15a	262-285	-16.7	4.174	0.404	0.396	0.489	seedless	3	U CAA G CA A C	CAC AGAU G AUGU CUGCU	GUG UUUG U UACA GACGA	G AA C U	NA
TAON-3548702-1_1.2.0	rs146300417	-	G	NA	273	CDS	CCT6B	ENST00000314144	MIMAT0000068_miR-15a	262-285	-23.3	-4.483	0.307	0.299	0.381	7mer-m8	3	U CAA G CA C	CAC AGAU G AUGUGCUGCU	GUG UUUG U UACACGACGA	G AA U	NA
TAON-3548702-1_1.2.1	rs146300417	-	A	0.0005	273	CDS	CCT6B	ENST00000314144_rs146300417_A_0	MIMAT0000068_miR-15a	262-285	-23.3	-6.156	0.321	0.294	0.382	7mer-m8	3	U CAA G CA C	CAC AGAU A AUGUGCUGCU	GUG UUUG U UACACGACGA	G AA U	NA
TA1-4186508-1_1.1.0	rs2854464	+	A	NA	2557	3pUTR	ACVR1B	ENST00000257963	MIMAT0000068_miR-15a	2553-2569	-13.3	4.818	0.16	0.289	0.525	seedless	4	C GGGAA A C	AGCCAU AUG GC	UUGGUA UAC CG	GUGU A A ACGAU	activin binding;activin receptor activity, type I;ATP binding;cell surface;embryonic development;G1/S transition of mitotic cell cycle;growth factor binding;hair follicle development;in utero embryonic development;induction of apoptosis;integral to plasma membrane;magnesium ion binding;manganese ion binding;membrane;negative regulation of cell growth;nucleotide binding;positive regulation of acti…
TA1-4186508-1_1.1.1	rs2854464	+	G	0.36	2557	3pUTR	ACVR1B	ENST00000257963_rs2854464_G_0	MIMAT0000068_miR-15a	2564-2571	-13	-1.547	0.331	0.216	0.468	seedless	3	A G	AUGAGCCA	UGUUUGGU	G AAUACACGACGAU	activin binding;activin receptor activity, type I;ATP binding;cell surface;embryonic development;G1/S transition of mitotic cell cycle;growth factor binding;hair follicle development;in utero embryonic development;induction of apoptosis;integral to plasma membrane;magnesium ion binding;manganese ion binding;membrane;negative regulation of cell growth;nucleotide binding;positive regulation of acti…
L2-2072351_1.1.0	rs56101423	+	C	NA	3405	CDS	SMARCA4	ENST00000429416	MIMAT0000069_miR-16	3397-3414	-33.2	-17.828	0.382	0.434	0.349	7mer-m8	5	G GG A	GCCAA GCGUGCUGCUG	CGGUU UGCACGACGAU	G AUAAA	ATP binding;DNA binding;helicase activity;hydrolase activity;nucleoplasm;nucleotide binding;nucleus;protein binding;regulation of transcription from RNA polymerase II promoter;transcription;transcription coactivator activity;transcription factor activity
L2-2072351_1.1.1	rs56101423	+	T	0.0005	3405	CDS	SMARCA4	ENST00000429416_rs56101423_T_0	MIMAT0000069_miR-16	3397-3414	-28.4	-14.73	0.391	0.434	0.347	7mer-m8	5	G GGG A	GCCAA UGUGCUGCUG	CGGUU GCACGACGAU	G AUAAAU	ATP binding;DNA binding;helicase activity;hydrolase activity;nucleoplasm;nucleotide binding;nucleus;protein binding;regulation of transcription from RNA polymerase II promoter;transcription;transcription coactivator activity;transcription factor activity
L2-1013953_1.1.0	rs192072744	-	A	NA	589	CDS	CCDC59	ENST00000256151	MIMAT0000069_miR-16	585-600	-31.7	-19.915	0.528	0.645	0.398	8mer	5	A A	GCCAA ACGUGCUGCUA	CGGUU UGCACGACGAU	G AUAAA	NA
L2-1013953_1.1.1	rs192072744	-	G	0.0005	589	CDS	CCDC59	ENST00000256151_rs192072744_G_0	MIMAT0000069_miR-16	585-600	-31.4	-15.931	0.355	0.542	0.314	8mer	4	A A	GCCAG ACGUGCUGCUA	CGGUU UGCACGACGAU	G AUAAA	NA
A12-149230_41.1.0	rs188072072	-	G	NA	2272	3pUTR	GOT2	ENST00000245206	MIMAT0000069_miR-16	2261-2280	-30.1	-14.874	0.344	0.484	0.391	8mer	3	U GC G	CUAG UUUGCGUGCUGCUA	GGUU AAAUGCACGACGAU	GC AU	NA
A12-149230_41.1.1	rs188072072	-	A	0.0027	2272	3pUTR	GOT2	ENST00000245206_rs188072072_A_0	MIMAT0000069_miR-16	2261-2280	-24.4	-6.676	0.386	0.544	0.331	8mer	3	U GC A G	CUAG UUUGC UGCUGCUA	GGUU AAAUG ACGACGAU	GC AU C	NA
L2HS-520443_3.1.0	rs201566541	+	C	NA	1910	3pUTR	NUP50	ENST00000347635	MIMAT0000069_miR-16	1901-1917	-28.1	-3.842	0.341	0.774	0.401	7mer-m8	5	U G U	GCCAA UUGC UGCUGCU	CGGUU AAUG ACGACGA	G AUA C U	NA
L2HS-520443_3.1.1	rs201566541	+	CTT	0.29	1910	3pUTR	NUP50	ENST00000347635_rs201566541_+TT_2	MIMAT0000069_miR-16	1901-1919	-26.8	-6.779	0.252	0.448	0.359	7mer-m8	5	U G UU U	GCCAA UUGC UGCUGCU	CGGUU AAUG ACGACGA	G AUA C U	NA
TA1-4187608-1_1.1.0	rs191995375	+	A	NA	562	CDS	SEC61A2	ENST00000379033	MIMAT0000069_miR-16	553-573	-26.7	-10.683	0.362	0.434	0.229	7mer-m8	2	U GG UUGAU U	GCU U UGUGCUGCUG	CGG A GCACGACGAU	G UU UAAAU	NA
TA1-4187608-1_1.1.1	rs191995375	+	G	0.0005	562	CDS	SEC61A2	ENST00000379033_rs191995375_G_0	MIMAT0000069_miR-16	553-573	-26.7	-10.641	0.378	0.466	0.201	7mer-m8	2	U GG UUGGU U	GCU U UGUGCUGCUG	CGG A GCACGACGAU	G UU UAAAU	NA
L1HS-272081_4.1.0	rs141298924	+	T	NA	739	CDS	ATP5C1	ENST00000356708	MIMAT0000069_miR-16	734-758	-27.4	3.165	0.274	0.403	0.602	offset-6mer	5	A GAUGCUG A	G CGAUAUU ACGUGCUGC	C GUUAUAA UGCACGACG	G G A AU	NA
L1HS-272081_4.1.1	rs141298924	+	C	0.0023	739	CDS	ATP5C1	ENST00000356708_rs141298924_C_0	MIMAT0000069_miR-16	745-758	-24.6	-4.378	0.19	0.289	0.637	offset-6mer	2	A G A	UGCU ACGUGCUGC	GCGG UGCACGACG	UUAUAAA AU	NA
L1HS-272081_4.2.0	rs145464092	+	C	NA	751	CDS	ATP5C1	ENST00000356708	MIMAT0000069_miR-16	734-758	-27.4	3.165	0.274	0.403	0.602	offset-6mer	5	A GAUGCUG A	G CGAUAUU ACGUGCUGC	C GUUAUAA UGCACGACG	G G A AU	NA
L1HS-272081_4.2.1	rs145464092	+	T	0.0005	751	CDS	ATP5C1	ENST00000356708_rs145464092_T_0	MIMAT0000069_miR-16	734-758	-25.6	4.645	0.29	0.397	0.6	offset-6mer	5	A GAUGCUG A	G CGAUAUU AUGUGCUGC	C GUUAUAA UGCACGACG	G G A AU	NA
L1HS-272081_4.3.0	rs199960374	+	G	NA	752	CDS	ATP5C1	ENST00000356708	MIMAT0000069_miR-16	734-758	-27.4	3.165	0.274	0.403	0.602	offset-6mer	5	A GAUGCUG A	G CGAUAUU ACGUGCUGC	C GUUAUAA UGCACGACG	G G A AU	NA
L1HS-272081_4.3.1	rs199960374	+	A	0.0005	752	CDS	ATP5C1	ENST00000356708_rs199960374_A_0	MIMAT0000069_miR-16	734-758	-21.7	11.444	0.268	0.461	0.605	offset-6mer	5	A GAUGCUG A A	G CGAUAUU AC UGCUGC	C GUUAUAA UG ACGACG	G G A C AU	NA
L1HS-313382_4.1.0	rs76980974	+	C	NA	1300	3pUTR	GOLGA7	ENST00000520817	MIMAT0000069_miR-16	1287-1308	-26.4	-3.72	0.227	0.552	0.594	7mer-m8	4	G AAA GA U	G GAUAU UACGUGCUGCU	C UUAUA AUGCACGACGA	G GG A U	NA
L1HS-313382_4.1.1	rs76980974	+	T	0.01	1300	3pUTR	GOLGA7	ENST00000520817_rs76980974_T_0	MIMAT0000069_miR-16	1287-1308	-24.6	-0.631	0.213	0.546	0.592	7mer-m8	4	G AAA GA U	G GAUAU UAUGUGCUGCU	C UUAUA AUGCACGACGA	G GG A U	NA
L2HS-761322_2.1.0	rs200043061	-	C	NA	609	CDS	HIST1H1C	ENST00000343677	MIMAT0000069_miR-16	599-614	-27.4	-8.744	0.342	0.397	0.463	8mer	5	U AA A	GCCAA GUGCUGCUA	CGGUU CACGACGAU	G AUAAAUG	NA
L2HS-761322_2.1.1	rs200043061	-	T	0.0005	609	CDS	HIST1H1C	ENST00000343677_rs200043061_T_0	MIMAT0000069_miR-16	599-614	-25	-12.434	0.493	0.41	0.457	8mer	5	U AA A	GCCAA GUGUUGCUA	CGGUU CACGACGAU	G AUAAAUG	NA
L2-1013973_1.1.0	rs143134057	-	A	NA	448	CDS	HNRNPA2B1	ENST00000354667	MIMAT0000069_miR-16	445-459	-27	-5.716	0.262	0.354	0.477	offset-6mer	5	A A A	GCCAA ACGUGCUGU	CGGUU UGCACGACG	G AUAAA AU	NA
L2-1013973_1.1.1	rs143134057	-	G	0.0005	448	CDS	HNRNPA2B1	ENST00000354667_rs143134057_G_0	MIMAT0000069_miR-16	445-459	-26.7	-6.107	0.287	0.351	0.47	offset-6mer	3	A A A	GCCGA ACGUGCUGU	CGGUU UGCACGACG	G AUAAA AU	NA
L2HS-1982956_1.1.0	rs118056400	+	G	NA	1489	3pUTR	TBP	ENST00000392092	MIMAT0000069_miR-16	1480-1497	-26.2	-7.314	0.442	0.297	0.38	8mer	3	U C C U	GCU AUA CGUGCUGCUA	CGG UAU GCACGACGAU	G U AAAU	binding;cell death;DNA binding;general RNA polymerase II transcription factor activity;nucleus;protein binding;regulation of transcription, DNA-dependent;RNA polymerase II transcription factor activity;transcription;transcription factor TFIID complex;transcription initiation from RNA polymerase II promoter
L2HS-1982956_1.1.1	rs118056400	+	A	0.01	1489	3pUTR	TBP	ENST00000392092_rs118056400_A_0	MIMAT0000069_miR-16	1480-1497	-20.5	-2.15	0.46	0.291	0.413	8mer	3	U C C A U	GCU AUA C UGCUGCUA	CGG UAU G ACGACGAU	G U AAAU C	binding;cell death;DNA binding;general RNA polymerase II transcription factor activity;nucleus;protein binding;regulation of transcription, DNA-dependent;RNA polymerase II transcription factor activity;transcription;transcription factor TFIID complex;transcription initiation from RNA polymerase II promoter
L1-621115_1.1.0	rs143993225	+	T	NA	8408	3pUTR	ABHD2	ENST00000355100	MIMAT0000069_miR-16	8401-8415	-26.6	2.851	0.218	0.333	0.401	7mer-m8	3	A UC G	GCC CGUGCUGCUG	CGG GCACGACGAU	G UUAUAAAU	NA
L1-621115_1.1.1	rs143993225	+	G	0.0037	8408	3pUTR	ABHD2	ENST00000355100_rs143993225_G_0	MIMAT0000069_miR-16	8401-8415	-21.9	2.633	0.26	0.345	0.403	6mer	3	A UC G G	GCC CG GCUGCUG	CGG GC CGACGAU	G UUAUAAAU A	NA
L1HS-730671_2.1.0	rs141680337	-	C	NA	734	CDS	CHERP	ENST00000198939	MIMAT0000069_miR-16	727-741	-26	-16.386	0.474	0.464	0.513	offset-6mer	4	A A	UCAAUG ACGUGCUGC	GGUUAU UGCACGACG	GC AAA AU	NA
L1HS-730671_2.1.1	rs141680337	-	T	0.0009	734	CDS	CHERP	ENST00000198939_rs141680337_T_0	MIMAT0000069_miR-16	727-741	-24.2	-13.641	0.391	0.476	0.511	offset-6mer	4	A A	UCAAUG AUGUGCUGC	GGUUAU UGCACGACG	GC AAA AU	NA
A12-472424_8.1.0	rs189654161	+	G	NA	232	CDS	RPS12	ENST00000230050	MIMAT0000069_miR-16	214-235	-25.6	-2.411	0.377	0.42	0.523	7mer-m8	3	G GGAAG AU G	GCCGA GC UGCUGCUG	CGGUU UG ACGACGAU	G AUAAA C	NA
A12-472424_8.1.1	rs189654161	+	A	0.0005	232	CDS	RPS12	ENST00000230050_rs189654161_A_0	MIMAT0000069_miR-16	207-232	-19	4.606	0.384	0.52	0.407	seedless	5	C UGGCCG G AAG AU C	CGCCA A G GC UGCUA	GCGGU U C CG ACGAU	UAUAAA G A	NA
L2HS-1983124_1.1.0	rs140367826	+	C	NA	3212	CDS	DHX30	ENST00000443212	MIMAT0000069_miR-16	3201-3220	-25.8	-11.539	0.434	0.231	0.381	7mer-m8	3	C CUG A	CGCUAG UGC UGCUGCUG	GCGGUU AUG ACGACGAU	AUAA C	NA
L2HS-1983124_1.1.1	rs140367826	+	T	0.0005	3212	CDS	DHX30	ENST00000443212_rs140367826_T_0	MIMAT0000069_miR-16	3201-3220	-23.4	-13.133	0.472	0.225	0.352	7mer-m8	3	C C GU A	CGCUAG UGU UGCUGCUG	GCGGUU AUA ACGACGAU	AAUGC	NA
TA1-4060266-1_1.1.0	rs199612297	-	C	NA	58	CDS	HIST1H4B	ENST00000377364	MIMAT0000069_miR-16	46-70	-25.1	-6.867	0.408	0.41	0.36	offset-6mer	5	U GCGUCACCGAAAA G	GCCAA GUGCUGC	CGGUU CACGACG	G AUAAAUG AU	NA
TA1-4060266-1_1.1.1	rs199612297	-	T	0	58	CDS	HIST1H4B	ENST00000377364_rs199612297_T_0	MIMAT0000069_miR-16	46-70	-25.1	-1.68	0.329	0.377	0.406	offset-6mer	5	U GCGUCACUGAAAA G	GCCAA GUGCUGC	CGGUU CACGACG	G AUAAAUG AU	NA
TA1-4060266-1_1.2.0	rs3752419	-	C	NA	48	CDS	HIST1H4B	ENST00000377364	MIMAT0000069_miR-16	46-70	-25.1	-6.867	0.408	0.41	0.36	offset-6mer	5	U GCGUCACCGAAAA G	GCCAA GUGCUGC	CGGUU CACGACG	G AUAAAUG AU	NA
TA1-4060266-1_1.2.1	rs3752419	-	T	0.42	48	CDS	HIST1H4B	ENST00000377364_rs3752419_T_0	MIMAT0000069_miR-16	52-70	-23.1	-6.069	0.387	0.42	0.336	offset-6mer	2	G CCGAAAA G	CGUCA GUGCUGC	GCGGU CACGACG	UAUAAAUG AU	NA
L2-1014063_1.1.0	rs147606580	+	C	NA	5203	CDS	CABIN1	ENST00000398319	MIMAT0000069_miR-16	5195-5212	-25.6	-5.844	0.32	0.433	0.297	7mer-m8	3	C CCAU C	CGCU CGUGCUGCUG	GCGG GCACGACGAU	UUAUAAAU	NA
L2-1014063_1.1.1	rs147606580	+	T	0.0005	5203	CDS	CABIN1	ENST00000398319_rs147606580_T_0	MIMAT0000069_miR-16	5195-5212	-23.9	-4.095	0.317	0.443	0.295	7mer-m8	3	C CCAU C	CGCU UGUGCUGCUG	GCGG GCACGACGAU	UUAUAAAU	NA
A12-143540_43.1.0	rs61751338	-	C	NA	2446	CDS	NUP98	ENST00000324932	MIMAT0000069_miR-16	2444-2454	-24.7	-12.556	0.334	0.447	0.357	7mer-m8	1	A U	UGCGUGCUGCU	AUGCACGACGA	GCGGUUAUAA U	DNA replication;nuclear pore;nuclear pore organization and biogenesis;nucleocytoplasmic transport;nucleoplasm;nucleus;protein binding;protein import into nucleus, docking;protein transport;structural constituent of nuclear pore;transporter activity
A12-143540_43.1.1	rs61751338	-	T	0.0046	2446	CDS	NUP98	ENST00000324932_rs61751338_T_0	MIMAT0000069_miR-16	2444-2454	-19.9	-13.724	0.361	0.53	0.335	7mer-m8	1	A U	UGUGUGCUGCU	AUGCACGACGA	GCGGUUAUAA U	DNA replication;nuclear pore;nuclear pore organization and biogenesis;nucleocytoplasmic transport;nucleoplasm;nucleus;protein binding;protein import into nucleus, docking;protein transport;structural constituent of nuclear pore;transporter activity
0727AHS-1353694_1.1.0	rs16954781	+	A	NA	614	CDS	MIS12	ENST00000381165	MIMAT0000069_miR-16	600-618	-25.5	-8.882	0.453	0.147	0.357	seedless	5	A CAA A U	CGCCA ACGUGC UGCU	GCGGU UGCACG ACGA	UAUAAA U	NA
0727AHS-1353694_1.1.1	rs16954781	+	G	0.01	614	CDS	MIS12	ENST00000381165_rs16954781_G_0	MIMAT0000069_miR-16	600-618	-25.5	-12.663	0.428	0.23	0.355	seedless	5	A CAA G U	CGCCA ACGUGC UGCU	GCGGU UGCACG ACGA	UAUAAA U	NA
L1-379948_1.1.0	rs9533	+	T	NA	6186	3pUTR	POLR2A	ENST00000322644	MIMAT0000069_miR-16	6175-6187	-25.1	-7.726	0.306	0.243	0.352	7mer-m8	3	U U	GCC CGUGCUGCUG	CGG GCACGACGAU	G UUAUAAAU	DNA binding;DNA-directed RNA polymerase activity;DNA-directed RNA polymerase II, core complex;metal ion binding;nucleolus;nucleus;protein binding;regulation of transcription, DNA-dependent;transcription;transcription from RNA polymerase II promoter;transcription, DNA-dependent;transferase activity;zinc ion binding
L1-379948_1.1.1	rs9533	+	C	0.78	6186	3pUTR	POLR2A	ENST00000322644_rs9533_C_0	MIMAT0000069_miR-16	6175-6185	-22.4	-0.504	0.301	0.331	0.51	offset-6mer	3	U C	GCC CGUGCUGC	CGG GCACGACG	G UUAUAAAU AU	DNA binding;DNA-directed RNA polymerase activity;DNA-directed RNA polymerase II, core complex;metal ion binding;nucleolus;nucleus;protein binding;regulation of transcription, DNA-dependent;transcription;transcription from RNA polymerase II promoter;transcription, DNA-dependent;transferase activity;zinc ion binding
L2-1013794_1.1.0	rs4633	+	C	NA	568	CDS	COMT	ENST00000361682	MIMAT0000069_miR-16	554-575	-24.5	-13.733	0.512	0.403	0.254	offset-6mer	3	G AUCCUGAACC A	CGC ACGUGCUGC	GCG UGCACGACG	GUUAUAAA AU	catechol O-methyltransferase activity;catecholamine metabolic process;dopamine catabolic process;integral to membrane;magnesium ion binding;membrane;microsome;O-methyltransferase activity;protein binding;soluble fraction;transferase activity
L2-1013794_1.1.1	rs4633	+	T	0.39	568	CDS	COMT	ENST00000361682_rs4633_T_0	MIMAT0000069_miR-16	554-575	-22.7	-11.841	0.425	0.416	0.209	offset-6mer	3	G AUCCUGAACC A	CGC AUGUGCUGC	GCG UGCACGACG	GUUAUAAA AU	catechol O-methyltransferase activity;catecholamine metabolic process;dopamine catabolic process;integral to membrane;magnesium ion binding;membrane;microsome;O-methyltransferase activity;protein binding;soluble fraction;transferase activity
L2HS-1982980_1.1.0	rs200812736	-	G	NA	2925	CDS	TSR1	ENST00000301364	MIMAT0000069_miR-16	2924-2957	-24.6	14.44	0.268	0.463	0.608	7mer-m8	7	G CACUUUUCCUCCUGC C U	CGCCAAU AU UGUGCUGCU	GCGGUUA UA GCACGACGA	AAU U	NA
L2HS-1982980_1.1.1	rs200812736	-	A	0.0005	2925	CDS	TSR1	ENST00000301364_rs200812736_A_0	MIMAT0000069_miR-16	2944-2957	-20.1	-4.276	0.328	0.214	0.642	7mer-m8	2	U AUC U	GC UGUGCUGCU	CG GCACGACGA	G GUUAUAAAU U	NA
L2HS-896997_2.1.0	rs201801053	-	G	NA	348	CDS	HIST1H2AJ	ENST00000333151	MIMAT0000069_miR-16	336-351	-24.7	-2.883	0.32	0.431	0.55	7mer-m8	3	U GC C	CCAG CGUGCUGCUG	GGUU GCACGACGAU	GC AUAAAU	NA
L2HS-896997_2.1.1	rs201801053	-	A	0.0005	348	CDS	HIST1H2AJ	ENST00000333151_rs201801053_A_0	MIMAT0000069_miR-16	336-351	-18.1	1.939	0.328	0.44	0.549	seedless	3	U GC A C	CCAG CGUGCU CUG	GGUU GCACGA GAU	GC AUAAAU C	NA
L2-979162_1.1.0	rs41299382	-	C	NA	4812	3pUTR	TFRC	ENST00000360110	MIMAT0000069_miR-16	4805-4825	-25.3	2.031	0.15	0.356	0.244	seedless	4	A AACAG C	GCCAGU ACGUGCU GCU	CGGUUA UGCACGA CGA	G UAAA U	cytoplasmic membrane-bound vesicle;endocytosis;endosome;extracellular region;integral to plasma membrane;iron ion homeostasis;iron ion transport;perinuclear region of cytoplasm;plasma membrane;receptor activity;transferrin receptor activity
L2-979162_1.1.1	rs41299382	-	T	0.01	4812	3pUTR	TFRC	ENST00000360110_rs41299382_T_0	MIMAT0000069_miR-16	4805-4825	-23.5	0.257	0.226	0.361	0.245	seedless	4	A AACAG C	GCCAGU AUGUGCU GCU	CGGUUA UGCACGA CGA	G UAAA U	cytoplasmic membrane-bound vesicle;endocytosis;endosome;extracellular region;integral to plasma membrane;iron ion homeostasis;iron ion transport;perinuclear region of cytoplasm;plasma membrane;receptor activity;transferrin receptor activity
TA1-4187591-1_1.1.0	rs145707057	+	C	NA	430	CDS	ULK1	ENST00000321867	MIMAT0000069_miR-16	427-448	-24.4	2.126	0.31	0.614	0.52	6mer	6	U GUCUCAGAC G	CGCCAA GCUGCUG	GCGGUU CGACGAU	AUAAAUGCA	ATP binding;axonogenesis;cytoplasmic vesicle membrane;membrane fraction;neuron projection;nucleotide binding;protein amino acid phosphorylation;protein binding;protein serine/threonine kinase activity;Ras protein signal transduction;signal transduction;transferase activity
TA1-4187591-1_1.1.1	rs145707057	+	T	0.0005	430	CDS	ULK1	ENST00000321867_rs145707057_T_0	MIMAT0000069_miR-16	427-448	-22.1	4.263	0.325	0.522	0.517	6mer	3	U GUCUCAGAC G	CGCUAA GCUGCUG	GCGGUU CGACGAU	AUAAAUGCA	ATP binding;axonogenesis;cytoplasmic vesicle membrane;membrane fraction;neuron projection;nucleotide binding;protein amino acid phosphorylation;protein binding;protein serine/threonine kinase activity;Ras protein signal transduction;signal transduction;transferase activity
0727A-144505_4.1.0	rs138865792	-	C	NA	2081	CDS	TRAP1	ENST00000246957	MIMAT0000069_miR-16	2081-2097	-24.6	-6.632	0.245	0.606	0.403	7mer-m8	5	A AU G	CGCCA UG UGCUGCUG	GCGGU AU ACGACGAU	UAUAA GC	NA
0727A-144505_4.1.1	rs138865792	-	T	0.0005	2081	CDS	TRAP1	ENST00000246957_rs138865792_T_0	MIMAT0000069_miR-16	2081-2097	-23.4	-6.22	0.253	0.6	0.405	7mer-m8	4	A AU G	UGCCA UG UGCUGCUG	GCGGU AU ACGACGAU	UAUAA GC	NA
L2HS-1089286_2.1.0	rs80243575	-	C	NA	1611	CDS	KIAA2013	ENST00000376572	MIMAT0000069_miR-16	1602-1618	-23.8	-5.802	0.259	0.242	0.361	offset-6mer	2	A CCG A	CG CC ACGUGCUGC	GC GG UGCACGACG	UUAUAAA AU	NA
L2HS-1089286_2.1.1	rs80243575	-	A	0.0046	1611	CDS	KIAA2013	ENST00000376572_rs80243575_A_0	MIMAT0000069_miR-16	1607-1618	-20.2	4.603	0.126	0.442	0.352	offset-6mer	2	C A A	CCGA GUGCUGC	GGUU CACGACG	GC AUAAAUG AU	NA
L2HS-1089286_2.2.0	rs182565656	-	C	NA	1602	CDS	KIAA2013	ENST00000376572	MIMAT0000069_miR-16	1602-1618	-23.8	-5.802	0.259	0.242	0.361	offset-6mer	2	A CCG A	CG CC ACGUGCUGC	GC GG UGCACGACG	UUAUAAA AU	NA
L2HS-1089286_2.2.1	rs182565656	-	T	0.0005	1602	CDS	KIAA2013	ENST00000376572_rs182565656_T_0	MIMAT0000069_miR-16	1603-1618	-23.1	-5.071	0.281	0.247	0.36	offset-6mer	2	U A CCG A	G CC ACGUGCUGC	C GG UGCACGACG	G UUAUAAA AU	NA
0727A-1062474_1.1.0	rs183456851	-	C	NA	6582	3pUTR	CREB3L2	ENST00000330387	MIMAT0000069_miR-16	6575-6589	-23.4	-12.461	0.504	0.354	0.527	offset-6mer	2	G	GGUG UUGCGUGCUGU	UUAU AAUGCACGACG	GCGG A AU	NA
0727A-1062474_1.1.1	rs183456851	-	T	0.0005	6582	3pUTR	CREB3L2	ENST00000330387_rs183456851_T_0	MIMAT0000069_miR-16	6575-6589	-19.6	-6.189	0.427	0.321	0.637	offset-6mer	2	GU G	GGUGUU GUGCUGU	UUAUAA CACGACG	GCGG AUG AU	NA
L2HS-3305297_1.1.0	rs199919825	-	C	NA	329	CDS	HIST1H2BC	ENST00000396984	MIMAT0000069_miR-16	314-330	-24.4	0.221	0.179	0.247	0.326	7mer-m8	3	G CC U	GCCG UGCG UGCUGCU	CGGU AUGC ACGACGA	G UAUAA U	NA
L2HS-3305297_1.1.1	rs199919825	-	T	0	329	CDS	HIST1H2BC	ENST00000396984_rs199919825_T_0	MIMAT0000069_miR-16	314-330	-22	0.936	0.185	0.246	0.391	7mer-m8	3	G CC U	GCCG UGCG UGCUGUU	CGGU AUGC ACGACGA	G UAUAA U	NA
L2HS-3305297_1.2.0	rs140650086	-	C	NA	316	CDS	HIST1H2BC	ENST00000396984	MIMAT0000069_miR-16	314-330	-24.4	0.221	0.179	0.247	0.326	7mer-m8	3	G CC U	GCCG UGCG UGCUGCU	CGGU AUGC ACGACGA	G UAUAA U	NA
L2HS-3305297_1.2.1	rs140650086	-	T	0.0009	316	CDS	HIST1H2BC	ENST00000396984_rs140650086_T_0	MIMAT0000069_miR-16	314-330	-21.8	2.643	0.181	0.245	0.326	7mer-m8	2	G G CC U	GCU UGCG UGCUGCU	CGG AUGC ACGACGA	G UUAUAA U	NA
TAON-3549934-1_1.1.0	rs35736540	-	C	NA	2349	CDS	TUBGCP2	ENST00000368563	MIMAT0000069_miR-16	2349-2368	-22.7	-0.497	0.25	0.441	0.459	seedless	6	C GCAGC UC A	CGCCAA AC GCUGC	GCGGUU UG CGACG	AUAAA CA AU	cytoplasmic microtubule;microtubule cytoskeleton organization and biogenesis;microtubule nucleation;microtubule organizing center;protein complex assembly;spindle pole
TAON-3549934-1_1.1.1	rs35736540	-	T	0.01	2349	CDS	TUBGCP2	ENST00000368563_rs35736540_T_0	MIMAT0000069_miR-16	2350-2368	-21.7	2.397	0.199	0.486	0.464	seedless	5	U GCAGC UC A	GCCAA AC GCUGC	CGGUU UG CGACG	G AUAAA CA AU	cytoplasmic microtubule;microtubule cytoskeleton organization and biogenesis;microtubule nucleation;microtubule organizing center;protein complex assembly;spindle pole
A12-2158105_1.1.0	rs12721600	+	C	NA	2382	CDS	NR1I2	ENST00000393716	MIMAT0000069_miR-16	2361-2385	-22.2	6.296	0.236	0.443	0.316	seedless	4	U GGG UUAGCAGUG G	GCCAG UGC GCUGC	CGGUU AUG CGACG	G AUAA CA AU	NA
A12-2158105_1.1.1	rs12721600	+	T	0.0014	2382	CDS	NR1I2	ENST00000393716_rs12721600_T_0	MIMAT0000069_miR-16	2361-2392	-21.6	10.613	0.288	0.453	0.202	seedless	4	U GGGGUGCUUAGCA GG A C	GCCA GU UUGCG GUUGC	CGGU UA AAUGC CGACG	G UA A AU	NA
TA1-987270-1_1.1.0	rs189204555	+	T	NA	2094	3pUTR	HOXD13	ENST00000392539	MIMAT0000069_miR-16	2085-2107	-19.6	0.274	0.304	0.353	0.435	offset-6mer	4	A A UUUUAAA A	AAUA UUAC GUGCUGC	UUAU AAUG CACGACG	GCGG A AU	embryonic limb morphogenesis;nucleus;pattern specification process;regulation of cell proliferation;regulation of transcription, DNA-dependent;sequence-specific DNA binding;skeletal development;transcription factor activity;transcription from RNA polymerase II promoter
TA1-987270-1_1.1.1	rs189204555	+	C	0.0027	2094	3pUTR	HOXD13	ENST00000392539_rs189204555_C_0	MIMAT0000069_miR-16	2093-2107	-19.7	-3.144	0.279	0.328	0.452	offset-6mer	2	A UU AA A	CC UA GUGCUGC	GG AU CACGACG	GC UU AAAUG AU	embryonic limb morphogenesis;nucleus;pattern specification process;regulation of cell proliferation;regulation of transcription, DNA-dependent;sequence-specific DNA binding;skeletal development;transcription factor activity;transcription from RNA polymerase II promoter
TAON-3549879-1_1.1.0	rs145929335	+	C	NA	209	CDS	DAP3	ENST00000368336	MIMAT0000069_miR-16	209-226	-22.6	-2.339	0.293	0.436	0.439	7mer-m8	6	U AGCAU C	CGCCAA UGCUGCU	GCGGUU ACGACGA	AUAAAUGC U	NA
TAON-3549879-1_1.1.1	rs145929335	+	T	0.0005	209	CDS	DAP3	ENST00000368336_rs145929335_T_0	MIMAT0000069_miR-16	210-226	-21.8	-0.982	0.239	0.462	0.44	7mer-m8	5	U AGCAU C	GCCAA UGCUGCU	CGGUU ACGACGA	G AUAAAUGC U	NA
TA1-816978-1_1.1.0	rs147350493	-	C	NA	1881	3pUTR	ACTG1	ENST00000331925	MIMAT0000069_miR-16	1881-1912	-21.4	-7.421	0.355	0.521	0.963	offset-6mer	2	A U G AGGAAAAAUAAAA C	CGUCA UGU UA GUGCUGC	GCGGU AUA AU CACGACG	U A G AU	NA
TA1-816978-1_1.1.1	rs147350493	-	T	0.0005	1881	3pUTR	ACTG1	ENST00000331925_rs147350493_T_0	MIMAT0000069_miR-16	1881-1912	-20.2	-5.42	0.319	0.53	0.962	offset-6mer	2	A U G AGGAAAAAUAAAA C	UGUCA UGU UA GUGCUGC	GCGGU AUA AU CACGACG	U A G AU	NA
L2-1013873_1.1.0	rs185938303	-	T	NA	1481	3pUTR	TUBA1A	ENST00000301071	MIMAT0000069_miR-16	1464-1481	-23	-12.027	0.5	0.599	0.36	7mer-m8	2	A CAA G U	CGUCA A GUGCUGCU	GCGGU U CACGACGA	UAUAAA G U	GTP binding;GTPase activity;microtubule;microtubule-based movement;mitochondrion;nucleotide binding;protein complex;protein polymerization;structural molecule activity
L2-1013873_1.1.1	rs185938303	-	G	0.0005	1481	3pUTR	TUBA1A	ENST00000301071_rs185938303_G_0	MIMAT0000069_miR-16	1464-1480	-22.5	-13.41	0.383	0.504	0.244	offset-6mer	2	A CAA G G	CGUCA A GUGCUGC	GCGGU U CACGACG	UAUAAA G AU	GTP binding;GTPase activity;microtubule;microtubule-based movement;mitochondrion;nucleotide binding;protein complex;protein polymerization;structural molecule activity
L1-416388_1.1.0	rs1053642	+	C	NA	2163	3pUTR	SOCS2	ENST00000340600	MIMAT0000069_miR-16	2151-2168	-22.5	-14.032	0.306	0.356	0.334	8mer	5	U C	GUU UAUUUAC UGCUGUUA	CGG AUAAAUG ACGACGAU	G UU C	NA
L1-416388_1.1.1	rs1053642	+	G	0.01	2163	3pUTR	SOCS2	ENST00000340600_rs1053642_G_0	MIMAT0000069_miR-16	2151-2168	-18	-13.134	0.535	0.365	0.391	seedless	5	U G C	GUU UAUUUAC UG UGUUA	CGG AUAAAUG AC ACGAU	G UU C G	NA
0727AHS-707505_2.1.0	rs14221	-	T	NA	280	CDS	GOT2	ENST00000245206	MIMAT0000069_miR-16	271-284	-21.1	-5.311	0.402	0.455	0.314	seedless	3	A U C	GCC UUACGU CUGC	CGG AAUGCA GACG	G UUAUA C AU	NA
0727AHS-707505_2.1.1	rs14221	-	G	0.7	280	CDS	GOT2	ENST00000245206_rs14221_G_0	MIMAT0000069_miR-16	271-284	-27.7	-21.071	0.501	0.548	0.315	offset-6mer	3	A C	GCC UUACGUGCUGC	CGG AAUGCACGACG	G UUAUA AU	NA
0727AHS-707505_2.2.0	rs144716246	-	G	NA	278	CDS	GOT2	ENST00000245206	MIMAT0000069_miR-16	271-284	-21.1	-5.311	0.402	0.455	0.314	seedless	3	A U C	GCC UUACGU CUGC	CGG AAUGCA GACG	G UUAUA C AU	NA
0727AHS-707505_2.2.1	rs144716246	-	A	0.0005	278	CDS	GOT2	ENST00000245206_rs144716246_A_0	MIMAT0000069_miR-16	283-300	-16.3	-1.457	0.391	0.427	0.389	seedless	3	U UA CC AAG A	GCC GCGU GC GC	CGG UGCA CG CG	G UUAUAAA A AU	NA
TAON-3550940-1_1.1.0	rs57187324	+	C	NA	1489	CDS	PLD3	ENST00000409587	MIMAT0000069_miR-16	1478-1497	-21	4.638	0.298	0.23	0.308	6mer	4	G UGCUCAUCA G	CGCC GCUGCUG	GCGG CGACGAU	UUAUAAAUGCA	NA
TAON-3550940-1_1.1.1	rs57187324	+	T	0.01	1489	CDS	PLD3	ENST00000409587_rs57187324_T_0	MIMAT0000069_miR-16	1478-1497	-21	0.236	0.372	0.232	0.353	6mer	4	G UGCUCAUUA G	CGCC GCUGCUG	GCGG CGACGAU	UUAUAAAUGCA	NA
A12-2138243_1.1.0	rs191050671	-	C	NA	1913	3pUTR	BTBD2	ENST00000255608	MIMAT0000069_miR-16	1903-1922	-20	3.748	0.341	0.262	0.474	seedless	3	U CGG CC GG G	GCCGG UGCG GC GC	CGGUU AUGC CG CG	G AUAA A A AU	NA
A12-2138243_1.1.1	rs191050671	-	T	0.0005	1913	3pUTR	BTBD2	ENST00000255608_rs191050671_T_0	MIMAT0000069_miR-16	1903-1918	-19.7	-2.635	0.414	0.21	0.347	seedless	3	U CGG C G	GCCGG UGUGC GC	CGGUU GCACG CG	G AUAAAU A AU	NA
TAON-774622-1_1.1.0	rs146318129	+	C	NA	1827	CDS	KCNC4	ENST00000369787	MIMAT0000069_miR-16	1824-1848	-20.7	4.438	0.309	0.295	0.403	seedless	4	G GUA CCGGAAAG A	CGCCGAUG GUGU GC	GCGGUUAU CACG CG	AAAUG A AU	NA
TAON-774622-1_1.1.1	rs146318129	+	T	0.0009	1827	CDS	KCNC4	ENST00000369787_rs146318129_T_0	MIMAT0000069_miR-16	1824-1848	-17.8	7.13	0.256	0.321	0.405	seedless	3	G GUA CCGGAAAG A	CGCUGAUG GUGU GC	GCGGUUAU CACG CG	AAAUG A AU	NA
TAON-774622-1_1.2.0	rs201472923	+	T	NA	1830	CDS	KCNC4	ENST00000369787	MIMAT0000069_miR-16	1824-1848	-20.7	4.438	0.309	0.295	0.403	seedless	4	G GUA CCGGAAAG A	CGCCGAUG GUGU GC	GCGGUUAU CACG CG	AAAUG A AU	NA
TAON-774622-1_1.2.1	rs201472923	+	C	0.0005	1830	CDS	KCNC4	ENST00000369787_rs201472923_C_0	MIMAT0000069_miR-16	1824-1848	-17.1	8.967	0.292	0.287	0.39	seedless	4	G CGGUA CCGGAAAG A	CGCCGA GUGU GC	GCGGUU CACG CG	AUAAAUG A AU	NA
A12-2149033_1.1.0	rs192255821	+	C	NA	3005	3pUTR	SART1	ENST00000312397	MIMAT0000069_miR-16	2984-3005	-20.4	5.768	0.268	0.392	0.333	seedless	5	G GGG AC G	GCU AGUAUUUG GUGC GC	CGG UUAUAAAU CACG CG	G G A AU	NA
A12-2149033_1.1.1	rs192255821	+	T	0.0027	3005	3pUTR	SART1	ENST00000312397_rs192255821_T_0	MIMAT0000069_miR-16	2984-3001	-19.1	2.994	0.268	0.376	0.335	seedless	5	G GGG A	GCU AGUAUUUG GUGC	CGG UUAUAAAU CACG	G G ACGAU	NA
TAON-2103265-1_1.1.0	rs201428753	+	G	NA	1528	CDS	SLC9A2	ENST00000233969	MIMAT0000069_miR-16	1524-1533	-19.4	-14.067	0.527	0.443	0.269	seedless	2	A C	UUACG GCUGC	AAUGC CGACG	GCGGUUAUA A AU	NA
TAON-2103265-1_1.1.1	rs201428753	+	A	0.0005	1528	CDS	SLC9A2	ENST00000233969_rs201428753_A_0	MIMAT0000069_miR-16	1524-1533	-15.4	-10.318	0.478	0.398	0.251	seedless	2	A A C	UUAC GCUGC	AAUG CGACG	GCGGUUAUA CA AU	NA
TAON-3549961-1_1.1.0	rs192825234	+	G	NA	2993	3pUTR	TDRD3	ENST00000411610	MIMAT0000069_miR-16	2992-3012	-19.4	-6.592	0.425	0.295	1	seedless	5	C AAACCAU	CGUCAAUA UGUGCU	GCGGUUAU GCACGA	AAAU CGAU	NA
TAON-3549961-1_1.1.1	rs192825234	+	A	0.0005	2993	3pUTR	TDRD3	ENST00000411610_rs192825234_A_0	MIMAT0000069_miR-16	2990-3012	-17	1.64	0.291	0.38	1	seedless	4	U UCA AAACCAU	GCCA AUA UGUGCU	CGGU UAU GCACGA	G AAAU CGAU	NA
A12-2150234_1.1.0	rs184942747	-	G	NA	1520	3pUTR	CECR5	ENST00000336737	MIMAT0000069_miR-16	1515-1541	-19.9	8.129	0.421	0.471	0.525	seedless	3	G C UCCC CUUUCGUG A	GCC AGU ACGUGC GC	CGG UUA UGCACG CG	G UAAA A AU	NA
A12-2150234_1.1.1	rs184942747	-	A	0.0005	1520	3pUTR	CECR5	ENST00000336737_rs184942747_A_0	MIMAT0000069_miR-16	1515-1541	-19.9	3.815	0.465	0.478	0.489	seedless	3	G C UCCC CUUUCGUG A	GCC AAU ACGUGC GC	CGG UUA UGCACG CG	G UAAA A AU	NA
TAON-3551309-1_1.1.0	rs150402791	+	C	NA	1720	CDS	VCL	ENST00000372755	MIMAT0000069_miR-16	1720-1747	-18.8	1.595	0.404	0.34	0.361	seedless	4	U A GACCGA GACCA A	CGCC AGUGU GUG GCUG	GCGG UUAUA CAC CGAU	AAUG GA	actin binding;actin cytoskeleton;adherens junction;alpha-catenin binding;apical junction assembly;cell adhesion;cell motility;cell-matrix junction;costamere;focal adhesion;intercellular junction;lamellipodium biogenesis;negative regulation of cell migration;oxidoreductase activity;protein complex;structural molecule activity
TAON-3551309-1_1.1.1	rs150402791	+	T	0.0018	1720	CDS	VCL	ENST00000372755_rs150402791_T_0	MIMAT0000069_miR-16	1751-1773	-18.2	3.813	0.346	0.375	0.371	seedless	3	A CAGCUGGCUG CUG C	GCC AC GCUGC	CGG UG CGACG	G UUAUAAA CA AU	actin binding;actin cytoskeleton;adherens junction;alpha-catenin binding;apical junction assembly;cell adhesion;cell motility;cell-matrix junction;costamere;focal adhesion;intercellular junction;lamellipodium biogenesis;negative regulation of cell migration;oxidoreductase activity;protein complex;structural molecule activity
0727AHS-1281087_1.1.0	rs200059746	+	C	NA	1708	CDS	GPAA1	ENST00000355091	MIMAT0000069_miR-16	1697-1708	-19.1	-6.877	0.409	0.346	0.287	offset-6mer	3	U C G	GCC AC UGCUGC	CGG UG ACGACG	G UUAUAAA C AU	NA
0727AHS-1281087_1.1.1	rs200059746	+	T	0.0005	1708	CDS	GPAA1	ENST00000355091_rs200059746_T_0	MIMAT0000069_miR-16	1697-1714	-19	0.707	0.396	0.386	0.266	seedless	3	U CAC U U C	GCC UGC GUGCU GC	CGG AUG CACGA CG	G UUAUAA AU	NA
A12-2154874_1.1.0	rs34413649	-	G	NA	294	CDS	LONP1	ENST00000360614	MIMAT0000069_miR-16	285-302	-19.5	10.907	0.175	0.299	0.356	seedless	4	A UCCGAGG G	CGCC GCG GC GC	GCGG UGC CG CG	UUAUAAA A A AU	NA
A12-2154874_1.1.1	rs34413649	-	T	0.01	294	CDS	LONP1	ENST00000360614_rs34413649_T_0	MIMAT0000069_miR-16	285-302	-19.5	11.686	0.132	0.293	0.357	seedless	4	A UCCGAUG G	CGCC GCG GC GC	GCGG UGC CG CG	UUAUAAA A A AU	NA
A12-2139104_1.1.0	rs146457574	-	G	NA	2383	CDS	XYLT1	ENST00000261381	MIMAT0000069_miR-16	2380-2393	-18.3	-0.398	0.334	0.253	0.234	seedless	3	A GG A	GCCGGUG UA UGC	CGGUUAU AU ACG	G AA GC ACGAU	NA
A12-2139104_1.1.1	rs146457574	-	A	0.0005	2383	CDS	XYLT1	ENST00000261381_rs146457574_A_0	MIMAT0000069_miR-16	2380-2393	-19.1	0.751	0.3	0.374	0.23	seedless	4	A GG A	GCCAGUG UA UGC	CGGUUAU AU ACG	G AA GC ACGAU	NA
A12-2139104_1.2.0	rs12325439	-	C	NA	2381	CDS	XYLT1	ENST00000261381	MIMAT0000069_miR-16	2380-2393	-18.3	-0.398	0.334	0.253	0.234	seedless	3	A GG A	GCCGGUG UA UGC	CGGUUAU AU ACG	G AA GC ACGAU	NA
A12-2139104_1.2.1	rs12325439	-	G	0.0032	2381	CDS	XYLT1	ENST00000261381_rs12325439_G_0	MIMAT0000069_miR-16	2368-2393	-18	10.693	0.325	0.315	0.235	seedless	3	G C GAUGAG GUGG A A	GCC AUG GCG GU UGC	CGG UAU UGC CG ACG	G U AAA A AU	NA
0727A-145921_4.1.0	rs3803012	+	A	NA	1009	3pUTR	RAN	ENST00000448750	MIMAT0000069_miR-16	1000-1021	-18.8	-10.499	0.512	0.39	0.389	offset-6mer	4	A UCAU AAG A	GUU AUAU AC UGCUGC	CGG UAUA UG ACGACG	G U AA C AU	androgen receptor binding;androgen receptor signaling pathway;chromatin;chromatin binding;cytoplasm;DNA metabolic process;GTP binding;GTPase activity;intracellular protein transport;mitosis;mitotic spindle organization and biogenesis;nuclear pore;nucleocytoplasmic transport;nucleotide binding;nucleus;positive regulation of transcription, DNA-dependent;protein binding;protein export from nucleus;r…
0727A-145921_4.1.1	rs3803012	+	G	0.01	1009	3pUTR	RAN	ENST00000448750_rs3803012_G_0	MIMAT0000069_miR-16	1000-1021	-18.8	-8.627	0.369	0.391	0.427	offset-6mer	2	A UCAU AAG A	GUU AUGU AC UGCUGC	CGG UAUA UG ACGACG	G U AA C AU	androgen receptor binding;androgen receptor signaling pathway;chromatin;chromatin binding;cytoplasm;DNA metabolic process;GTP binding;GTPase activity;intracellular protein transport;mitosis;mitotic spindle organization and biogenesis;nuclear pore;nucleocytoplasmic transport;nucleotide binding;nucleus;positive regulation of transcription, DNA-dependent;protein binding;protein export from nucleus;r…
TAON-3549910-1_1.1.0	rs17771838	+	G	NA	1642	CDS	SOCS5	ENST00000306503	MIMAT0000069_miR-16	1637-1657	-16.8	3.402	0.417	0.335	0.395	seedless	3	U G AUC AG A	CGC CGGUA UGC GUGC	GCG GUUAU AUG CACG	AA ACGAU	NA
TAON-3549910-1_1.1.1	rs17771838	+	A	0.06	1642	CDS	SOCS5	ENST00000306503_rs17771838_A_0	MIMAT0000069_miR-16	1637-1657	-17.6	3.358	0.414	0.334	0.394	seedless	3	U G AUC AG A	CGC CAGUA UGC GUGC	GCG GUUAU AUG CACG	AA ACGAU	NA
TAON-3549910-1_1.2.0	rs61740036	+	C	NA	1648	CDS	SOCS5	ENST00000306503	MIMAT0000069_miR-16	1637-1657	-16.8	3.402	0.417	0.335	0.395	seedless	3	U G AUC AG A	CGC CGGUA UGC GUGC	GCG GUUAU AUG CACG	AA ACGAU	NA
TAON-3549910-1_1.2.1	rs61740036	+	T	0.0014	1648	CDS	SOCS5	ENST00000306503_rs61740036_T_0	MIMAT0000069_miR-16	1637-1657	-19.4	1.191	0.296	0.423	0.322	seedless	4	U G A AG A	CGC CGGU AUUUGC GUGC	GCG GUUA UAAAUG CACG	ACGAU	NA
L2HS-626748_3.1.0	rs201543615	-	G	NA	664	CDS	HIST1H1C	ENST00000343677	MIMAT0000069_miR-16	655-671	-17.6	4.028	0.312	0.5	0.431	seedless	3	A UAAGAAG C	GCC GCG GC GC	CGG UGC CG CG	G UUAUAAA A A AU	NA
L2HS-626748_3.1.1	rs201543615	-	A	0.0023	664	CDS	HIST1H1C	ENST00000343677_rs201543615_A_0	MIMAT0000069_miR-16	655-671	-16.5	5.184	0.305	0.501	0.435	seedless	3	A UAAGAAA C	GCC GCG GC GC	CGG UGC CG CG	G UUAUAAA A A AU	NA
A12-2139069_1.1.0	rs117306738	+	G	NA	151	5pUTR	CACNB2	ENST00000377315	MIMAT0000069_miR-16	137-159	-15.5	20.878	0.243	0.323	0.384	seedless	2	GG CUC GG CA G	GCUG GUU CG GCU GC	CGGU UAA GC CGA CG	G UA AU A AU	NA
A12-2139069_1.1.1	rs117306738	+	A	0.01	151	5pUTR	CACNB2	ENST00000377315_rs117306738_A_0	MIMAT0000069_miR-16	137-159	-14.9	9.129	0.259	0.42	0.384	seedless	2	GG CUC AG CA G	GCUG GUU CG GCU GC	CGGU UAA GC CGA CG	G UA AU A AU	NA
L2HS-3248044_1.1.0	rs139983851	-	A	NA	986	CDS	CCT8	ENST00000286788	MIMAT0000069_miR-16	978-994	-17.3	-2.108	0.488	0.346	0.392	seedless	3	U AAG A	GUUGAUA AC UGCUG	CGGUUAU UG ACGAC	G AAA C GAU	NA
L2HS-3248044_1.1.1	rs139983851	-	G	0.0018	986	CDS	CCT8	ENST00000286788_rs139983851_G_0	MIMAT0000069_miR-16	978-994	-17.3	-2.041	0.477	0.35	0.401	seedless	3	U AGG A	GUUGAUA AC UGCUG	CGGUUAU UG ACGAC	G AAA C GAU	NA
TAON-1069402-1_1.1.0	rs116160179	-	C	NA	427	CDS	TSPAN3	ENST00000267970	MIMAT0000069_miR-16	423-438	-16.1	-6.986	0.5	0.449	0.284	offset-6mer	3	A U UCCC A	CGC CA UGCUGU	GCG GU ACGACG	UAUAAAUGC AU	NA
TAON-1069402-1_1.1.1	rs116160179	-	T	0.0005	427	CDS	TSPAN3	ENST00000267970_rs116160179_T_0	MIMAT0000069_miR-16	423-438	-17.1	-9.66	0.421	0.359	0.341	offset-6mer	3	A C C A	CGCU UAU C UGCUGU	GCGG AUA G ACGACG	UU AAU C AU	NA
A12-926395_2.1.0	rs78501171	-	C	NA	1075	CDS	CSGALNACT1	ENST00000454498	MIMAT0000069_miR-16	1056-1076	-17.1	12.425	0.326	0.195	0.234	seedless	3	G G GG GU G C	G U UG UUUGC UG UGCU	C G AU AAAUG AC ACGA	G G UU C G U	NA
A12-926395_2.1.1	rs78501171	-	T	0.0005	1075	CDS	CSGALNACT1	ENST00000454498_rs78501171_T_0	MIMAT0000069_miR-16	1068-1084	-18	1.694	0.349	0.273	0.278	seedless	2	U GG CCU	GCU UGUU CUGCU	CGG AUAA GACGA	G UU AUGCAC U	NA
TA1-4187818-1_1.1.0	rs10803570	-	C	NA	326	CDS	NXPH2	ENST00000272641	MIMAT0000069_miR-16	313-328	-15.4	13.488	0.285	0.376	0.518	seedless	3	G CCAUG A A	GCC GCGU C GC	CGG UGCA G CG	G UUAUAAA C A AU	NA
TA1-4187818-1_1.1.1	rs10803570	-	T	0.68	326	CDS	NXPH2	ENST00000272641_rs10803570_T_0	MIMAT0000069_miR-16	313-328	-16.9	5.583	0.274	0.385	0.601	seedless	3	G CCAUG A A	GCC GCGU UGC	CGG UGCA ACG	G UUAUAAA CG AU	NA
A12-2154549_1.1.0	rs184831048	-	C	NA	747	CDS	FAM189B	ENST00000361361	MIMAT0000069_miR-16	735-759	-13.6	15.069	0.232	0.276	0.353	seedless	2	C CUCCG G GUUG A	GCUGG GUU G GUG GC	CGGUU UAA U CAC CG	G A A G GA AU	NA
A12-2154549_1.1.1	rs184831048	-	T	0.0005	747	CDS	FAM189B	ENST00000361361_rs184831048_T_0	MIMAT0000069_miR-16	735-759	-13.6	14.932	0.232	0.276	0.352	seedless	2	C CUCUG G GUUG A	GCUGG GUU G GUG GC	CGGUU UAA U CAC CG	G A A G GA AU	NA
A12-2158099_1.1.0	rs200789453	+	A	NA	661	CDS	GLB1L3	ENST00000431683	MIMAT0000069_miR-16	657-687	-16.3	18.993	0.215	0.277	0.447	seedless	3	U C GGAG GAGGGACCGC A	GCC AG UAC UG CUGCUG	CGG UU AUG AC GACGAU	G AUAA C	NA
A12-2158099_1.1.1	rs200789453	+	C	0.0005	661	CDS	GLB1L3	ENST00000431683_rs200789453_C_0	MIMAT0000069_miR-16	657-687	-16.2	23.327	0.19	0.25	0.444	seedless	3	U CCGGGAG GAGGGACCGC A	GCC UAC UG CUGCUG	CGG AUG AC GACGAU	G UUAUAA C	NA
A12-2169871_1.1.0	rs9846788	+	G	NA	402	CDS	OTOL1	ENST00000327928	MIMAT0000069_miR-16	402-418	-15.9	-1.98	0.434	0.412	0.491	6mer	4	G CC G A G	GCCA A G GUUGUUG	CGGU U C CGACGAU	G UAUAAA G A	NA
A12-2169871_1.1.1	rs9846788	+	C	0.03	402	CDS	OTOL1	ENST00000327928_rs9846788_C_0	MIMAT0000069_miR-16	401-418	-14.5	-0.837	0.403	0.451	0.457	6mer	3	G CACC G A G	GCC A G GUUGUUG	CGG U C CGACGAU	G UUAUAAA G A	NA
A12-2177643_1.1.0	rs199634087	-	C	NA	571	CDS	C19orf54	ENST00000378313	MIMAT0000069_miR-16	554-576	-15.8	-1.06	0.447	0.294	0.341	seedless	4	U CCCCAGUG CCCC G	CGCC GCGU CUG	GCGG UGCA GAC	UUAUAAA C GAU	NA
A12-2177643_1.1.1	rs199634087	-	T	0.0005	571	CDS	C19orf54	ENST00000378313_rs199634087_T_0	MIMAT0000069_miR-16	554-576	-15.8	7.476	0.369	0.276	0.24	seedless	4	U CCCCAGUG CUCC G	CGCC GCGU CUG	GCGG UGCA GAC	UUAUAAA C GAU	NA
TAON-3551427-1_1.1.0	rs186505381	+	G	NA	284	5pUTR	EEF2K	ENST00000263026	MIMAT0000069_miR-16	283-305	-16.4	3.784	0.447	0.256	0.444	seedless	4	C CGCCC ACCC GA C	CGCC UGC UG GCU	GCGG AUG AC CGA	UUAUAA C GA U	ATP binding;calcium ion binding;calmodulin binding;cytoplasm;nucleotide binding;protein amino acid phosphorylation;protein serine/threonine kinase activity;transferase activity;translation factor activity, nucleic acid binding;translational elongation
TAON-3551427-1_1.1.1	rs186505381	+	A	0.01	284	5pUTR	EEF2K	ENST00000263026_rs186505381_A_0	MIMAT0000069_miR-16	287-305	-15.6	-0.471	0.474	0.348	0.441	seedless	4	C C ACCC GA C	CGCC UGC UG GCU	GCGG AUG AC CGA	UUAUAA C GA U	ATP binding;calcium ion binding;calmodulin binding;cytoplasm;nucleotide binding;protein amino acid phosphorylation;protein serine/threonine kinase activity;transferase activity;translation factor activity, nucleic acid binding;translational elongation
A12-2142918_1.1.0	rs41275090	-	G	NA	2769	CDS	COL4A1	ENST00000375820	MIMAT0000069_miR-16	2752-2774	-11.7	13.421	0.409	0.115	0.271	seedless	4	U GGGAGAA GG CA G	CCAA AU GCGU UG	GGUU UA UGCA AC	GC A AA CG GAU	basement membrane;collagen;cytoplasm;extracellular matrix structural constituent;extracellular region;phosphate transport
A12-2142918_1.1.1	rs41275090	-	A	0.0027	2769	CDS	COL4A1	ENST00000375820_rs41275090_A_0	MIMAT0000069_miR-16	2752-2768	-10.9	9.735	0.431	0.112	0.338	seedless	4	U GGGAGAA G A	CCAA AUG GC	GGUU UGC CG	GC AUAAA A ACGAU	basement membrane;collagen;cytoplasm;extracellular matrix structural constituent;extracellular region;phosphate transport
A12-2138867_1.1.0	rs138340828	+	C	NA	2982	CDS	JAK2	ENST00000381652	MIMAT0000069_miR-16	2982-2998	-11.3	7.992	0.215	0.311	0.248	seedless	3	GG UC G C	CUG GUUU UG UGC	GGU UAAA AC ACG	GC UA UGC G AU	apoptosis;ATP binding;cell motility;cytoskeleton;intracellular signaling cascade;Janus kinase activity;mesoderm development;myeloid cell differentiation;negative regulation of cell proliferation;nucleotide binding;protein amino acid phosphorylation;protein-tyrosine kinase activity;receptor binding;regulation of progression through cell cycle;SH2 domain binding;STAT protein nuclear translocation;t…
A12-2138867_1.1.1	rs138340828	+	T	0.0005	2982	CDS	JAK2	ENST00000381652_rs138340828_T_0	MIMAT0000069_miR-16	2987-2998	-11.1	6.461	0.106	0.349	0.307	seedless	3	G UC G C	GUUU UG UGC	UAAA AC ACG	GCGGUUA UGC G AU	apoptosis;ATP binding;cell motility;cytoskeleton;intracellular signaling cascade;Janus kinase activity;mesoderm development;myeloid cell differentiation;negative regulation of cell proliferation;nucleotide binding;protein amino acid phosphorylation;protein-tyrosine kinase activity;receptor binding;regulation of progression through cell cycle;SH2 domain binding;STAT protein nuclear translocation;t…
A12-2138867_1.2.0	rs2230724	+	G	NA	2984	CDS	JAK2	ENST00000381652	MIMAT0000069_miR-16	2982-2998	-11.3	7.992	0.215	0.311	0.248	seedless	3	GG UC G C	CUG GUUU UG UGC	GGU UAAA AC ACG	GC UA UGC G AU	apoptosis;ATP binding;cell motility;cytoskeleton;intracellular signaling cascade;Janus kinase activity;mesoderm development;myeloid cell differentiation;negative regulation of cell proliferation;nucleotide binding;protein amino acid phosphorylation;protein-tyrosine kinase activity;receptor binding;regulation of progression through cell cycle;SH2 domain binding;STAT protein nuclear translocation;t…
A12-2138867_1.2.1	rs2230724	+	A	0.59	2984	CDS	JAK2	ENST00000381652_rs2230724_A_0	MIMAT0000069_miR-16	2982-2998	-12.6	5.851	0.199	0.386	0.281	seedless	3	GG UC G C	CUA GUUU UG UGC	GGU UAAA AC ACG	GC UA UGC G AU	apoptosis;ATP binding;cell motility;cytoskeleton;intracellular signaling cascade;Janus kinase activity;mesoderm development;myeloid cell differentiation;negative regulation of cell proliferation;nucleotide binding;protein amino acid phosphorylation;protein-tyrosine kinase activity;receptor binding;regulation of progression through cell cycle;SH2 domain binding;STAT protein nuclear translocation;t…
TAON-3551370-1_1.1.0	rs186516616	+	G	NA	3677	3pUTR	CACNB2	ENST00000396576	MIMAT0000069_miR-16	3669-3677	-11.8	0.323	0.468	0.374	0.646	seedless	5	U G	UAUUU CGUG	AUAAA GCAC	GCGGUU U GACGAU	NA
TAON-3551370-1_1.1.1	rs186516616	+	A	0.0005	3677	3pUTR	CACNB2	ENST00000396576_rs186516616_A_0	MIMAT0000069_miR-16	3669-3676	-9.2	-1.621	0.176	0.407	0.452	seedless	5	U A	UAUUU CGU	AUAAA GCA	GCGGUU U CGACGAU	NA
L1HS-670139_2.1.0	rs73133851	+	C	NA	4806	3pUTR	KCTD7	ENST00000275532	MIMAT0000070_miR-17	4799-4819	-35	-17.263	0.269	0.553	0.282	7mer-m8	6	G G	UACCUGU CUGUGAGUGCUUUG	AUGGACG GACAUUCGUGAAAC	G U	NA
L1HS-670139_2.1.1	rs73133851	+	G	0.15	4806	3pUTR	KCTD7	ENST00000275532_rs73133851_G_0	MIMAT0000070_miR-17	4799-4819	-32.5	-17.35	0.287	0.583	0.281	7mer-m8	6	G G	UACCUGUG UGUGAGUGCUUUG	AUGGACGU ACAUUCGUGAAAC	G G	NA
L2-1852667_1.1.0	rs148710899	+	T	NA	361	CDS	PCGF5	ENST00000336126	MIMAT0000070_miR-17	353-374	-32	-14.116	0.275	0.43	0.536	7mer-m8	2	G UC A	ACUUGUAUUGU AGCACUUUG	UGGACGUGACA UCGUGAAAC	GA U	NA
L2-1852667_1.1.1	rs148710899	+	C	0.0018	361	CDS	PCGF5	ENST00000336126_rs148710899_C_0	MIMAT0000070_miR-17	353-374	-28.2	-14.797	0.331	0.433	0.472	7mer-m8	2	G C UC A	ACUUGUAU GU AGCACUUUG	UGGACGUG CA UCGUGAAAC	GA A U	NA
L1-1107317_1.1.0	rs201828400	-	A	NA	1622	3pUTR	NAP1L1	ENST00000261182	MIMAT0000070_miR-17	1616-1634	-31.4	-21.199	0.407	0.308	0.524	seedless	10	A AU A	ACCUGCACUGUA AGC CU	UGGACGUGACAU UCG GA	GA U AAC	NA
L1-1107317_1.1.1	rs201828400	-	T	0.0005	1622	3pUTR	NAP1L1	ENST00000261182_rs201828400_T_0	MIMAT0000070_miR-17	1616-1634	-26.7	-17.477	0.505	0.252	0.515	seedless	6	A U AU A	ACCUGC CUGUA AGC CU	UGGACG GACAU UCG GA	GA U U AAC	NA
L1HS-632938_2.1.0	rs17884201	-	C	NA	1304	3pUTR	PPP1CA	ENST00000376745	MIMAT0000070_miR-17	1301-1328	-31.4	2.529	0.346	0.315	0.114	seedless	5	C ACCUGCGGUG G	CUGCCUGC ACUGUGAGCA	GAUGGACG UGACAUUCGU	GAAAC	NA
L1HS-632938_2.1.1	rs17884201	-	T	0.01	1304	3pUTR	PPP1CA	ENST00000376745_rs17884201_T_0	MIMAT0000070_miR-17	1309-1328	-30	-12.735	0.448	0.23	0.222	seedless	6	C GGUG G	ACCUGC ACUGUGAGCA	UGGACG UGACAUUCGU	GA GAAAC	NA
L2HS-1714447_1.1.0	rs1043281	+	C	NA	3558	3pUTR	RUNDC1	ENST00000361677	MIMAT0000070_miR-17	3538-3559	-28.8	-3.489	0.126	0.387	0.658	seedless	8	C UU UUCU A	ACCUGCAC UGU GCACU	UGGACGUG ACA CGUGA	GA UU AAC	NA
L2HS-1714447_1.1.1	rs1043281	+	T	0.0037	3558	3pUTR	RUNDC1	ENST00000361677_rs1043281_T_0	MIMAT0000070_miR-17	3538-3559	-26.5	-4.05	0.138	0.387	0.663	seedless	8	C UU UUCU A	ACCUGCAC UGU GCAUU	UGGACGUG ACA CGUGA	GA UU AAC	NA
L2HS-879426_2.1.0	rs705703	+	C	NA	169	5pUTR	SUOX	ENST00000394115	MIMAT0000070_miR-17	144-169	-30.3	-8.914	0.402	0.324	0.288	seedless	12	C CUCUGGUCU A	CUACCUGCACUG AGUAC	GAUGGACGUGAC UCGUG	AU AAAC	NA
L2HS-879426_2.1.1	rs705703	+	T	0.02	169	5pUTR	SUOX	ENST00000394115_rs705703_T_0	MIMAT0000070_miR-17	144-164	-29	-10.302	0.407	0.404	0.231	seedless	12	C CUCU GU A	CUACCUGCACUG G CU	GAUGGACGUGAC C GA	AUU GU AAC	NA
L2-1553018_1.1.0	rs201563373	-	T	NA	4304	CDS	CPSF1	ENST00000349769	MIMAT0000070_miR-17	4293-4314	-29.6	-15.362	0.575	0.32	0.291	seedless	7	G C CA G	CUACCUGUAC UGAGCAC UG	GAUGGACGUG AUUCGUG AC	AC AA	NA
L2-1553018_1.1.1	rs201563373	-	C	0.0005	4304	CDS	CPSF1	ENST00000349769_rs201563373_C_0	MIMAT0000070_miR-17	4293-4314	-28.8	-15.581	0.585	0.341	0.305	seedless	7	G CC CA G	CUACCUGUAC GAGCAC UG	GAUGGACGUG UUCGUG AC	ACA AA	NA
L2HS-1278631_2.1.0	rs181163958	-	C	NA	2856	3pUTR	CCDC47	ENST00000225726	MIMAT0000070_miR-17	2848-2864	-29	-12.11	0.361	0.205	0.252	offset-6mer	6	G A	UAUCUGCAC GAGCACUU	AUGGACGUG UUCGUGAA	G ACA AC	NA
L2HS-1278631_2.1.1	rs181163958	-	T	0.0005	2856	3pUTR	CCDC47	ENST00000225726_rs181163958_T_0	MIMAT0000070_miR-17	2848-2864	-28.2	-13.707	0.425	0.204	0.295	offset-6mer	5	G A	UAUCUGCAU GAGCACUU	AUGGACGUG UUCGUGAA	G ACA AC	NA
L2HS-1692879_1.1.0	rs35975487	+	A	NA	2009	CDS	ARHGAP10	ENST00000336498	MIMAT0000070_miR-17	1995-2010	-27.7	-9.576	0.219	0.351	0.377	seedless	6	C C C	ACCUGC CUGU AGCAU	UGGACG GACA UCGUG	GA U U AAAC	NA
L2HS-1692879_1.1.1	rs35975487	+	G	0.07	2009	CDS	ARHGAP10	ENST00000336498_rs35975487_G_0	MIMAT0000070_miR-17	1995-2009	-26	-9.134	0.273	0.366	0.382	seedless	6	C C U	ACCUGC CUGU AGCG	UGGACG GACA UCGU	GA U U GAAAC	NA
L2HS-3023755_1.1.0	rs116345318	-	A	NA	7851	3pUTR	BAZ2A	ENST00000379441	MIMAT0000070_miR-17	7829-7856	-28.3	-19.36	0.522	0.643	0.293	seedless	4	U AAUAA CAA U	CUA CUGCGCUGUAA ACUUUG	GAU GACGUGACAUU UGAAAC	G CG	NA
L2HS-3023755_1.1.1	rs116345318	-	G	0.01	7851	3pUTR	BAZ2A	ENST00000379441_rs116345318_G_0	MIMAT0000070_miR-17	7829-7856	-28.6	-19.06	0.565	0.613	0.309	seedless	4	U AAUAA CAA U	CUA CUGCGCUGUAA GCUUUG	GAU GACGUGACAUU UGAAAC	G CG	NA
TAON-3454141-1_1.1.0	rs200785492	+	G	NA	547	CDS	RPSA	ENST00000301821	MIMAT0000070_miR-17	537-558	-27.3	-17.409	0.44	0.377	0.537	seedless	5	C AU UAA A	CUACC UGCGCUGUG CAC	GAUGG ACGUGACAU GUG	UC AAAC	NA
TAON-3454141-1_1.1.1	rs200785492	+	A	0.0005	547	CDS	RPSA	ENST00000301821_rs200785492_A_0	MIMAT0000070_miR-17	537-558	-27.7	-18.75	0.564	0.396	0.468	seedless	7	C AU UAA A	CUACC UGCACUGUG CAC	GAUGG ACGUGACAU GUG	UC AAAC	NA
L2-980599_1.1.0	rs114909585	+	C	NA	2034	3pUTR	RTCD1	ENST00000370128	MIMAT0000070_miR-17	2025-2049	-27.8	-13.024	0.451	0.257	0.543	7mer-m8	5	A U UAC A U	UACCU C CU GUGGGCACUUUG	AUGGA G GA CAUUCGUGAAAC	G C U	NA
L2-980599_1.1.1	rs114909585	+	T	0.02	2034	3pUTR	RTCD1	ENST00000370128_rs114909585_T_0	MIMAT0000070_miR-17	2025-2049	-28.5	-15.378	0.47	0.232	0.59	7mer-m8	5	A U UAU A U	UACCU C CU GUGGGCACUUUG	AUGGA G GA CAUUCGUGAAAC	G C U	NA
L2HS-3120342_1.1.0	rs186389870	+	T	NA	1779	3pUTR	TNFAIP1	ENST00000226225	MIMAT0000070_miR-17	1779-1811	-30.5	-6.329	0.433	0.518	0.361	7mer-m8	4	A GGGAU UUCUUUA U	UGCCUGU CUGU AAGCACUUUG	AUGGACG GACA UUCGUGAAAC	G U	NA
L2HS-3120342_1.1.1	rs186389870	+	A	0.0018	1779	3pUTR	TNFAIP1	ENST00000226225_rs186389870_A_0	MIMAT0000070_miR-17	1780-1811	-29.4	-3.442	0.433	0.527	0.347	7mer-m8	4	A GGGAU UUCUUUA U	GCCUGU CUGU AAGCACUUUG	UGGACG GACA UUCGUGAAAC	GA U	NA
L1HS-1657916_1.1.0	rs150855660	+	C	NA	1026	CDS	ARPC2	ENST00000295685	MIMAT0000070_miR-17	1008-1033	-27.9	-13.569	0.527	0.522	0.589	seedless	11	A ACCACAUC C	CUACCUGCACU AAGUGCU	GAUGGACGUGA UUCGUGA	CA AAC	NA
L1HS-1657916_1.1.1	rs150855660	+	A	0.0023	1026	CDS	ARPC2	ENST00000295685_rs150855660_A_0	MIMAT0000070_miR-17	1008-1033	-27.9	-16.757	0.573	0.508	0.584	seedless	11	A ACCACAUA C	CUACCUGCACU AAGUGCU	GAUGGACGUGA UUCGUGA	CA AAC	NA
L1-613012_1.1.0	rs148635740	+	C	NA	1348	CDS	TUBB2C	ENST00000340384	MIMAT0000070_miR-17	1327-1356	-25.5	0.175	0.335	0.307	0.488	seedless	9	U GUACACGGGCGA G	CU CCUGCACUG GGGCAU	GA GGACGUGAC UUCGUG	U A AAAC	NA
L1-613012_1.1.1	rs148635740	+	T	0.0009	1348	CDS	TUBB2C	ENST00000340384_rs148635740_T_0	MIMAT0000070_miR-17	1327-1349	-25.9	-6.685	0.355	0.308	0.439	seedless	9	U GUA GGG A	CU CCUGCACUG CAC UG	GA GGACGUGAC GUG AC	U AUUC AA	NA
TAON-2612502-1_1.1.0	rs3743518	-	A	NA	1626	3pUTR	C16orf63	ENST00000255759	MIMAT0000070_miR-17	1619-1638	-25.4	-3.075	0.353	0.439	0.401	seedless	7	U ACC A G	UGCCUGCAC UAA CACU	AUGGACGUG AUU GUGA	G AC C AAC	NA
TAON-2612502-1_1.1.1	rs3743518	-	G	0.54	1626	3pUTR	C16orf63	ENST00000255759_rs3743518_G_0	MIMAT0000070_miR-17	1619-1638	-25	-3.239	0.357	0.45	0.397	seedless	5	U ACC A G	UGCCUGCGC UAA CACU	AUGGACGUG AUU GUGA	G AC C AAC	NA
0727AHS-506682_3.1.0	rs201210127	-	A	NA	1270	CDS	TMTC4	ENST00000376234	MIMAT0000070_miR-17	1257-1275	-23.8	-10.977	0.41	0.27	0.466	seedless	6	A UGC C G	UUGCACU AGCACU UG	GACGUGA UCGUGA AC	GAUG CAU A	NA
0727AHS-506682_3.1.1	rs201210127	-	G	0.0005	1270	CDS	TMTC4	ENST00000376234_rs201210127_G_0	MIMAT0000070_miR-17	1257-1275	-23.4	-6.632	0.33	0.273	0.492	seedless	6	A UGC C G	UUGCACU AGCGCU UG	GACGUGA UCGUGA AC	GAUG CAU A	NA
TAON-2233828-1_1.1.0	rs143206870	-	C	NA	3510	3pUTR	EPB41L2	ENST00000337057	MIMAT0000070_miR-17	3507-3532	-25.8	-12.944	0.468	0.245	0.34	6mer	8	A UUUUAA CU A	CUACCUGC UG A CACUUUG	GAUGGACG AC U GUGAAAC	UG A UC	NA
TAON-2233828-1_1.1.1	rs143206870	-	T	0.0018	3510	3pUTR	EPB41L2	ENST00000337057_rs143206870_T_0	MIMAT0000070_miR-17	3507-3532	-23.2	-7.171	0.37	0.283	0.305	6mer	4	A UUUUAA CU A	CUAUCUGC UG A CACUUUG	GAUGGACG AC U GUGAAAC	UG A UC	NA
L2HS-1192269_2.1.0	rs150820198	-	T	NA	2489	CDS	EIF4G3	ENST00000400422	MIMAT0000070_miR-17	2485-2515	-25.5	1.65	0.405	0.469	0.237	seedless	5	A UACAAAAACCAGAG G	UGCCUGC CUGUA GGC CU	AUGGACG GACAU UCG GA	G U U AAC	NA
L2HS-1192269_2.1.1	rs150820198	-	C	0.0005	2489	CDS	EIF4G3	ENST00000400422_rs150820198_C_0	MIMAT0000070_miR-17	2485-2515	-21	3.086	0.411	0.417	0.24	seedless	3	A C UACAAAAACCAGAG G	UGCC GC CUGUA GGC CU	AUGG CG GACAU UCG GA	G A U U AAC	NA
L2HS-3023765_1.1.0	rs149069408	+	C	NA	1734	3pUTR	NONO	ENST00000276079	MIMAT0000070_miR-17	1734-1762	-26.6	-11.917	0.48	0.631	0.289	seedless	4	C ACUCUAGG GC G	CUGCCUGUACU GAGUAU UG	GAUGGACGUGA UUCGUG AC	CA AA	DNA binding;DNA recombination;DNA repair;mRNA processing;nucleotide binding;nucleus;protein binding;regulation of transcription, DNA-dependent;RNA binding;RNA splicing;transcription
L2HS-3023765_1.1.1	rs149069408	+	G	0.0006	1734	3pUTR	NONO	ENST00000276079_rs149069408_G_0	MIMAT0000070_miR-17	1735-1762	-25.2	-12.03	0.462	0.634	0.297	seedless	4	G ACUCUAGG GC G	UGCCUGUACU GAGUAU UG	AUGGACGUGA UUCGUG AC	G CA AA	DNA binding;DNA recombination;DNA repair;mRNA processing;nucleotide binding;nucleus;protein binding;regulation of transcription, DNA-dependent;RNA binding;RNA splicing;transcription
L2HS-3023765_1.2.0	rs145755066	+	C	NA	1748	3pUTR	NONO	ENST00000276079	MIMAT0000070_miR-17	1734-1762	-26.6	-11.917	0.48	0.631	0.289	seedless	4	C ACUCUAGG GC G	CUGCCUGUACU GAGUAU UG	GAUGGACGUGA UUCGUG AC	CA AA	DNA binding;DNA recombination;DNA repair;mRNA processing;nucleotide binding;nucleus;protein binding;regulation of transcription, DNA-dependent;RNA binding;RNA splicing;transcription
L2HS-3023765_1.2.1	rs145755066	+	T	0.0042	1748	3pUTR	NONO	ENST00000276079_rs145755066_T_0	MIMAT0000070_miR-17	1734-1762	-26.6	-10.644	0.375	0.613	0.3	seedless	4	C ACUUUAGG GC G	CUGCCUGUACU GAGUAU UG	GAUGGACGUGA UUCGUG AC	CA AA	DNA binding;DNA recombination;DNA repair;mRNA processing;nucleotide binding;nucleus;protein binding;regulation of transcription, DNA-dependent;RNA binding;RNA splicing;transcription
L2HS-2675633_1.1.0	rs200725028	+	T	NA	801	CDS	CHST14	ENST00000306243	MIMAT0000070_miR-17	800-816	-24.7	2.427	0.221	0.356	0.486	seedless	5	G C A	CUACC GC CUG AGCACU	GAUGG CG GAC UCGUGA	A U AU AAC	NA
L2HS-2675633_1.1.1	rs200725028	+	C	0.0005	801	CDS	CHST14	ENST00000306243_rs200725028_C_0	MIMAT0000070_miR-17	805-816	-22.9	-4.446	0.298	0.27	0.495	seedless	5	C A	GCCUGC AGCACU	UGGACG UCGUGA	GA UGACAU AAC	NA
TA1-735672-1_2.1.0	rs141703115	+	A	NA	4379	3pUTR	2014-09-11	ENST00000264893	MIMAT0000070_miR-17	4364-4399	-24.3	7.884	0.353	0.799	0.436	seedless	4	C C CAUAGCCUCAUG CA G	CUGCCUGUGCU UA GGCAU UUG	GAUGGACGUGA AU UCGUG AAC	C A	NA
TA1-735672-1_2.1.1	rs141703115	+	G	0.0009	4379	3pUTR	2014-09-11	ENST00000264893_rs141703115_G_0	MIMAT0000070_miR-17	4364-4399	-25	6.305	0.361	0.801	0.439	seedless	4	C CUAC GCCUCAUG CA G	CUGCCUGUGCU GUA GGCAU UUG	GAUGGACGUGA CAU UCGUG AAC	A	NA
0727A-1125522_1.1.0	rs146800506	-	C	NA	3799	CDS	FASN	ENST00000306749	MIMAT0000070_miR-17	3793-3813	-24.6	-6.977	0.451	0.281	0.456	seedless	5	G GA GCCG G	GCCUGC CUG CACU UG	UGGACG GAC GUGA AC	GA U AUUC A	3-hydroxypalmitoyl-[acyl-carrier-protein] dehydratase activity;3-oxoacyl-[acyl-carrier-protein] reductase activity;3-oxoacyl-[acyl-carrier-protein] synthase activity;acyl-ACP thioesterase activity;catalytic activity;cofactor binding;enoyl-[acyl-carrier-protein] reductase (NADPH, B-specific) activity;fatty acid biosynthetic process;glycogen granule;hydrolase activity, acting on ester bonds;lyase a…
0727A-1125522_1.1.1	rs146800506	-	T	0.01	3799	CDS	FASN	ENST00000306749_rs146800506_T_0	MIMAT0000070_miR-17	3793-3813	-21.9	-6.198	0.479	0.252	0.457	seedless	5	G GA GCCG G	GCCUGC UUG CACU UG	UGGACG GAC GUGA AC	GA U AUUC A	3-hydroxypalmitoyl-[acyl-carrier-protein] dehydratase activity;3-oxoacyl-[acyl-carrier-protein] reductase activity;3-oxoacyl-[acyl-carrier-protein] synthase activity;acyl-ACP thioesterase activity;catalytic activity;cofactor binding;enoyl-[acyl-carrier-protein] reductase (NADPH, B-specific) activity;fatty acid biosynthetic process;glycogen granule;hydrolase activity, acting on ester bonds;lyase a…
L2HS-1165054_2.1.0	rs182193570	+	G	NA	2571	3pUTR	2014-09-02	ENST00000391971	MIMAT0000070_miR-17	2568-2583	-23.8	-4.143	0.324	0.562	0.169	seedless	7	C G A	U UGCACUGU AGC CUU	G ACGUGACA UCG GAA	GAU G U U AC	NA
L2HS-1165054_2.1.1	rs182193570	+	A	0.0018	2571	3pUTR	2014-09-02	ENST00000391971_rs182193570_A_0	MIMAT0000070_miR-17	2566-2583	-21.3	-6.451	0.326	0.444	0.226	seedless	4	U AC A	UCUGU ACUGU AGC CUU	GGACG UGACA UCG GAA	GAU U U AC	NA
TAON-2234039-1_1.1.0	rs7512720	+	C	NA	2301	CDS	EIF2C1	ENST00000373204	MIMAT0000070_miR-17	2298-2317	-23.5	-5.897	0.451	0.229	0.462	seedless	5	A A G U A	CUACC GC CUG GA CACUU	GAUGG CG GAC UU GUGAA	A U A C AC	NA
TAON-2234039-1_1.1.1	rs7512720	+	T	0.0018	2301	CDS	EIF2C1	ENST00000373204_rs7512720_T_0	MIMAT0000070_miR-17	2298-2317	-20.9	-7.044	0.437	0.223	0.432	seedless	3	A A G U A	CUAUC GC CUG GA CACUU	GAUGG CG GAC UU GUGAA	A U A C AC	NA
L2-2263187_1.1.0	rs144122318	+	C	NA	2361	CDS	TSC2	ENST00000219476	MIMAT0000070_miR-17	2361-2376	-23.2	-6.707	0.369	0.455	0.284	seedless	5	C C C G	CCUGC CUG AAG CAC	GGACG GAC UUC GUG	GAU U A AAAC	cell cycle;cytoplasm;cytosol;endocytosis;GTPase activator activity;intracellular;membrane fraction;negative regulation of progression through cell cycle;plasma membrane;positive regulation of GTPase activity;protein folding;regulation of small GTPase mediated signal transduction;unfolded protein binding
L2-2263187_1.1.1	rs144122318	+	T	0.0005	2361	CDS	TSC2	ENST00000219476_rs144122318_T_0	MIMAT0000070_miR-17	2362-2376	-22.6	0.284	0.229	0.426	0.34	seedless	6	U C G	CUGCCUGCA AG CAC	GAUGGACGU UC GUG	GACAU AAAC	cell cycle;cytoplasm;cytosol;endocytosis;GTPase activator activity;intracellular;membrane fraction;negative regulation of progression through cell cycle;plasma membrane;positive regulation of GTPase activity;protein folding;regulation of small GTPase mediated signal transduction;unfolded protein binding
L1-1078566_1.1.0	rs201959023	+	C	NA	2796	CDS	SIPA1L3	ENST00000222345	MIMAT0000070_miR-17	2783-2803	-24.2	-14.769	0.489	0.482	0.497	seedless	9	C A C U UG A	CCUGCACUG UAA G C UU	GGACGUGAC AUU C G AA	GAU UG AC	NA
L1-1078566_1.1.1	rs201959023	+	T	0.0005	2796	CDS	SIPA1L3	ENST00000222345_rs201959023_T_0	MIMAT0000070_miR-17	2783-2803	-24.2	-16.454	0.543	0.475	0.473	seedless	9	C A U U UG A	CCUGCACUG UAA G C UU	GGACGUGAC AUU C G AA	GAU UG AC	NA
TAON-2233961-1_1.1.0	rs149141243	-	C	NA	1350	3pUTR	NAPEPLD	ENST00000417955	MIMAT0000070_miR-17	1347-1359	-21.1	-13.479	0.549	0.358	0.35	7mer-m8	4	A U	GCAC AGGCACUUU	CGUG UUCGUGAAA	GAUGGA ACA C	NA
TAON-2233961-1_1.1.1	rs149141243	-	A	0.0027	1350	3pUTR	NAPEPLD	ENST00000417955_rs149141243_A_0	MIMAT0000070_miR-17	1347-1359	-19.1	-11.582	0.572	0.353	0.345	7mer-m8	3	A A U	GCA AGGCACUUU	CGU UUCGUGAAA	GAUGGA GACA C	NA
TAON-2234150-1_1.1.0	rs183764872	-	G	NA	1139	3pUTR	TAF9B	ENST00000341864	MIMAT0000070_miR-17	1120-1147	-24.1	-8.718	0.381	0.466	0.423	offset-6mer	5	U UCUAU AUAGU A	CUGCCU CACUG AGCAUUU	GAUGGA GUGAC UCGUGAA	C AU AC	NA
TAON-2234150-1_1.1.1	rs183764872	-	C	0.0006	1139	3pUTR	TAF9B	ENST00000341864_rs183764872_C_0	MIMAT0000070_miR-17	1120-1147	-24.1	-3.573	0.31	0.327	0.282	offset-6mer	5	U UCUAU AUACU A	CUGCCU CACUG AGCAUUU	GAUGGA GUGAC UCGUGAA	C AU AC	NA
L1HS-870368_1.1.0	rs186357405	-	G	NA	1948	3pUTR	SH3GLB2	ENST00000372564	MIMAT0000070_miR-17	1936-1958	-21.3	1.268	0.341	0.538	0.187	seedless	5	U GUUU CUCU A	CUGCCUGC GCU AGC C	GAUGGACG UGA UCG G	CAU U AAAC	NA
L1HS-870368_1.1.1	rs186357405	-	A	0.0018	1948	3pUTR	SH3GLB2	ENST00000372564_rs186357405_A_0	MIMAT0000070_miR-17	1936-1958	-21	-1.57	0.299	0.489	0.154	seedless	5	U GUUU CUCU A	CUGCCUGC ACU AGC C	GAUGGACG UGA UCG G	CAU U AAAC	NA
TA1-4262344-1_1.1.0	rs41304464	+	G	NA	441	3pUTR	COX7B	ENST00000481445	MIMAT0000070_miR-17	423-455	-22.5	-3.607	0.356	0.394	0.279	seedless	6	A UACCCAUUAAGAUAU A A	GCACUGUG GGCAUU UUG	CGUGACAU UCGUGA AAC	GAUGGA	NA
TA1-4262344-1_1.1.1	rs41304464	+	T	0.0048	441	3pUTR	COX7B	ENST00000481445_rs41304464_T_0	MIMAT0000070_miR-17	423-455	-22.5	-3.152	0.322	0.416	0.283	seedless	6	A UACCCAUUAAUAUAU A A	GCACUGUG GGCAUU UUG	CGUGACAU UCGUGA AAC	GAUGGA	NA
TA1-2676908-1_1.1.0	rs142670727	-	A	NA	3151	3pUTR	NUCKS1	ENST00000367142	MIMAT0000070_miR-17	3126-3156	-23.2	5.644	0.397	0.416	0.415	seedless	7	A AACAUCUCU UAUAU A	AUCUGCACU GUGA GCAC	UGGACGUGA CAUU CGUG	GA AAAC	NA
TA1-2676908-1_1.1.1	rs142670727	-	G	0.01	3151	3pUTR	NUCKS1	ENST00000367142_rs142670727_G_0	MIMAT0000070_miR-17	3126-3156	-23.2	2.924	0.381	0.416	0.409	seedless	7	A AACAUCUCU UAUGU A	AUCUGCACU GUGA GCAC	UGGACGUGA CAUU CGUG	GA AAAC	NA
L2-1052867_1.1.0	rs79969721	-	G	NA	1409	CDS	HDAC10	ENST00000216271	MIMAT0000070_miR-17	1407-1423	-21.3	2.124	0.298	0.269	0.24	seedless	6	GAA C	CC GCACUG GAGC CU	GG CGUGAC UUCG GA	GAU A A U AAC	NA
L2-1052867_1.1.1	rs79969721	-	A	0.0005	1409	CDS	HDAC10	ENST00000216271_rs79969721_A_0	MIMAT0000070_miR-17	1420-1445	-21	11.086	0.21	0.304	0.501	seedless	3	A CCAGCA AGA C G	GCCU GCA UGUGA CGCU	UGGA CGU ACAUU GUGA	GA G C AAC	NA
TAON-2233737-1_1.1.0	rs191246122	-	G	NA	2405	3pUTR	FAM82B	ENST00000320306	MIMAT0000070_miR-17	2400-2428	-21.3	-8.473	0.441	0.335	0.503	seedless	8	A ACACACAA A C G	UACCUGCAU UAAG UAU UUG	AUGGACGUG AUUC GUG AAC	G AC A	NA
TAON-2233737-1_1.1.1	rs191246122	-	C	0.0018	2405	3pUTR	FAM82B	ENST00000320306_rs191246122_C_0	MIMAT0000070_miR-17	2400-2428	-15.1	-5.701	0.603	0.358	0.507	seedless	5	A CCAUACA AA A C G	UACCU CAC UAAG UAU UUG	AUGGA GUG AUUC GUG AAC	G C AC A	NA
TAON-3454380-1_1.1.0	rs202149476	+	A	NA	625	CDS	UBE2C	ENST00000356455	MIMAT0000070_miR-17	613-638	-22.3	-9.066	0.573	0.161	0.474	seedless	7	G AAGAAACCU CA G	UACCUGC ACU AAGCA	AUGGACG UGA UUCGU	G CA GAAAC	NA
TAON-3454380-1_1.1.1	rs202149476	+	G	0	625	CDS	UBE2C	ENST00000356455_rs202149476_G_0	MIMAT0000070_miR-17	613-628	-24.7	-17.452	0.518	0.167	0.502	seedless	8	G AG A	UACCUGCA AAGC CU	AUGGACGU UUCG GA	G GACA U AAC	NA
TAON-3454380-1_1.2.0	rs187608783	+	C	NA	630	CDS	UBE2C	ENST00000356455	MIMAT0000070_miR-17	613-638	-22.3	-9.066	0.573	0.161	0.474	seedless	7	G AAGAAACCU CA G	UACCUGC ACU AAGCA	AUGGACG UGA UUCGU	G CA GAAAC	NA
TAON-3454380-1_1.2.1	rs187608783	+	T	0.0005	630	CDS	UBE2C	ENST00000356455_rs187608783_T_0	MIMAT0000070_miR-17	613-638	-20.9	-9.164	0.551	0.153	0.452	seedless	8	G AGAAACCUAUUCA G	UACCUGCA AAGCA	AUGGACGU UUCGU	G GACA GAAAC	NA
TAON-558651-1_2.1.0	rs199840661	-	G	NA	556	CDS	RPL7	ENST00000352983	MIMAT0000070_miR-17	534-560	-21	-5.884	0.316	0.305	0.527	seedless	8	G GAACCCAAAUU U	UACCUGCA GGCG UUUG	AUGGACGU UCGU AAAC	G GACAU G	NA
TAON-558651-1_2.1.1	rs199840661	-	A	0.0005	556	CDS	RPL7	ENST00000352983_rs199840661_A_0	MIMAT0000070_miR-17	534-559	-23.5	-10.258	0.483	0.302	0.46	offset-6mer	8	G GAACCCAAAUU G	UACCUGCA GGCAUUU	AUGGACGU UCGUGAA	G GACAU AC	NA
TAON-558651-1_2.2.0	rs202074117	-	C	NA	540	CDS	RPL7	ENST00000352983	MIMAT0000070_miR-17	534-560	-21	-5.884	0.316	0.305	0.527	seedless	8	G GAACCCAAAUU U	UACCUGCA GGCG UUUG	AUGGACGU UCGU AAAC	G GACAU G	NA
TAON-558651-1_2.2.1	rs202074117	-	G	0	540	CDS	RPL7	ENST00000352983_rs202074117_G_0	MIMAT0000070_miR-17	534-560	-17.4	-2.703	0.353	0.296	0.499	seedless	6	G GAGA CCAAAUU U	UACCUG AC GGCG UUUG	AUGGAC UG UCGU AAAC	G G ACAU G	NA
TAON-2233724-1_1.1.0	rs111379918	-	A	NA	1958	3pUTR	ENPP5	ENST00000230565	MIMAT0000070_miR-17	1954-1987	-20.9	-7.875	0.483	0.419	0.308	8mer	5	A UUUAAAUUUCUCUCC A A	UUGCAC UG UGGGUACUUU	GACGUG AC AUUCGUGAAA	GAUG C	NA
TAON-2233724-1_1.1.1	rs111379918	-	T	0.01	1958	3pUTR	ENPP5	ENST00000230565_rs111379918_T_0	MIMAT0000070_miR-17	1971-1987	-19.7	-13.908	0.616	0.419	0.339	8mer	4	U A A	CU CCUG UGGGUACUUU	GA GGAC AUUCGUGAAA	U GUGAC C	NA
TAON-2233990-1_1.1.0	rs148962722	-	G	NA	1918	CDS	NOC2L	ENST00000327044	MIMAT0000070_miR-17	1896-1919	-20.9	6.669	0.292	0.493	0.361	seedless	3	G U ACAGCCACU A	ACC UGUACU GGCGC	UGG ACGUGA UCGUG	GA CAU AAAC	NA
TAON-2233990-1_1.1.1	rs148962722	-	A	0.0018	1918	CDS	NOC2L	ENST00000327044_rs148962722_A_0	MIMAT0000070_miR-17	1896-1919	-21.3	2.695	0.305	0.464	0.377	seedless	3	G U ACAGCCACU A	ACC UGUACU GGCAC	UGG ACGUGA UCGUG	GA CAU AAAC	NA
TAON-2233990-1_1.2.0	rs201867500	-	C	NA	1898	CDS	NOC2L	ENST00000327044	MIMAT0000070_miR-17	1896-1919	-20.9	6.669	0.292	0.493	0.361	seedless	3	G U ACAGCCACU A	ACC UGUACU GGCGC	UGG ACGUGA UCGUG	GA CAU AAAC	NA
TAON-2233990-1_1.2.1	rs201867500	-	T	0	1898	CDS	NOC2L	ENST00000327044_rs201867500_T_0	MIMAT0000070_miR-17	1892-1919	-19.9	3.258	0.35	0.473	0.356	seedless	4	C ACU CUACAGCCACU A	CCUG UUGUA GGCGC	GGAC GACAU UCGUG	GAU GU AAAC	NA
0727A-408108_2.1.0	rs115598612	+	G	NA	1648	CDS	C6orf205	ENST00000376296	MIMAT0000070_miR-17	1629-1648	-20.3	-8.967	0.444	0.578	0.41	seedless	5	U G AGUG A	CUA CUGCA UG AGGCG	GAU GACGU AC UUCGU	G G A GAAAC	NA
0727A-408108_2.1.1	rs115598612	+	A	0.12	1648	CDS	C6orf205	ENST00000376296_rs115598612_A_0	MIMAT0000070_miR-17	1629-1648	-21	-10.413	0.468	0.58	0.418	seedless	5	U G AGUG A	CUA CUGCA UG AGGCA	GAU GACGU AC UUCGU	G G A GAAAC	NA
TAON-526367-1_2.1.0	rs140868840	+	A	NA	770	3pUTR	MRPS6	ENST00000399312	MIMAT0000070_miR-17	753-785	-20.1	-4.811	0.451	0.462	0.49	seedless	7	A CC GGAUCGUUCUUG U	ACCUGCA GUA AGU AUUUUG	UGGACGU CAU UCG UGAAAC	GA GA	NA
TAON-526367-1_2.1.1	rs140868840	+	G	0.0005	770	3pUTR	MRPS6	ENST00000399312_rs140868840_G_0	MIMAT0000070_miR-17	753-785	-23.1	-1.973	0.444	0.427	0.477	seedless	7	A G ACCA CGUUCUUG U	ACCUGCA U GUGGGU AUUUUG	UGGACGU A CAUUCG UGAAAC	GA G	NA
TAON-526367-1_2.2.0	rs7115	+	G	NA	773	3pUTR	MRPS6	ENST00000399312	MIMAT0000070_miR-17	753-785	-20.1	-4.811	0.451	0.462	0.49	seedless	7	A CC GGAUCGUUCUUG U	ACCUGCA GUA AGU AUUUUG	UGGACGU CAU UCG UGAAAC	GA GA	NA
TAON-526367-1_2.2.1	rs7115	+	A	0.75	773	3pUTR	MRPS6	ENST00000399312_rs7115_A_0	MIMAT0000070_miR-17	753-785	-20.1	-7.164	0.485	0.399	0.469	seedless	7	A CC GGAUCAUUCUUG U	ACCUGCA GUA AGU AUUUUG	UGGACGU CAU UCG UGAAAC	GA GA	NA
TAON-2233752-1_1.1.0	rs2546115	-	G	NA	1309	3pUTR	REEP5	ENST00000379638	MIMAT0000070_miR-17	1301-1317	-19.6	-7.151	0.318	0.477	0.358	seedless	3	U A	UACUU C CUGUAA GUAC	AUGGA G GACAUU CGUG	G C U AAAC	NA
TAON-2233752-1_1.1.1	rs2546115	-	A	0.35	1309	3pUTR	REEP5	ENST00000379638_rs2546115_A_0	MIMAT0000070_miR-17	1349-1365	-17.2	-7.809	0.383	0.261	0.358	seedless	2	G ACAU A	UAUUUGUGC GUAC	AUGGACGUG CGUG	G ACAUU AAAC	NA
TAON-2233899-1_1.1.0	rs139344427	-	A	NA	782	3pUTR	CETN2	ENST00000370277	MIMAT0000070_miR-17	774-803	-18.5	-10.801	0.509	0.455	0.376	seedless	6	G AAUUACCCUAAUU CAA A	ACCUGCG CU AAGCA	UGGACGU GA UUCGU	GA CA GAAAC	NA
TAON-2233899-1_1.1.1	rs139344427	-	G	0.003	782	3pUTR	CETN2	ENST00000370277_rs139344427_G_0	MIMAT0000070_miR-17	774-803	-20.2	-12.57	0.535	0.459	0.391	seedless	6	G A UACCCUAAUUCUCAA A	ACCUGCG GU AAGCA	UGGACGU CA UUCGU	GA GA GAAAC	NA
A12-305391_19.1.0	rs139388407	-	C	NA	1919	CDS	EEF1A1	ENST00000316292	MIMAT0000070_miR-17	1899-1919	-18.6	3.981	0.302	0.217	0.418	seedless	4	U U G GACAA U	CU CCUG G UGUGGGC	GA GGAC U ACAUUCG	U G G UGAAAC	cytoplasm;eukaryotic translation elongation factor 1 complex;GTP binding;GTPase activity;nucleotide binding;protein binding;translation;translation elongation factor activity;translational elongation
A12-305391_19.1.1	rs139388407	-	T	0.0041	1919	CDS	EEF1A1	ENST00000316292_rs139388407_T_0	MIMAT0000070_miR-17	1873-1889	-17.8	2.609	0.211	0.483	0.328	seedless	5	A CAUGAA A	UGCAC GCUUUG	ACGUG UGAAAC	GAUGG ACAUUCG	cytoplasm;eukaryotic translation elongation factor 1 complex;GTP binding;GTPase activity;nucleotide binding;protein binding;translation;translation elongation factor activity;translational elongation
A12-305391_19.2.0	rs112118568	-	G	NA	1907	CDS	EEF1A1	ENST00000316292	MIMAT0000070_miR-17	1899-1919	-18.6	3.981	0.302	0.217	0.418	seedless	4	U U G GACAA U	CU CCUG G UGUGGGC	GA GGAC U ACAUUCG	U G G UGAAAC	cytoplasm;eukaryotic translation elongation factor 1 complex;GTP binding;GTPase activity;nucleotide binding;protein binding;translation;translation elongation factor activity;translational elongation
A12-305391_19.2.1	rs112118568	-	A	0.03	1907	CDS	EEF1A1	ENST00000316292_rs112118568_A_0	MIMAT0000070_miR-17	1899-1919	-18.6	4.041	0.297	0.218	0.41	seedless	4	U U G GACAA U	CU CCUG A UGUGGGC	GA GGAC U ACAUUCG	U G G UGAAAC	cytoplasm;eukaryotic translation elongation factor 1 complex;GTP binding;GTPase activity;nucleotide binding;protein binding;translation;translation elongation factor activity;translational elongation
L2-1052826_1.1.0	rs190286145	+	T	NA	504	CDS	TBC1D15	ENST00000485960	MIMAT0000070_miR-17	499-516	-18.4	4.592	0.165	0.219	0.387	6mer	5	U C U A C	CU CCUGC CU CACUUU	GA GGACG GA GUGAAA	U U CAUUC C	NA
L2-1052826_1.1.1	rs190286145	+	G	0.0009	504	CDS	TBC1D15	ENST00000485960_rs190286145_G_0	MIMAT0000070_miR-17	499-516	-14.3	6.134	0.194	0.224	0.384	6mer	2	U C G U A C	CU CC GC CU CACUUU	GA GG CG GA GUGAAA	U A U CAUUC C	NA
TA1-3351626-1_1.1.0	rs1050301	-	C	NA	758	CDS	IMMT	ENST00000410111	MIMAT0000070_miR-17	757-767	-18.2	-7.81	0.369	0.632	0.428	seedless	5	A A	GCCUGC CU CAC	UGGACG GA GUG	GA U CAUUC AAAC	NA
TA1-3351626-1_1.1.1	rs1050301	-	T	0.33	758	CDS	IMMT	ENST00000410111_rs1050301_T_0	MIMAT0000070_miR-17	759-767	-15.9	-5.833	0.34	0.661	0.434	seedless	3	U A	CUGCCU CAC	GAUGGA GUG	C ACAUUCGUGAAAC	NA
TAON-2386413-1_1.1.0	rs77353467	-	A	NA	2322	3pUTR	RAB23	ENST00000317483	MIMAT0000070_miR-17	2294-2324	-18.7	5.896	0.446	0.442	0.345	seedless	5	C GUCAUUCAGGAGGUC A G	AUCUGCA CUGUG AGU	UGGACGU GACAU UCG	GA UGAAAC	embryonic digit morphogenesis;GTP binding;membrane;negative regulation of proteolysis;nervous system development;nucleotide binding;protein transport;signal transduction;small GTPase mediated signal transduction;spinal cord dorsal-ventral patterning
TAON-2386413-1_1.1.1	rs77353467	-	C	0.0023	2322	3pUTR	RAB23	ENST00000317483_rs77353467_C_0	MIMAT0000070_miR-17	2294-2324	-18.7	4.221	0.283	0.368	0.345	seedless	5	C GUCAUUCAGGAGGUC C G	AUCUGCA CUGUGA GU	UGGACGU GACAUU CG	GA UGAAAC	embryonic digit morphogenesis;GTP binding;membrane;negative regulation of proteolysis;nervous system development;nucleotide binding;protein transport;signal transduction;small GTPase mediated signal transduction;spinal cord dorsal-ventral patterning
TAON-2386413-1_1.2.0	rs148372304	-	G	NA	2318	3pUTR	RAB23	ENST00000317483	MIMAT0000070_miR-17	2294-2324	-18.7	5.896	0.446	0.442	0.345	seedless	5	C GUCAUUCAGGAGGUC A G	AUCUGCA CUGUG AGU	UGGACGU GACAU UCG	GA UGAAAC	embryonic digit morphogenesis;GTP binding;membrane;negative regulation of proteolysis;nervous system development;nucleotide binding;protein transport;signal transduction;small GTPase mediated signal transduction;spinal cord dorsal-ventral patterning
TAON-2386413-1_1.2.1	rs148372304	-	A	0.0018	2318	3pUTR	RAB23	ENST00000317483_rs148372304_A_0	MIMAT0000070_miR-17	2294-2320	-17.1	7.333	0.421	0.466	0.374	seedless	5	C G CAUUCAGG C A A	AUCUGCA U AGGU CU UG	UGGACGU A UUCG GA AC	GA G CA U A	embryonic digit morphogenesis;GTP binding;membrane;negative regulation of proteolysis;nervous system development;nucleotide binding;protein transport;signal transduction;small GTPase mediated signal transduction;spinal cord dorsal-ventral patterning
TAON-3376906-1_1.1.0	rs200876652	+	G	NA	3320	CDS	USP38	ENST00000307017	MIMAT0000070_miR-17	3302-3323	-16.4	-0.237	0.385	0.408	0.457	seedless	3	U GA G UUCCA G A	UAC GCA GU AAG AC	AUG CGU CA UUC UG	G GA GA G AAAC	NA
TAON-3376906-1_1.1.1	rs200876652	+	T	0.0005	3320	CDS	USP38	ENST00000307017_rs200876652_T_0	MIMAT0000070_miR-17	3327-3344	-15.1	-2.673	0.411	0.488	0.434	seedless	2	A UA UUU A	GCU UGUGCU GUAU	UGG ACGUGA CGUG	GA CAUU AAAC	NA
L1HS-292154_4.1.0	rs144469714	+	G	NA	340	CDS	HIST1H4C	ENST00000377803	MIMAT0000070_miR-17	322-344	-15.7	3.48	0.352	0.384	0.471	seedless	2	A A G GUA UAU C A	GCC UG AU GUA GC CU	UGG AC UG CAU CG GA	GA G A U U AAC	NA
L1HS-292154_4.1.1	rs144469714	+	T	0.0005	340	CDS	HIST1H4C	ENST00000377803_rs144469714_T_0	MIMAT0000070_miR-17	322-337	-15.4	-6.631	0.468	0.554	0.534	seedless	2	A A G GU A	GCC UG AU AGUAU	UGG AC UG UCGUG	GA G ACAU AAAC	NA
L1HS-292154_4.2.0	rs61735681	+	C	NA	343	CDS	HIST1H4C	ENST00000377803	MIMAT0000070_miR-17	322-344	-15.7	3.48	0.352	0.384	0.471	seedless	2	A A G GUA UAU C A	GCC UG AU GUA GC CU	UGG AC UG CAU CG GA	GA G A U U AAC	NA
L1HS-292154_4.2.1	rs61735681	+	T	0.01	343	CDS	HIST1H4C	ENST00000377803_rs61735681_T_0	MIMAT0000070_miR-17	322-344	-16.5	-7.894	0.513	0.472	0.363	seedless	2	A A G GUA UAU A	GCC UG AU GUA GC CUU	UGG AC UG CAU CG GAA	GA G A U U AC	NA
L2HS-2227650_1.1.0	rs201999461	-	C	NA	926	CDS	DHX33	ENST00000225296	MIMAT0000070_miR-17	909-935	-14.5	7.567	0.393	0.402	0.405	seedless	3	A AUGA AGAC GCC A G	GCC GCA GU GAG CAUU	UGG CGU CA UUC GUGA	GA A GA AAC	NA
L2HS-2227650_1.1.1	rs201999461	-	T	0	926	CDS	DHX33	ENST00000225296_rs201999461_T_0	MIMAT0000070_miR-17	909-935	-15.7	5.408	0.356	0.33	0.402	seedless	3	A AUGA AGACG C A G	GCC GCA UGU GAG CAUU	UGG CGU ACA UUC GUGA	GA A G AAC	NA
TA1-2700061-1_1.1.0	rs201620685	-	C	NA	1489	CDS	TJP1	ENST00000400007	MIMAT0000070_miR-17	1482-1496	-12.1	15.152	0.202	0.378	0.45	seedless	3	G G CUCCG G	GCA U GAGUA	CGU A UUCGU	GAUGGA G CA GAAAC	intercellular junction assembly;membrane;membrane fraction;protein binding;septate junction;tight junction
TA1-2700061-1_1.1.1	rs201620685	-	T	0	1489	CDS	TJP1	ENST00000400007_rs201620685_T_0	MIMAT0000070_miR-17	1482-1496	-12.1	13.827	0.245	0.373	0.445	seedless	3	G G CUUCG G	GCA U GAGUA	CGU A UUCGU	GAUGGA G CA GAAAC	intercellular junction assembly;membrane;membrane fraction;protein binding;septate junction;tight junction
L2HS-1038949_2.1.0	rs150058585	-	G	NA	2894	CDS	XPO1	ENST00000401558	MIMAT0000071_miR-17*	2889-2919	-31.1	-18.172	0.435	0.572	0.37	6mer	10	A GUGAAAAUAUUU C	UACAAGUGCCU CA CUGCAG	AUGUUCACGGA GU GACGUC	G A A	cytoplasm;intracellular protein transport;mRNA transport;nuclear envelope;nuclear pore;nucleoplasm;nucleus;protein binding;protein export from nucleus;protein import into nucleus, docking;protein transporter activity;RNA binding
L2HS-1038949_2.1.1	rs150058585	-	A	0.0005	2894	CDS	XPO1	ENST00000401558_rs150058585_A_0	MIMAT0000071_miR-17*	2889-2919	-25.1	-15.052	0.481	0.599	0.352	6mer	5	A A GUGAAAAUAUUU C	UACAA UGCCU CA CUGCAG	AUGUU ACGGA GU GACGUC	G C A A	cytoplasm;intracellular protein transport;mRNA transport;nuclear envelope;nuclear pore;nucleoplasm;nucleus;protein binding;protein export from nucleus;protein import into nucleus, docking;protein transporter activity;RNA binding
L2HS-1038949_2.2.0	rs184305497	-	C	NA	2891	CDS	XPO1	ENST00000401558	MIMAT0000071_miR-17*	2889-2919	-31.1	-18.172	0.435	0.572	0.37	6mer	10	A GUGAAAAUAUUU C	UACAAGUGCCU CA CUGCAG	AUGUUCACGGA GU GACGUC	G A A	cytoplasm;intracellular protein transport;mRNA transport;nuclear envelope;nuclear pore;nucleoplasm;nucleus;protein binding;protein export from nucleus;protein import into nucleus, docking;protein transporter activity;RNA binding
L2HS-1038949_2.2.1	rs184305497	-	T	0.0014	2891	CDS	XPO1	ENST00000401558_rs184305497_T_0	MIMAT0000071_miR-17*	2889-2919	-29.2	-17.56	0.439	0.561	0.354	6mer	7	A GUGAAAAUAUUU C	UAUAAGUGCCU CA CUGCAG	AUGUUCACGGA GU GACGUC	G A A	cytoplasm;intracellular protein transport;mRNA transport;nuclear envelope;nuclear pore;nucleoplasm;nucleus;protein binding;protein export from nucleus;protein import into nucleus, docking;protein transporter activity;RNA binding
L1-1155101_1.1.0	rs11191685	+	C	NA	2558	CDS	PDCD11	ENST00000369797	MIMAT0000071_miR-17*	2541-2563	-29.3	-2.521	0.308	0.44	0.319	6mer	6	A C GGAGGA G	AU AGUGCCU GCUGCAG	UG UCACGGA UGACGUC	GA U AG A	NA
L1-1155101_1.1.1	rs11191685	+	T	0.0005	2558	CDS	PDCD11	ENST00000369797_rs11191685_T_0	MIMAT0000071_miR-17*	2541-2563	-24	0.106	0.305	0.398	0.341	6mer	6	A C GGAGGAG G	AU AGUGCCU UUGCAG	UG UCACGGA GACGUC	GA U AGU A	NA
L2HS-1244558_2.1.0	rs141588170	-	C	NA	3799	CDS	SNAPC4	ENST00000298532	MIMAT0000071_miR-17*	3798-3815	-28.6	-8.833	0.325	0.673	0.416	6mer	3	A C A G	AC GG GCCUUC CUGCAG	UG UC CGGAAG GACGUC	GA U A U A	NA
L2HS-1244558_2.1.1	rs141588170	-	A	0.0014	3799	CDS	SNAPC4	ENST00000298532_rs141588170_A_0	MIMAT0000071_miR-17*	3799-3815	-27.4	-15.503	0.47	0.631	0.286	6mer	3	A A G	ACGG GCCUUC CUGCAG	UGUU CGGAAG GACGUC	GA CA U A	NA
L2HS-903294_2.1.0	rs201436434	-	A	NA	1110	CDS	HOXB2	ENST00000330070	MIMAT0000071_miR-17*	1109-1134	-28	-13.476	0.429	0.204	0.725	6mer	5	CUCU A AC U	UACG GUGCC UCG CUGCAGU	AUGU CACGG AGU GACGUCA	G U A	NA
L2HS-903294_2.1.1	rs201436434	-	T	0.0005	1110	CDS	HOXB2	ENST00000330070_rs201436434_T_0	MIMAT0000071_miR-17*	1112-1134	-27.8	-16.823	0.474	0.29	0.703	6mer	5	C UCU A AC U	GC GUGCC UCG CUGCAGU	UG CACGG AGU GACGUCA	GA UU A	NA
L2-2187502_1.1.0	rs17626	-	C	NA	98	CDS	RPS16	ENST00000251453	MIMAT0000071_miR-17*	92-108	-27.5	-9.702	0.47	0.277	0.404	6mer	4	C G C	CAAG GCC CGCUGCAGU	GUUC CGG GUGACGUCA	GAU A AA	NA
L2-2187502_1.1.1	rs17626	-	T	0.48	98	CDS	RPS16	ENST00000251453_rs17626_T_0	MIMAT0000071_miR-17*	92-116	-24.9	1.296	0.363	0.273	0.404	seedless	4	C GGUCC GCAG UG G	CAAG GCU UC UGCAG	GUUC CGG AG ACGUC	GAU A A UG A	NA
L2-2187483_1.1.0	rs113811959	+	A	NA	927	CDS	OPTN	ENST00000396951	MIMAT0000071_miR-17*	919-933	-24.7	-9.317	0.319	0.437	0.306	7mer-m8	3	C GA C	GUGUCU ACUGCAG	CACGGA UGACGUC	GAUGUU AG A	NA
L2-2187483_1.1.1	rs113811959	+	G	0.0014	927	CDS	OPTN	ENST00000396951_rs113811959_G_0	MIMAT0000071_miR-17*	919-933	-25	-6.825	0.202	0.578	0.342	6mer	3	C GA C	GUGUCU GCUGCAG	CACGGA UGACGUC	GAUGUU AG A	NA
L2-2187497_1.1.0	rs182433198	+	C	NA	4052	3pUTR	HEXIM1	ENST00000332499	MIMAT0000071_miR-17*	4043-4057	-24.6	-6.556	0.222	0.677	0.654	8mer	2	U C C A	GU CC UCACUGCAG	CA GG AGUGACGUC	GAUGUU C A A	cyclin-dependent protein kinase inhibitor activity;cytoplasm;negative regulation of cyclin-dependent protein kinase activity;negative regulation of transcription from RNA polymerase II promoter;nucleus;protein binding;snRNA binding;transcriptional repressor activity
L2-2187497_1.1.1	rs182433198	+	T	0.0009	4052	3pUTR	HEXIM1	ENST00000332499_rs182433198_T_0	MIMAT0000071_miR-17*	4043-4057	-22.3	-7.972	0.238	0.623	0.622	8mer	2	U C C A	GU CC UCAUUGCAG	CA GG AGUGACGUC	GAUGUU C A A	cyclin-dependent protein kinase inhibitor activity;cytoplasm;negative regulation of cyclin-dependent protein kinase activity;negative regulation of transcription from RNA polymerase II promoter;nucleus;protein binding;snRNA binding;transcriptional repressor activity
L1HS-1646725_1.1.0	rs200063050	-	C	NA	761	CDS	MRPL53	ENST00000258105	MIMAT0000071_miR-17*	751-767	-26.1	-10.738	0.302	0.545	0.343	7mer-A1	2	A A	CGAG G CCUUC CUGCAG	GUUC C GGAAG GACGUC	GAU A U A	NA
L1HS-1646725_1.1.1	rs200063050	-	T	0.0005	761	CDS	MRPL53	ENST00000258105_rs200063050_T_0	MIMAT0000071_miR-17*	751-767	-23.2	-7.876	0.308	0.542	0.344	7mer-A1	2	A A	CGAG G CCUUU CUGCAG	GUUC C GGAAG GACGUC	GAU A U A	NA
L1HS-1646725_1.2.0	rs78834087	-	C	NA	757	CDS	MRPL53	ENST00000258105	MIMAT0000071_miR-17*	751-767	-26.1	-10.738	0.302	0.545	0.343	7mer-A1	2	A A	CGAG G CCUUC CUGCAG	GUUC C GGAAG GACGUC	GAU A U A	NA
L1HS-1646725_1.2.1	rs78834087	-	A	0.01	757	CDS	MRPL53	ENST00000258105_rs78834087_A_0	MIMAT0000071_miR-17*	751-767	-23.9	-5.874	0.162	0.545	0.345	7mer-A1	2	GAA A	CGAG CUUC CUGCAG	GUUC GAAG GACGUC	GAU ACG U A	NA
L2-2187495_1.1.0	rs201137277	-	G	NA	1834	CDS	HIRA	ENST00000263208	MIMAT0000071_miR-17*	1833-1848	-24.8	-12.421	0.458	0.325	0.474	6mer	6	C AGAC G	AGUGCC CUGCAG	UCACGG GACGUC	GAUGU AAGU A	NA
L2-2187495_1.1.1	rs201137277	-	T	0.0005	1834	CDS	HIRA	ENST00000263208_rs201137277_T_0	MIMAT0000071_miR-17*	1835-1848	-20.8	-9.347	0.451	0.393	0.457	6mer	4	U AGAC G	UGCC CUGCAG	ACGG GACGUC	GAUGUUC AAGU A	NA
TA1-1782373-1_1.1.0	rs200437576	-	C	NA	6214	CDS	NACA	ENST00000454682	MIMAT0000071_miR-17*	6204-6223	-23.2	-9.625	0.389	0.483	0.416	seedless	7	U A CU U A	CUACAAG GCC GCU CAG	GAUGUUC CGG UGA GUC	A AAG C A	cytoplasm;DNA binding;nascent polypeptide-associated complex;nucleus;protein transport;transcription;translation
TA1-1782373-1_1.1.1	rs200437576	-	T	0.0005	6214	CDS	NACA	ENST00000454682_rs200437576_T_0	MIMAT0000071_miR-17*	6204-6223	-21.5	-8.877	0.422	0.476	0.444	seedless	7	U A U U A	CUACAAG GC CU GCU CAG	GAUGUUC CG GA UGA GUC	A AG C A	cytoplasm;DNA binding;nascent polypeptide-associated complex;nucleus;protein transport;transcription;translation
L2-2187481_1.1.0	rs191336152	+	C	NA	4012	3pUTR	PRKCA	ENST00000284384	MIMAT0000071_miR-17*	4001-4017	-24.1	-8.787	0.421	0.598	0.232	6mer	5	C CC G	ACAG GUGCC CUGCAG	UGUU CACGG GACGUC	GA AAGU A	ATP binding;calcium ion binding;cell surface receptor linked signal transduction;diacylglycerol binding;induction of apoptosis by extracellular signals;intracellular signaling cascade;membrane fraction;nucleotide binding;protein amino acid phosphorylation;protein binding;protein kinase C activity;regulation of progression through cell cycle;transferase activity;zinc ion binding
L2-2187481_1.1.1	rs191336152	+	G	0.0005	4012	3pUTR	PRKCA	ENST00000284384_rs191336152_G_0	MIMAT0000071_miR-17*	4001-4017	-22.8	-7.679	0.444	0.584	0.245	seedless	5	C CC G G	ACAG GUGCC UGCAG	UGUU CACGG ACGUC	GA AAGUG A	ATP binding;calcium ion binding;cell surface receptor linked signal transduction;diacylglycerol binding;induction of apoptosis by extracellular signals;intracellular signaling cascade;membrane fraction;nucleotide binding;protein amino acid phosphorylation;protein binding;protein kinase C activity;regulation of progression through cell cycle;transferase activity;zinc ion binding
0727AHS-131026_11.1.0	rs143649632	+	C	NA	576	CDS	FSCN1	ENST00000382361	MIMAT0000071_miR-17*	567-588	-19.3	-1.326	0.423	0.429	0.352	seedless	4	G C CA GAG C	CUACG G CCU CGC GCGG	GAUGU C GGA GUG CGUC	U AC A A A	NA
0727AHS-131026_11.1.1	rs143649632	+	T	0.0018	576	CDS	FSCN1	ENST00000382361_rs143649632_T_0	MIMAT0000071_miR-17*	546-573	-16.8	16.895	0.32	0.516	0.455	seedless	5	C CAC GUAAG AC C	CUACAG GU CC CGCU GCG	GAUGUU CA GG GUGA CGU	C AA CA	NA
L2-1845616_1.1.0	rs186277663	+	C	NA	1682	3pUTR	VIM	ENST00000224237	MIMAT0000071_miR-17*	1669-1686	-11.5	-3.837	0.482	0.275	0.545	seedless	1	A AAUAA C U	AUAGG GCU UAGU	UGUUC UGA GUCA	GA ACGGAAG C	cell motility;cytoplasm;cytoskeleton;intermediate filament;protein binding;structural constituent of cytoskeleton;structural molecule activity
L2-1845616_1.1.1	rs186277663	+	G	0.0005	1682	3pUTR	VIM	ENST00000224237_rs186277663_G_0	MIMAT0000071_miR-17*	1669-1686	-17.8	-10.058	0.473	0.282	0.563	6mer	1	A AAUAA U	AUAGG GCUGUAGU	UGUUC UGACGUCA	GA ACGGAAG	cell motility;cytoplasm;cytoskeleton;intermediate filament;protein binding;structural constituent of cytoskeleton;structural molecule activity
L2HS-2027804_1.1.0	rs188830833	-	G	NA	1153	CDS	IRGQ	ENST00000300809	MIMAT0000072_miR-18a	1144-1161	-29.1	-11.787	0.372	0.303	0.399	offset-6mer	4	G U C C	CUGC AC AGAUGCGCCU	GACG UG UCUACGUGGA	GAUA A AU	NA
L2HS-2027804_1.1.1	rs188830833	-	A	0	1153	CDS	IRGQ	ENST00000300809_rs188830833_A_0	MIMAT0000072_miR-18a	1144-1161	-23	-2.757	0.366	0.28	0.415	offset-6mer	4	G U CAA C	CUGC AC AUGCGCCU	GACG UG UACGUGGA	GAUA AUC AU	NA
L2HS-2027820_1.1.0	rs201333127	-	C	NA	1642	CDS	ARVCF	ENST00000263207	MIMAT0000072_miR-18a	1629-1644	-28	-6.944	0.339	0.302	0.298	offset-6mer	4	C C G	CUGC CUGG UGCGCCU	GACG GAUC ACGUGGA	GAUA U U AU	NA
L2HS-2027820_1.1.1	rs201333127	-	A	0.0005	1642	CDS	ARVCF	ENST00000263207_rs201333127_A_0	MIMAT0000072_miR-18a	1615-1630	-25.7	1.931	0.249	0.495	0.264	offset-6mer	4	A G G	CUGCG UGG UGUGCCU	GACGU AUC ACGUGGA	GAUA G U AU	NA
TAON-3475729-1_1.1.0	rs145653853	+	C	NA	433	3pUTR	SMCHD1	ENST00000359193	MIMAT0000072_miR-18a	424-448	-30.1	-11.91	0.405	0.407	0.539	seedless	7	A UUUGUG G C	CUAUCUGUACUAG GCA CU	GAUAGACGUGAUC CGU GA	UA G AU	NA
TAON-3475729-1_1.1.1	rs145653853	+	A	0.0046	433	3pUTR	SMCHD1	ENST00000359193_rs145653853_A_0	MIMAT0000072_miR-18a	424-448	-24.1	-7.459	0.374	0.453	0.573	seedless	7	A A UUUGUG G C	CUAUCUGUA UAG GCA CU	GAUAGACGU AUC CGU GA	G UA G AU	NA
TAON-3475729-1_1.2.0	rs191790137	+	G	NA	442	3pUTR	SMCHD1	ENST00000359193	MIMAT0000072_miR-18a	424-448	-30.1	-11.91	0.405	0.407	0.539	seedless	7	A UUUGUG G C	CUAUCUGUACUAG GCA CU	GAUAGACGUGAUC CGU GA	UA G AU	NA
TAON-3475729-1_1.2.1	rs191790137	+	A	0.0005	442	3pUTR	SMCHD1	ENST00000359193_rs191790137_A_0	MIMAT0000072_miR-18a	424-444	-29.3	-24.435	0.514	0.311	0.56	seedless	7	A UU G A	CUAUCUGUACUAG UGUA C	GAUAGACGUGAUC ACGU G	U G AAU	NA
L2-1044218_1.1.0	rs59287252	-	C	NA	2197	3pUTR	BVES	ENST00000314641	MIMAT0000072_miR-18a	2184-2201	-26.9	-22.212	0.69	0.353	0.26	7mer-A1	5	A C C	CU CACUAGAU CACCUUA	GA GUGAUCUA GUGGAAU	GAUA C C	NA
L2-1044218_1.1.1	rs59287252	-	A	0.07	2197	3pUTR	BVES	ENST00000314641_rs59287252_A_0	MIMAT0000072_miR-18a	2184-2201	-20.3	-18.059	0.772	0.314	0.275	seedless	5	A C A C	CU CACUAGAU CA CUUA	GA GUGAUCUA GU GAAU	GAUA C C G	NA
L2HS-909454_2.1.0	rs201358562	-	T	NA	589	3pUTR	TRAPPC1	ENST00000303731	MIMAT0000072_miR-18a	589-606	-27.5	-0.38	0.202	0.298	0.629	seedless	5	A C	UGUCUGC CUGGG GC CCUU	AUAGACG GAUCU CG GGAA	G U A U U	NA
L2HS-909454_2.1.1	rs201358562	-	C	0.0005	589	3pUTR	TRAPPC1	ENST00000303731_rs201358562_C_0	MIMAT0000072_miR-18a	590-606	-26.4	-2.513	0.208	0.601	0.592	seedless	5	C C	GUCUGC CUGGG GC CCUU	UAGACG GAUCU CG GGAA	GA U A U U	NA
TAON-3475818-1_1.1.0	rs200096390	+	A	NA	270	CDS	EIF4EBP2	ENST00000373218	MIMAT0000072_miR-18a	264-284	-25.4	-7.147	0.459	0.368	0.351	8mer	5	A U CCCUG A	G CACUAG GCACCUUA	C GUGAUC CGUGGAAU	GAUAGA UA	NA
TAON-3475818-1_1.1.1	rs200096390	+	T	0.0005	270	CDS	EIF4EBP2	ENST00000373218_rs200096390_T_0	MIMAT0000072_miR-18a	264-284	-22.7	-6.427	0.484	0.377	0.401	8mer	3	A ACU C A	GUC UGC CUG GCACCUUA	UAG ACG GAU CGUGGAAU	GA U CUA	NA
TAON-3475735-1_1.1.0	rs202147382	-	T	NA	1062	CDS	SASS6	ENST00000287482	MIMAT0000072_miR-18a	1051-1072	-25.6	0.798	0.169	0.285	0.95	seedless	5	A UGAAU A	UCU CACUAGAUGU GCC	AGA GUGAUCUACG UGG	GAU C AAU	NA
TAON-3475735-1_1.1.1	rs202147382	-	C	0.0005	1062	CDS	SASS6	ENST00000287482_rs202147382_C_0	MIMAT0000072_miR-18a	1051-1072	-21.3	5.374	0.176	0.282	0.947	seedless	5	A C UGAAU A	UCU CACUAGA GU GCC	AGA GUGAUCU CG UGG	GAU C A AAU	NA
L1-379750_1.1.0	rs201031914	-	A	NA	671	CDS	PI4KB	ENST00000368875	MIMAT0000072_miR-18a	660-678	-25	-13.826	0.346	0.253	0.321	seedless	3	AUC G	UUGC CUAGAUG CACCU	GACG GAUCUAC GUGGA	GAUA U AU	NA
L1-379750_1.1.1	rs201031914	-	T	0.0005	671	CDS	PI4KB	ENST00000368875_rs201031914_T_0	MIMAT0000072_miR-18a	660-678	-25.4	-9.593	0.374	0.246	0.396	seedless	3	UCC G	UUGC CUAGAUGU ACCU	GACG GAUCUACG UGGA	GAUA U AU	NA
TAON-3475713-1_1.1.0	rs180943987	-	T	NA	798	3pUTR	FAM104A	ENST00000403627	MIMAT0000072_miR-18a	790-802	-22.4	-13.333	0.517	0.462	0.257	seedless	8	G U A	CUGCACUA UGCA	GACGUGAU ACGU	GAUA CU GGAAU	NA
TAON-3475713-1_1.1.1	rs180943987	-	C	0.0018	798	3pUTR	FAM104A	ENST00000403627_rs180943987_C_0	MIMAT0000072_miR-18a	790-802	-21.5	-12.742	0.518	0.457	0.257	seedless	8	G C A	CUGCACUA UGCA	GACGUGAU ACGU	GAUA CU GGAAU	NA
L2HS-2096094_1.1.0	rs190203889	+	A	NA	2328	3pUTR	CUL4A	ENST00000375441	MIMAT0000072_miR-18a	2322-2335	-22.5	-19.574	0.676	0.402	0.238	seedless	5	A A C	CACUAG AUGUACC	GUGAUC UACGUGG	GAUAGAC AAU	cell cycle;cell cycle arrest;DNA repair;G1/S transition of mitotic cell cycle;induction of apoptosis by intracellular signals;negative regulation of cell proliferation;protein binding;ubiquitin cycle
L2HS-2096094_1.1.1	rs190203889	+	C	0.0005	2328	3pUTR	CUL4A	ENST00000375441_rs190203889_C_0	MIMAT0000072_miR-18a	2322-2335	-22.5	-15.09	0.435	0.382	0.219	seedless	5	A C C	CACUAG AUGUACC	GUGAUC UACGUGG	GAUAGAC AAU	cell cycle;cell cycle arrest;DNA repair;G1/S transition of mitotic cell cycle;induction of apoptosis by intracellular signals;negative regulation of cell proliferation;protein binding;ubiquitin cycle
TA1-4106395-1_1.1.0	rs184081055	-	G	NA	358	CDS	DIAPH1	ENST00000398557	MIMAT0000072_miR-18a	355-378	-21.8	-3.621	0.352	0.391	0.545	seedless	6	U CAUAUGG AUC A	UCUGCAU GGAUG CC	AGACGUG UCUAC GG	GAU A GU AAU	actin binding;actin cytoskeleton organization and biogenesis;cellular component organization and biogenesis;cytoskeleton;profilin binding;receptor binding;Rho GTPase binding;sensory perception of sound
TA1-4106395-1_1.1.1	rs184081055	-	A	0.0005	358	CDS	DIAPH1	ENST00000398557_rs184081055_A_0	MIMAT0000072_miR-18a	355-378	-15.2	1.747	0.362	0.364	0.516	seedless	3	U A CAUAUGG AUC A	UCU CAU GGAUG CC	AGA GUG UCUAC GG	GAU C A GU AAU	actin binding;actin cytoskeleton organization and biogenesis;cellular component organization and biogenesis;cytoskeleton;profilin binding;receptor binding;Rho GTPase binding;sensory perception of sound
TA1-4106398-1_1.1.0	rs200792657	-	G	NA	1354	CDS	TCP1	ENST00000321394	MIMAT0000072_miR-18a	1354-1372	-22.6	-5.627	0.278	0.573	0.447	7mer-A1	6	C C C	GUCUGCAU GAU UAUCUUA	UAGACGUG CUA GUGGAAU	GA AU C	NA
TA1-4106398-1_1.1.1	rs200792657	-	A	0	1354	CDS	TCP1	ENST00000321394_rs200792657_A_0	MIMAT0000072_miR-18a	1354-1372	-22.3	-5.701	0.272	0.595	0.447	7mer-A1	7	C C C	AUCUGCAU GAU UAUCUUA	UAGACGUG CUA GUGGAAU	GA AU C	NA
L1-84481_4.1.0	rs140349266	+	G	NA	637	CDS	RPL7A	ENST00000323345	MIMAT0000072_miR-18a	624-641	-22.3	-0.4	0.303	0.341	0.548	6mer	6	C CAC U C	CUGCAC UG CGCCUU	GACGUG AC GUGGAA	GAUA AUCU U	cytosolic large ribosomal subunit (sensu Eukaryota);intracellular;membrane fraction;polysomal ribosome;ribosome;ribosome biogenesis and assembly;RNA binding;structural constituent of ribosome;translation
L1-84481_4.1.1	rs140349266	+	A	0.0023	637	CDS	RPL7A	ENST00000323345_rs140349266_A_0	MIMAT0000072_miR-18a	624-641	-22.7	-3.79	0.379	0.346	0.554	6mer	6	C CAC U C	CUGCAC UG CACCUU	GACGUG AC GUGGAA	GAUA AUCU U	cytosolic large ribosomal subunit (sensu Eukaryota);intracellular;membrane fraction;polysomal ribosome;ribosome;ribosome biogenesis and assembly;RNA binding;structural constituent of ribosome;translation
L2HS-1190806_2.1.0	rs59085681	-	G	NA	589	CDS	GNB2L1	ENST00000512805	MIMAT0000072_miR-18a	583-596	-19.7	0.551	0.252	0.44	0.251	seedless	5	C C	UCUGCG GGGU CACU	AGACGU UCUA GUGG	GAU GA C AAU	cell soma;cytoplasm;protein kinase C activation;protein kinase C binding;receptor binding;signal transduction
L2HS-1190806_2.1.1	rs59085681	-	A	0.01	589	CDS	GNB2L1	ENST00000512805_rs59085681_A_0	MIMAT0000072_miR-18a	583-596	-19.7	2.162	0.204	0.438	0.233	seedless	5	C C	UCUGCG AGGU CACU	AGACGU UCUA GUGG	GAU GA C AAU	cell soma;cytoplasm;protein kinase C activation;protein kinase C binding;receptor binding;signal transduction
TAON-3475629-1_1.1.0	rs138558207	-	C	NA	1391	3pUTR	CSDA	ENST00000228251	MIMAT0000072_miR-18a	1389-1403	-19.1	-8.673	0.479	0.354	0.546	seedless	3	C G A	AUC GCA GGUG ACCU	UAG CGU CUAC UGGA	GA A GAU G AU	NA
TAON-3475629-1_1.1.1	rs138558207	-	T	0.01	1391	3pUTR	CSDA	ENST00000228251_rs138558207_T_0	MIMAT0000072_miR-18a	1369-1384	-18.3	-0.223	0.347	0.495	0.484	7mer-m8	2	G UCCUCAG C	GC GCACCUU	CG CGUGGAA	GAUAGA UGAUCUA U	NA
TA1-4106376-1_1.1.0	rs186031986	-	G	NA	1526	3pUTR	PON2	ENST00000433091	MIMAT0000072_miR-18a	1523-1546	-19.3	-2.473	0.295	0.32	0.405	6mer	5	U AA UAAGCCU U	UUUGCAC AG CACCUU	AGACGUG UC GUGGAA	GAU A UAC U	NA
TA1-4106376-1_1.1.1	rs186031986	-	C	0.0009	1526	3pUTR	PON2	ENST00000433091_rs186031986_C_0	MIMAT0000072_miR-18a	1557-1578	-17.1	-1.137	0.362	0.386	0.616	seedless	4	A CAGA A UC G	CUGC AC UGGAU CACU	GACG UG AUCUA GUGG	GAUA C AAU	NA
L2HS-2951526_1.1.0	rs146298009	+	T	NA	1987	3pUTR	GRK6	ENST00000355472	MIMAT0000073_miR-19a	1959-1990	-21.5	1.079	0.388	0.409	0.377	seedless	10	A CAGU CUUCCCCA C C	CAGUUUUGCA GAU UUGU CA	GUCAAAACGU CUA AACG GU	A AU U	NA
L2HS-2951526_1.1.1	rs146298009	+	C	0.0014	1987	3pUTR	GRK6	ENST00000355472_rs146298009_C_0	MIMAT0000073_miR-19a	1959-1990	-23.1	2.192	0.402	0.37	0.366	seedless	10	A CAGU CUUCCCCA C C	CAGUUUUGCA GAU UUGC CA	GUCAAAACGU CUA AACG GU	A AU U	NA
L2HS-1224702_2.1.0	rs182608878	-	A	NA	2230	3pUTR	KDELR2	ENST00000258739	MIMAT0000073_miR-19a	2229-2249	-12.8	2.412	0.478	0.464	0.233	seedless	4	G AU G UUUC U	UAGU UUUG C UGCAU	GUCA AAAC G ACGUG	A UAUCUAA U	NA
L2HS-1224702_2.1.1	rs182608878	-	G	0.0005	2230	3pUTR	KDELR2	ENST00000258739_rs182608878_G_0	MIMAT0000073_miR-19a	2228-2249	-12.4	7.444	0.41	0.418	0.377	seedless	2	U G UUU C UC U	GU GUAU GG UU UGCAU	CA CGUA UC AA ACGUG	AGU AAA U U	NA
L2-702009_1.1.0	rs138689178	+	T	NA	616	CDS	NUTF2	ENST00000219169	MIMAT0000074_miR-19b	606-627	-26.2	-11.573	0.464	0.454	0.347	7mer-m8	3	A ACGA U C	UCA UGC UGGGUUUGCAC	AGU ACG ACCUAAACGUG	CAAA U U	NA
L2-702009_1.1.1	rs138689178	+	C	0.0005	616	CDS	NUTF2	ENST00000219169_rs138689178_C_0	MIMAT0000074_miR-19b	606-627	-26.2	-9.275	0.367	0.423	0.379	7mer-m8	3	A ACGA C C	UCA UGC UGGGUUUGCAC	AGU ACG ACCUAAACGUG	CAAA U U	NA
L1HS-345935_3.1.0	rs61737832	+	A	NA	1548	CDS	EIF3L	ENST00000412331	MIMAT0000074_miR-19b	1536-1550	-23.2	-8.243	0.164	0.448	0.378	offset-6mer	2	A U	UGU UGGGUUUGCAUA	ACG ACCUAAACGUGU	AGUCAAA U	NA
L1HS-345935_3.1.1	rs61737832	+	G	0.0041	1548	CDS	EIF3L	ENST00000412331_rs61737832_G_0	MIMAT0000074_miR-19b	1536-1548	-20.3	-6.726	0.203	0.418	0.381	offset-6mer	2	A U	UGU UGGGUUUGCG	ACG ACCUAAACGU	AGUCAAA U GU	NA
L2HS-2039028_1.1.0	rs117423418	-	G	NA	4341	3pUTR	RBM12B	ENST00000399300	MIMAT0000075_miR-20a	4340-4362	-34.7	-16.178	0.356	0.583	0.34	8mer	5	G AG C	UGCU GCACUGUAAGCACUUUA	AUGG CGUGAUAUUCGUGAAAU	G A	NA
L2HS-2039028_1.1.1	rs117423418	-	A	0.0018	4341	3pUTR	RBM12B	ENST00000399300_rs117423418_A_0	MIMAT0000075_miR-20a	4340-4362	-34.7	-21.202	0.454	0.436	0.354	8mer	5	G AG C	UACU GCACUGUAAGCACUUUA	AUGG CGUGAUAUUCGUGAAAU	G A	NA
L2HS-699283_3.1.0	rs150855660	+	C	NA	1026	CDS	ARPC2	ENST00000295685	MIMAT0000075_miR-20a	1008-1036	-29.4	-15.189	0.568	0.522	0.479	seedless	12	A CCACAUC C A	CUACCUGCACUA AAGUGCU UA	GAUGGACGUGAU UUCGUGA AU	A A	NA
L2HS-699283_3.1.1	rs150855660	+	A	0.0023	1026	CDS	ARPC2	ENST00000295685_rs150855660_A_0	MIMAT0000075_miR-20a	1008-1036	-29.4	-18.258	0.616	0.508	0.466	seedless	12	A CCACAUA C A	CUACCUGCACUA AAGUGCU UA	GAUGGACGUGAU UUCGUGA AU	A A	NA
L2HS-1384784_2.1.0	rs181163958	-	C	NA	2856	3pUTR	CCDC47	ENST00000225726	MIMAT0000075_miR-20a	2848-2864	-29	-12.11	0.361	0.205	0.252	offset-6mer	6	G A	UAUCUGCAC GAGCACUU	AUGGACGUG UUCGUGAA	G AUA AU	NA
L2HS-1384784_2.1.1	rs181163958	-	T	0.0005	2856	3pUTR	CCDC47	ENST00000225726_rs181163958_T_0	MIMAT0000075_miR-20a	2848-2864	-28.2	-13.707	0.425	0.204	0.295	offset-6mer	5	G A	UAUCUGCAU GAGCACUU	AUGGACGUG UUCGUGAA	G AUA AU	NA
TA1-4080926-1_1.1.0	rs144063500	-	A	NA	308	CDS	ZNF706	ENST00000311212	MIMAT0000075_miR-20a	301-323	-29.5	-15.576	0.403	0.431	0.547	seedless	10	A GUCU A A	UACCUGCACU GUAGG CAC	AUGGACGUGA UAUUC GUG	G AAAU	NA
TA1-4080926-1_1.1.1	rs144063500	-	T	0.0005	308	CDS	ZNF706	ENST00000311212_rs144063500_T_0	MIMAT0000075_miR-20a	301-323	-28	-8.302	0.339	0.369	0.648	seedless	7	A UCUGU A A	UACCUGC CUGUAGG CAC	AUGGACG GAUAUUC GUG	G U AAAU	NA
L2HS-3086722_1.1.0	rs201828400	-	A	NA	1622	3pUTR	NAP1L1	ENST00000261182	MIMAT0000075_miR-20a	1616-1634	-29.5	-19.299	0.407	0.308	0.524	seedless	9	A AU A	ACCUGCACUGUA AGC CU	UGGACGUGAUAU UCG GA	GA U AAU	NA
L2HS-3086722_1.1.1	rs201828400	-	T	0.0005	1622	3pUTR	NAP1L1	ENST00000261182_rs201828400_T_0	MIMAT0000075_miR-20a	1616-1634	-24.8	-15.577	0.505	0.252	0.515	seedless	6	A U AU A	ACCUGC CUGUA AGC CU	UGGACG GAUAU UCG GA	GA U U AAU	NA
TAON-3454440-1_1.1.0	rs28670961	+	C	NA	4147	3pUTR	RBL2	ENST00000262133	MIMAT0000075_miR-20a	4146-4169	-28.4	-10.858	0.409	0.329	0.234	8mer	5	A AAGUGG G	ACCUGUAU AGGCACUUUA	UGGACGUG UUCGUGAAAU	GA AUA	cell cycle;chromatin modification;DNA binding;negative regulation of progression through cell cycle;nucleus;protein binding;regulation of lipid kinase activity;regulation of transcription, DNA-dependent;transcription
TAON-3454440-1_1.1.1	rs28670961	+	T	0.04	4147	3pUTR	RBL2	ENST00000262133_rs28670961_T_0	MIMAT0000075_miR-20a	4146-4169	-25.8	-6.569	0.386	0.377	0.235	8mer	3	A AAGUGG G	AUCUGUAU AGGCACUUUA	UGGACGUG UUCGUGAAAU	GA AUA	cell cycle;chromatin modification;DNA binding;negative regulation of progression through cell cycle;nucleus;protein binding;regulation of lipid kinase activity;regulation of transcription, DNA-dependent;transcription
TAON-3454337-1_1.1.0	rs3781567	-	G	NA	2600	3pUTR	RUFY2	ENST00000388768	MIMAT0000075_miR-20a	2592-2618	-28.9	-15.414	0.484	0.29	0.39	8mer	6	G G UCUCU U A	UGCCUGCA U UAA GCACUUUA	AUGGACGU A AUU CGUGAAAU	G G U	NA
TAON-3454337-1_1.1.1	rs3781567	-	A	0.19	2600	3pUTR	RUFY2	ENST00000388768_rs3781567_A_0	MIMAT0000075_miR-20a	2592-2618	-28.4	-17.143	0.563	0.324	0.389	8mer	6	G AUUCUCU U A	UGCCUGCA UAA GCACUUUA	AUGGACGU AUU CGUGAAAU	G GAU	NA
L2-750875_1.1.0	rs188009120	+	A	NA	1273	3pUTR	YBX1	ENST00000321358	MIMAT0000075_miR-20a	1258-1281	-25.9	-14.023	0.341	0.348	0.38	seedless	5	A UUAU C G	CUAUCUGCA CUAUG AGCAU	GAUGGACGU GAUAU UCGUG	AAAU	DNA binding;double-stranded DNA binding;mRNA processing;nucleus;protein binding;regulation of transcription, DNA-dependent;RNA binding;RNA splicing;single-stranded DNA binding;transcription;transcription factor activity;transcription from RNA polymerase II promoter;transcriptional repressor activity
L2-750875_1.1.1	rs188009120	+	G	0.0005	1273	3pUTR	YBX1	ENST00000321358_rs188009120_G_0	MIMAT0000075_miR-20a	1258-1276	-26.7	-14.423	0.354	0.331	0.388	seedless	5	A CU A	CUAUCUGCAUUAU GUGC	GAUGGACGUGAUA CGUG	UU AAAU	DNA binding;double-stranded DNA binding;mRNA processing;nucleus;protein binding;regulation of transcription, DNA-dependent;RNA binding;RNA splicing;single-stranded DNA binding;transcription;transcription factor activity;transcription from RNA polymerase II promoter;transcriptional repressor activity
TAON-3454541-1_1.1.0	rs200597926	-	C	NA	197	CDS	SELENBP1	ENST00000368868	MIMAT0000075_miR-20a	173-206	-25.4	-2.272	0.483	0.354	0.219	seedless	8	U C CAUUUACCGAAACAC G	CUACCUGC CUG AGGCACU	GAUGGACG GAU UUCGUGA	U A AAU	NA
TAON-3454541-1_1.1.1	rs200597926	-	G	0.0005	197	CDS	SELENBP1	ENST00000368868_rs200597926_G_0	MIMAT0000075_miR-20a	173-206	-25.4	2.099	0.483	0.358	0.216	seedless	8	U C CAUUUACCGAAAGAC G	CUACCUGC CUG AGGCACU	GAUGGACG GAU UUCGUGA	U A AAU	NA
L1HS-75266_10.1.0	rs146502858	+	C	NA	5755	3pUTR	NCOA3	ENST00000340189	MIMAT0000075_miR-20a	5752-5771	-24.2	-20.458	0.607	0.377	0.491	7mer-m8	4	A A U	UACC G ACUA AGCACUUUG	AUGG C UGAU UCGUGAAAU	G A G AU	acyltransferase activity;androgen receptor binding;androgen receptor signaling pathway;histone acetyltransferase activity;nucleus;positive regulation of transcription, DNA-dependent;protein binding;signal transducer activity;signal transduction;thyroid hormone receptor binding;transcription coactivator activity;transcription regulator activity;transferase activity
L1HS-75266_10.1.1	rs146502858	+	G	0.0005	5755	3pUTR	NCOA3	ENST00000340189_rs146502858_G_0	MIMAT0000075_miR-20a	5752-5771	-23	-20.349	0.684	0.537	0.605	7mer-m8	4	GA A U	UAC G ACUA AGCACUUUG	AUG C UGAU UCGUGAAAU	G GA G AU	acyltransferase activity;androgen receptor binding;androgen receptor signaling pathway;histone acetyltransferase activity;nucleus;positive regulation of transcription, DNA-dependent;protein binding;signal transducer activity;signal transduction;thyroid hormone receptor binding;transcription coactivator activity;transcription regulator activity;transferase activity
TAON-3454269-1_1.1.0	rs200824272	-	T	NA	504	CDS	DCI	ENST00000301729	MIMAT0000075_miR-20a	493-510	-22.4	6.881	0.218	0.398	0.28	seedless	5	A CCC G U	GCCUGC GCUG AGGC	UGGACG UGAU UUCG	GA A UGAAAU	NA
TAON-3454269-1_1.1.1	rs200824272	-	A	0.0005	504	CDS	DCI	ENST00000301729_rs200824272_A_0	MIMAT0000075_miR-20a	493-510	-19.4	-4.327	0.369	0.383	0.287	seedless	5	A CCC AGG U	GCCUGC GC AGGC	UGGACG UG UUCG	GA AUA UGAAAU	NA
TAON-3454681-1_1.1.0	rs2230607	-	C	NA	1038	CDS	PTPRS	ENST00000357368	MIMAT0000075_miR-20a	1027-1046	-22.2	11.447	0.211	0.52	0.179	seedless	6	C GUG C U G	ACCUGC GC GUGGGC C	UGGACG UG UAUUCG G	GA A U AAAU	cell adhesion;hydrolase activity;integral to plasma membrane;membrane;protein amino acid dephosphorylation;protein binding;protein tyrosine phosphatase activity;receptor activity;transmembrane receptor protein tyrosine phosphatase activity;transmembrane receptor protein tyrosine phosphatase signaling pathway
TAON-3454681-1_1.1.1	rs2230607	-	T	0.08	1038	CDS	PTPRS	ENST00000357368_rs2230607_T_0	MIMAT0000075_miR-20a	1027-1046	-26.4	5.513	0.21	0.519	0.174	seedless	6	C GUG U G	ACCUGC GCUGUGGGC C	UGGACG UGAUAUUCG G	GA U AAAU	cell adhesion;hydrolase activity;integral to plasma membrane;membrane;protein amino acid dephosphorylation;protein binding;protein tyrosine phosphatase activity;receptor activity;transmembrane receptor protein tyrosine phosphatase activity;transmembrane receptor protein tyrosine phosphatase signaling pathway
TAON-3454681-1_1.2.0	rs61757816	-	C	NA	1032	CDS	PTPRS	ENST00000357368	MIMAT0000075_miR-20a	1027-1046	-22.2	11.447	0.211	0.52	0.179	seedless	6	C GUG C U G	ACCUGC GC GUGGGC C	UGGACG UG UAUUCG G	GA A U AAAU	cell adhesion;hydrolase activity;integral to plasma membrane;membrane;protein amino acid dephosphorylation;protein binding;protein tyrosine phosphatase activity;receptor activity;transmembrane receptor protein tyrosine phosphatase activity;transmembrane receptor protein tyrosine phosphatase signaling pathway
TAON-3454681-1_1.2.1	rs61757816	-	T	0.01	1032	CDS	PTPRS	ENST00000357368_rs61757816_T_0	MIMAT0000075_miR-20a	1027-1046	-21.3	10.448	0.251	0.513	0.178	seedless	5	C GUG C U G	ACCUGU GC GUGGGC C	UGGACG UG UAUUCG G	GA A U AAAU	cell adhesion;hydrolase activity;integral to plasma membrane;membrane;protein amino acid dephosphorylation;protein binding;protein tyrosine phosphatase activity;receptor activity;transmembrane receptor protein tyrosine phosphatase activity;transmembrane receptor protein tyrosine phosphatase signaling pathway
TA1-4080914-1_1.1.0	rs140484641	+	G	NA	1861	CDS	BACH1	ENST00000286800	MIMAT0000075_miR-20a	1849-1863	-25.4	-16.468	0.381	0.5	0.483	seedless	6	A UG G	U CUGCAC AGCGCU	A GACGUG UCGUGA	G UG AUAU AAU	NA
TA1-4080914-1_1.1.1	rs140484641	+	A	0.0005	1861	CDS	BACH1	ENST00000286800_rs140484641_A_0	MIMAT0000075_miR-20a	1849-1863	-25.8	-16.544	0.359	0.485	0.489	seedless	6	A UG G	U CUGCAC AGCACU	A GACGUG UCGUGA	G UG AUAU AAU	NA
TAON-3454379-1_1.1.0	rs150629797	-	C	NA	717	CDS	TMEM66	ENST00000256255	MIMAT0000075_miR-20a	683-717	-22.3	7.135	0.358	0.399	0.395	seedless	6	G GAAACUGAAGGAGU GAAAGC G	GCCUGCA CUG AGCAC	UGGACGU GAU UCGUG	GA AU AAAU	NA
TAON-3454379-1_1.1.1	rs150629797	-	T	0.0009	717	CDS	TMEM66	ENST00000256255_rs150629797_T_0	MIMAT0000075_miR-20a	683-713	-20.8	8.051	0.29	0.398	0.449	seedless	6	G GAAACUGAAGGAGU GA G	GCCUGCA CUG AAGCA	UGGACGU GAU UUCGU	GA A GAAAU	NA
L2HS-374278_4.1.0	rs16974598	+	A	NA	2874	3pUTR	USP10	ENST00000219473	MIMAT0000075_miR-20a	2863-2874	-21.1	7.214	0.101	0.385	0.635	seedless	7	U C A	CCUGCAC AGCA	GGACGUG UCGU	GAU AUAU GAAAU	NA
L2HS-374278_4.1.1	rs16974598	+	G	0.02	2874	3pUTR	USP10	ENST00000219473_rs16974598_G_0	MIMAT0000075_miR-20a	2863-2874	-20.4	7.635	0.105	0.387	0.637	seedless	7	U C A	CCUGCAC AGCG	GGACGUG UCGU	GAU AUAU GAAAU	NA
TA1-4081091-1_1.1.0	rs141127758	-	C	NA	5758	CDS	DLG5	ENST00000372391	MIMAT0000075_miR-20a	5752-5775	-21.3	2.358	0.295	0.602	0.408	seedless	5	A CC C AGAAU G	GCCUGC GCU UAGG GCU	UGGACG UGA AUUC UGA	GA U G AAU	NA
TA1-4081091-1_1.1.1	rs141127758	-	T	0.0005	5758	CDS	DLG5	ENST00000372391_rs141127758_T_0	MIMAT0000075_miR-20a	5752-5775	-21.4	-0.451	0.265	0.608	0.446	seedless	5	A UCGCU G AAU G	GCCUGC CUA GAG GCU	UGGACG GAU UUC UGA	GA U A G AAU	NA
TA1-4081033-1_1.1.0	rs202149476	+	A	NA	625	CDS	UBE2C	ENST00000356455	MIMAT0000075_miR-20a	613-638	-22.4	-9.166	0.573	0.161	0.474	seedless	7	G AAGAAACCU CA G	UACCUGC ACU AAGCA	AUGGACG UGA UUCGU	G UA GAAAU	NA
TA1-4081033-1_1.1.1	rs202149476	+	G	0	625	CDS	UBE2C	ENST00000356455_rs202149476_G_0	MIMAT0000075_miR-20a	613-628	-24.7	-17.452	0.518	0.167	0.502	seedless	8	G AG A	UACCUGCA AAGC CU	AUGGACGU UUCG GA	G GAUA U AAU	NA
TA1-4081033-1_1.2.0	rs187608783	+	C	NA	630	CDS	UBE2C	ENST00000356455	MIMAT0000075_miR-20a	613-638	-22.4	-9.166	0.573	0.161	0.474	seedless	7	G AAGAAACCU CA G	UACCUGC ACU AAGCA	AUGGACG UGA UUCGU	G UA GAAAU	NA
TA1-4081033-1_1.2.1	rs187608783	+	T	0.0005	630	CDS	UBE2C	ENST00000356455_rs187608783_T_0	MIMAT0000075_miR-20a	613-638	-23.9	-12.164	0.551	0.153	0.452	seedless	8	G AGAAAC UCA G	UACCUGCA CUAU AAGCA	AUGGACGU GAUA UUCGU	G GAAAU	NA
L1HS-98107_8.1.0	rs1047440	-	G	NA	3645	3pUTR	CEP120	ENST00000306467	MIMAT0000075_miR-20a	3626-3647	-19.9	-3.804	0.384	0.391	0.504	seedless	6	A U U AAA G	UAUC UGCACU UAA CGCU	AUGG ACGUGA AUU GUGA	G U C AAU	NA
L1HS-98107_8.1.1	rs1047440	-	A	0.44	3645	3pUTR	CEP120	ENST00000306467_rs1047440_A_0	MIMAT0000075_miR-20a	3626-3647	-20.3	-3.714	0.387	0.389	0.51	seedless	6	A U U AAA G	UAUC UGCACU UAA CACU	AUGG ACGUGA AUU GUGA	G U C AAU	NA
L2-1052823_1.1.0	rs200111766	-	G	NA	2857	CDS	DLC1	ENST00000276297	MIMAT0000075_miR-20a	2852-2875	-20.9	-2.258	0.374	0.442	0.519	seedless	5	A G UUCCCCA U C	GCCU GCACU AAGC CU	UGGA CGUGA UUCG GA	GA UA U AAU	cytoplasm;cytoskeleton organization and biogenesis;GTPase activator activity;intracellular;negative regulation of cell growth;protein binding;regulation of cell adhesion;Rho GTPase activator activity;signal transduction
L2-1052823_1.1.1	rs200111766	-	C	0.0005	2857	CDS	DLC1	ENST00000276297_rs200111766_C_0	MIMAT0000075_miR-20a	2852-2875	-20.9	-1.58	0.503	0.33	0.482	seedless	4	A C UUCCCCA U C	GCCUG CACU AAGC CU	UGGAC GUGA UUCG GA	GA UA U AAU	cytoplasm;cytoskeleton organization and biogenesis;GTPase activator activity;intracellular;negative regulation of cell growth;protein binding;regulation of cell adhesion;Rho GTPase activator activity;signal transduction
TAON-625136-1_2.1.0	rs190986795	-	A	NA	703	CDS	MAD1L1	ENST00000406869	MIMAT0000075_miR-20a	691-704	-20.6	-12.519	0.575	0.302	0.4	seedless	4	G A G	UACC GCA GAGCAU	AUGG CGU UUCGUG	G A GAUA AAAU	cell cycle;cell division;centrosome;mitotic anaphase;mitotic checkpoint;mitotic metaphase;mitotic telophase;molecular_function;nucleus;spindle
TAON-625136-1_2.1.1	rs190986795	-	G	0.0005	703	CDS	MAD1L1	ENST00000406869_rs190986795_G_0	MIMAT0000075_miR-20a	679-698	-20.5	-4.704	0.379	0.395	0.533	seedless	4	U AGA G CC G	CUGC UGCA UA AGCA	GAUG ACGU AU UCGU	G G AU GAAAU	cell cycle;cell division;centrosome;mitotic anaphase;mitotic checkpoint;mitotic metaphase;mitotic telophase;molecular_function;nucleus;spindle
L1-962246_1.1.0	rs78186857	+	T	NA	1172	CDS	MLXIP	ENST00000319080	MIMAT0000075_miR-20a	1157-1174	-20.3	-10.763	0.516	0.357	0.491	seedless	4	U CA CU C	CUGCCU GCAC GUAC	GAUGGA CGUG CGUG	AUAUU AAAU	NA
L1-962246_1.1.1	rs78186857	+	A	0.0005	1172	CDS	MLXIP	ENST00000319080_rs78186857_A_0	MIMAT0000075_miR-20a	1155-1168	-20.2	-10.672	0.399	0.422	0.455	seedless	4	C C C	AUCUGC CU AGCAC	UGGACG GA UCGUG	GA U UAU AAAU	NA
TA1-735676-1_2.1.0	rs200445138	+	A	NA	1312	CDS	MRS2	ENST00000378386	MIMAT0000075_miR-20a	1304-1326	-20.7	-12.516	0.572	0.452	0.377	seedless	3	U AU UU C	UGCCU C CUAUG GGC CUUUA	AUGGA G GAUAU UCG GAAAU	G C U U	NA
TA1-735676-1_2.1.1	rs200445138	+	G	0.0005	1312	CDS	MRS2	ENST00000378386_rs200445138_G_0	MIMAT0000075_miR-20a	1304-1326	-21.3	-12.286	0.556	0.435	0.391	seedless	3	U C UG AU UU C	UGCCU C UG GGC CUUUA	AUGGA G AU UCG GAAAU	G C UG AU U	NA
TA1-735676-1_2.2.0	rs34314832	+	T	NA	1313	CDS	MRS2	ENST00000378386	MIMAT0000075_miR-20a	1304-1326	-20.7	-12.516	0.572	0.452	0.377	seedless	3	U AU UU C	UGCCU C CUAUG GGC CUUUA	AUGGA G GAUAU UCG GAAAU	G C U U	NA
TA1-735676-1_2.2.1	rs34314832	+	C	0.0009	1313	CDS	MRS2	ENST00000378386_rs34314832_C_0	MIMAT0000075_miR-20a	1304-1326	-18.1	-9.797	0.573	0.451	0.381	seedless	3	U CGAU UU C	UGCCU C CUA GGC CUUUA	AUGGA G GAU UCG GAAAU	G C U AU U	NA
TAON-3454381-1_1.1.0	rs7004887	-	C	NA	502	3pUTR	RPL30	ENST00000287038	MIMAT0000075_miR-20a	486-507	-18.9	-1.544	0.26	0.534	0.457	seedless	7	C AACCUUAAACCU A	ACCUGCA GCA	UGGACGU CGU	GA GAUAUU GAAAU	cytosolic large ribosomal subunit (sensu Eukaryota);intracellular;ribosome;RNA binding;structural constituent of ribosome;translation
TAON-3454381-1_1.1.1	rs7004887	-	G	0.01	502	3pUTR	RPL30	ENST00000287038_rs7004887_G_0	MIMAT0000075_miR-20a	486-506	-21.5	-3.002	0.241	0.538	0.427	seedless	7	C AAC UA U A	ACCUGCA CU AAGC GC	UGGACGU GA UUCG UG	GA UA AAAU	cytosolic large ribosomal subunit (sensu Eukaryota);intracellular;ribosome;RNA binding;structural constituent of ribosome;translation
TA1-4080919-1_1.1.0	rs480727	+	A	NA	838	CDS	CDT1	ENST00000301019	MIMAT0000075_miR-20a	823-839	-18.3	-8.712	0.48	0.375	0.466	seedless	4	C U AGGAU C	ACCU CA GGCAC	UGGA GU UCGUG	GA C GAUAU AAAU	cell cycle;DNA binding;DNA replication;DNA replication checkpoint;nucleus;protein binding;regulation of DNA replication initiation;regulation of S phase of mitotic cell cycle;replication fork
TA1-4080919-1_1.1.1	rs480727	+	G	0.57	838	CDS	CDT1	ENST00000301019_rs480727_G_0	MIMAT0000075_miR-20a	823-839	-17.9	-7.107	0.46	0.368	0.491	seedless	4	C U AGGAU C	ACCU CA GGCGC	UGGA GU UCGUG	GA C GAUAU AAAU	cell cycle;DNA binding;DNA replication;DNA replication checkpoint;nucleus;protein binding;regulation of DNA replication initiation;regulation of S phase of mitotic cell cycle;replication fork
TA1-4080908-1_1.1.0	rs200693926	-	G	NA	286	CDS	L2HGDH	ENST00000267436	MIMAT0000075_miR-20a	283-302	-18.7	6.112	0.259	0.417	0.386	6mer	5	U ACAUCCAU C	CCUGCG CACUUU	GGACGU GUGAAA	GAU GAUAUUC U	NA
TA1-4080908-1_1.1.1	rs200693926	-	C	0.0005	286	CDS	L2HGDH	ENST00000267436_rs200693926_C_0	MIMAT0000075_miR-20a	303-334	-12.2	10.361	0.408	0.33	0.454	seedless	3	U GG U GAAAAG AAAGA G	CUAUU UGU CUG GAG UUUA	GAUGG ACG GAU UUC AAAU	U A GUG	NA
TAON-826271-1_1.1.0	rs148260913	-	C	NA	1486	3pUTR	C11orf68	ENST00000449692	MIMAT0000075_miR-20a	1455-1488	-19.8	2.75	0.434	0.322	0.431	seedless	4	A ACC CCCCCCUUCCUU U	GCCUGU ACUGU GGC ACUU	UGGACG UGAUA UCG UGAA	GA U AU	NA
TAON-826271-1_1.1.1	rs148260913	-	T	0.0014	1486	3pUTR	C11orf68	ENST00000449692_rs148260913_T_0	MIMAT0000075_miR-20a	1455-1466	-19.7	-8.745	0.411	0.301	0.387	seedless	4	A G	GCCUGUAC CACU	UGGACGUG GUGA	GA AUAUUC AAU	NA
TAON-826271-1_1.2.0	rs56335403	-	C	NA	1469	3pUTR	C11orf68	ENST00000449692	MIMAT0000075_miR-20a	1455-1488	-19.8	2.75	0.434	0.322	0.431	seedless	4	A ACC CCCCCCUUCCUU U	GCCUGU ACUGU GGC ACUU	UGGACG UGAUA UCG UGAA	GA U AU	NA
TAON-826271-1_1.2.1	rs56335403	-	T	0.01	1469	3pUTR	C11orf68	ENST00000449692_rs56335403_T_0	MIMAT0000075_miR-20a	1455-1488	-20.5	-0.12	0.47	0.33	0.421	seedless	4	A ACC UCCCCCUUCCUU U	GCCUGU ACUGU GGC ACUU	UGGACG UGAUA UCG UGAA	GA U AU	NA
L2HS-2039154_1.1.0	rs190286145	+	T	NA	547	CDS	TBC1D15	ENST00000319106	MIMAT0000075_miR-20a	542-559	-19.9	2.259	0.288	0.229	0.208	6mer	5	U C U C	CU CCUGC CUA CACUUU	GA GGACG GAU GUGAAA	U U AUUC U	NA
L2HS-2039154_1.1.1	rs190286145	+	G	0.0009	547	CDS	TBC1D15	ENST00000319106_rs190286145_G_0	MIMAT0000075_miR-20a	542-559	-15.8	4.776	0.274	0.223	0.226	6mer	3	U C G U C	CU CC GC CUA CACUUU	GA GG CG GAU GUGAAA	U A U AUUC U	NA
TAON-3454776-1_1.1.0	rs148028338	+	C	NA	936	CDS	RPL31	ENST00000264258	MIMAT0000075_miR-20a	927-942	-18.9	-10.794	0.423	0.478	0.448	6mer	6	G UAC C	UACCUGU CACUUU	AUGGACG GUGAAA	G UGAUAUUC U	NA
TAON-3454776-1_1.1.1	rs148028338	+	A	0.0009	936	CDS	RPL31	ENST00000264258_rs148028338_A_0	MIMAT0000075_miR-20a	927-942	-20	-16.056	0.606	0.371	0.421	6mer	6	G C	UACCUGU UAA CACUUU	AUGGACG AUU GUGAAA	G UGAU C U	NA
TAON-3454598-1_1.1.0	rs145377510	+	A	NA	609	CDS	PPAN	ENST00000253107	MIMAT0000075_miR-20a	591-616	-18.6	-13.071	0.603	0.386	0.387	seedless	5	A UCCCCUCCAUCA GU A	ACCUGU AC GCAC	UGGACG UG CGUG	GA AUAUU AAAU	nucleus;protein binding;RNA splicing
TAON-3454598-1_1.1.1	rs145377510	+	G	0.0005	609	CDS	PPAN	ENST00000253107_rs145377510_G_0	MIMAT0000075_miR-20a	591-616	-18.9	-13.546	0.561	0.404	0.43	seedless	5	A UCCCCUCCAUCA GU A	ACCUGU GC GCAC	UGGACG UG CGUG	GA AUAUU AAAU	nucleus;protein binding;RNA splicing
TA1-4080947-1_1.1.0	rs144369706	+	C	NA	2650	CDS	ZNF331	ENST00000253144	MIMAT0000075_miR-20a	2647-2665	-17.8	0.195	0.413	0.489	0.563	seedless	4	C GAA AG G	CUAC UGUA GAGUGC	GAUG ACGU UUCGUG	G GAUA AAAU	DNA binding;intracellular;metal ion binding;nucleus;regulation of transcription, DNA-dependent;transcription;zinc ion binding
TA1-4080947-1_1.1.1	rs144369706	+	T	0.0014	2650	CDS	ZNF331	ENST00000253144_rs144369706_T_0	MIMAT0000075_miR-20a	2647-2665	-16.3	3.115	0.367	0.48	0.566	seedless	3	C GAA AG G	CUAU UGUA GAGUGC	GAUG ACGU UUCGUG	G GAUA AAAU	DNA binding;intracellular;metal ion binding;nucleus;regulation of transcription, DNA-dependent;transcription;zinc ion binding
0727A-652083_1.1.0	rs77814222	+	C	NA	2242	CDS	MPHOSPH8	ENST00000361479	MIMAT0000075_miR-20a	2219-2247	-19.6	-3.015	0.393	0.388	0.489	6mer	3	A UG AAGA C UUA A C	CU CUG AC AU GAG CACUUU	GA GAC UG UA UUC GUGAAA	UG G A U	NA
0727A-652083_1.1.1	rs77814222	+	T	0.0005	2242	CDS	MPHOSPH8	ENST00000361479_rs77814222_T_0	MIMAT0000075_miR-20a	2219-2247	-17.6	-0.859	0.39	0.39	0.49	6mer	3	A UG AAGA C UUA A C	CU CUG AC AU GAG UACUUU	GA GAC UG UA UUC GUGAAA	UG G A U	NA
TAON-625123-1_2.1.0	rs182424697	-	T	NA	497	CDS	DDX5	ENST00000225792	MIMAT0000075_miR-20a	474-500	-16.2	2.524	0.417	0.513	0.416	seedless	6	C AAUGUCAUGGAUG U A	CCUGCA UUAU GCA	GGACGU GAUA CGU	GAU UU GAAAU	ATP binding;ATP-dependent helicase activity;cell growth;hydrolase activity;mRNA processing;nucleotide binding;nucleus;positive regulation of transcription;protein binding;RNA binding;RNA helicase activity;RNA splicing;spliceosome;transcription cofactor activity
TAON-625123-1_2.1.1	rs182424697	-	A	0.0005	497	CDS	DDX5	ENST00000225792_rs182424697_A_0	MIMAT0000075_miR-20a	474-500	-17.8	0.159	0.435	0.501	0.422	seedless	6	C AAUGUCAUGGAUG A	CCUGCA UUAU AGCA	GGACGU GAUA UCGU	GAU U GAAAU	ATP binding;ATP-dependent helicase activity;cell growth;hydrolase activity;mRNA processing;nucleotide binding;nucleus;positive regulation of transcription;protein binding;RNA binding;RNA helicase activity;RNA splicing;spliceosome;transcription cofactor activity
TAON-3454288-1_1.1.0	rs151301072	-	C	NA	932	CDS	PHYH	ENST00000263038	MIMAT0000075_miR-20a	911-943	-18.1	8.052	0.365	0.315	0.548	seedless	4	G GAU C CAUUGACGUGAA C	UGCC UGC ACUA GGGCAC	AUGG ACG UGAU UUCGUG	G A AAAU	NA
TAON-3454288-1_1.1.1	rs151301072	-	T	0.0005	932	CDS	PHYH	ENST00000263038_rs151301072_T_0	MIMAT0000075_miR-20a	911-943	-18.1	6.864	0.397	0.313	0.554	seedless	4	G GAU C CAUUGAUGUGAA C	UGCC UGC ACUA GGGCAC	AUGG ACG UGAU UUCGUG	G A AAAU	NA
TAON-3454355-1_1.1.0	rs184149527	+	A	NA	502	CDS	APOA1BP	ENST00000368235	MIMAT0000075_miR-20a	498-507	-15.8	-2.895	0.162	0.447	0.341	seedless	5	A G	CUGCAUU GGU	GACGUGA UCG	GAUG UAU UGAAAU	NA
TAON-3454355-1_1.1.1	rs184149527	+	G	0.0005	502	CDS	APOA1BP	ENST00000368235_rs184149527_G_0	MIMAT0000075_miR-20a	487-507	-12.9	7.319	0.374	0.443	0.43	seedless	4	A CCUCUU CGUU G	GCC CACUG GGU	UGG GUGAU UCG	GA AC AU UGAAAU	NA
L2HS-3654609_1.1.0	rs200107739	-	C	NA	747	CDS	FHL3	ENST00000373016	MIMAT0000075_miR-20a	740-757	-17.3	16.538	0.177	0.501	0.336	seedless	2	A A A CCCU G	UGCC G CGC GGCA	AUGG C GUG UCGU	G A AUAU GAAAU	NA
L2HS-3654609_1.1.1	rs200107739	-	T	0.0005	747	CDS	FHL3	ENST00000373016_rs200107739_T_0	MIMAT0000075_miR-20a	695-715	-16.5	3.53	0.348	0.371	0.471	seedless	4	A G AUCA CGU C	UACC UG GC GGCAU	AUGG AC UG UCGUG	G G AUAU AAAU	NA
TAON-3454354-1_1.1.0	rs200563862	+	A	NA	1243	CDS	EIF2C1	ENST00000373204	MIMAT0000075_miR-20a	1218-1245	-19.1	4.054	0.451	0.565	0.567	seedless	6	C UCCCCUAGA GU G	CUACCU G CUGUAA CAUU	GAUGGA C GAUAUU GUGA	GU C AAU	NA
TAON-3454354-1_1.1.1	rs200563862	+	G	0.0005	1243	CDS	EIF2C1	ENST00000373204_rs200563862_G_0	MIMAT0000075_miR-20a	1218-1247	-20.3	6.123	0.381	0.57	0.657	seedless	6	C UCCCCUAGA GU C UG G	CUACCU G CUGUAA GU U	GAUGGA C GAUAUU CG A	GU UG AAU	NA
L1HS-1045142_1.1.0	rs139987411	+	T	NA	5346	3pUTR	FGF7	ENST00000267843	MIMAT0000075_miR-20a	5340-5363	-17.4	-2.294	0.364	0.429	0.78	seedless	2	U AUU UG AA A	UAUCU GC UGUAA CA UUA	AUGGA CG AUAUU GU AAU	G UG C GA	NA
L1HS-1045142_1.1.1	rs139987411	+	C	0.0018	5346	3pUTR	FGF7	ENST00000267843_rs139987411_C_0	MIMAT0000075_miR-20a	5343-5363	-19.4	-4.367	0.334	0.368	0.759	seedless	4	U UG AA A	CUA CUGC UGUAA CA UUA	GAU GACG AUAUU GU AAU	G UG C GA	NA
L2HS-3441799_1.1.0	rs182095808	-	G	NA	876	CDS	RPS4X	ENST00000316084	MIMAT0000077_miR-22	869-878	-23.3	-20.024	0.643	0.375	0.302	offset-6mer	0	A C	GACUGGCGGC	UUGACCGUCG	UGUCAAGAAG AA	NA
L2HS-3441799_1.1.1	rs182095808	-	A	0.0006	876	CDS	RPS4X	ENST00000316084_rs182095808_A_0	MIMAT0000077_miR-22	869-878	-24	-23.135	0.741	0.375	0.306	offset-6mer	0	A C	GACUGGCAGC	UUGACCGUCG	UGUCAAGAAG AA	NA
L2-2393358_1.1.0	rs149973677	-	G	NA	1636	CDS	FUBP1	ENST00000370768	MIMAT0000077_miR-22	1624-1637	-23.2	-7.84	0.338	0.297	0.431	offset-6mer	2	A CA A	UC C ACUGGCAGC	AG G UGACCGUCG	UGUCA AA U AA	NA
L2-2393358_1.1.1	rs149973677	-	A	0.0005	1636	CDS	FUBP1	ENST00000370768_rs149973677_A_0	MIMAT0000077_miR-22	1639-1660	-18.4	3.99	0.272	0.344	0.342	seedless	3	A G C UC AUC A	GCAG CU C CUG CAGCU	UGUC GA G GAC GUCGA	AA A UU C A	NA
L2HS-436186_4.1.0	rs202183349	-	G	NA	1122	CDS	CLPTM1L	ENST00000320895	MIMAT0000077_miR-22	1113-1124	-20.2	-3.897	0.249	0.593	0.477	seedless	4	A G	CUUC CUGGC GCU	GAAG GACCG CGA	UGUCAA UU U A	NA
L2HS-436186_4.1.1	rs202183349	-	A	0.0005	1122	CDS	CLPTM1L	ENST00000320895_rs202183349_A_0	MIMAT0000077_miR-22	1113-1124	-18.7	-5.71	0.329	0.602	0.506	seedless	4	A G	CUUC CUGGCA CU	GAAG GACCGU GA	UGUCAA UU C A	NA
L2HS-436186_4.2.0	rs201545876	-	C	NA	1121	CDS	CLPTM1L	ENST00000320895	MIMAT0000077_miR-22	1113-1124	-20.2	-3.897	0.249	0.593	0.477	seedless	4	A G	CUUC CUGGC GCU	GAAG GACCG CGA	UGUCAA UU U A	NA
L2HS-436186_4.2.1	rs201545876	-	T	0.0005	1121	CDS	CLPTM1L	ENST00000320895_rs201545876_T_0	MIMAT0000077_miR-22	1122-1142	-18.7	-1.748	0.316	0.538	0.217	seedless	4	U U AC UU GUC G	GC G CUUC U GCAGC	UG C GAAG G CGUCG	U AA UU AC AA	NA
L2HS-656696_3.1.0	rs150069419	-	G	NA	132	CDS	HIST1H3B	ENST00000244661	MIMAT0000078_miR-23a	129-142	-23.8	-7.154	0.384	0.493	0.575	seedless	3	G G C C	CCC GGCA UGUGG	GGG CCGU ACACU	CCUUUA A U A	NA
L2HS-656696_3.1.1	rs150069419	-	A	0.0005	132	CDS	HIST1H3B	ENST00000244661_rs150069419_A_0	MIMAT0000078_miR-23a	129-142	-23.3	-7.476	0.417	0.496	0.55	seedless	3	G A C C	CCC GGCA UGUGG	GGG CCGU ACACU	CCUUUA A U A	NA
L2HS-656696_3.2.0	rs200219412	-	C	NA	129	CDS	HIST1H3B	ENST00000244661	MIMAT0000078_miR-23a	129-142	-23.8	-7.154	0.384	0.493	0.575	seedless	3	G G C C	CCC GGCA UGUGG	GGG CCGU ACACU	CCUUUA A U A	NA
L2HS-656696_3.2.1	rs200219412	-	T	0.0005	129	CDS	HIST1H3B	ENST00000244661_rs200219412_T_0	MIMAT0000078_miR-23a	128-142	-22.5	-5.054	0.367	0.49	0.576	seedless	3	C G C C	GUCC GGCA UGUGG	UAGG CCGU ACACU	CCUU GA U A	NA
L2HS-1216478_2.1.0	rs10220747	-	G	NA	924	CDS	SCAMP2	ENST00000268099	MIMAT0000078_miR-23a	885-926	-25	1.978	0.397	0.39	0.427	seedless	5	U UAAUCAU CAUAUCAGUCAUCAU G G	GGA UCCCUGGC GAU GUGGU	CCU AGGGACCG UUA CACUA	UU	NA
L2HS-1216478_2.1.1	rs10220747	-	T	0.01	924	CDS	SCAMP2	ENST00000268099_rs10220747_T_0	MIMAT0000078_miR-23a	885-905	-22.7	-4.742	0.415	0.376	0.388	seedless	5	U UAAUCAU C A	GGA UCCCUGGC AU	CCU AGGGACCG UA	UU U CACUA	NA
L2HS-1216478_2.2.0	rs192223214	-	T	NA	907	CDS	SCAMP2	ENST00000268099	MIMAT0000078_miR-23a	885-926	-25	1.978	0.397	0.39	0.427	seedless	5	U UAAUCAU CAUAUCAGUCAUCAU G G	GGA UCCCUGGC GAU GUGGU	CCU AGGGACCG UUA CACUA	UU	NA
L2HS-1216478_2.2.1	rs192223214	-	C	0.0018	907	CDS	SCAMP2	ENST00000268099_rs192223214_C_0	MIMAT0000078_miR-23a	885-926	-25	6.8	0.407	0.393	0.412	seedless	5	U UAAUCAU CAUACCAGUCAUCAU G G	GGA UCCCUGGC GAU GUGGU	CCU AGGGACCG UUA CACUA	UU	NA
L2HS-2544123_1.1.0	rs199893531	-	T	NA	2678	CDS	CNOT1	ENST00000317147	MIMAT0000078_miR-23a	2674-2688	-22.6	0.887	0.133	0.283	0.541	seedless	5	U C A	GGA UCCCU GCAGUG	CCU AGGGA CGUUAC	UU C ACUA	NA
L2HS-2544123_1.1.1	rs199893531	-	A	0.0005	2678	CDS	CNOT1	ENST00000317147_rs199893531_A_0	MIMAT0000078_miR-23a	2674-2688	-21.1	-2.958	0.18	0.303	0.56	seedless	4	U CA A	GGA CCCU GCAGUG	CCU GGGA CGUUAC	UUA C ACUA	NA
L2HS-1229365_2.1.0	rs147922933	+	C	NA	1591	CDS	ACTN4	ENST00000252699	MIMAT0000078_miR-23a	1581-1601	-23.7	-1.005	0.316	0.256	0.47	seedless	4	U CG C UCUC C	GGGA CCCU GGC UGA	CCUU GGGA CCG ACU	UA UUAC A	NA
L2HS-1229365_2.1.1	rs147922933	+	T	0.0005	1591	CDS	ACTN4	ENST00000252699_rs147922933_T_0	MIMAT0000078_miR-23a	1581-1601	-23.7	0.303	0.23	0.261	0.49	seedless	4	U CG U UCUC C	GGGA CCCU GGC UGA	CCUU GGGA CCG ACU	UA UUAC A	NA
L1-1053595_1.1.0	rs1295	+	G	NA	6076	3pUTR	C12orf35	ENST00000312561	MIMAT0000078_miR-23a	6058-6077	-20.9	-7.986	0.37	0.532	0.417	7mer-A1	4	A G ACU A	AAAU CCC GUGAUGUGA	UUUA GGG CGUUACACU	CC AC A	NA
L1-1053595_1.1.1	rs1295	+	C	0.01	6076	3pUTR	C12orf35	ENST00000312561_rs1295_C_0	MIMAT0000078_miR-23a	6058-6075	-15.7	-7.255	0.387	0.506	0.474	seedless	4	A G ACU C	AAAU CCC GUGAUGU	UUUA GGG CGUUACA	CC AC CUA	NA
L1HS-1534123_1.1.0	rs151123708	+	C	NA	1375	CDS	SLC27A4	ENST00000300456	MIMAT0000078_miR-23a	1363-1379	-16.8	-8.063	0.52	0.207	0.338	seedless	4	C GG C C	AUCC UUGGUA GUGU	UAGG GACCGU UACA	CCUU CUA	NA
L1HS-1534123_1.1.1	rs151123708	+	T	0.0005	1375	CDS	SLC27A4	ENST00000300456_rs151123708_T_0	MIMAT0000078_miR-23a	1363-1378	-18.3	-8.302	0.479	0.298	0.376	seedless	4	C GG U	AUCC UUGGU AUGUG	UAGG GACCG UACAC	CCUU U UA	NA
L2-296657_2.1.0	rs193203361	-	C	NA	2106	3pUTR	SNX12	ENST00000374274	MIMAT0000080_miR-24	2092-2108	-28.4	-10.865	0.375	0.368	0.298	seedless	5	G C C G	CUGCUGAG CUG GCCA	GACGACUU GAC CGGU	GACAAG U	NA
L2-296657_2.1.1	rs193203361	-	A	0.0006	2106	3pUTR	SNX12	ENST00000374274_rs193203361_A_0	MIMAT0000080_miR-24	2070-2101	-28.3	-3.27	0.362	0.412	0.316	7mer-m8	5	A GACAGCUCUCCAGCU U	GUUCC CUGA GCUGAGCC	CAAGG GACU UGACUCGG	GA AC U	NA
L1HS-756090_2.1.0	rs182811621	+	G	NA	1290	CDS	DARS2	ENST00000361951	MIMAT0000080_miR-24	1285-1302	-24.9	-0.722	0.21	0.588	0.383	seedless	5	A GUC G	CCUGC GACUGAG CCA	GGACG UUGACUC GGU	GACAA AC	NA
L1HS-756090_2.1.1	rs182811621	+	A	0.0009	1290	CDS	DARS2	ENST00000361951_rs182811621_A_0	MIMAT0000080_miR-24	1285-1302	-24.5	0.017	0.208	0.582	0.38	seedless	5	A GUC G	CCUGC AACUGAG CCA	GGACG UUGACUC GGU	GACAA AC	NA
L2-1232162_1.1.0	rs200086623	-	C	NA	654	3pUTR	EXOSC1	ENST00000370902	MIMAT0000080_miR-24	647-665	-21	-2.027	0.263	0.508	0.444	offset-6mer	3	G GG AA UUC A	G U GCUG CUGAGU	C G CGAC GACUCG	GA AA GA UU GU	NA
L2-1232162_1.1.1	rs200086623	-	A	0.0009	654	3pUTR	EXOSC1	ENST00000370902_rs200086623_A_0	MIMAT0000080_miR-24	655-670	-18.7	-18.717	0.732	0.302	0.281	seedless	8	A AGUAU A	UGUUCCUG AAC	ACAAGGAC UUG	G GAC ACUCGGU	NA
L2HS-3371451_1.1.0	rs201625277	+	C	NA	1496	CDS	KATNB1	ENST00000379661	MIMAT0000081_miR-25	1488-1504	-31.3	-13.593	0.482	0.38	0.311	seedless	5	U C G	GACCGGGACGAG GCGA	CUGGCUCUGUUC CGUU	AGU A AC	NA
L2HS-3371451_1.1.1	rs201625277	+	T	0.0005	1496	CDS	KATNB1	ENST00000379661_rs201625277_T_0	MIMAT0000081_miR-25	1488-1504	-28.8	-13.341	0.464	0.376	0.325	seedless	5	U C G	GACCGGGAUGAG GCGA	CUGGCUCUGUUC CGUU	AGU A AC	NA
L2HS-3371451_1.2.0	rs200878269	+	A	NA	1498	CDS	KATNB1	ENST00000379661	MIMAT0000081_miR-25	1488-1504	-31.3	-13.593	0.482	0.38	0.311	seedless	5	U C G	GACCGGGACGAG GCGA	CUGGCUCUGUUC CGUU	AGU A AC	NA
L2HS-3371451_1.2.1	rs200878269	+	T	0.0005	1498	CDS	KATNB1	ENST00000379661_rs200878269_T_0	MIMAT0000081_miR-25	1488-1504	-26.8	-8.951	0.433	0.384	0.329	seedless	5	U U C G	GACCGGGACG G GCGA	CUGGCUCUGU C CGUU	AGU U A AC	NA
L2HS-581774_3.1.0	rs182197902	-	C	NA	1934	CDS	SBNO2	ENST00000361757	MIMAT0000081_miR-25	1928-1948	-31.6	-7.285	0.331	0.277	0.234	seedless	5	U G G	C GGC CGAGACAAGUGC GUG	G CUG GCUCUGUUCACG UAC	A U U	NA
L2HS-581774_3.1.1	rs182197902	-	A	0.0005	1934	CDS	SBNO2	ENST00000361757_rs182197902_A_0	MIMAT0000081_miR-25	1928-1948	-28.9	-9.326	0.41	0.275	0.268	seedless	4	U GA G	C GGC GAGACAAGUGC GUG	G CUG CUCUGUUCACG UAC	A U G U	NA
TA1-2844852-1_1.1.0	rs144406308	+	C	NA	858	CDS	KCTD15	ENST00000284006	MIMAT0000081_miR-25	855-876	-29.7	-16.448	0.509	0.419	0.272	offset-6mer	5	G G UCAU C	AGACC GAGACG GUGCAA	UCUGG CUCUGU CACGUU	AG U AC	NA
TA1-2844852-1_1.1.1	rs144406308	+	T	0.0018	858	CDS	KCTD15	ENST00000284006_rs144406308_T_0	MIMAT0000081_miR-25	855-876	-27.1	-13.773	0.502	0.408	0.279	offset-6mer	4	G G UCAU C	AGAUC GAGACG GUGCAA	UCUGG CUCUGU CACGUU	AG U AC	NA
L1HS-317484_4.1.0	rs183236101	-	A	NA	369	CDS	DDX23	ENST00000308025	MIMAT0000081_miR-25	361-381	-30.3	-6.301	0.336	0.434	0.507	seedless	5	G GAUGG C	AGAUCGAGACAAG GCA	UCUGGCUCUGUUC CGU	AG A UAC	NA
L1HS-317484_4.1.1	rs183236101	-	T	0.0005	369	CDS	DDX23	ENST00000308025_rs183236101_T_0	MIMAT0000081_miR-25	355-372	-28.4	-20.188	0.469	0.567	0.726	seedless	8	A U G	GGACCGAGA CGAGU CAA	UCUGGCUCU GUUCA GUU	AG C AC	NA
L2-2296298_1.1.0	rs183276875	+	C	NA	1275	CDS	ASS1	ENST00000334909	MIMAT0000081_miR-25	1262-1276	-28.4	-9.81	0.321	0.431	0.425	seedless	5	U C	GGACCGGGA AGUGCG	UCUGGCUCU UCACGU	AG GU UAC	NA
L2-2296298_1.1.1	rs183276875	+	T	0.0005	1275	CDS	ASS1	ENST00000334909_rs183276875_T_0	MIMAT0000081_miR-25	1262-1279	-30.2	-13.136	0.436	0.435	0.39	offset-6mer	5	U AGU A	GGACCGGGA GUGCAA	UCUGGCUCU CACGUU	AG GUU AC	NA
L2HS-2917962_1.1.0	rs148262714	-	C	NA	1269	3pUTR	SERTAD3	ENST00000322354	MIMAT0000081_miR-25	1264-1283	-30.1	-7.782	0.38	0.349	0.455	8mer	3	C CAC A	CAGGCCG GAC GUGCAAU	GUCUGGC CUG CACGUUA	A U UU C	NA
L2HS-2917962_1.1.1	rs148262714	-	T	0.0018	1269	3pUTR	SERTAD3	ENST00000322354_rs148262714_T_0	MIMAT0000081_miR-25	1264-1283	-27.9	-8.627	0.434	0.356	0.43	8mer	3	C CAC A	CAGGCUG GAC GUGCAAU	GUCUGGC CUG CACGUUA	A U UU C	NA
L2HS-666114_3.1.0	rs187295354	+	C	NA	2352	CDS	PCDH7	ENST00000361762	MIMAT0000081_miR-25	2350-2369	-29.5	-7.904	0.284	0.14	0.323	seedless	8	G C C G	UC GACCGAGA CAAG GCGA	AG CUGGCUCU GUUC CGUU	U A AC	NA
L2HS-666114_3.1.1	rs187295354	+	A	0.0005	2352	CDS	PCDH7	ENST00000361762_rs187295354_A_0	MIMAT0000081_miR-25	2350-2369	-34.2	-9.341	0.178	0.115	0.238	seedless	11	G C G	UCAGACCGAGA CAAG GCGA	AGUCUGGCUCU GUUC CGUU	A AC	NA
L2-1987499_1.1.0	rs201271627	-	A	NA	829	CDS	RNGTT	ENST00000369485	MIMAT0000081_miR-25	815-834	-30.1	-16.566	0.536	0.338	0.184	seedless	5	A AC U U	UCAGA CCGGG CAAGUGC	AGUCU GGCUC GUUCACG	U UUAC	NA
L2-1987499_1.1.1	rs201271627	-	C	0.0005	829	CDS	RNGTT	ENST00000369485_rs201271627_C_0	MIMAT0000081_miR-25	815-834	-26	-7.813	0.39	0.357	0.254	seedless	5	A AC U C U	UCAGA CCGGG C AGUGC	AGUCU GGCUC G UCACG	U U UUAC	NA
L2-1987499_1.2.0	rs144619191	-	C	NA	823	CDS	RNGTT	ENST00000369485	MIMAT0000081_miR-25	815-834	-30.1	-16.566	0.536	0.338	0.184	seedless	5	A AC U U	UCAGA CCGGG CAAGUGC	AGUCU GGCUC GUUCACG	U UUAC	NA
L2-1987499_1.2.1	rs144619191	-	T	0.0005	823	CDS	RNGTT	ENST00000369485_rs144619191_T_0	MIMAT0000081_miR-25	815-834	-27.9	-14.557	0.502	0.349	0.182	seedless	5	A AC U U	UCAGA CUGGG CAAGUGC	AGUCU GGCUC GUUCACG	U UUAC	NA
L1-1167460_1.1.0	rs144594695	+	G	NA	754	CDS	EMD	ENST00000369842	MIMAT0000081_miR-25	754-767	-28.3	-13.752	0.275	0.322	0.476	seedless	3	C C	GGCCGGGACA GUGC	CUGGCUCUGU CACG	AGU U UUAC	NA
L1-1167460_1.1.1	rs144594695	+	A	0.0006	754	CDS	EMD	ENST00000369842_rs144594695_A_0	MIMAT0000081_miR-25	753-767	-28.2	-10.895	0.33	0.261	0.449	seedless	3	A C	CAG CCGGGACA GUGC	GUC GGCUCUGU CACG	A U U UUAC	NA
L2-1761564_1.1.0	rs201716413	+	G	NA	2964	CDS	AIM1	ENST00000369066	MIMAT0000081_miR-25	2963-2986	-28.9	-14.889	0.376	0.492	0.282	seedless	5	G UAGAAAA C	AGAUCGAGAC AAGUGCA	UCUGGCUCUG UUCACGU	AG UAC	NA
L2-1761564_1.1.1	rs201716413	+	A	0.0005	2964	CDS	AIM1	ENST00000369066_rs201716413_A_0	MIMAT0000081_miR-25	2961-2986	-24.6	-8.283	0.386	0.495	0.303	seedless	5	A AA UAGAAAA C	AGA UCGAGAC AAGUGCA	UCU GGCUCUG UUCACGU	AG UAC	NA
L2-1761548_1.1.0	rs192193049	-	C	NA	5226	3pUTR	C17orf68	ENST00000315684	MIMAT0000081_miR-25	5206-5230	-29	-15.597	0.458	0.287	0.395	seedless	5	G U UG UUA G	UCG GGCCGAG G AG GCGAUG	AGU CUGGCUC U UC CGUUAC	UG A	NA
L2-1761548_1.1.1	rs192193049	-	T	0.0005	5226	3pUTR	C17orf68	ENST00000315684_rs192193049_T_0	MIMAT0000081_miR-25	5206-5230	-26.4	-7.665	0.347	0.403	0.416	seedless	5	G U UG UUA G	UCG GGCCGAG G AG GUGAUG	AGU CUGGCUC U UC CGUUAC	UG A	NA
L2HS-646760_3.1.0	rs61785815	-	G	NA	5090	3pUTR	GPR157	ENST00000377411	MIMAT0000081_miR-25	5082-5097	-28.3	-10.671	0.321	0.77	0.24	offset-6mer	3	C A	CAGGCUGAG GGUGCAA	GUCUGGCUC UCACGUU	A UGU AC	NA
L2HS-646760_3.1.1	rs61785815	-	A	0.0023	5090	3pUTR	GPR157	ENST00000377411_rs61785815_A_0	MIMAT0000081_miR-25	5082-5097	-26.8	-9.038	0.312	0.77	0.243	offset-6mer	3	C A	CAGGCUGA AGGUGCAA	GUCUGGCU UUCACGUU	A CUG AC	NA
L2HS-885269_2.1.0	rs74666141	-	G	NA	1511	CDS	ANXA11	ENST00000422982	MIMAT0000081_miR-25	1492-1515	-29	-7.463	0.228	0.327	0.27	seedless	3	A UUGAGA A U	CAGGCCGGGACA AG GCA	GUCUGGCUCUGU UC CGU	A A UAC	NA
L2HS-885269_2.1.1	rs74666141	-	A	0.0041	1511	CDS	ANXA11	ENST00000422982_rs74666141_A_0	MIMAT0000081_miR-25	1492-1515	-28.3	-9.119	0.31	0.331	0.267	seedless	3	A UUG AAAA U	CAGGCCGGGACA AG GCA	GUCUGGCUCUGU UC CGU	A A UAC	NA
L2HS-897473_2.1.0	rs11852675	+	A	NA	1443	CDS	KIF23	ENST00000260363	MIMAT0000081_miR-25	1435-1454	-28	-7.879	0.281	0.455	0.222	seedless	5	A U U A	AGACC G AGACAAG GCAAU	UCUGG C UCUGUUC CGUUA	AG A C	NA
L2HS-897473_2.1.1	rs11852675	+	C	0.07	1443	CDS	KIF23	ENST00000260363_rs11852675_C_0	MIMAT0000081_miR-25	1435-1454	-26.1	-11.635	0.402	0.422	0.35	seedless	5	A UGUC A	AGACC GACAAG GCAAU	UCUGG CUGUUC CGUUA	AG CU A C	NA
L2-1919496_1.1.0	rs200548374	+	C	NA	1620	CDS	CTNNBL1	ENST00000361383	MIMAT0000081_miR-25	1617-1633	-27.6	-10.875	0.377	0.321	0.409	6mer	6	U C C	GGCCGAGAU UGCAAUG	CUGGCUCUG ACGUUAC	AGU UUC	NA
L2-1919496_1.1.1	rs200548374	+	T	0.0005	1620	CDS	CTNNBL1	ENST00000361383_rs200548374_T_0	MIMAT0000081_miR-25	1617-1633	-25.4	-8.832	0.383	0.323	0.413	6mer	4	U C C	GGCUGAGAU UGCAAUG	CUGGCUCUG ACGUUAC	AGU UUC	NA
L2HS-3641254_1.1.0	rs144926418	-	C	NA	2177	CDS	SEMA4D	ENST00000438547	MIMAT0000081_miR-25	2172-2193	-26.5	-5.498	0.308	0.261	0.317	seedless	10	C GCCCCA GG G	CAGACCGAGA GCA G	GUCUGGCUCU CGU C	A GUUCA UA	NA
L2HS-3641254_1.1.1	rs144926418	-	T	0.0005	2177	CDS	SEMA4D	ENST00000438547_rs144926418_T_0	MIMAT0000081_miR-25	2172-2193	-24.3	-4.026	0.305	0.294	0.323	seedless	5	C GCCCCA GG G	CAGACUGAGA GCA G	GUCUGGCUCU CGU C	A GUUCA UA	NA
L2HS-267467_5.1.0	rs199924270	+	C	NA	482	CDS	UBAP2L	ENST00000343815	MIMAT0000081_miR-25	478-505	-27.5	-8.273	0.386	0.293	0.249	seedless	6	G GAGACUAU CG C	AGACCGGGACA AGU GCGA	UCUGGCUCUGU UCA CGUU	AG AC	NA
L2HS-267467_5.1.1	rs199924270	+	T	0	482	CDS	UBAP2L	ENST00000343815_rs199924270_T_0	MIMAT0000081_miR-25	478-505	-25.3	-10.53	0.411	0.35	0.283	seedless	4	G GAGACUAU CG C	AGACUGGGACA AGU GCGA	UCUGGCUCUGU UCA CGUU	AG AC	NA
L2HS-394364_4.1.0	rs146487565	-	G	NA	2622	3pUTR	HSP90AA1	ENST00000216281	MIMAT0000081_miR-25	2615-2636	-26.3	-8.236	0.357	0.438	0.437	seedless	4	A C C U	CAGAUUGGGGUAA GUGCA UG	GUCUGGCUCUGUU CACGU AC	A U	ATP binding;biological_process;cellular_component;cytosol;mitochondrial transport;molecular_function;nitric-oxide synthase regulator activity;nucleotide binding;positive regulation of nitric oxide biosynthetic process;protein folding;protein homodimerization activity;protein refolding;response to unfolded protein;signal transduction;TPR domain binding;unfolded protein binding
L2HS-394364_4.1.1	rs146487565	-	A	0.01	2622	3pUTR	HSP90AA1	ENST00000216281_rs146487565_A_0	MIMAT0000081_miR-25	2615-2636	-27.2	-15.952	0.421	0.384	0.388	seedless	4	A C C U	CAGAUUGAGGUAA GUGCA UG	GUCUGGCUCUGUU CACGU AC	A U	ATP binding;biological_process;cellular_component;cytosol;mitochondrial transport;molecular_function;nitric-oxide synthase regulator activity;nucleotide binding;positive regulation of nitric oxide biosynthetic process;protein folding;protein homodimerization activity;protein refolding;response to unfolded protein;signal transduction;TPR domain binding;unfolded protein binding
L2HS-394364_4.2.0	rs149051840	-	T	NA	2620	3pUTR	HSP90AA1	ENST00000216281	MIMAT0000081_miR-25	2615-2636	-26.3	-8.236	0.357	0.438	0.437	seedless	4	A C C U	CAGAUUGGGGUAA GUGCA UG	GUCUGGCUCUGUU CACGU AC	A U	ATP binding;biological_process;cellular_component;cytosol;mitochondrial transport;molecular_function;nitric-oxide synthase regulator activity;nucleotide binding;positive regulation of nitric oxide biosynthetic process;protein folding;protein homodimerization activity;protein refolding;response to unfolded protein;signal transduction;TPR domain binding;unfolded protein binding
L2HS-394364_4.2.1	rs149051840	-	G	0.0009	2620	3pUTR	HSP90AA1	ENST00000216281_rs149051840_G_0	MIMAT0000081_miR-25	2615-2636	-25.4	-14.868	0.438	0.353	0.346	seedless	4	A G C C U	CAGAU GGGGUAA GUGCA UG	GUCUG CUCUGUU CACGU AC	A G U	ATP binding;biological_process;cellular_component;cytosol;mitochondrial transport;molecular_function;nitric-oxide synthase regulator activity;nucleotide binding;positive regulation of nitric oxide biosynthetic process;protein folding;protein homodimerization activity;protein refolding;response to unfolded protein;signal transduction;TPR domain binding;unfolded protein binding
L2HS-3282587_1.1.0	rs74665168	+	G	NA	396	CDS	EIF2C1	ENST00000373204	MIMAT0000081_miR-25	389-405	-25.7	-15.364	0.466	0.282	0.266	seedless	3	A A C	UCA GCCG GAUAAGUGU	AGU UGGC CUGUUCACG	C U UUAC	NA
L2HS-3282587_1.1.1	rs74665168	+	A	0.0018	396	CDS	EIF2C1	ENST00000373204_rs74665168_A_0	MIMAT0000081_miR-25	389-405	-24.2	-15.115	0.474	0.287	0.255	seedless	3	A A C	UCA GCC AGAUAAGUGU	AGU UGG UCUGUUCACG	C C UUAC	NA
L2HS-273940_5.1.0	rs192910846	+	C	NA	1998	3pUTR	PDK2	ENST00000503176	MIMAT0000081_miR-25	1992-2024	-26.7	-5.993	0.283	0.602	0.28	seedless	9	G GCUUGCCAUCCAGC C U	UUAGACCGAGA CAAG UGC	AGUCUGGCUCU GUUC ACG	UUAC	ATP binding;carbohydrate metabolic process;glucose metabolic process;mitochondrion;peptidyl-histidine phosphorylation;phosphorylation;protein binding;protein histidine kinase activity;[pyruvate dehydrogenase (lipoamide)] kinase activity
L2HS-273940_5.1.1	rs192910846	+	T	0.0009	1998	3pUTR	PDK2	ENST00000503176_rs192910846_T_0	MIMAT0000081_miR-25	1992-2024	-24.5	-5.531	0.299	0.602	0.3	seedless	4	G GCUUGCCAUCCAGC C U	UUAGACUGAGA CAAG UGC	AGUCUGGCUCU GUUC ACG	UUAC	ATP binding;carbohydrate metabolic process;glucose metabolic process;mitochondrion;peptidyl-histidine phosphorylation;phosphorylation;protein binding;protein histidine kinase activity;[pyruvate dehydrogenase (lipoamide)] kinase activity
L2HS-3674965_1.1.0	rs200830412	+	G	NA	1952	CDS	KIAA0284	ENST00000414716	MIMAT0000081_miR-25	1942-1970	-27.5	14.362	0.271	0.448	0.262	seedless	8	G CAGGACACGGA G G	AGACCGAGGCG GGUG AG	UCUGGCUCUGU UCAC UU	AG G AC	NA
L2HS-3674965_1.1.1	rs200830412	+	A	0.0009	1952	CDS	KIAA0284	ENST00000414716_rs200830412_A_0	MIMAT0000081_miR-25	1942-1970	-28.2	14.519	0.267	0.447	0.259	seedless	8	G CAGGACACGGA G G	AGACCGAGGCA GGUG AG	UCUGGCUCUGU UCAC UU	AG G AC	NA
L2HS-220194_6.1.0	rs199898256	-	A	NA	1799	CDS	DENND5A	ENST00000328194	MIMAT0000081_miR-25	1797-1819	-25.5	-2.505	0.197	0.429	0.321	seedless	5	U U AGUUUU A	UCAGA CCGGGA UGCAA	AGUCU GGCUCU ACGUU	GUUC AC	NA
L2HS-220194_6.1.1	rs199898256	-	G	0.0005	1799	CDS	DENND5A	ENST00000328194_rs199898256_G_0	MIMAT0000081_miR-25	1797-1819	-24.8	-3.049	0.238	0.437	0.332	seedless	3	U U AGUUUU A	UCGGA CCGGGA UGCAA	AGUCU GGCUCU ACGUU	GUUC AC	NA
L2HS-3751820_1.1.0	rs75881476	-	T	NA	194	5pUTR	MBD1	ENST00000269468	MIMAT0000081_miR-25	181-197	-25.4	-10.132	0.423	0.352	0.276	seedless	4	C AU C	AUCGAGGCA AGUGCG	UGGCUCUGU UCACGU	AGUC UAC	NA
L2HS-3751820_1.1.1	rs75881476	-	C	0.01	194	5pUTR	MBD1	ENST00000269468_rs75881476_C_0	MIMAT0000081_miR-25	181-204	-22.4	-4.994	0.412	0.342	0.236	seedless	4	C AUAGCGCGCA U	AUCGAGGCA GGUGC	UGGCUCUGU UCACG	AGUC UUAC	NA
L2HS-3751820_1.2.0	rs73434059	-	A	NA	185	5pUTR	MBD1	ENST00000269468	MIMAT0000081_miR-25	181-197	-25.4	-10.132	0.423	0.352	0.276	seedless	4	C AU C	AUCGAGGCA AGUGCG	UGGCUCUGU UCACGU	AGUC UAC	NA
L2HS-3751820_1.2.1	rs73434059	-	T	0.01	185	5pUTR	MBD1	ENST00000269468_rs73434059_T_0	MIMAT0000081_miR-25	170-197	-22.3	12.561	0.344	0.439	0.318	seedless	2	A A C UCGUGGCAAU C	GGGC CG GACA AGUGCG	UCUG GC CUGU UCACGU	AG U UAC	NA
TA1-2844609-1_1.1.0	rs191497678	+	C	NA	4101	3pUTR	PELO	ENST00000274311	MIMAT0000081_miR-25	4087-4103	-24.3	-11.622	0.345	0.261	0.398	seedless	4	A CU C U	C ACUGAGACAGG GC	G UGGCUCUGUUC CG	A UC A UUAC	NA
TA1-2844609-1_1.1.1	rs191497678	+	T	0.0005	4101	3pUTR	PELO	ENST00000274311_rs191497678_T_0	MIMAT0000081_miR-25	4087-4103	-29	-15.111	0.355	0.31	0.42	seedless	4	A CU U	C ACUGAGACAGGUGC	G UGGCUCUGUUCACG	A UC UUAC	NA
L1-287217_2.1.0	rs151308357	+	C	NA	348	CDS	NOL12	ENST00000359114	MIMAT0000081_miR-25	345-362	-26.7	-15.584	0.426	0.358	0.415	8mer	4	A G U A	AGAC GAG CG GUGCAGU	UCUG CUC GU CACGUUA	AG G U U C	NA
L1-287217_2.1.1	rs151308357	+	T	0	348	CDS	NOL12	ENST00000359114_rs151308357_T_0	MIMAT0000081_miR-25	345-362	-25.2	-9.208	0.354	0.352	0.455	8mer	3	A G U A	AGAU GAG CG GUGCAGU	UCUG CUC GU CACGUUA	AG G U U C	NA
L1-287217_2.2.0	rs61737838	+	T	NA	362	CDS	NOL12	ENST00000359114	MIMAT0000081_miR-25	345-362	-26.7	-15.584	0.426	0.358	0.415	8mer	4	A G U A	AGAC GAG CG GUGCAGU	UCUG CUC GU CACGUUA	AG G U U C	NA
L1-287217_2.2.1	rs61737838	+	C	0.02	362	CDS	NOL12	ENST00000359114_rs61737838_C_0	MIMAT0000081_miR-25	345-365	-25.2	-11.055	0.439	0.384	0.224	seedless	4	A G U GC A	AGAC GAG CG GUGCA AUG	UCUG CUC GU CACGU UAC	AG G U U	NA
L2HS-2242649_1.1.0	rs1041951	-	G	NA	439	CDS	FECH	ENST00000262093	MIMAT0000081_miR-25	434-452	-23.5	-9.454	0.428	0.561	0.404	seedless	8	CUCA A C	GGACCGAGAC UG CA	UCUGGCUCUG AC GU	AG UUC UAC	2 iron, 2 sulfur cluster binding;detection of UV;ferrochelatase activity;ferrous iron binding;generation of precursor metabolites and energy;heme biosynthetic process;metal ion binding;mitochondrion;response to light stimulus
L2HS-2242649_1.1.1	rs1041951	-	A	0.06	439	CDS	FECH	ENST00000262093_rs1041951_A_0	MIMAT0000081_miR-25	434-452	-17.6	-1.909	0.394	0.605	0.381	seedless	4	A CUCA A C	GGACC AGAC UG CA	UCUGG UCUG AC GU	AG C UUC UAC	2 iron, 2 sulfur cluster binding;detection of UV;ferrochelatase activity;ferrous iron binding;generation of precursor metabolites and energy;heme biosynthetic process;metal ion binding;mitochondrion;response to light stimulus
L1-1051973_1.1.0	rs61751113	-	G	NA	5571	CDS	DENND4A	ENST00000431932	MIMAT0000081_miR-25	5562-5585	-24.4	13.109	0.119	0.507	0.617	seedless	4	A AU CCCU C	UCAGG CCGGGACAG UGUA	AGUCU GGCUCUGUU ACGU	C UAC	NA
L1-1051973_1.1.1	rs61751113	-	C	0.01	5571	CDS	DENND4A	ENST00000431932_rs61751113_C_0	MIMAT0000081_miR-25	5562-5585	-19.9	4.929	0.312	0.454	0.566	seedless	4	A AUC CCCU C	UCAGG CCG GACAG UGUA	AGUCU GGC CUGUU ACGU	U C UAC	NA
L1HS-451358_3.1.0	rs201138474	-	C	NA	254	CDS	RPS14	ENST00000401695	MIMAT0000081_miR-25	239-272	-23.8	-2.248	0.41	0.24	0.244	seedless	9	AUCCUCACCAUAU C U U	AGACCGAGAUGA G UGC AUG	UCUGGCUCUGUU C ACG UAC	AG U	NA
L1HS-451358_3.1.1	rs201138474	-	T	0.0005	254	CDS	RPS14	ENST00000401695_rs201138474_T_0	MIMAT0000081_miR-25	239-272	-23.8	-2.337	0.386	0.24	0.239	seedless	9	AUCUUCACCAUAU C U U	AGACCGAGAUGA G UGC AUG	UCUGGCUCUGUU C ACG UAC	AG U	NA
L2HS-3441209_1.1.0	rs191144670	+	C	NA	1820	CDS	PLEKHA5	ENST00000299275	MIMAT0000081_miR-25	1816-1834	-24.9	-11.334	0.419	0.451	0.523	seedless	6	A C C G C	UAGACCG AGACA AG GC	GUCUGGC UCUGU UC CG	A A UUAC	NA
L2HS-3441209_1.1.1	rs191144670	+	T	0.0005	1820	CDS	PLEKHA5	ENST00000299275_rs191144670_T_0	MIMAT0000081_miR-25	1816-1834	-22.3	-12.151	0.453	0.465	0.542	seedless	3	A C C G C	UAGAUCG AGACA AG GC	GUCUGGC UCUGU UC CG	A A UUAC	NA
L1-287218_2.1.0	rs4705	+	T	NA	1482	CDS	PDGFRL	ENST00000251630	MIMAT0000081_miR-25	1476-1498	-24	-2.853	0.325	0.214	0.405	seedless	4	A UU UUGA G	AGACU GAGACGA UGCAG	UCUGG CUCUGUU ACGUU	AG C AC	biological_process;cellular_component;platelet activating factor receptor activity;platelet-derived growth factor beta-receptor activity
L1-287218_2.1.1	rs4705	+	C	0.44	1482	CDS	PDGFRL	ENST00000251630_rs4705_C_0	MIMAT0000081_miR-25	1476-1498	-24.3	-4.915	0.309	0.249	0.432	seedless	5	A UU UUGA G	AGAC CGAGACGA UGCAG	UCUG GCUCUGUU ACGUU	AG C AC	biological_process;cellular_component;platelet activating factor receptor activity;platelet-derived growth factor beta-receptor activity
L2HS-885266_2.1.0	rs183936937	+	C	NA	2808	3pUTR	TUBGCP4	ENST00000260383	MIMAT0000081_miR-25	2802-2818	-24.5	-6.555	0.242	0.409	0.357	seedless	3	C U G	UUAGGCCG GGCA GGUG	AGUCUGGC CUGU UCAC	U GUUAC	NA
L2HS-885266_2.1.1	rs183936937	+	T	0.0005	2808	3pUTR	TUBGCP4	ENST00000260383_rs183936937_T_0	MIMAT0000081_miR-25	2802-2818	-22.3	-6.057	0.29	0.44	0.39	seedless	2	C U G	UUAGGCUG GGCA GGUG	AGUCUGGC CUGU UCAC	U GUUAC	NA
L2-1761597_1.1.0	rs139588879	-	G	NA	502	CDS	NHP2	ENST00000274606	MIMAT0000081_miR-25	485-505	-23.7	-4.716	0.4	0.552	0.324	seedless	4	A U U CC G	CGGACC GGG GCAG GCAG	GUCUGG CUC UGUU CGUU	A CA AC	NA
L2-1761597_1.1.1	rs139588879	-	A	0.0005	502	CDS	NHP2	ENST00000274606_rs139588879_A_0	MIMAT0000081_miR-25	485-499	-23.2	-7.444	0.244	0.553	0.501	offset-6mer	4	A GG C	CGGACC U GUGCAG	GUCUGG G CACGUU	A CUCU UU AC	NA
L2-1761597_1.2.0	rs115334254	-	C	NA	501	CDS	NHP2	ENST00000274606	MIMAT0000081_miR-25	485-505	-23.7	-4.716	0.4	0.552	0.324	seedless	4	A U U CC G	CGGACC GGG GCAG GCAG	GUCUGG CUC UGUU CGUU	A CA AC	NA
L2-1761597_1.2.1	rs115334254	-	T	0.01	501	CDS	NHP2	ENST00000274606_rs115334254_T_0	MIMAT0000081_miR-25	485-505	-25.7	-6.702	0.384	0.554	0.326	seedless	4	A U U C G	CGGACC GGG GCAG UGCAG	GUCUGG CUC UGUU ACGUU	A C AC	NA
L2-1761575_1.1.0	rs704878	-	T	NA	214	CDS	ZBTB8OS	ENST00000468695	MIMAT0000081_miR-25	213-229	-23.3	-10.483	0.439	0.321	0.372	7mer-m8	3	U U G	UUGAG CAA GUGCAAUG	GGCUC GUU CACGUUAC	AGUCU U	NA
L2-1761575_1.1.1	rs704878	-	C	0.18	214	CDS	ZBTB8OS	ENST00000468695_rs704878_C_0	MIMAT0000081_miR-25	213-229	-25.3	-14.372	0.51	0.362	0.363	7mer-m8	4	U U G	UCGAG CAA GUGCAAUG	GGCUC GUU CACGUUAC	AGUCU U	NA
L2HS-1188711_2.1.0	rs55709515	+	G	NA	516	CDS	ACP1	ENST00000272065	MIMAT0000081_miR-25	502-530	-24.8	-9.825	0.389	0.584	0.301	seedless	4	C U UU U ACCA U	UC GACU GAGACGG GU GCAGUG	AG CUGG CUCUGUU CA CGUUAC	U	acid phosphatase activity;cytoplasm;hydrolase activity;identical protein binding;non-membrane spanning protein tyrosine phosphatase activity;protein amino acid dephosphorylation;protein tyrosine phosphatase activity;soluble fraction
L2HS-1188711_2.1.1	rs55709515	+	A	0.01	516	CDS	ACP1	ENST00000272065_rs55709515_A_0	MIMAT0000081_miR-25	502-530	-25.6	-7.229	0.372	0.55	0.286	seedless	4	C U UU U ACCA U	UC GACU GAGACAG GU GCAGUG	AG CUGG CUCUGUU CA CGUUAC	U	acid phosphatase activity;cytoplasm;hydrolase activity;identical protein binding;non-membrane spanning protein tyrosine phosphatase activity;protein amino acid dephosphorylation;protein tyrosine phosphatase activity;soluble fraction
L2HS-1188711_2.2.0	rs192683684	+	T	NA	518	CDS	ACP1	ENST00000272065	MIMAT0000081_miR-25	502-530	-24.8	-9.825	0.389	0.584	0.301	seedless	4	C U UU U ACCA U	UC GACU GAGACGG GU GCAGUG	AG CUGG CUCUGUU CA CGUUAC	U	acid phosphatase activity;cytoplasm;hydrolase activity;identical protein binding;non-membrane spanning protein tyrosine phosphatase activity;protein amino acid dephosphorylation;protein tyrosine phosphatase activity;soluble fraction
L2HS-1188711_2.2.1	rs192683684	+	C	0.0005	518	CDS	ACP1	ENST00000272065_rs192683684_C_0	MIMAT0000081_miR-25	502-530	-24.8	-7.115	0.366	0.545	0.298	seedless	4	C U UU C ACCA U	UC GACU GAGACGG GU GCAGUG	AG CUGG CUCUGUU CA CGUUAC	U	acid phosphatase activity;cytoplasm;hydrolase activity;identical protein binding;non-membrane spanning protein tyrosine phosphatase activity;protein amino acid dephosphorylation;protein tyrosine phosphatase activity;soluble fraction
A12-172281_36.1.0	rs71469813	-	A	NA	1420	CDS	DEAF1	ENST00000382409	MIMAT0000081_miR-25	1415-1440	-21.3	5.403	0.414	0.434	0.492	seedless	2	G AU AAGAGCCA A	AGGCC GGCAGG GCAGU	UCUGG CUGUUC CGUUA	AG CU A C	NA
A12-172281_36.1.1	rs71469813	-	G	0.0014	1420	CDS	DEAF1	ENST00000382409_rs71469813_G_0	MIMAT0000081_miR-25	1415-1440	-26.4	-0.38	0.43	0.434	0.465	seedless	3	G U AAGAGCCA A	AGGCCG GGCAGG GCAGU	UCUGGC CUGUUC CGUUA	AG U A C	NA
L2-1410696_1.1.0	rs201512377	+	C	NA	1754	CDS	DNM1L	ENST00000266481	MIMAT0000081_miR-25	1749-1758	-21	-16.315	0.532	0.434	0.532	seedless	5	A C	CGAGACAAGU	GCUCUGUUCA	AGUCUG CGUUAC	NA
L2-1410696_1.1.1	rs201512377	+	T	0.0005	1754	CDS	DNM1L	ENST00000266481_rs201512377_T_0	MIMAT0000081_miR-25	1749-1758	-19.1	-15.236	0.592	0.38	0.551	seedless	5	A C	CGAGAUAAGU	GCUCUGUUCA	AGUCUG CGUUAC	NA
L2HS-3564042_1.1.0	rs199523681	-	G	NA	191	CDS	AP3M1	ENST00000425908	MIMAT0000081_miR-25	179-210	-23.9	0.086	0.279	0.472	0.406	seedless	4	A UAUCU CUCUUCUU U	UCAG ACCGGGAUAAG UGUA	AGUC UGGCUCUGUUC ACGU	UAC	NA
L2HS-3564042_1.1.1	rs199523681	-	A	0.0005	191	CDS	AP3M1	ENST00000425908_rs199523681_A_0	MIMAT0000081_miR-25	220-227	-19.4	-8.541	0.257	0.371	0.367	seedless	8	A A	CAGACCGA	GUCUGGCU	A CUGUUCACGUUAC	NA
L2HS-3564042_1.2.0	rs141167605	-	C	NA	190	CDS	AP3M1	ENST00000425908	MIMAT0000081_miR-25	179-210	-23.9	0.086	0.279	0.472	0.406	seedless	4	A UAUCU CUCUUCUU U	UCAG ACCGGGAUAAG UGUA	AGUC UGGCUCUGUUC ACGU	UAC	NA
L2HS-3564042_1.2.1	rs141167605	-	A	0.0014	190	CDS	AP3M1	ENST00000425908_rs141167605_A_0	MIMAT0000081_miR-25	220-227	-19.4	-9.298	0.209	0.411	0.3	seedless	8	A A	CAGACCGA	GUCUGGCU	A CUGUUCACGUUAC	NA
TAON-567539-1_2.1.0	rs143183206	+	A	NA	2623	3pUTR	RCOR1	ENST00000262241	MIMAT0000081_miR-25	2609-2638	-21.9	-1.066	0.289	0.443	0.446	seedless	5	A GUA A GAGA AU U	UCAGA C GGACA AGUG CAAUG	AGUCU G UCUGU UCAC GUUAC	G C	NA
TAON-567539-1_2.1.1	rs143183206	+	G	0.01	2623	3pUTR	RCOR1	ENST00000262241_rs143183206_G_0	MIMAT0000081_miR-25	2619-2638	-23.9	-14.328	0.515	0.306	0.346	seedless	4	A G AU U	GGAC GAGA AGUG CAAUG	UCUG CUCU UCAC GUUAC	AG G GU	NA
L2HS-2288480_1.1.0	rs142878848	+	T	NA	659	CDS	ZNF557	ENST00000414706	MIMAT0000081_miR-25	653-676	-17	6.297	0.35	0.255	0.369	seedless	4	U CUGCCCAAA C C	GGACC GGACA UGUA	UCUGG UCUGU ACGU	AG C UC UAC	NA
L2HS-2288480_1.1.1	rs142878848	+	G	0.01	659	CDS	ZNF557	ENST00000414706_rs142878848_G_0	MIMAT0000081_miR-25	653-688	-17.3	13.004	0.395	0.254	0.276	seedless	4	U C CCCAAAGGACACUGU GAC	GGACC GG ACAGG GUGAU	UCUGG UC UGUUC CGUUA	AG C A C	NA
L2-304739_2.1.0	rs2231527	+	T	NA	717	3pUTR	CHRAC1	ENST00000220913	MIMAT0000081_miR-25	704-722	-16.8	-2.946	0.35	0.511	0.534	seedless	4	A GUU U GG A	CAGA CC AG GUGU U	GUCU GG UC CACG A	A C UGUU UU C	NA
L2-304739_2.1.1	rs2231527	+	C	0.84	717	3pUTR	CHRAC1	ENST00000220913_rs2231527_C_0	MIMAT0000081_miR-25	704-720	-17	-1.872	0.349	0.546	0.457	seedless	4	A G U C G	CAGA U C AGUGC GUG	GUCU G G UCACG UAC	A G CUCU U U	NA
L1HS-692003_2.1.0	rs144882179	-	G	NA	1828	3pUTR	CCNE2	ENST00000520509	MIMAT0000081_miR-25	1824-1831	-14.4	-6.069	0.102	0.286	0.514	seedless	1	U	AUAAGUGC	UGUUCACG	AGUCUGGCUC UUAC	NA
L1HS-692003_2.1.1	rs144882179	-	T	0.0005	1828	3pUTR	CCNE2	ENST00000520509_rs144882179_T_0	MIMAT0000081_miR-25	1841-1861	-12.5	-5.028	0.481	0.479	0.263	seedless	1	A UAUAC AUA A	GGG UAAGUG CAGU	CUC GUUCAC GUUA	AGUCUGG U C	NA
A12-66140_79.1.0	rs186933329	+	A	NA	1143	3pUTR	NPM1	ENST00000393820	MIMAT0000081_miR-25	1135-1146	-14.2	-8.511	0.605	0.156	0.273	seedless	3	C U U	ACC GACAA UGU	UGG CUGUU ACG	AGUC CU C UUAC	activation of NF-kappaB transcription factor;anti-apoptosis;cell aging;centrosome;centrosome cycle;cytoplasm;intracellular protein transport;negative regulation of cell proliferation;NF-kappaB binding;nucleocytoplasmic transport;nucleolus;nucleus;protein heterodimerization activity;protein homodimerization activity;response to stress;ribosome assembly;RNA binding;signal transduction;Tat protein b…
A12-66140_79.1.1	rs186933329	+	G	0.0014	1143	3pUTR	NPM1	ENST00000393820_rs186933329_G_0	MIMAT0000081_miR-25	1135-1146	-16.5	-10.492	0.572	0.161	0.283	seedless	3	C U U	ACC GACA GUGU	UGG CUGU CACG	AGUC CU U UUAC	activation of NF-kappaB transcription factor;anti-apoptosis;cell aging;centrosome;centrosome cycle;cytoplasm;intracellular protein transport;negative regulation of cell proliferation;NF-kappaB binding;nucleocytoplasmic transport;nucleolus;nucleus;protein heterodimerization activity;protein homodimerization activity;response to stress;ribosome assembly;RNA binding;signal transduction;Tat protein b…
A12-187918_33.1.0	rs138863602	+	A	NA	1102	CDS	GAPDH	ENST00000229239	MIMAT0000081_miR-25	1100-1114	-15.4	-7.372	0.619	0.496	0.34	seedless	3	A AU C	AGAUC CA GCAAUG	UCUGG GU CGUUAC	AG CUCU UCA	cytoplasm;glucose metabolic process;glyceraldehyde-3-phosphate dehydrogenase (phosphorylating) activity;glycolysis;NAD binding;oxidoreductase activity;protein binding
A12-187918_33.1.1	rs138863602	+	G	0.0009	1102	CDS	GAPDH	ENST00000229239_rs138863602_G_0	MIMAT0000081_miR-25	1097-1114	-13.4	2.394	0.426	0.494	0.354	seedless	2	A U UCA C	UC AGG CA GCAAUG	GG UCU GU CGUUAC	AGUCU C UCA	cytoplasm;glucose metabolic process;glyceraldehyde-3-phosphate dehydrogenase (phosphorylating) activity;glycolysis;NAD binding;oxidoreductase activity;protein binding
L2HS-191141_7.1.0	rs186477476	+	G	NA	739	3pUTR	RPL13	ENST00000311528	MIMAT0000082_miR-26a	722-741	-28.5	-8.33	0.322	0.591	0.416	7mer-A1	5	A C G A	AGCC UCCUGGG ACUUGGA	UCGG AGGACCU UGAACUU	AU AA	NA
L2HS-191141_7.1.1	rs186477476	+	T	0.0046	739	3pUTR	RPL13	ENST00000311528_rs186477476_T_0	MIMAT0000082_miR-26a	722-742	-26	-15.947	0.37	0.562	0.341	seedless	5	A C GAC U	AGCC UCCUGGG UUUGAA	UCGG AGGACCU GAACUU	AU AAU	NA
L1-402120_1.1.0	rs148902081	+	G	NA	1401	CDS	SARS	ENST00000234677	MIMAT0000082_miR-26a	1390-1405	-27	-13.193	0.345	0.27	0.399	seedless	6	C GA A	GCC AUCCUGGA ACU	CGG UAGGACCU UGA	U A AA ACUU	NA
L1-402120_1.1.1	rs148902081	+	A	0.0009	1401	CDS	SARS	ENST00000234677_rs148902081_A_0	MIMAT0000082_miR-26a	1390-1405	-25.7	-11.422	0.522	0.235	0.467	seedless	6	C AA A	GCC AUCCUGGA ACU	CGG UAGGACCU UGA	U A AA ACUU	NA
L2HS-1367678_2.1.0	rs146800506	-	C	NA	3799	CDS	FASN	ENST00000306749	MIMAT0000082_miR-26a	3792-3815	-28.2	-4.775	0.395	0.281	0.489	seedless	4	A CAC CG G	GGCCUG CCUGGA UGC UGGA	UCGGAU GGACCU AUG ACUU	A A A	3-hydroxypalmitoyl-[acyl-carrier-protein] dehydratase activity;3-oxoacyl-[acyl-carrier-protein] reductase activity;3-oxoacyl-[acyl-carrier-protein] synthase activity;acyl-ACP thioesterase activity;catalytic activity;cofactor binding;enoyl-[acyl-carrier-protein] reductase (NADPH, B-specific) activity;fatty acid biosynthetic process;glycogen granule;hydrolase activity, acting on ester bonds;lyase a…
L2HS-1367678_2.1.1	rs146800506	-	T	0.01	3799	CDS	FASN	ENST00000306749_rs146800506_T_0	MIMAT0000082_miR-26a	3792-3815	-25.5	-4.034	0.423	0.249	0.492	seedless	4	A CAC CG G	GGCCUG CUUGGA UGC UGGA	UCGGAU GGACCU AUG ACUU	A A A	3-hydroxypalmitoyl-[acyl-carrier-protein] dehydratase activity;3-oxoacyl-[acyl-carrier-protein] reductase activity;3-oxoacyl-[acyl-carrier-protein] synthase activity;acyl-ACP thioesterase activity;catalytic activity;cofactor binding;enoyl-[acyl-carrier-protein] reductase (NADPH, B-specific) activity;fatty acid biosynthetic process;glycogen granule;hydrolase activity, acting on ester bonds;lyase a…
L2HS-1539491_1.1.0	rs141858573	-	A	NA	778	CDS	MYH10	ENST00000269243	MIMAT0000082_miR-26a	769-784	-25.1	-17.362	0.406	0.607	0.266	7mer-A1	5	U GA C	UCCUGGG ACUUGAA	AGGACCU UGAACUU	UCGGAU AA	NA
L2HS-1539491_1.1.1	rs141858573	-	G	0.0005	778	CDS	MYH10	ENST00000269243_rs141858573_G_0	MIMAT0000082_miR-26a	769-784	-25.4	-15.203	0.344	0.594	0.27	7mer-A1	5	U GA C	UCCUGGG GCUUGAA	AGGACCU UGAACUU	UCGGAU AA	NA
L2HS-2518663_1.1.0	rs191565919	+	A	NA	334	CDS	RND2	ENST00000225973	MIMAT0000082_miR-26a	329-346	-26.2	-4.875	0.215	0.338	0.269	seedless	10	U U	GGCCUAUCCUG AUU CU GA	UCGGAUAGGAC UAA GA CU	C U A U	NA
L2HS-2518663_1.1.1	rs191565919	+	G	0.0009	334	CDS	RND2	ENST00000225973_rs191565919_G_0	MIMAT0000082_miR-26a	329-346	-26.2	-2.888	0.184	0.228	0.295	seedless	5	U U	GGCCUGUCCUG AUU CU GA	UCGGAUAGGAC UAA GA CU	C U A U	NA
L1-1287350_1.1.0	rs76215181	-	C	NA	1189	3pUTR	CCDC43	ENST00000315286	MIMAT0000082_miR-26a	1182-1194	-25.6	-10.355	0.309	0.392	0.444	seedless	5	A C	GGCCUA CCUGGAU	UCGGAU GGACCUA	A AUGAACUU	NA
L1-1287350_1.1.1	rs76215181	-	T	0.0005	1189	3pUTR	CCDC43	ENST00000315286_rs76215181_T_0	MIMAT0000082_miR-26a	1182-1194	-22.9	-5.472	0.252	0.386	0.466	seedless	5	A C	GGCCUA CUUGGAU	UCGGAU GGACCUA	A AUGAACUU	NA
L1-1287350_1.2.0	rs116782431	-	G	NA	1183	3pUTR	CCDC43	ENST00000315286	MIMAT0000082_miR-26a	1182-1194	-25.6	-10.355	0.309	0.392	0.444	seedless	5	A C	GGCCUA CCUGGAU	UCGGAU GGACCUA	A AUGAACUU	NA
L1-1287350_1.2.1	rs116782431	-	A	0.0046	1183	3pUTR	CCDC43	ENST00000315286_rs116782431_A_0	MIMAT0000082_miR-26a	1181-1194	-21.9	-12.504	0.495	0.444	0.508	seedless	4	G A C	AG CCUA CCUGGAU	UC GGAU GGACCUA	A AUGAACUU	NA
L2HS-1730834_1.1.0	rs190565636	-	G	NA	920	CDS	BTBD9	ENST00000481247	MIMAT0000082_miR-26a	897-929	-26.2	1.928	0.444	0.322	0.487	seedless	6	U GCCAUUAAAG GAUC A	GCC AUCCUGGAU UGC UGAG	CGG UAGGACCUA AUG ACUU	U A A	NA
L2HS-1730834_1.1.1	rs190565636	-	A	0.0005	920	CDS	BTBD9	ENST00000481247_rs190565636_A_0	MIMAT0000082_miR-26a	897-929	-26.2	-3.116	0.486	0.333	0.484	seedless	6	U GCCAUUAAAG GAUC A	GCC AUCCUGGAU UAC UGAG	CGG UAGGACCUA AUG ACUU	U A A	NA
L2HS-351258_4.1.0	rs180968570	+	G	NA	243	5pUTR	BBX	ENST00000415149	MIMAT0000082_miR-26a	235-253	-25.2	-1.244	0.145	0.311	0.488	seedless	5	U AUCC G	GCCU UCCUGGA UGCU	CGGA AGGACCU AUGA	U U A ACUU	NA
L2HS-351258_4.1.1	rs180968570	+	A	0.0005	243	5pUTR	BBX	ENST00000415149_rs180968570_A_0	MIMAT0000082_miR-26a	235-255	-18.8	-2.731	0.345	0.248	0.491	seedless	6	U UCCUAGA C A	GCCU AUCCUG UGC	CGGA UAGGAC AUG	U CUA AACUU	NA
L2HS-1887212_1.1.0	rs68002429	+	C	NA	438	CDS	RRM2	ENST00000360566	MIMAT0000082_miR-26a	430-446	-24.8	-5.205	0.283	0.246	0.305	seedless	5	C U C C	G CCUGUCCUGG UGCU	C GGAUAGGACC AUGA	U UA ACUU	NA
L2HS-1887212_1.1.1	rs68002429	+	T	0.03	438	CDS	RRM2	ENST00000360566_rs68002429_T_0	MIMAT0000082_miR-26a	426-441	-22.8	-2.904	0.347	0.281	0.273	seedless	5	C U C	AGCC GUCCUG CUUGG	UCGG UAGGAC GAACU	A CUAAU U	NA
L2-1365662_1.1.0	rs703	+	T	NA	792	CDS	CA2	ENST00000285379	MIMAT0000082_miR-26a	788-804	-23.5	-12.733	0.331	0.412	0.525	seedless	4	A U G C	AUCC UGGAUUACU GA	UAGG ACCUAAUGA CU	UCGGA A U	carbon dioxide transport;carbonate dehydratase activity;cytoplasm;lyase activity;metal ion binding;morphogenesis of an epithelium;one-carbon compound metabolic process;secretion;zinc ion binding
L2-1365662_1.1.1	rs703	+	C	0.6	792	CDS	CA2	ENST00000285379_rs703_C_0	MIMAT0000082_miR-26a	791-804	-24.2	-11.403	0.331	0.388	0.503	seedless	4	C G C	CCUGGAUUACU GA	GGACCUAAUGA CU	UCGGAUA A U	carbon dioxide transport;carbonate dehydratase activity;cytoplasm;lyase activity;metal ion binding;morphogenesis of an epithelium;one-carbon compound metabolic process;secretion;zinc ion binding
L2HS-2862119_1.1.0	rs146077521	+	C	NA	1222	3pUTR	HOXC8	ENST00000040584	MIMAT0000082_miR-26a	1200-1226	-23.3	6.817	0.277	0.503	0.56	seedless	5	G U UUAAGGUC A	AG CCU UCCUGGAUU UGAG	UC GGA AGGACCUAA ACUU	U UGA	NA
L2HS-2862119_1.1.1	rs146077521	+	T	0.0009	1222	3pUTR	HOXC8	ENST00000040584_rs146077521_T_0	MIMAT0000082_miR-26a	1200-1226	-25.2	6.842	0.266	0.506	0.577	seedless	5	G U UUAAGG A	AG CCU UCCUGGAUU UUUGAG	UC GGA AGGACCUAA GAACUU	U U	NA
TAON-639681-1_2.1.0	rs45483691	-	C	NA	2004	CDS	C14orf37	ENST00000438670	MIMAT0000082_miR-26a	2004-2019	-22.2	-11.28	0.518	0.322	0.522	7mer-A1	4	G CCA U	CCUGGA ACUUGAA	GGACCU UGAACUU	UCGGAUA AA	NA
TAON-639681-1_2.1.1	rs45483691	-	G	0.06	2004	CDS	C14orf37	ENST00000438670_rs45483691_G_0	MIMAT0000082_miR-26a	2001-2019	-19.4	-9.588	0.495	0.406	0.521	7mer-A1	3	A GG CCA U	UG CUGGA ACUUGAA	AU GACCU UGAACUU	UCGG AG AA	NA
L2-1927490_1.1.0	rs141139124	-	G	NA	646	CDS	RHOBTB1	ENST00000357917	MIMAT0000082_miR-26a	643-657	-21.8	-15.941	0.515	0.275	0.345	seedless	4	U GA A G	GCC CCUGGA GCU	CGG GGACCU UGA	U AUA AA ACUU	NA
L2-1927490_1.1.1	rs141139124	-	A	0.0005	646	CDS	RHOBTB1	ENST00000357917_rs141139124_A_0	MIMAT0000082_miR-26a	643-657	-20.7	-14.037	0.501	0.273	0.342	seedless	4	U AA A G	GCC CCUGGA GCU	CGG GGACCU UGA	U AUA AA ACUU	NA
L2-1927490_1.2.0	rs201230205	-	C	NA	645	CDS	RHOBTB1	ENST00000357917	MIMAT0000082_miR-26a	643-657	-21.8	-15.941	0.515	0.275	0.345	seedless	4	U GA A G	GCC CCUGGA GCU	CGG GGACCU UGA	U AUA AA ACUU	NA
L2-1927490_1.2.1	rs201230205	-	T	0.0005	645	CDS	RHOBTB1	ENST00000357917_rs201230205_T_0	MIMAT0000082_miR-26a	643-657	-19.9	-15.095	0.609	0.27	0.341	seedless	4	U GA A G	GCU CCUGGA GCU	CGG GGACCU UGA	U AUA AA ACUU	NA
TAON-4111644-1_1.1.0	rs113673253	+	C	NA	1467	CDS	AHR	ENST00000242057	MIMAT0000082_miR-26a	1461-1480	-21.7	-13.28	0.565	0.384	0.514	8mer	4	C ACC A A	AGCC AUCC UACUUGAA	UCGG UAGG AUGAACUU	A ACCUA	NA
TAON-4111644-1_1.1.1	rs113673253	+	T	0.0009	1467	CDS	AHR	ENST00000242057_rs113673253_T_0	MIMAT0000082_miR-26a	1461-1480	-23.2	-14.128	0.474	0.364	0.526	8mer	5	C AC A A	AGCC UAUCC UACUUGAA	UCGG AUAGG AUGAACUU	ACCUA	NA
L1HS-600907_2.1.0	rs199603777	+	T	NA	1126	CDS	BTBD3	ENST00000254977	MIMAT0000082_miR-26a	1103-1132	-22.3	-2.353	0.361	0.568	0.407	7mer-m8	2	AAG A AAGGCACU U	GC GUUCU GGA UUACUUGA	CG UAGGA CCU AAUGAACU	U GA U	NA
L1HS-600907_2.1.1	rs199603777	+	C	0.0005	1126	CDS	BTBD3	ENST00000254977_rs199603777_C_0	MIMAT0000082_miR-26a	1103-1132	-18.6	-3.059	0.428	0.519	0.398	6mer	2	AAG A AAGGCAC C U	GC GUUCU GGA UU ACUUGA	CG UAGGA CCU AA UGAACU	U GA U	NA
L2HS-1178337_2.1.0	rs183279698	-	T	NA	4136	3pUTR	UBTF	ENST00000343638	MIMAT0000082_miR-26a	4126-4153	-22.1	10.423	0.341	0.165	0.523	seedless	6	U U A AUUAAG AG U	G CCU AUCCUGGA UAC GGG	C GGA UAGGACCU AUG CUU	U A AA	DNA binding;nucleolus;nucleus;protein binding;regulation of transcription from RNA polymerase I promoter;regulation of transcription, DNA-dependent;RNA polymerase I transcription factor activity;transcription
L2HS-1178337_2.1.1	rs183279698	-	C	0.0005	4136	3pUTR	UBTF	ENST00000343638_rs183279698_C_0	MIMAT0000082_miR-26a	4126-4153	-17.6	18.381	0.253	0.148	0.523	seedless	4	U U A C AUUAAG AG U	G CCU AUCC GGA UAC GGG	C GGA UAGG CCU AUG CUU	U A A AA	DNA binding;nucleolus;nucleus;protein binding;regulation of transcription from RNA polymerase I promoter;regulation of transcription, DNA-dependent;RNA polymerase I transcription factor activity;transcription
L2-1589939_1.1.0	rs200631796	+	T	NA	5662	CDS	SPTBN1	ENST00000356805	MIMAT0000082_miR-26a	5646-5665	-21.4	-5.297	0.443	0.287	0.467	seedless	5	C A GCUCA C	G CC UCCUGGA UUGA	C GG AGGACCU AACU	U AU AAUG U	NA
L2-1589939_1.1.1	rs200631796	+	C	0.0005	5662	CDS	SPTBN1	ENST00000356805_rs200631796_C_0	MIMAT0000082_miR-26a	5646-5665	-21	-4.801	0.43	0.289	0.472	seedless	5	C A CAC C	G CC UCCUGGA GCU UGA	C GG AGGACCU UGA ACU	U AU AA U	NA
L2HS-1178062_2.1.0	rs192994060	+	C	NA	377	CDS	RPS24	ENST00000435275	MIMAT0000082_miR-26a	376-393	-20.7	-7.524	0.363	0.388	0.622	seedless	4	C GCAAA A	CCUGGAUUAU GAA	GGACCUAAUG CUU	UCGGAUA AA	NA
L2HS-1178062_2.1.1	rs192994060	+	T	0.0005	377	CDS	RPS24	ENST00000435275_rs192994060_T_0	MIMAT0000082_miR-26a	374-393	-18.7	-4.724	0.439	0.37	0.625	seedless	4	U U GCAAA A	UCCU GGAUUAU GAA	AGGA CCUAAUG CUU	UCGGAU AA	NA
TAON-4127964-1_1.1.0	rs200018783	+	A	NA	2278	CDS	ARHGEF1	ENST00000354532	MIMAT0000082_miR-26a	2278-2303	-21.8	2.949	0.377	0.449	0.381	seedless	5	A UCUAC UU C A	AGCCU GUCCU UUAC UGGG	UCGGA UAGGA AAUG ACUU	CCU A	NA
TAON-4127964-1_1.1.1	rs200018783	+	G	0.0005	2278	CDS	ARHGEF1	ENST00000354532_rs200018783_G_0	MIMAT0000082_miR-26a	2278-2303	-21.8	2.571	0.377	0.441	0.387	seedless	4	A UCUAC UU C A	GGCCU GUCCU UUAC UGGG	UCGGA UAGGA AAUG ACUU	CCU A	NA
L2-999826_1.1.0	rs182718582	-	A	NA	2127	3pUTR	HSPA8	ENST00000227378	MIMAT0000082_miR-26a	2123-2153	-18.9	1.054	0.305	0.318	0.276	8mer	3	U AA A CAUUCUCAA U	AGU GUU CUGGG UACUUGAA	UCG UAG GACCU AUGAACUU	GA A	ATP binding;ATPase activity, coupled;cell surface;chaperone cofactor-dependent protein folding;intracellular;nucleotide binding;nucleus;protein folding;regulation of progression through cell cycle;response to unfolded protein;unfolded protein binding
L2-999826_1.1.1	rs182718582	-	C	0.0005	2127	3pUTR	HSPA8	ENST00000227378_rs182718582_C_0	MIMAT0000082_miR-26a	2123-2153	-18.6	1.255	0.318	0.316	0.279	8mer	3	U ACGUUA CAUUCUCAA U	AGU CUGGG UACUUGAA	UCG GACCU AUGAACUU	GAUAG A	ATP binding;ATPase activity, coupled;cell surface;chaperone cofactor-dependent protein folding;intracellular;nucleotide binding;nucleus;protein folding;regulation of progression through cell cycle;response to unfolded protein;unfolded protein binding
L2HS-2490522_1.1.0	rs202168878	-	A	NA	2629	CDS	NUAK1	ENST00000261402	MIMAT0000082_miR-26a	2617-2634	-17.3	-0.765	0.359	0.532	0.256	seedless	3	C A CUUCA G	AGC CUGG UUGAA	UCG GACC AACUU	GAUAG UAAUG	ATP binding;magnesium ion binding;nucleotide binding;protein amino acid phosphorylation;protein binding;protein serine/threonine kinase activity;transferase activity
L2HS-2490522_1.1.1	rs202168878	-	G	0.0005	2629	CDS	NUAK1	ENST00000261402_rs202168878_G_0	MIMAT0000082_miR-26a	2617-2634	-17.2	-1.815	0.381	0.514	0.264	seedless	3	C A C CG G	AGC CUGG UU UUGAA	UCG GACC AA AACUU	GAUAG U UG	ATP binding;magnesium ion binding;nucleotide binding;protein amino acid phosphorylation;protein binding;protein serine/threonine kinase activity;transferase activity
TAON-1090460-1_1.1.0	rs200562847	-	T	NA	1351	CDS	MTRF1	ENST00000379480	MIMAT0000082_miR-26a	1342-1360	-18.4	-1.753	0.308	0.392	0.406	seedless	4	G AAGGG CA A	GG CCUGGAU GCU	UC GGACCUA UGA	GGAUA A ACUU	NA
TAON-1090460-1_1.1.1	rs200562847	-	C	0.0005	1351	CDS	MTRF1	ENST00000379480_rs200562847_C_0	MIMAT0000082_miR-26a	1357-1376	-16.8	-2.926	0.359	0.316	0.457	seedless	3	C A A A C C	AGCU AUUC G GA UGCUU	UCGG UAGG C CU AUGAA	A A A CUU	NA
0727AHS-496324_3.1.0	rs429433	-	T	NA	3262	CDS	MFHAS1	ENST00000276282	MIMAT0000082_miR-26a	3261-3273	-17.3	-1.249	0.164	0.376	0.391	offset-6mer	2	A C	CUUGGGUUGUUUG	GGACCUAAUGAAC	UCGGAUA UU	GTP binding;protein binding;small GTPase mediated signal transduction
0727AHS-496324_3.1.1	rs429433	-	C	0.96	3262	CDS	MFHAS1	ENST00000276282_rs429433_C_0	MIMAT0000082_miR-26a	3261-3273	-20	-3.592	0.125	0.371	0.371	offset-6mer	4	A C	CCUGGGUUGUUUG	GGACCUAAUGAAC	UCGGAUA UU	GTP binding;protein binding;small GTPase mediated signal transduction
TA1-4817220-1_1.1.0	rs192439686	-	A	NA	3176	3pUTR	GGA2	ENST00000309859	MIMAT0000082_miR-26a	3160-3176	-18.7	7.429	0.07	0.612	0.41	7mer-A1	2	G A U	UGU CU GGA ACUUGAA	AUA GA CCU UGAACUU	UCGG G AA	NA
TA1-4817220-1_1.1.1	rs192439686	-	G	0.0009	3176	3pUTR	GGA2	ENST00000309859_rs192439686_G_0	MIMAT0000082_miR-26a	3160-3176	-18.4	7.649	0.07	0.613	0.413	6mer	2	G A U	UGU CU GGA ACUUGAG	AUA GA CCU UGAACUU	UCGG G AA	NA
TAON-4128030-1_1.1.0	rs202034944	+	T	NA	1844	CDS	ZNF233	ENST00000391958	MIMAT0000082_miR-26a	1829-1845	-13.8	1.164	0.365	0.41	0.328	seedless	1	U G G AAG C	GU UGU GGA GCUU	CG AUA CCU UGAA	U G GGA AA CUU	NA
TAON-4128030-1_1.1.1	rs202034944	+	C	0	1844	CDS	ZNF233	ENST00000391958_rs202034944_C_0	MIMAT0000082_miR-26a	1815-1837	-13.1	12.173	0.297	0.601	0.387	seedless	4	C AAA U GUGUG A	CCUA C UG GAU UGGG	GGAU G AC CUA ACUU	UC A G AUGA	NA
L2-785549_1.1.0	rs199660178	+	A	NA	239	CDS	HIST1H4E	ENST00000360441	MIMAT0000082_miR-26a	239-262	-11.1	-0.217	0.526	0.363	0.344	seedless	3	G ACG AAACGCAAG AG C	AGC CC AC UGA	UCG GG UG ACU	GAUA ACCUAA A U	NA
L2-785549_1.1.1	rs199660178	+	G	0	239	CDS	HIST1H4E	ENST00000360441_rs199660178_G_0	MIMAT0000082_miR-26a	239-262	-11.1	-1.435	0.564	0.388	0.368	seedless	2	G ACG AAACGCAAG AG C	GGC CC AC UGA	UCG GG UG ACU	GAUA ACCUAA A U	NA
L2-785549_1.2.0	rs201303017	+	C	NA	243	CDS	HIST1H4E	ENST00000360441	MIMAT0000082_miR-26a	239-262	-11.1	-0.217	0.526	0.363	0.344	seedless	3	G ACG AAACGCAAG AG C	AGC CC AC UGA	UCG GG UG ACU	GAUA ACCUAA A U	NA
L2-785549_1.2.1	rs201303017	+	T	0.0005	243	CDS	HIST1H4E	ENST00000360441_rs201303017_T_0	MIMAT0000082_miR-26a	239-262	-11.1	0.406	0.485	0.355	0.331	seedless	3	G AUG AAACGCAAG AG C	AGC CC AC UGA	UCG GG UG ACU	GAUA ACCUAA A U	NA
L2HS-2912081_1.1.0	rs200259215	-	G	NA	1141	CDS	PARP11	ENST00000228820	MIMAT0000083_miR-26b	1130-1148	-30	-17.592	0.376	0.462	0.427	7mer-m8	8	A U	AUCUAUCCUGAG UACUUGA	UGGAUAGGACUU AUGAACU	A U	NA
L2HS-2912081_1.1.1	rs200259215	-	A	0.0005	1141	CDS	PARP11	ENST00000228820_rs200259215_A_0	MIMAT0000083_miR-26b	1130-1148	-30	-16.404	0.302	0.446	0.386	7mer-m8	8	A U	AUCUAUCCUGAA UACUUGA	UGGAUAGGACUU AUGAACU	A U	NA
0727A-507097_1.1.0	rs187462910	-	A	NA	2855	3pUTR	SRPR	ENST00000332118	MIMAT0000083_miR-26b	2838-2855	-25.8	-6.254	0.192	0.52	0.525	6mer	5	G UA U	ACUUGUCCUG GCUUGA	UGGAUAGGAC UGAACU	UUAA U	NA
0727A-507097_1.1.1	rs187462910	-	G	0.0005	2855	3pUTR	SRPR	ENST00000332118_rs187462910_G_0	MIMAT0000083_miR-26b	2838-2855	-24.9	-4.183	0.192	0.539	0.472	6mer	5	G UA U	ACUUGUCCUG GCUUGG	UGGAUAGGAC UGAACU	UUAA U	NA
L2-1919649_1.1.0	rs191364762	+	A	NA	1197	CDS	ACVR1B	ENST00000257963	MIMAT0000083_miR-26b	1186-1202	-23.9	-5.27	0.321	0.474	0.645	7mer-m8	4	G G U	GCC CCUGAA UACUUGA	UGG GGACUU AUGAACU	AUA A U	activin binding;activin receptor activity, type I;ATP binding;cell surface;embryonic development;G1/S transition of mitotic cell cycle;growth factor binding;hair follicle development;in utero embryonic development;induction of apoptosis;integral to plasma membrane;magnesium ion binding;manganese ion binding;membrane;negative regulation of cell growth;nucleotide binding;positive regulation of acti…
L2-1919649_1.1.1	rs191364762	+	G	0.0005	1197	CDS	ACVR1B	ENST00000257963_rs191364762_G_0	MIMAT0000083_miR-26b	1186-1202	-23.9	-5.088	0.336	0.473	0.635	7mer-m8	4	G G U	GCC CCUGAA UGCUUGA	UGG GGACUU AUGAACU	AUA A U	activin binding;activin receptor activity, type I;ATP binding;cell surface;embryonic development;G1/S transition of mitotic cell cycle;growth factor binding;hair follicle development;in utero embryonic development;induction of apoptosis;integral to plasma membrane;magnesium ion binding;manganese ion binding;membrane;negative regulation of cell growth;nucleotide binding;positive regulation of acti…
TAON-4128584-1_1.1.0	rs199588863	-	A	NA	1720	CDS	TRIM36	ENST00000282369	MIMAT0000083_miR-26b	1702-1720	-21.3	-13.111	0.575	0.613	0.351	7mer-A1	5	C CUGA G	ACC UCCUG ACUUGAA	UGG AGGAC UGAACUU	AU UUAA	NA
TAON-4128584-1_1.1.1	rs199588863	-	G	0.0005	1720	CDS	TRIM36	ENST00000282369_rs199588863_G_0	MIMAT0000083_miR-26b	1702-1720	-21	-10.337	0.477	0.546	0.414	6mer	5	C CUGA G	ACC UCCUG ACUUGAG	UGG AGGAC UGAACUU	AU UUAA	NA
L2-1919563_1.1.0	rs201583180	-	T	NA	2180	CDS	EEF1A1	ENST00000316292	MIMAT0000083_miR-26b	2163-2185	-18.5	1.447	0.461	0.36	0.526	seedless	4	C AAU GU GG U	CCUA UCUUGAA CU UGA	GGAU AGGACUU GA ACU	U AAU U	cytoplasm;eukaryotic translation elongation factor 1 complex;GTP binding;GTPase activity;nucleotide binding;protein binding;translation;translation elongation factor activity;translational elongation
L2-1919563_1.1.1	rs201583180	-	C	0.01	2180	CDS	EEF1A1	ENST00000316292_rs201583180_C_0	MIMAT0000083_miR-26b	2163-2185	-18.1	-2.786	0.45	0.384	0.344	seedless	4	C AAU GUCCGG U	CCUA UCUUGAA UGA	GGAU AGGACUU ACU	U AAUGA U	cytoplasm;eukaryotic translation elongation factor 1 complex;GTP binding;GTPase activity;nucleotide binding;protein binding;translation;translation elongation factor activity;translational elongation
L2-1919563_1.2.0	rs200344550	-	G	NA	2174	CDS	EEF1A1	ENST00000316292	MIMAT0000083_miR-26b	2163-2185	-18.5	1.447	0.461	0.36	0.526	seedless	4	C AAU GU GG U	CCUA UCUUGAA CU UGA	GGAU AGGACUU GA ACU	U AAU U	cytoplasm;eukaryotic translation elongation factor 1 complex;GTP binding;GTPase activity;nucleotide binding;protein binding;translation;translation elongation factor activity;translational elongation
L2-1919563_1.2.1	rs200344550	-	A	0.0005	2174	CDS	EEF1A1	ENST00000316292_rs200344550_A_0	MIMAT0000083_miR-26b	2185-2200	-13.8	-1.401	0.568	0.47	0.429	seedless	3	G G CCA UG U	AU CUG U UUGA	UA GAC A AACU	UGGA G UUA UG U	cytoplasm;eukaryotic translation elongation factor 1 complex;GTP binding;GTPase activity;nucleotide binding;protein binding;translation;translation elongation factor activity;translational elongation
L2-671015_1.1.0	rs148150743	+	G	NA	5479	CDS	ZNF638	ENST00000409544	MIMAT0000084_miR-27a	5478-5495	-26.3	-4.777	0.266	0.334	0.523	offset-6mer	2	A C U	AGCU UAGUCACUGUGGA	UUGA AUCGGUGACACUU	CGCC	NA
L2-671015_1.1.1	rs148150743	+	A	0	5479	CDS	ZNF638	ENST00000409544_rs148150743_A_0	MIMAT0000084_miR-27a	5478-5495	-26.3	-7.45	0.291	0.435	0.526	offset-6mer	4	A C U	AACU UAGUCACUGUGGA	UUGA AUCGGUGACACUU	CGCC	NA
TA1-4819597-1_1.1.0	rs148137418	-	G	NA	801	CDS	LENG1	ENST00000222224	MIMAT0000084_miR-27a	799-819	-22.8	-3.425	0.397	0.326	0.208	seedless	5	U GGA A A G	GCGGAG AGC GCUG GAG	CGCCUU UCG UGAC CUU	GAA G A	NA
TA1-4819597-1_1.1.1	rs148137418	-	A	0.01	801	CDS	LENG1	ENST00000222224_rs148137418_A_0	MIMAT0000084_miR-27a	804-819	-18.9	-2.489	0.454	0.396	0.275	seedless	2	A A A G	GGGA AGC GCUG GAG	CCUU UCG UGAC CUU	CG GAA G A	NA
TA1-4819597-1_1.2.0	rs201205875	-	C	NA	800	CDS	LENG1	ENST00000222224	MIMAT0000084_miR-27a	799-819	-22.8	-3.425	0.397	0.326	0.208	seedless	5	U GGA A A G	GCGGAG AGC GCUG GAG	CGCCUU UCG UGAC CUU	GAA G A	NA
TA1-4819597-1_1.2.1	rs201205875	-	T	0.0009	800	CDS	LENG1	ENST00000222224_rs201205875_T_0	MIMAT0000084_miR-27a	799-819	-20.9	-2.417	0.41	0.309	0.205	seedless	3	U GGA A A G	GUGGAG AGC GCUG GAG	CGCCUU UCG UGAC CUU	GAA G A	NA
L2HS-2774511_1.1.0	rs2271603	+	C	NA	3331	CDS	RPTOR	ENST00000306801	MIMAT0000084_miR-27a	3325-3336	-21.9	0.129	0.18	0.551	0.393	seedless	0	A C C	GGCCAC GUGAA	UCGGUG CACUU	CGCCUUGAA A	NA
L2HS-2774511_1.1.1	rs2271603	+	T	0.26	3331	CDS	RPTOR	ENST00000306801_rs2271603_T_0	MIMAT0000084_miR-27a	3325-3336	-26.4	-11.629	0.262	0.587	0.324	8mer	0	A C	GGCCACUGUGAA	UCGGUGACACUU	CGCCUUGAA	NA
TAON-4130433-1_1.1.0	rs140932272	-	G	NA	765	CDS	MYO1C	ENST00000438665	MIMAT0000084_miR-27a	764-785	-23.4	-12.92	0.541	0.253	0.42	seedless	6	A CCCCAG C A	CGGAAC AGCUA CUGU	GCCUUG UCGGU GACA	C AA CUU	NA
TAON-4130433-1_1.1.1	rs140932272	-	A	0.0027	765	CDS	MYO1C	ENST00000438665_rs140932272_A_0	MIMAT0000084_miR-27a	759-785	-20.2	-6.366	0.595	0.248	0.313	seedless	5	U AGAACCCCCAG C A	UGGAAC AGCUA CUGU	GCCUUG UCGGU GACA	C AA CUU	NA
TAON-4130544-1_1.1.0	rs200215384	-	C	NA	1084	CDS	IMPA1	ENST00000256108	MIMAT0000084_miR-27a	1083-1105	-22	-4.444	0.336	0.347	0.345	seedless	5	G AGAU A A A	GCGGAGC GC UAUU UGAA	CGCCUUG CG GUGA ACUU	AAU C	NA
TAON-4130544-1_1.1.1	rs200215384	-	T	0.0009	1084	CDS	IMPA1	ENST00000256108_rs200215384_T_0	MIMAT0000084_miR-27a	1083-1105	-20.1	-2.815	0.346	0.405	0.293	seedless	3	G AGAU A A A	GUGGAGC GC UAUU UGAA	CGCCUUG CG GUGA ACUU	AAU C	NA
L2-2389634_1.1.0	rs34987632	-	G	NA	1348	CDS	SIK1	ENST00000270162	MIMAT0000085_miR-28-5p	1345-1361	-37.2	-11.876	0.127	0.349	0.231	offset-6mer	4	A A	GAUGGACUGUGAGCUCC	UUAUCUGACACUCGAGG	GAG AA	NA
L2-2389634_1.1.1	rs34987632	-	A	0.0014	1348	CDS	SIK1	ENST00000270162_rs34987632_A_0	MIMAT0000085_miR-28-5p	1345-1361	-37.5	-25.162	0.288	0.29	0.195	offset-6mer	7	A A	GAUAGACUGUGAGCUCC	UUAUCUGACACUCGAGG	GAG AA	NA
L2HS-2490841_1.1.0	rs142954123	+	G	NA	1604	3pUTR	UNG	ENST00000242576	MIMAT0000085_miR-28-5p	1597-1608	-24.1	-6.633	0.302	0.438	0.428	offset-6mer	2	U A	GCUGUGAGCUUU	UGACACUCGAGG	GAGUUAUC AA	base-excision repair;hydrolase activity, acting on glycosyl bonds;metabolic process;mitochondrion;nucleus;protein binding;uracil DNA N-glycosylase activity
L2HS-2490841_1.1.1	rs142954123	+	A	0.0009	1604	3pUTR	UNG	ENST00000242576_rs142954123_A_0	MIMAT0000085_miR-28-5p	1597-1608	-17.5	-1.919	0.394	0.435	0.417	seedless	2	U A A	GCUGUGA CUUU	UGACACU GAGG	GAGUUAUC C AA	base-excision repair;hydrolase activity, acting on glycosyl bonds;metabolic process;mitochondrion;nucleus;protein binding;uracil DNA N-glycosylase activity
L2-2389631_1.1.0	rs188821606	-	C	NA	2316	CDS	GEMIN4	ENST00000319004	MIMAT0000085_miR-28-5p	2311-2326	-23.9	-1.758	0.358	0.401	0.348	7mer-m8	3	UC G	AUA CUG GAGCUCCU	UAU GAC CUCGAGGA	GAGU CU A A	NA
L2-2389631_1.1.1	rs188821606	-	T	0.0009	2316	CDS	GEMIN4	ENST00000319004_rs188821606_T_0	MIMAT0000085_miR-28-5p	2311-2326	-21.8	-1.736	0.433	0.417	0.348	7mer-m8	3	UC G	AUA UUG GAGCUCCU	UAU GAC CUCGAGGA	GAGU CU A A	NA
0727A-532969_1.1.0	rs184043356	+	G	NA	2736	3pUTR	POLD3	ENST00000263681	MIMAT0000086_miR-29a	2728-2750	-16.2	33.866	0.003	0.327	0.266	seedless	1	G CUG A GGUCAG C	AGCU CGGA GG GCU	UUGG GUCU CC CGA	A CUAAA A A U	delta DNA polymerase activity;delta DNA polymerase complex;DNA binding;DNA synthesis during DNA repair;mismatch repair;nucleus;transferase activity
0727A-532969_1.1.1	rs184043356	+	A	0.0005	2736	3pUTR	POLD3	ENST00000263681_rs184043356_A_0	MIMAT0000086_miR-29a	2728-2750	-16.9	33.824	0.003	0.328	0.265	seedless	1	G CUG A GGUCAG C	AGCU CAGA GG GCU	UUGG GUCU CC CGA	A CUAAA A A U	delta DNA polymerase activity;delta DNA polymerase complex;DNA binding;DNA synthesis during DNA repair;mismatch repair;nucleus;transferase activity
TAON-3538130-1_1.1.0	rs199716028	-	C	NA	987	CDS	PCNA	ENST00000379143	MIMAT0000087_miR-30a	984-1000	-24.1	-14.33	0.492	0.565	0.258	seedless	4	C CA A A	UCC AG UCGAGGAUG	AGG UC AGCUCCUAC	GA AAAUGU	base-excision repair, gap-filling;cell proliferation;cyclin-dependent protein kinase holoenzyme complex;DNA binding;DNA polymerase processivity factor activity;DNA repair;DNA replication;DNA replication factor C complex;intracellular protein transport;MutLalpha complex binding;nuclear lamina;nucleus;PCNA complex;phosphoinositide-mediated signaling;protein binding;regulation of DNA replication;reg…
TAON-3538130-1_1.1.1	rs199716028	-	T	0.0005	987	CDS	PCNA	ENST00000379143_rs199716028_T_0	MIMAT0000087_miR-30a	984-1000	-24.1	-15.504	0.503	0.527	0.283	seedless	4	C UA A A	UCC AG UCGAGGAUG	AGG UC AGCUCCUAC	GA AAAUGU	base-excision repair, gap-filling;cell proliferation;cyclin-dependent protein kinase holoenzyme complex;DNA binding;DNA polymerase processivity factor activity;DNA repair;DNA replication;DNA replication factor C complex;intracellular protein transport;MutLalpha complex binding;nuclear lamina;nucleus;PCNA complex;phosphoinositide-mediated signaling;protein binding;regulation of DNA replication;reg…
L2HS-1593294_1.1.0	rs200127981	-	G	NA	2424	CDS	REXO1	ENST00000170168	MIMAT0000087_miR-30a	2416-2429	-22.6	-8.903	0.386	0.476	0.672	seedless	4	A AUU G	C GUCGGGGAUG	G CAGCUCCUAC	GAA GU AAAUGU	NA
L2HS-1593294_1.1.1	rs200127981	-	A	0.0005	2424	CDS	REXO1	ENST00000170168_rs200127981_A_0	MIMAT0000087_miR-30a	2416-2429	-23.5	-7.609	0.233	0.418	0.749	seedless	5	A AUU G	C GUCGAGGAUG	G CAGCUCCUAC	GAA GU AAAUGU	NA
L2HS-1593294_1.2.0	rs139245703	-	C	NA	2422	CDS	REXO1	ENST00000170168	MIMAT0000087_miR-30a	2416-2429	-22.6	-8.903	0.386	0.476	0.672	seedless	4	A AUU G	C GUCGGGGAUG	G CAGCUCCUAC	GAA GU AAAUGU	NA
L2HS-1593294_1.2.1	rs139245703	-	T	0.0005	2422	CDS	REXO1	ENST00000170168_rs139245703_T_0	MIMAT0000087_miR-30a	2416-2429	-20.5	-2.721	0.289	0.525	0.632	seedless	2	A AUU G	C GUUGGGGAUG	G CAGCUCCUAC	GAA GU AAAUGU	NA
L2HS-2466503_1.1.0	rs147069373	-	C	NA	84	5pUTR	RNASEN	ENST00000511367	MIMAT0000087_miR-30a	80-102	-23.9	-1.176	0.369	0.413	0.455	seedless	4	U GAAGGA G	UUCC CGGGGAUGU UACA	AAGG GCUCCUACA AUGU	G UCA A	NA
L2HS-2466503_1.1.1	rs147069373	-	T	0.0018	84	5pUTR	RNASEN	ENST00000511367_rs147069373_T_0	MIMAT0000087_miR-30a	80-102	-22.9	-0.09	0.369	0.424	0.456	seedless	4	U GAAGGA G	UUCC UGGGGAUGU UACA	AAGG GCUCCUACA AUGU	G UCA A	NA
L2HS-2466503_1.2.0	rs138408784	-	T	NA	80	5pUTR	RNASEN	ENST00000511367	MIMAT0000087_miR-30a	80-102	-23.9	-1.176	0.369	0.413	0.455	seedless	4	U GAAGGA G	UUCC CGGGGAUGU UACA	AAGG GCUCCUACA AUGU	G UCA A	NA
L2HS-2466503_1.2.1	rs138408784	-	C	0.0005	80	5pUTR	RNASEN	ENST00000511367_rs138408784_C_0	MIMAT0000087_miR-30a	77-102	-24.2	1.519	0.337	0.408	0.453	seedless	4	CC GAAGGA G	CUUCU CGGGGAUGU UACA	GAAGG GCUCCUACA AUGU	UCA A	NA
L2-1408666_1.1.0	rs11557302	-	C	NA	516	CDS	MRPL28	ENST00000199706	MIMAT0000087_miR-30a	499-516	-22	2.272	0.32	0.606	0.396	seedless	3	C A U G C	UCC AGUU GGGAUG AC	AGG UCAG UCCUAC UG	GA C AAA U	NA
L2-1408666_1.1.1	rs11557302	-	G	0.02	516	CDS	MRPL28	ENST00000199706_rs11557302_G_0	MIMAT0000087_miR-30a	499-517	-21.8	-1.138	0.282	0.451	0.427	seedless	3	C A U GA U	UCC AGUU GGGAUG GC	AGG UCAG UCCUAC UG	GA C AAA U	NA
L2-1408666_1.2.0	rs149116854	-	A	NA	502	CDS	MRPL28	ENST00000199706	MIMAT0000087_miR-30a	499-516	-22	2.272	0.32	0.606	0.396	seedless	3	C A U G C	UCC AGUU GGGAUG AC	AGG UCAG UCCUAC UG	GA C AAA U	NA
L2-1408666_1.2.1	rs149116854	-	C	0.0005	502	CDS	MRPL28	ENST00000199706_rs149116854_C_0	MIMAT0000087_miR-30a	501-516	-23.9	-1.354	0.262	0.472	0.392	seedless	5	C U G C	CCAGUU GGGAUG AC	GGUCAG UCCUAC UG	GAA C AAA U	NA
L2HS-475504_3.1.0	rs183687286	-	G	NA	630	CDS	ANAPC5	ENST00000261819	MIMAT0000087_miR-30a	628-645	-24	-0.165	0.244	0.335	0.266	seedless	4	A G CUG U	CAGU GAGGAUG AUA	GUCA CUCCUAC UGU	GAAG G AAA	anaphase-promoting complex;binding;cell cycle;cell division;G2/M transition of mitotic cell cycle;mitotic anaphase;regulation of progression through cell cycle;ubiquitin cycle;ubiquitin-dependent protein catabolic process;ubiquitin-protein ligase activity
L2HS-475504_3.1.1	rs183687286	-	C	0.0005	630	CDS	ANAPC5	ENST00000261819_rs183687286_C_0	MIMAT0000087_miR-30a	628-645	-18	2.203	0.356	0.336	0.269	seedless	2	A C G CUG U	CA U GAGGAUG AUA	GU A CUCCUAC UGU	GAAG C G AAA	anaphase-promoting complex;binding;cell cycle;cell division;G2/M transition of mitotic cell cycle;mitotic anaphase;regulation of progression through cell cycle;ubiquitin cycle;ubiquitin-dependent protein catabolic process;ubiquitin-protein ligase activity
TAON-4049148-1_1.1.0	rs2303857	-	A	NA	934	CDS	DYNC1LI1	ENST00000273130	MIMAT0000087_miR-30a	916-934	-20.9	-6.088	0.3	0.418	0.381	8mer	3	A AA UUU G	UCCGG G UGUUUACA	AGGUC C ACAAAUGU	GA AG UCCU	NA
TAON-4049148-1_1.1.1	rs2303857	-	G	0.06	934	CDS	DYNC1LI1	ENST00000273130_rs2303857_G_0	MIMAT0000087_miR-30a	916-934	-20.2	-5.258	0.339	0.475	0.374	7mer-m8	3	A AA UUU G	UCCGG G UGUUUACG	AGGUC C ACAAAUGU	GA AG UCCU	NA
TAON-4048982-1_1.1.0	rs183340653	-	G	NA	6359	3pUTR	NOL9	ENST00000377705	MIMAT0000087_miR-30a	6353-6380	-18.8	1.527	0.387	0.475	0.333	seedless	5	G U GGUCAAAGAGCCCU A	CUUCC GU UGAGGA	GAAGG CA GCUCCU	U ACAAAUGU	NA
TAON-4048982-1_1.1.1	rs183340653	-	T	0.0005	6359	3pUTR	NOL9	ENST00000377705_rs183340653_T_0	MIMAT0000087_miR-30a	6353-6380	-18.7	-1.111	0.384	0.583	0.371	seedless	5	G UUU AAAGAGCCCUU A	CUUCC GGUC GAGGA	GAAGG UCAG CUCCU	ACAAAUGU	NA
L2HS-953627_2.1.0	rs114120208	-	C	NA	1943	CDS	EIF2C2	ENST00000220592	MIMAT0000087_miR-30a	1941-1962	-16.6	15.377	0.306	0.388	0.542	seedless	4	C UUGCC C U G G	UCCA G CG GG UG GCA	AGGU C GC CC AC UGU	GA A U U AAA	cellular_component;protein binding;translation;translation initiation factor activity
L2HS-953627_2.1.1	rs114120208	-	T	0.0014	1943	CDS	EIF2C2	ENST00000220592_rs114120208_T_0	MIMAT0000087_miR-30a	1923-1929	-16	-3.712	0.202	0.465	0.418	seedless	1	G	GGGGAUG	CUCCUAC	GAAGGUCAG AAAUGU	cellular_component;protein binding;translation;translation initiation factor activity
TAON-3301014-1_1.1.0	rs10163208	+	T	NA	6900	3pUTR	ITPRIPL2	ENST00000381440	MIMAT0000087_miR-30a	6884-6902	-15.3	5.114	0.278	0.51	0.397	seedless	7	G AGCAUCUC A	CUUCCAG AUGU	GAAGGUC UACA	AGCUCC AAUGU	NA
TAON-3301014-1_1.1.1	rs10163208	+	A	0.04	6900	3pUTR	ITPRIPL2	ENST00000381440_rs10163208_A_0	MIMAT0000087_miR-30a	6884-6890	-14.7	-0.247	0.112	0.52	0.371	seedless	7	G A	CUUCCAG	GAAGGUC	AGCUCCUACAAAUGU	NA
0727A-521060_1.1.0	rs201999223	-	C	NA	2879	CDS	EXOC2	ENST00000230449	MIMAT0000087_miR-30a	2860-2880	-13.8	1.169	0.442	0.408	0.501	seedless	3	A G C ACC C A	CUU CAG UC UGUUU CA	GAA GUC AG ACAAA GU	G CUCCU U	NA
0727A-521060_1.1.1	rs201999223	-	T	0.0005	2879	CDS	EXOC2	ENST00000230449_rs201999223_T_0	MIMAT0000087_miR-30a	2860-2884	-13.8	2.435	0.395	0.444	0.498	seedless	3	A G C ACC CUAA G	CUU CAG UC UGUUU GCA	GAA GUC AG ACAAA UGU	G CUCCU	NA
0727A-521060_1.2.0	rs139004699	-	T	NA	2877	CDS	EXOC2	ENST00000230449	MIMAT0000087_miR-30a	2860-2880	-13.8	1.169	0.442	0.408	0.501	seedless	3	A G C ACC C A	CUU CAG UC UGUUU CA	GAA GUC AG ACAAA GU	G CUCCU U	NA
0727A-521060_1.2.1	rs139004699	-	A	0.0005	2877	CDS	EXOC2	ENST00000230449_rs139004699_A_0	MIMAT0000087_miR-30a	2843-2865	-12.6	-0.345	0.47	0.366	0.371	seedless	2	G A UAGC CAC G	UUCA GAG AUG UUGCA	AGGU CUC UAC AAUGU	GA CAG C A	NA
L2HS-2473502_1.1.0	rs138795901	-	A	NA	1671	3pUTR	YWHAE	ENST00000264335	MIMAT0000088_miR-30a*	1667-1684	-25.3	-8.317	0.367	0.39	0.388	offset-6mer	3	C	CUG GAUAUCUGACUGGAG	GAC UUGUAGGCUGACUUU	C GU C	enzyme binding;intracellular signaling cascade;protein domain specific binding;protein targeting
L2HS-2473502_1.1.1	rs138795901	-	G	0.0009	1671	3pUTR	YWHAE	ENST00000264335_rs138795901_G_0	MIMAT0000088_miR-30a*	1667-1684	-23.6	-9.193	0.35	0.423	0.398	offset-6mer	3	G C	CUG G UAUCUGACUGGAG	GAC U GUAGGCUGACUUU	C G UU C	enzyme binding;intracellular signaling cascade;protein domain specific binding;protein targeting
L2-2393243_1.1.0	rs189571889	-	C	NA	565	CDS	SGSH	ENST00000326317	MIMAT0000088_miR-30a*	555-567	-23.7	-12.601	0.441	0.368	0.44	seedless	5	A U A	GCUGC CGUCCGG	CGACG GUAGGCU	UUU GACUUUC	NA
L2-2393243_1.1.1	rs189571889	-	T	0.0005	565	CDS	SGSH	ENST00000326317_rs189571889_T_0	MIMAT0000088_miR-30a*	555-567	-21.5	-11.104	0.556	0.339	0.364	seedless	5	A U A	GCUGC CGUCUGG	CGACG GUAGGCU	UUU GACUUUC	NA
L2-2393243_1.2.0	rs75828254	-	C	NA	561	CDS	SGSH	ENST00000326317	MIMAT0000088_miR-30a*	555-567	-23.7	-12.601	0.441	0.368	0.44	seedless	5	A U A	GCUGC CGUCCGG	CGACG GUAGGCU	UUU GACUUUC	NA
L2-2393243_1.2.1	rs75828254	-	T	0.0005	561	CDS	SGSH	ENST00000326317_rs75828254_T_0	MIMAT0000088_miR-30a*	555-567	-21.3	-12.904	0.562	0.33	0.381	seedless	5	A U A	GCUGC UGUCCGG	CGACG GUAGGCU	UUU GACUUUC	NA
L2-2187301_1.1.0	rs113448633	-	G	NA	2447	3pUTR	TNFRSF10D	ENST00000312584	MIMAT0000088_miR-30a*	2436-2450	-23.3	-14.972	0.546	0.199	0.224	seedless	5	A UCU U	CUGCA UCCGACU	GACGU AGGCUGA	C UUGU CUUUC	NA
L2-2187301_1.1.1	rs113448633	-	T	0.0046	2447	3pUTR	TNFRSF10D	ENST00000312584_rs113448633_T_0	MIMAT0000088_miR-30a*	2436-2450	-17.4	-6.988	0.483	0.259	0.245	seedless	5	A UCU U U	CUGCA UCC ACU	GACGU AGG UGA	C UUGU C CUUUC	NA
L2-2187301_1.2.0	rs117740114	-	C	NA	2446	3pUTR	TNFRSF10D	ENST00000312584	MIMAT0000088_miR-30a*	2436-2450	-23.3	-14.972	0.546	0.199	0.224	seedless	5	A UCU U	CUGCA UCCGACU	GACGU AGGCUGA	C UUGU CUUUC	NA
L2-2187301_1.2.1	rs117740114	-	T	0.0009	2446	3pUTR	TNFRSF10D	ENST00000312584_rs117740114_T_0	MIMAT0000088_miR-30a*	2436-2450	-21.1	-10.625	0.498	0.166	0.223	seedless	5	A UCU U	CUGCA UCUGACU	GACGU AGGCUGA	C UUGU CUUUC	NA
L2HS-3167879_1.1.0	rs148595567	-	C	NA	179	5pUTR	THOC5	ENST00000397872	MIMAT0000088_miR-30a*	166-184	-24.9	-2.389	0.261	0.454	0.277	seedless	6	C UCA U	GCUGCA GCAUCC GGCU	CGACGU UGUAGG CUGA	U CUUUC	NA
L2HS-3167879_1.1.1	rs148595567	-	G	0.0032	179	5pUTR	THOC5	ENST00000397872_rs148595567_G_0	MIMAT0000088_miR-30a*	166-184	-24.9	4.24	0.171	0.447	0.259	seedless	6	C UGA U	GCUGCA GCAUCC GGCU	CGACGU UGUAGG CUGA	U CUUUC	NA
L2-2394181_1.1.0	rs111586358	-	G	NA	5321	CDS	NUP98	ENST00000324932	MIMAT0000088_miR-30a*	5310-5323	-22.2	-7.399	0.275	0.394	0.54	seedless	3	A U A	GCU CA CAUCCGAC	CGA GU GUAGGCUG	C UU ACUUUC	DNA replication;nuclear pore;nuclear pore organization and biogenesis;nucleocytoplasmic transport;nucleoplasm;nucleus;protein binding;protein import into nucleus, docking;protein transport;structural constituent of nuclear pore;transporter activity
L2-2394181_1.1.1	rs111586358	-	A	0.0023	5321	CDS	NUP98	ENST00000324932_rs111586358_A_0	MIMAT0000088_miR-30a*	5310-5323	-16.3	-5.882	0.576	0.503	0.365	seedless	3	A U A A	GCU CA CAUCC AC	CGA GU GUAGG UG	C UU C ACUUUC	DNA replication;nuclear pore;nuclear pore organization and biogenesis;nucleocytoplasmic transport;nucleoplasm;nucleus;protein binding;protein import into nucleus, docking;protein transport;structural constituent of nuclear pore;transporter activity
L2-2394181_1.2.0	rs61732811	-	C	NA	5311	CDS	NUP98	ENST00000324932	MIMAT0000088_miR-30a*	5310-5323	-22.2	-7.399	0.275	0.394	0.54	seedless	3	A U A	GCU CA CAUCCGAC	CGA GU GUAGGCUG	C UU ACUUUC	DNA replication;nuclear pore;nuclear pore organization and biogenesis;nucleocytoplasmic transport;nucleoplasm;nucleus;protein binding;protein import into nucleus, docking;protein transport;structural constituent of nuclear pore;transporter activity
L2-2394181_1.2.1	rs61732811	-	T	0.0014	5311	CDS	NUP98	ENST00000324932_rs61732811_T_0	MIMAT0000088_miR-30a*	5310-5323	-20.4	-10.988	0.458	0.421	0.501	seedless	3	A UCAU A	GU CAUCCGAC	CG GUAGGCUG	CGA UUU ACUUUC	DNA replication;nuclear pore;nuclear pore organization and biogenesis;nucleocytoplasmic transport;nucleoplasm;nucleus;protein binding;protein import into nucleus, docking;protein transport;structural constituent of nuclear pore;transporter activity
L2HS-2153275_1.1.0	rs2294514	+	G	NA	1499	CDS	LRRC42	ENST00000371370	MIMAT0000088_miR-30a*	1482-1499	-19.2	-3.825	0.334	0.231	0.332	seedless	4	A G A	GCUGUGAA CC AC GGGAG	CGACGUUU GG UG CUUUC	GUA C A	NA
L2HS-2153275_1.1.1	rs2294514	+	A	0.25	1499	CDS	LRRC42	ENST00000371370_rs2294514_A_0	MIMAT0000088_miR-30a*	1482-1499	-18.8	-6.705	0.487	0.226	0.319	seedless	4	A G G A	GCUGUGAA CC AC GGAA	CGACGUUU GG UG CUUU	GUA C A C	NA
L1-1102286_1.1.0	rs35119429	-	C	NA	543	CDS	STOML2	ENST00000356493	MIMAT0000089_miR-31	524-543	-30.2	-13.263	0.312	0.387	0.537	seedless	6	A GUGGA A	AUGCCAGCAUU UGCC	UACGGUCGUAG ACGG	UCGA A A	NA
L1-1102286_1.1.1	rs35119429	-	T	0.02	543	CDS	STOML2	ENST00000356493_rs35119429_T_0	MIMAT0000089_miR-31	524-543	-28.1	-9.135	0.277	0.352	0.456	seedless	6	A GUGGA A	AUGCCAGCAUU UGCU	UACGGUCGUAG ACGG	UCGA A A	NA
L2HS-3328064_1.1.0	rs11550184	+	C	NA	756	CDS	GHITM	ENST00000372134	MIMAT0000089_miR-31	753-770	-28.2	-6.356	0.399	0.237	0.43	offset-6mer	3	G CAA G	GCC AGCAUCUUGCUU	CGG UCGUAGAACGGA	UCGAUA	biological_process;integral to membrane;membrane;mitochondrion;molecular_function
L2HS-3328064_1.1.1	rs11550184	+	T	0.01	756	CDS	GHITM	ENST00000372134_rs11550184_T_0	MIMAT0000089_miR-31	753-770	-28.2	-4.046	0.277	0.303	0.537	offset-6mer	3	G UAA G	GCC AGCAUCUUGCUU	CGG UCGUAGAACGGA	UCGAUA	biological_process;integral to membrane;membrane;mitochondrion;molecular_function
L2HS-3328070_1.1.0	rs200091207	-	A	NA	473	CDS	LRRC59	ENST00000225972	MIMAT0000089_miR-31	454-483	-29.4	-1.071	0.282	0.512	0.395	seedless	5	A CAGCAGC GACUUUG G	AGCUG UGCCAGCA GCC	UCGAU ACGGUCGU CGG	AGAA A	NA
L2HS-3328070_1.1.1	rs200091207	-	C	0.0009	473	CDS	LRRC59	ENST00000225972_rs200091207_C_0	MIMAT0000089_miR-31	454-483	-27.4	-3.539	0.33	0.504	0.375	seedless	5	A CAGCAGC CGA UG G	AGCUG UGCCAGC CUU GCC	UCGAU ACGGUCG GAA CGG	UA A	NA
L2HS-3328070_1.2.0	rs17715299	-	A	NA	470	CDS	LRRC59	ENST00000225972	MIMAT0000089_miR-31	454-483	-29.4	-1.071	0.282	0.512	0.395	seedless	5	A CAGCAGC GACUUUG G	AGCUG UGCCAGCA GCC	UCGAU ACGGUCGU CGG	AGAA A	NA
L2HS-3328070_1.2.1	rs17715299	-	G	0.02	470	CDS	LRRC59	ENST00000225972_rs17715299_G_0	MIMAT0000089_miR-31	454-483	-28.7	-4.361	0.333	0.523	0.393	seedless	4	A CAGCAGC GACUUUG G	AGCUG UGCCGGCA GCC	UCGAU ACGGUCGU CGG	AGAA A	NA
L2HS-1249847_2.1.0	rs35054019	+	A	NA	752	CDS	GYG1	ENST00000345003	MIMAT0000089_miR-31	743-760	-27.9	-5.72	0.244	0.537	0.415	offset-6mer	4	C U C	AGCUGU GCAUCUUGCUU	UCGAUA CGUAGAACGGA	CGGU	NA
L2HS-1249847_2.1.1	rs35054019	+	T	0.01	752	CDS	GYG1	ENST00000345003_rs35054019_T_0	MIMAT0000089_miR-31	743-760	-24.2	-2.706	0.238	0.536	0.402	offset-6mer	4	C U C	AGCUGU GCU UCUUGCUU	UCGAUA CGG AGAACGGA	UCGU	NA
L2HS-3328072_1.1.0	rs114899013	+	G	NA	1853	CDS	SRRM2	ENST00000301740	MIMAT0000089_miR-31	1844-1861	-28.5	-3.951	0.3	0.684	0.367	seedless	6	C C C	GGC AUGCCAGC UCUU CC	UCG UACGGUCG AGAA GG	A U C A	NA
L2HS-3328072_1.1.1	rs114899013	+	C	0.01	1853	CDS	SRRM2	ENST00000301740_rs114899013_C_0	MIMAT0000089_miR-31	1844-1861	-22	3.715	0.294	0.685	0.368	seedless	6	C C C C	GGC AUGCCA C UCUU CC	UCG UACGGU G AGAA GG	A C U C A	NA
L2-2074144_1.1.0	rs114929382	-	C	NA	61	CDS	HIST1H2BJ	ENST00000244601	MIMAT0000089_miR-31	32-64	-28.6	5.3	0.245	0.411	0.63	seedless	9	U AGCCAGCGAA GCUCCC C	GCUAUGCCAG GUCU GCC	CGAUACGGUC UAGA CGG	U G A A	NA
L2-2074144_1.1.1	rs114929382	-	T	0.0005	61	CDS	HIST1H2BJ	ENST00000244601_rs114929382_T_0	MIMAT0000089_miR-31	32-64	-30	6.127	0.207	0.41	0.667	seedless	9	U AGCCAGCGAA GCUCC C	GCUAUGCCAG GUCU UGCC	CGAUACGGUC UAGA ACGG	U G A	NA
L2-2074144_1.2.0	rs189027890	-	C	NA	48	CDS	HIST1H2BJ	ENST00000244601	MIMAT0000089_miR-31	32-64	-28.6	5.3	0.245	0.411	0.63	seedless	9	U AGCCAGCGAA GCUCCC C	GCUAUGCCAG GUCU GCC	CGAUACGGUC UAGA CGG	U G A A	NA
L2-2074144_1.2.1	rs189027890	-	T	0.0005	48	CDS	HIST1H2BJ	ENST00000244601_rs189027890_T_0	MIMAT0000089_miR-31	32-64	-28.6	-5.275	0.34	0.491	0.43	seedless	9	U AGCCAGUGAA GCUCCC C	GCUAUGCCAG GUCU GCC	CGAUACGGUC UAGA CGG	U G A A	NA
L2-2074144_1.3.0	rs200742374	-	C	NA	33	5pUTR	HIST1H2BJ	ENST00000244601	MIMAT0000089_miR-31	32-64	-28.6	5.3	0.245	0.411	0.63	seedless	9	U AGCCAGCGAA GCUCCC C	GCUAUGCCAG GUCU GCC	CGAUACGGUC UAGA CGG	U G A A	NA
L2-2074144_1.3.1	rs200742374	-	G	0.0005	33	5pUTR	HIST1H2BJ	ENST00000244601_rs200742374_G_0	MIMAT0000089_miR-31	32-64	-24.1	7.049	0.312	0.367	0.622	seedless	7	U G AGCCAGCGAA GCUCCC C	G UAUGCCAG GUCU GCC	C AUACGGUC UAGA CGG	U G G A A	NA
0727AHS-1371505_1.1.0	rs74685243	+	C	NA	1883	CDS	NOP56	ENST00000329276	MIMAT0000089_miR-31	1874-1890	-27	-9.432	0.307	0.565	0.44	6mer	3	C C	GGCUG GCU GCA CUUGCC	UCGAU CGG CGU GAACGG	A U A A	NA
0727AHS-1371505_1.1.1	rs74685243	+	T	0.01	1883	CDS	NOP56	ENST00000329276_rs74685243_T_0	MIMAT0000089_miR-31	1874-1890	-25	-14.971	0.404	0.565	0.476	6mer	3	C C	GGCUG GCU GUA CUUGCC	UCGAU CGG CGU GAACGG	A U A A	NA
L1-1102282_1.1.0	rs143121195	-	T	NA	1251	CDS	FAM134C	ENST00000309428	MIMAT0000089_miR-31	1241-1254	-24.7	-9.471	0.562	0.359	0.395	7mer-A1	3	A AC A	CCAGCA CUUGCC	GGUCGU GAACGG	UCGAUAC A A	NA
L1-1102282_1.1.1	rs143121195	-	C	0	1251	CDS	FAM134C	ENST00000309428_rs143121195_C_0	MIMAT0000089_miR-31	1243-1267	-21.7	4.267	0.433	0.379	0.31	seedless	4	C AACCUC CUG C A	AGC GCCAGC GUCU CC	UCG CGGUCG UAGA GG	AUA AC A	NA
L2-2074146_1.1.0	rs187050924	+	C	NA	2163	3pUTR	TRIB3	ENST00000217233	MIMAT0000089_miR-31	2157-2178	-24.7	2.506	0.275	0.296	0.299	seedless	3	GUUC C U C	GU CCAGCAUCU UG CCU	CG GGUCGUAGA AC GGA	U AUAC	apoptosis;ATP binding;negative regulation of protein kinase activity;nucleus;protein amino acid phosphorylation;protein binding;protein kinase activity;protein kinase binding;protein kinase inhibitor activity;regulation of MAPK activity;regulation of transcription, DNA-dependent;transcription;transcription corepressor activity
L2-2074146_1.1.1	rs187050924	+	T	0.0005	2163	3pUTR	TRIB3	ENST00000217233_rs187050924_T_0	MIMAT0000089_miR-31	2157-2178	-23.1	0.508	0.232	0.413	0.411	seedless	2	UCU C U C	GUGU CAGCAUCU UG CCU	UACG GUCGUAGA AC GGA	UCGA	apoptosis;ATP binding;negative regulation of protein kinase activity;nucleus;protein amino acid phosphorylation;protein binding;protein kinase activity;protein kinase binding;protein kinase inhibitor activity;regulation of MAPK activity;regulation of transcription, DNA-dependent;transcription;transcription corepressor activity
L1HS-1181466_1.1.0	rs143536057	+	G	NA	69	CDS	NDFIP2	ENST00000218652	MIMAT0000089_miR-31	69-82	-22.7	-5.185	0.331	0.286	0.461	seedless	4	A GA G	GCCAGC GUCU GC	CGGUCG UAGA CG	UCGAUA A GA	NA
L1HS-1181466_1.1.1	rs143536057	+	A	0.0046	69	CDS	NDFIP2	ENST00000218652_rs143536057_A_0	MIMAT0000089_miR-31	76-102	-19.7	2.991	0.381	0.377	0.29	seedless	2	G U C G GUCCGAG A C	AG CUG GC AGCG C UGCU	UC GAU CG UCGU G ACGG	A G A A A	NA
TAON-1739788-1_1.1.0	rs8176351	-	G	NA	2094	3pUTR	CYP27B1	ENST00000228606	MIMAT0000089_miR-31	2082-2101	-18.8	3.691	0.274	0.295	0.511	seedless	2	U GU UU U A	GGUUG CC CGUCU UGC	UCGAU GG GUAGA ACG	AC UC GA	calcidiol 1-monooxygenase activity;calcium ion homeostasis;calcium ion transport;electron transport;heme binding;iron ion binding;lipid metabolic process;membrane;metal ion binding;mitochondrion;monooxygenase activity;oxygen binding;vitamin biosynthetic process
TAON-1739788-1_1.1.1	rs8176351	-	A	0.01	2094	3pUTR	CYP27B1	ENST00000228606_rs8176351_A_0	MIMAT0000089_miR-31	2082-2101	-19.2	-1.959	0.329	0.347	0.375	seedless	2	U GU UU U A	GGUUG CC CAUCU UGC	UCGAU GG GUAGA ACG	AC UC GA	calcidiol 1-monooxygenase activity;calcium ion homeostasis;calcium ion transport;electron transport;heme binding;iron ion binding;lipid metabolic process;membrane;metal ion binding;mitochondrion;monooxygenase activity;oxygen binding;vitamin biosynthetic process
TA1-4250044-1_1.1.0	rs142946438	-	C	NA	1162	CDS	PRCP	ENST00000313010	MIMAT0000090_miR-32	1161-1178	-16.9	-2.455	0.285	0.34	0.205	seedless	6	A C C G A	GCAACU AG AGU UG GA	CGUUGA UC UUA AC UU	A A A C G AU	NA
TA1-4250044-1_1.1.1	rs142946438	-	A	0.0027	1162	CDS	PRCP	ENST00000313010_rs142946438_A_0	MIMAT0000090_miR-32	1168-1193	-12.2	18.537	0.274	0.283	0.329	seedless	3	A GUCUGGGAAC G UG A U	GCA ACU GGU G GC	CGU UGA UCA C CG	A A UUA A UUAU	NA
L2HS-3442935_1.1.0	rs74666141	-	G	NA	1707	CDS	ANXA11	ENST00000438331	MIMAT0000092_miR-92a	1687-1711	-35.7	-12.823	0.218	0.346	0.272	seedless	11	G UUGAGA A U	ACAGGCCGGGACA AG GCA	UGUCCGGCCCUGU UC CGU	A UAU	NA
L2HS-3442935_1.1.1	rs74666141	-	A	0.0041	1707	CDS	ANXA11	ENST00000438331_rs74666141_A_0	MIMAT0000092_miR-92a	1687-1711	-35	-14.543	0.299	0.342	0.274	seedless	11	G UUG AAAA U	ACAGGCCGGGACA AG GCA	UGUCCGGCCCUGU UC CGU	A UAU	NA
L2-1805811_1.1.0	rs146582472	-	C	NA	646	CDS	ZWINT	ENST00000373944	MIMAT0000092_miR-92a	639-660	-35.6	-22.173	0.44	0.519	0.368	seedless	5	A AG C A	ACAGG CGGGACAAG UGCAG	UGUCC GCCCUGUUC ACGUU	G AU	NA
L2-1805811_1.1.1	rs146582472	-	T	0.0018	646	CDS	ZWINT	ENST00000373944_rs146582472_T_0	MIMAT0000092_miR-92a	639-660	-33.8	-13.971	0.374	0.563	0.398	seedless	5	A AG C A	ACAGG UGGGACAAG UGCAG	UGUCC GCCCUGUUC ACGUU	G AU	NA
L2HS-234727_6.1.0	rs147121129	+	C	NA	499	CDS	RSPRY1	ENST00000394420	MIMAT0000092_miR-92a	493-514	-34.8	-9.199	0.155	0.476	0.432	8mer	8	A A AC C	ACAGGCCG GA AGUGCAGUA	UGUCCGGC CU UCACGUUAU	C GU	NA
L2HS-234727_6.1.1	rs147121129	+	T	0.01	499	CDS	RSPRY1	ENST00000394420_rs147121129_T_0	MIMAT0000092_miR-92a	493-514	-32.6	-5.221	0.069	0.499	0.42	8mer	6	A A AC C	ACAGGCUG GA AGUGCAGUA	UGUCCGGC CU UCACGUUAU	C GU	NA
L2HS-885420_2.1.0	rs2304970	-	G	NA	437	5pUTR	CXCL16	ENST00000293778	MIMAT0000092_miR-92a	427-445	-34.2	-5.887	0.299	0.399	0.423	offset-6mer	7	A G C	GCA GGCCGGGG GGUGCAG	UGU CCGGCCCU UCACGUU	GU AU	NA
L2HS-885420_2.1.1	rs2304970	-	T	0.57	437	5pUTR	CXCL16	ENST00000293778_rs2304970_T_0	MIMAT0000092_miR-92a	411-445	-33.6	4.916	0.277	0.394	0.392	offset-6mer	4	C C CAGCAGGGCCGGUG C	GCA GGUCGGGGCA GGUGCAG	UGU CCGGCCCUGU UCACGUU	AU	NA
L2HS-2862993_1.1.0	rs144594695	+	G	NA	754	CDS	EMD	ENST00000369842	MIMAT0000092_miR-92a	754-767	-34	-19.452	0.275	0.322	0.476	seedless	8	C C	GGCCGGGACA GUGC	CCGGCCCUGU CACG	UGU U UUAU	NA
L2HS-2862993_1.1.1	rs144594695	+	A	0.0006	754	CDS	EMD	ENST00000369842_rs144594695_A_0	MIMAT0000092_miR-92a	752-767	-32	-14.005	0.312	0.298	0.449	seedless	7	U C	ACA GCCGGGACA GUGC	UGU CGGCCCUGU CACG	C U UUAU	NA
TAON-2152281-1_1.1.0	rs201661150	+	G	NA	1682	CDS	CAPRIN1	ENST00000341394	MIMAT0000092_miR-92a	1669-1702	-34.8	-1.277	0.399	0.388	0.507	seedless	5	U CAAACCUUUACAUA G	CAGGCUGGGACAAG GCAGUG	GUCCGGCCCUGUUC CGUUAU	U A	NA
TAON-2152281-1_1.1.1	rs201661150	+	A	0.0005	1682	CDS	CAPRIN1	ENST00000341394_rs201661150_A_0	MIMAT0000092_miR-92a	1669-1702	-31.8	-1.523	0.475	0.358	0.502	seedless	5	U ACAAACCUUUACAUA G	CAGGCUGGGACAA GCAGUG	GUCCGGCCCUGUU CGUUAU	U CA	NA
L1HS-545095_2.1.0	rs148262714	-	C	NA	1269	3pUTR	SERTAD3	ENST00000322354	MIMAT0000092_miR-92a	1264-1284	-33.7	-11.241	0.404	0.349	0.42	8mer	8	C AC C G	CAGGCCGG CA GUGCAAUA	GUCCGGCC GU CACGUUAU	U CU U	NA
L1HS-545095_2.1.1	rs148262714	-	T	0.0018	1269	3pUTR	SERTAD3	ENST00000322354_rs148262714_T_0	MIMAT0000092_miR-92a	1264-1284	-31.5	-12.212	0.461	0.356	0.39	8mer	5	C AC C G	CAGGCUGG CA GUGCAAUA	GUCCGGCC GU CACGUUAU	U CU U	NA
L2HS-461821_3.1.0	rs188500978	-	C	NA	1154	3pUTR	KDELR1	ENST00000330720	MIMAT0000092_miR-92a	1148-1168	-34.3	-6.447	0.338	0.587	0.438	seedless	7	U GUC G	AUGGGCCGGGGCAGG CAA	UGUCCGGCCCUGUUC GUU	AC AU	NA
L2HS-461821_3.1.1	rs188500978	-	T	0.0005	1154	3pUTR	KDELR1	ENST00000330720_rs188500978_T_0	MIMAT0000092_miR-92a	1148-1168	-32.1	-2.803	0.27	0.473	0.458	seedless	3	U GUC G	AUGGGCUGGGGCAGG CAA	UGUCCGGCCCUGUUC GUU	AC AU	NA
L2HS-2479842_1.1.0	rs138375156	+	G	NA	2267	CDS	E4F1	ENST00000301727	MIMAT0000092_miR-92a	2266-2284	-33.7	-4.729	0.266	0.296	0.287	seedless	4	C A G C	CGGGC GGGACAAGUG CA	GUCCG CCCUGUUCAC GU	U G UAU	NA
L2HS-2479842_1.1.1	rs138375156	+	A	0.0032	2267	CDS	E4F1	ENST00000301727_rs138375156_A_0	MIMAT0000092_miR-92a	2266-2284	-34.4	-4.802	0.267	0.291	0.29	seedless	5	C A G C	CAGGC GGGACAAGUG CA	GUCCG CCCUGUUCAC GU	U G UAU	NA
L1-195148_2.1.0	rs617073	+	C	NA	2246	CDS	U2AF2	ENST00000450554	MIMAT0000092_miR-92a	2242-2263	-34	-19.33	0.506	0.467	0.293	offset-6mer	5	G ACGUG C	AGG CGGGACGAGUGCAG	UCC GCCCUGUUCACGUU	UG G AU	NA
L1-195148_2.1.1	rs617073	+	T	0.8	2246	CDS	U2AF2	ENST00000450554_rs617073_T_0	MIMAT0000092_miR-92a	2242-2263	-34	-18.819	0.513	0.468	0.289	offset-6mer	5	G AUGUG C	AGG CGGGACGAGUGCAG	UCC GCCCUGUUCACGUU	UG G AU	NA
L1-576257_1.1.0	rs139005513	-	A	NA	2109	3pUTR	SLC2A6	ENST00000371899	MIMAT0000092_miR-92a	2098-2114	-33.1	-6.574	0.272	0.533	0.341	seedless	9	G C G	GCAGGCCGGG ACA GUG	UGUCCGGCCC UGU CAC	U GUUAU	NA
L1-576257_1.1.1	rs139005513	-	T	0.0005	2109	3pUTR	SLC2A6	ENST00000371899_rs139005513_T_0	MIMAT0000092_miR-92a	2098-2114	-31.5	-4.093	0.241	0.517	0.273	seedless	9	G UC G	GCAGGCCGGG C AGUG	UGUCCGGCCC G UCAC	U U GUUAU	NA
L2HS-2351732_1.1.0	rs34569645	-	G	NA	1844	CDS	AP3D1	ENST00000345016	MIMAT0000092_miR-92a	1837-1859	-33.6	-1.45	0.283	0.512	0.388	seedless	9	A AGGCA G C	GCAGGCCGGGG GAG GCG	UGUCCGGCCCU UUC CGU	G A UAU	NA
L2HS-2351732_1.1.1	rs34569645	-	A	0.07	1844	CDS	AP3D1	ENST00000345016_rs34569645_A_0	MIMAT0000092_miR-92a	1837-1859	-30.1	2.176	0.289	0.517	0.395	seedless	6	A A GGCA G C	GCAGGCC GGGA GAG GCG	UGUCCGG CCCU UUC CGU	G A UAU	NA
L2HS-422679_4.1.0	rs2305728	+	G	NA	396	CDS	RARS	ENST00000231572	MIMAT0000092_miR-92a	372-403	-34.9	-16.324	0.431	0.255	0.387	8mer	6	A AAGUUUG UAUC G	GCAGGCC GGGAC AGUGUAAUA	UGUCCGG CCCUG UCACGUUAU	U	NA
L2HS-422679_4.1.1	rs2305728	+	A	0.1	396	CDS	RARS	ENST00000231572_rs2305728_A_0	MIMAT0000092_miR-92a	372-411	-30.1	-8.932	0.439	0.264	0.433	seedless	6	A AAGUUUG UAUCAAUGUAAU U G	GCAGGCC GGGAC AGUGC AUG	UGUCCGG CCCUG UCACG UAU	U U	NA
L2HS-3483030_1.1.0	rs11550942	-	G	NA	114	5pUTR	WASL	ENST00000223023	MIMAT0000092_miR-92a	109-122	-32.3	-3.448	0.08	0.573	0.37	seedless	7	U C	GGCCGGG CGGGUGC	CCGGCCC GUUCACG	UGU U UUAU	actin binding;actin cytoskeleton;actin polymerization and/or depolymerization;cell motility;lamellipodium;nucleus;protein binding;protein complex assembly;regulation of transcription, DNA-dependent;response to bacterium;small GTPase regulator activity;transcription
L2HS-3483030_1.1.1	rs11550942	-	T	0.01	114	5pUTR	WASL	ENST00000223023_rs11550942_T_0	MIMAT0000092_miR-92a	109-122	-25.6	-3.317	0.217	0.526	0.256	seedless	5	U U C	GGCCG GCGGGUGC	CCGGC UGUUCACG	UGU CC UUAU	actin binding;actin cytoskeleton;actin polymerization and/or depolymerization;cell motility;lamellipodium;nucleus;protein binding;protein complex assembly;regulation of transcription, DNA-dependent;response to bacterium;small GTPase regulator activity;transcription
L2HS-893854_2.1.0	rs117519543	-	G	NA	76	5pUTR	KPTN	ENST00000338134	MIMAT0000092_miR-92a	60-82	-33.9	-7.541	0.282	0.404	0.325	seedless	3	U UU GGC A	GCGGG GGGGCGGG UGCGG	UGUCC CCCUGUUC ACGUU	GG AU	NA
L2HS-893854_2.1.1	rs117519543	-	A	0.01	76	5pUTR	KPTN	ENST00000338134_rs117519543_A_0	MIMAT0000092_miR-92a	60-82	-33.9	-7.925	0.321	0.444	0.297	seedless	3	U UU GAC A	GCGGG GGGGCGGG UGCGG	UGUCC CCCUGUUC ACGUU	GG AU	NA
L1HS-55261_12.1.0	rs181204007	-	T	NA	2514	3pUTR	CREB3L2	ENST00000330387	MIMAT0000092_miR-92a	2498-2515	-32.6	-9.214	0.314	0.304	0.5	7mer-m8	6	U C	CAGGCC GCAAGUGCAAUG	GUCCGG UGUUCACGUUAU	U CCC	NA
L1HS-55261_12.1.1	rs181204007	-	A	0.0005	2514	3pUTR	CREB3L2	ENST00000330387_rs181204007_A_0	MIMAT0000092_miR-92a	2498-2513	-31.1	-12.977	0.278	0.309	0.345	offset-6mer	6	U A	CAGGCC GCAAGUGCAA	GUCCGG UGUUCACGUU	U CCC AU	NA
L1HS-55261_12.2.0	rs75756974	-	C	NA	2511	3pUTR	CREB3L2	ENST00000330387	MIMAT0000092_miR-92a	2498-2515	-32.6	-9.214	0.314	0.304	0.5	7mer-m8	6	U C	CAGGCC GCAAGUGCAAUG	GUCCGG UGUUCACGUUAU	U CCC	NA
L1HS-55261_12.2.1	rs75756974	-	A	0.0023	2511	3pUTR	CREB3L2	ENST00000330387_rs75756974_A_0	MIMAT0000092_miR-92a	2498-2515	-26	-1.015	0.234	0.301	0.406	seedless	6	U A C	CAGGCC GCAAGUG AAUG	GUCCGG UGUUCAC UUAU	U CCC G	NA
L2HS-2420621_1.1.0	rs57483181	-	G	NA	1170	3pUTR	DEDD2	ENST00000336034	MIMAT0000092_miR-92a	1162-1179	-32.7	-5.803	0.245	0.506	0.372	seedless	6	G A G	ACAGG CCGGGACA GCAG	UGUCC GGCCCUGU CGUU	UCA AU	NA
L2HS-2420621_1.1.1	rs57483181	-	A	0.01	1170	3pUTR	DEDD2	ENST00000336034_rs57483181_A_0	MIMAT0000092_miR-92a	1162-1179	-27.4	0.66	0.23	0.516	0.365	seedless	5	G A A G	ACAGG CC GGACA GCAG	UGUCC GG CCUGU CGUU	C UCA AU	NA
L2HS-3472318_1.1.0	rs116268850	-	C	NA	3219	CDS	FHOD1	ENST00000258201	MIMAT0000092_miR-92a	3213-3231	-32	-17.351	0.389	0.208	0.517	seedless	7	UU A U	AC GCCGGGA CGAGUGC	UG CGGCCCU GUUCACG	UC UUAU	NA
L2HS-3472318_1.1.1	rs116268850	-	T	0.0023	3219	CDS	FHOD1	ENST00000258201_rs116268850_T_0	MIMAT0000092_miR-92a	3213-3231	-29.8	-15.719	0.457	0.21	0.501	seedless	4	UU A U	AC GCUGGGA CGAGUGC	UG CGGCCCU GUUCACG	UC UUAU	NA
0727AHS-506841_3.1.0	rs11538162	-	C	NA	3378	3pUTR	MYO1C	ENST00000438665	MIMAT0000092_miR-92a	3373-3392	-33	-11.065	0.33	0.241	0.273	seedless	9	C C CA G	CAGGCCGGG CA GCAAUA	GUCCGGCCC GU CGUUAU	U U UCA	NA
0727AHS-506841_3.1.1	rs11538162	-	T	0.04	3378	3pUTR	MYO1C	ENST00000438665_rs11538162_T_0	MIMAT0000092_miR-92a	3373-3392	-30.8	-10.869	0.343	0.318	0.28	seedless	5	C C CA G	CAGGCUGGG CA GCAAUA	GUCCGGCCC GU CGUUAU	U U UCA	NA
L1-576294_1.1.0	rs11538162	-	C	NA	3393	3pUTR	MYO1C	ENST00000361007	MIMAT0000092_miR-92a	3388-3407	-33	-11.07	0.33	0.238	0.271	seedless	9	C C CA G	CAGGCCGGG CA GCAAUA	GUCCGGCCC GU CGUUAU	U U UCA	NA
L1-576294_1.1.1	rs11538162	-	T	0.04	3393	3pUTR	MYO1C	ENST00000361007_rs11538162_T_0	MIMAT0000092_miR-92a	3388-3407	-30.8	-10.829	0.335	0.325	0.277	seedless	5	C C CA G	CAGGCUGGG CA GCAAUA	GUCCGGCCC GU CGUUAU	U U UCA	NA
L2HS-3817549_1.1.0	rs146633245	+	G	NA	5461	3pUTR	DYRK1A	ENST00000339659	MIMAT0000092_miR-92a	5440-5462	-31.4	-12.694	0.423	0.335	0.325	seedless	6	G UAUUUA C	ACAGGCUGG ACAGGUGC	UGUCCGGCC UGUUCACG	C UUAU	ATP binding;kinase activity;nervous system development;non-membrane spanning protein tyrosine kinase activity;nuclear speck;nucleotide binding;nucleus;peptidyl-tyrosine phosphorylation;protein amino acid autophosphorylation;protein self-association;protein serine/threonine kinase activity;transferase activity
L2HS-3817549_1.1.1	rs146633245	+	T	0.0005	5461	3pUTR	DYRK1A	ENST00000339659_rs146633245_T_0	MIMAT0000092_miR-92a	5440-5460	-25.5	-7.387	0.281	0.316	0.456	seedless	6	G UAUUUA U	ACAGGCUGG ACAGGU	UGUCCGGCC UGUUCA	C CGUUAU	ATP binding;kinase activity;nervous system development;non-membrane spanning protein tyrosine kinase activity;nuclear speck;nucleotide binding;nucleus;peptidyl-tyrosine phosphorylation;protein amino acid autophosphorylation;protein self-association;protein serine/threonine kinase activity;transferase activity
L2HS-3817550_1.1.0	rs146633245	+	G	NA	4378	3pUTR	DYRK1A	ENST00000338785	MIMAT0000092_miR-92a	4357-4379	-31.4	-3.275	0.196	0.365	0.338	seedless	6	G UAUUUA C	ACAGGCUGG ACAGGUGC	UGUCCGGCC UGUUCACG	C UUAU	ATP binding;kinase activity;nervous system development;non-membrane spanning protein tyrosine kinase activity;nuclear speck;nucleotide binding;nucleus;peptidyl-tyrosine phosphorylation;protein amino acid autophosphorylation;protein self-association;protein serine/threonine kinase activity;transferase activity
L2HS-3817550_1.1.1	rs146633245	+	T	0.0005	4378	3pUTR	DYRK1A	ENST00000338785_rs146633245_T_0	MIMAT0000092_miR-92a	4357-4377	-25.5	-2.755	0.217	0.357	0.328	seedless	6	G UAUUUA U	ACAGGCUGG ACAGGU	UGUCCGGCC UGUUCA	C CGUUAU	ATP binding;kinase activity;nervous system development;non-membrane spanning protein tyrosine kinase activity;nuclear speck;nucleotide binding;nucleus;peptidyl-tyrosine phosphorylation;protein amino acid autophosphorylation;protein self-association;protein serine/threonine kinase activity;transferase activity
L2-2452951_1.1.0	rs2274992	+	G	NA	808	CDS	UBAP2L	ENST00000343815	MIMAT0000092_miR-92a	795-814	-30.9	-10.397	0.267	0.462	0.2	seedless	4	C AUGA U	CAG UGGGACGAGUGCA	GUC GCCCUGUUCACGU	U CG UAU	NA
L2-2452951_1.1.1	rs2274992	+	A	0.0046	808	CDS	UBAP2L	ENST00000343815_rs2274992_A_0	MIMAT0000092_miR-92a	795-814	-31.2	-11.258	0.255	0.461	0.2	seedless	4	C AUGA U	CAG UGGGACAAGUGCA	GUC GCCCUGUUCACGU	U CG UAU	NA
L2HS-1249820_2.1.0	rs141698779	+	T	NA	854	CDS	MKRN2	ENST00000170447	MIMAT0000092_miR-92a	831-855	-32.4	-4.568	0.323	0.33	0.356	8mer	3	G A A AGU U	GCA GCC GGACAA GUGCAGUA	UGU CGG CCUGUU CACGUUAU	C C	NA
L2HS-1249820_2.1.1	rs141698779	+	C	0.0005	854	CDS	MKRN2	ENST00000170447_rs141698779_C_0	MIMAT0000092_miR-92a	831-853	-29.9	-1.838	0.265	0.325	0.417	offset-6mer	3	G A A AGU C	GCA GCC GGACAA GUGCAG	UGU CGG CCUGUU CACGUU	C C AU	NA
L1HS-223499_5.1.0	rs199758134	-	T	NA	526	CDS	RPS10	ENST00000326199	MIMAT0000092_miR-92a	516-536	-30.8	-0.365	0.319	0.393	0.301	seedless	4	G U CA C	AGGCUGGGGC GGGU GCAA	UCCGGCCCUG UUCA CGUU	UG AU	cytosolic small ribosomal subunit (sensu Eukaryota);ribonucleoprotein complex;RNA binding;structural constituent of ribosome;translation
L1HS-223499_5.1.1	rs199758134	-	G	0.0005	526	CDS	RPS10	ENST00000326199_rs199758134_G_0	MIMAT0000092_miR-92a	516-536	-33.6	-8.819	0.358	0.441	0.338	seedless	4	G GUCA C	AGGCUGGGGCGGG GCAA	UCCGGCCCUGUUC CGUU	UG A AU	cytosolic small ribosomal subunit (sensu Eukaryota);ribonucleoprotein complex;RNA binding;structural constituent of ribosome;translation
L2HS-1285355_2.1.0	rs4354785	-	A	NA	117	5pUTR	HMGB1	ENST00000341423	MIMAT0000092_miR-92a	112-132	-31.6	-7.11	0.303	0.43	0.199	seedless	5	G CA A G	ACAG CCGGGGCAAGUG GA	UGUC GGCCCUGUUCAC UU	C G AU	anti-apoptosis;base-excision repair, DNA ligation;chromatin;condensed chromosome;DNA bending activity;DNA binding;DNA recombination;DNA repair;DNA unwinding during replication;establishment and/or maintenance of chromatin architecture;negative regulation of transcriptional preinitiation complex formation;nucleus;regulation of transcription from RNA polymerase II promoter;regulation of transcripti…
L2HS-1285355_2.1.1	rs4354785	-	G	0.99	117	5pUTR	HMGB1	ENST00000341423_rs4354785_G_0	MIMAT0000092_miR-92a	112-132	-36.7	-15.557	0.345	0.43	0.205	seedless	6	G C A G	ACAG GCCGGGGCAAGUG GA	UGUC CGGCCCUGUUCAC UU	G AU	anti-apoptosis;base-excision repair, DNA ligation;chromatin;condensed chromosome;DNA bending activity;DNA binding;DNA recombination;DNA repair;DNA unwinding during replication;establishment and/or maintenance of chromatin architecture;negative regulation of transcriptional preinitiation complex formation;nucleus;regulation of transcription from RNA polymerase II promoter;regulation of transcripti…
L2HS-1396624_2.1.0	rs184119923	-	A	NA	371	CDS	ERH	ENST00000216520	MIMAT0000092_miR-92a	371-392	-30.4	-22.345	0.644	0.451	0.214	seedless	6	A AAUAAUU U	ACAGGCUGGGA GUGU	UGUCCGGCCCU CACG	GUU UUAU	NA
L2HS-1396624_2.1.1	rs184119923	-	G	0.0023	371	CDS	ERH	ENST00000216520_rs184119923_G_0	MIMAT0000092_miR-92a	371-392	-30.7	-19.583	0.585	0.43	0.205	seedless	5	A AAUAAUU U	GCAGGCUGGGA GUGU	UGUCCGGCCCU CACG	GUU UUAU	NA
L1HS-812716_1.1.0	rs199742413	-	T	NA	1551	CDS	EFTUD2	ENST00000426333	MIMAT0000092_miR-92a	1543-1569	-30.9	-9.014	0.36	0.414	0.368	offset-6mer	6	C UU U UGUGU C	ACAGGCU G GGACA GUGCAG	UGUCCGG C CCUGU CACGUU	U AU	NA
L1HS-812716_1.1.1	rs199742413	-	C	0.0005	1551	CDS	EFTUD2	ENST00000426333_rs199742413_C_0	MIMAT0000092_miR-92a	1543-1569	-31.2	-16.074	0.478	0.42	0.223	offset-6mer	6	C UU U UGUGU C	ACAGGC CG GGACA GUGCAG	UGUCCG GC CCUGU CACGUU	U AU	NA
L1HS-812717_1.1.0	rs199742413	-	T	NA	1442	CDS	EFTUD2	ENST00000402521	MIMAT0000092_miR-92a	1434-1460	-30.9	-6.948	0.345	0.462	0.348	offset-6mer	6	C UU U UGUGU C	ACAGGCU G GGACA GUGCAG	UGUCCGG C CCUGU CACGUU	U AU	NA
L1HS-812717_1.1.1	rs199742413	-	C	0.0005	1442	CDS	EFTUD2	ENST00000402521_rs199742413_C_0	MIMAT0000092_miR-92a	1434-1460	-31.2	-6.472	0.355	0.442	0.283	offset-6mer	6	C UU U UGUGU C	ACAGGC CG GGACA GUGCAG	UGUCCG GC CCUGU CACGUU	U AU	NA
L1HS-1173057_1.1.0	rs139713380	+	C	NA	63	5pUTR	EP300	ENST00000263253	MIMAT0000092_miR-92a	62-82	-30.4	-1.652	0.317	0.176	0.391	seedless	6	A GAC C U	GCAG GCCGGG UGAGUGC	UGUC CGGCCC GUUCACG	U UUAU	acetyltransferase activity;apoptosis;cell cycle;heart development;histone acetylation;histone acetyltransferase activity;histone acetyltransferase complex;homeostatic process;lung development;metal ion binding;N-terminal peptidyl-lysine acetylation;nervous system development;nucleus;organ morphogenesis;positive regulation of transcription factor activity;positive regulation of transcription, DNA-…
L1HS-1173057_1.1.1	rs139713380	+	T	0.0014	63	5pUTR	EP300	ENST00000263253_rs139713380_T_0	MIMAT0000092_miR-92a	69-82	-27.7	-9.246	0.408	0.249	0.396	seedless	6	C C U	GCCGGG UGAGUGC	CGGCCC GUUCACG	UGUC U UUAU	acetyltransferase activity;apoptosis;cell cycle;heart development;histone acetylation;histone acetyltransferase activity;histone acetyltransferase complex;homeostatic process;lung development;metal ion binding;N-terminal peptidyl-lysine acetylation;nervous system development;nucleus;organ morphogenesis;positive regulation of transcription factor activity;positive regulation of transcription, DNA-…
L1HS-1173057_1.2.0	rs183526882	+	C	NA	82	5pUTR	EP300	ENST00000263253	MIMAT0000092_miR-92a	62-82	-30.4	-1.652	0.317	0.176	0.391	seedless	6	A GAC C U	GCAG GCCGGG UGAGUGC	UGUC CGGCCC GUUCACG	U UUAU	acetyltransferase activity;apoptosis;cell cycle;heart development;histone acetylation;histone acetyltransferase activity;histone acetyltransferase complex;homeostatic process;lung development;metal ion binding;N-terminal peptidyl-lysine acetylation;nervous system development;nucleus;organ morphogenesis;positive regulation of transcription factor activity;positive regulation of transcription, DNA-…
L1HS-1173057_1.2.1	rs183526882	+	T	0.01	82	5pUTR	EP300	ENST00000263253_rs183526882_T_0	MIMAT0000092_miR-92a	62-82	-28.6	-0.156	0.272	0.174	0.45	seedless	6	A GAC C U	GCAG GCCGGG UGAGUGU	UGUC CGGCCC GUUCACG	U UUAU	acetyltransferase activity;apoptosis;cell cycle;heart development;histone acetylation;histone acetyltransferase activity;histone acetyltransferase complex;homeostatic process;lung development;metal ion binding;N-terminal peptidyl-lysine acetylation;nervous system development;nucleus;organ morphogenesis;positive regulation of transcription factor activity;positive regulation of transcription, DNA-…
L2-2404165_1.1.0	rs181181369	+	C	NA	4893	3pUTR	PCGF5	ENST00000336126	MIMAT0000092_miR-92a	4888-4903	-29.8	-12.503	0.366	0.423	0.421	seedless	8	C C G	UAGGCCGGG ACA GUG	GUCCGGCCC UGU CAC	U U GUUAU	NA
L2-2404165_1.1.1	rs181181369	+	G	0.0005	4893	3pUTR	PCGF5	ENST00000336126_rs181181369_G_0	MIMAT0000092_miR-92a	4888-4903	-26.8	-4.583	0.257	0.271	0.443	seedless	4	C C G	UAGG CGGGGCA AGUG	GUCC GCCCUGU UCAC	U G GUUAU	NA
L2-2404165_1.2.0	rs7091037	+	G	NA	4894	3pUTR	PCGF5	ENST00000336126	MIMAT0000092_miR-92a	4888-4903	-29.8	-12.503	0.366	0.423	0.421	seedless	8	C C G	UAGGCCGGG ACA GUG	GUCCGGCCC UGU CAC	U U GUUAU	NA
L2-2404165_1.2.1	rs7091037	+	A	0.03	4894	3pUTR	PCGF5	ENST00000336126_rs7091037_A_0	MIMAT0000092_miR-92a	4888-4903	-24.5	-7.315	0.286	0.363	0.432	seedless	5	C A C G	UAGGCC GG ACA GUG	GUCCGG CC UGU CAC	U C U GUUAU	NA
L2HS-1242123_2.1.0	rs190857040	+	T	NA	229	CDS	DHRS7B	ENST00000395511	MIMAT0000092_miR-92a	214-235	-30.3	-18.632	0.508	0.359	0.326	offset-6mer	3	A AGAAU A	GGGCUGGG CAA GUGCAA	UCCGGCCC GUU CACGUU	UG U AU	NA
L2HS-1242123_2.1.1	rs190857040	+	C	0.0005	229	CDS	DHRS7B	ENST00000395511_rs190857040_C_0	MIMAT0000092_miR-92a	214-235	-30.3	-18.668	0.517	0.364	0.328	offset-6mer	3	A AGAAC A	GGGCUGGG CAA GUGCAA	UCCGGCCC GUU CACGUU	UG U AU	NA
L2HS-3859380_1.1.0	rs200831985	-	G	NA	1751	CDS	IPO4	ENST00000354464	MIMAT0000092_miR-92a	1725-1754	-31.3	-6.826	0.294	0.413	0.354	offset-6mer	8	A UGA CUUCAGCCU A	ACAGGCCG GGAC GUGCAG	UGUCCGGC CCUG CACGUU	UU AU	NA
L2HS-3859380_1.1.1	rs200831985	-	A	0.0009	1751	CDS	IPO4	ENST00000354464_rs200831985_A_0	MIMAT0000092_miR-92a	1725-1751	-26	-9.851	0.263	0.442	0.357	seedless	8	A UGA CUUC CC C	ACAGGCCG GGAC AG UGUA	UGUCCGGC CCUG UC ACGU	U UAU	NA
L2HS-885339_2.1.0	rs149574128	+	G	NA	3432	3pUTR	ZNF551	ENST00000282296	MIMAT0000092_miR-92a	3428-3445	-30.9	-9.613	0.328	0.371	0.303	7mer-m8	7	U U C	GGCCGGG CA GGUGUAAU	CCGGCCC GU UCACGUUA	UGU U U	NA
L2HS-885339_2.1.1	rs149574128	+	A	0.0023	3432	3pUTR	ZNF551	ENST00000282296_rs149574128_A_0	MIMAT0000092_miR-92a	3428-3445	-25.6	3.569	0.147	0.488	0.366	7mer-m8	4	U A U C	GGCC GG CA GGUGUAAU	CCGG CC GU UCACGUUA	UGU C U U	NA
L1-259102_2.1.0	rs201098477	-	G	NA	1671	CDS	CBS	ENST00000398165	MIMAT0000092_miR-92a	1668-1682	-29.9	-3.483	0.207	0.399	0.51	offset-6mer	7	U C	GCCGGGA AGGUGCAG	CGGCCCU UUCACGUU	UGUC G AU	NA
L1-259102_2.1.1	rs201098477	-	A	0.0005	1671	CDS	CBS	ENST00000398165_rs201098477_A_0	MIMAT0000092_miR-92a	1668-1682	-24.6	-1.686	0.23	0.446	0.509	offset-6mer	3	U A C	GCC GGA AGGUGCAG	CGG CCU UUCACGUU	UGUC C G AU	NA
A12-1167656_2.1.0	rs190206934	+	G	NA	2028	CDS	FUK	ENST00000288078	MIMAT0000092_miR-92a	2021-2037	-30.3	-10.386	0.411	0.144	0.38	seedless	4	AGA G	CAGG GGGACAAGUG	GUCC CCCUGUUCAC	U GG GUUAU	NA
A12-1167656_2.1.1	rs190206934	+	A	0.0005	2028	CDS	FUK	ENST00000288078_rs190206934_A_0	MIMAT0000092_miR-92a	2043-2065	-29	-4.295	0.269	0.416	0.309	offset-6mer	6	A A CCUU U G	GCAGGCC G GC GGUGCGA	UGUCCGG C UG UCACGUU	C C U AU	NA
L2HS-3646740_1.1.0	rs185487314	+	C	NA	580	CDS	RUVBL2	ENST00000221413	MIMAT0000092_miR-92a	575-589	-29.5	-6.413	0.243	0.33	0.488	seedless	9	C AC A	CAGGCCGGGG GUG	GUCCGGCCCU CAC	U GUU GUUAU	ATP binding;ATP-dependent DNA helicase activity;ATPase activity;chromatin modification;cytosol;damaged DNA binding;DNA recombination;DNA repair;hydrolase activity;identical protein binding;intracellular;NuA4 histone acetyltransferase complex;nucleotide binding;nucleus;protein folding;regulation of cell growth;regulation of transcription, DNA-dependent;transcription;unfolded protein binding
L2HS-3646740_1.1.1	rs185487314	+	T	0.0009	580	CDS	RUVBL2	ENST00000221413_rs185487314_T_0	MIMAT0000092_miR-92a	575-589	-27.3	-6.683	0.315	0.374	0.485	seedless	5	C AC A	CAGGCUGGGG GUG	GUCCGGCCCU CAC	U GUU GUUAU	ATP binding;ATP-dependent DNA helicase activity;ATPase activity;chromatin modification;cytosol;damaged DNA binding;DNA recombination;DNA repair;hydrolase activity;identical protein binding;intracellular;NuA4 histone acetyltransferase complex;nucleotide binding;nucleus;protein folding;regulation of cell growth;regulation of transcription, DNA-dependent;transcription;unfolded protein binding
L2HS-3646740_1.2.0	rs201204755	+	C	NA	586	CDS	RUVBL2	ENST00000221413	MIMAT0000092_miR-92a	575-589	-29.5	-6.413	0.243	0.33	0.488	seedless	9	C AC A	CAGGCCGGGG GUG	GUCCGGCCCU CAC	U GUU GUUAU	ATP binding;ATP-dependent DNA helicase activity;ATPase activity;chromatin modification;cytosol;damaged DNA binding;DNA recombination;DNA repair;hydrolase activity;identical protein binding;intracellular;NuA4 histone acetyltransferase complex;nucleotide binding;nucleus;protein folding;regulation of cell growth;regulation of transcription, DNA-dependent;transcription;unfolded protein binding
[truncated: 7,451 more rows]
