# Supplementary material for: Effects of genetic variations on microRNA: target interactions
Source: Nucleic Acids Res. 2014 Jul 31;42(15):9543–52. doi: 10.1093/nar/gku675 (PMC4150780; doi:10.1093/nar/gku675)
Supplement: SUPPLEMENTARY DATA [file supp_gku675_nar-01456-z-2014-File003.zip › NAR-01456-2014 Suppl files/Supplementary_Table2.xls]

## Sheet: Supplementary_Table2.txt
seq_allele_ID	snpID	snpStrand	allele	MAF	snp_location	snp_region	geneSymbol	transcript	miRNA	Site_Position	dG_hybrid	dG_total	Site_Access	Upstream_Access(25nt)	Dwstream_Access(25nt)	Seed_Type	Length_3p_helix	Target_Mismatch	Target_Match	Mir_Match	Mir_Mismatch	cancerGeneGO
L2-407944_2.1.0	rs201746596	-	A	NA	1162	CDS	INTS12	ENST00000340139	MIMAT0000062_let-7a	1167-1187	-29.1	-6.312	0.266	0.626	0.294	7mer-m8	3	U GGA U	ACUG AACCUGCUACUUCG	UGAU UUGGAUGAUGGAGU	U AUG	NA
L2-407944_2.1.1	rs201746596	-	G	0	1162	CDS	INTS12	ENST00000340139_rs201746596_G_0	MIMAT0000062_let-7a	1167-1187	-29.1	-6.857	0.281	0.617	0.296	7mer-m8	3	U GGA U	ACUG AACCUGCUACUUCG	UGAU UUGGAUGAUGGAGU	U AUG	NA
L2-407944_2.2.0	rs201573430	-	T	NA	1144	CDS	INTS12	ENST00000340139	MIMAT0000062_let-7a	1167-1187	-29.1	-6.312	0.266	0.626	0.294	7mer-m8	3	U GGA U	ACUG AACCUGCUACUUCG	UGAU UUGGAUGAUGGAGU	U AUG	NA
L2-407944_2.2.1	rs201573430	-	C	0.0005	1144	CDS	INTS12	ENST00000340139_rs201573430_C_0	MIMAT0000062_let-7a	1167-1187	-29.1	-6.794	0.283	0.691	0.311	7mer-m8	3	U GGA U	ACUG AACCUGCUACUUCG	UGAU UUGGAUGAUGGAGU	U AUG	NA
L1HS-460644_3.1.0	rs150399643	+	A	NA	529	CDS	ACAD8	ENST00000281182	MIMAT0000062_let-7a	553-569	-29.6	-12.28	0.351	0.429	0.414	8mer	1	U UU C	UGC CCUACUGCCUCA	AUG GGAUGAUGGAGU	UUGAU UU	NA
L1HS-460644_3.1.1	rs150399643	+	G	0.0005	529	CDS	ACAD8	ENST00000281182_rs150399643_G_0	MIMAT0000062_let-7a	553-569	-29.6	-12.612	0.353	0.427	0.405	8mer	1	U UU C	UGC CCUACUGCCUCA	AUG GGAUGAUGGAGU	UUGAU UU	NA
L2HS-3469771_1.1.0	rs34754096	+	T	NA	860	CDS	SFRS8	ENST00000261674	MIMAT0000062_let-7a	871-888	-28.4	-19.102	0.559	0.466	0.682	8mer	2	C U A	GCU CGACC ACUACCUCA	UGA GUUGG UGAUGGAGU	U UAU A	NA
L2HS-3469771_1.1.1	rs34754096	+	C	0.02	860	CDS	SFRS8	ENST00000261674_rs34754096_C_0	MIMAT0000062_let-7a	871-888	-28.4	-21.668	0.569	0.434	0.64	8mer	2	C U A	GCU CGACC ACUACCUCA	UGA GUUGG UGAUGGAGU	U UAU A	NA
0727A-1038941_1.1.0	rs150253971	+	T	NA	392	CDS	CCNB2	ENST00000288207	MIMAT0000062_let-7a	403-421	-27.8	-15.416	0.469	0.767	0.456	7mer-m8	4	C A U	AACUG AACCUACUGCUUC	UUGAU UUGGAUGAUGGAG	AUG U	cell cycle;cell division;microtubule cytoskeleton;mitosis;nucleus;protein binding;regulation of progression through cell cycle
0727A-1038941_1.1.1	rs150253971	+	A	0.0005	392	CDS	CCNB2	ENST00000288207_rs150253971_A_0	MIMAT0000062_let-7a	403-421	-27.8	-16.66	0.489	0.83	0.449	7mer-m8	4	C A U	AACUG AACCUACUGCUUC	UUGAU UUGGAUGAUGGAG	AUG U	cell cycle;cell division;microtubule cytoskeleton;mitosis;nucleus;protein binding;regulation of progression through cell cycle
0727A-1038941_1.2.0	rs200529135	+	A	NA	399	CDS	CCNB2	ENST00000288207	MIMAT0000062_let-7a	403-421	-27.8	-15.416	0.469	0.767	0.456	7mer-m8	4	C A U	AACUG AACCUACUGCUUC	UUGAU UUGGAUGAUGGAG	AUG U	cell cycle;cell division;microtubule cytoskeleton;mitosis;nucleus;protein binding;regulation of progression through cell cycle
0727A-1038941_1.2.1	rs200529135	+	C	0.0005	399	CDS	CCNB2	ENST00000288207_rs200529135_C_0	MIMAT0000062_let-7a	403-421	-27.8	-15.448	0.461	0.761	0.462	7mer-m8	4	C A U	AACUG AACCUACUGCUUC	UUGAU UUGGAUGAUGGAG	AUG U	cell cycle;cell division;microtubule cytoskeleton;mitosis;nucleus;protein binding;regulation of progression through cell cycle
L1-485483_1.1.0	rs201937277	+	C	NA	1948	CDS	CTDP1	ENST00000299543	MIMAT0000062_let-7a	1958-1984	-29.1	-11.793	0.392	0.279	0.478	8mer	5	U CAAGUAU A	ACUAUGC GACC GCUACCUCA	UGAUAUG UUGG UGAUGGAGU	U A	NA
L1-485483_1.1.1	rs201937277	+	T	0.0005	1948	CDS	CTDP1	ENST00000299543_rs201937277_T_0	MIMAT0000062_let-7a	1958-1984	-29.1	-13.353	0.421	0.345	0.448	8mer	5	U CAAGUAU A	ACUAUGC GACC GCUACCUCA	UGAUAUG UUGG UGAUGGAGU	U A	NA
L2HS-2912698_1.1.0	rs185535219	+	C	NA	818	CDS	CRYBG3	ENST00000182096	MIMAT0000062_let-7a	825-837	-27.3	-15.36	0.481	0.429	0.427	7mer-m8	3	G C	AACCUACUACCUC	UUGGAUGAUGGAG	UUGAUAUG U	NA
L2HS-2912698_1.1.1	rs185535219	+	T	0	818	CDS	CRYBG3	ENST00000182096_rs185535219_T_0	MIMAT0000062_let-7a	825-837	-27.3	-16.014	0.458	0.415	0.414	7mer-m8	3	G C	AACCUACUACCUC	UUGGAUGAUGGAG	UUGAUAUG U	NA
L2HS-2912698_1.2.0	rs147308479	+	C	NA	819	CDS	CRYBG3	ENST00000182096	MIMAT0000062_let-7a	825-837	-27.3	-15.36	0.481	0.429	0.427	7mer-m8	3	G C	AACCUACUACCUC	UUGGAUGAUGGAG	UUGAUAUG U	NA
L2HS-2912698_1.2.1	rs147308479	+	T	0.0046	819	CDS	CRYBG3	ENST00000182096_rs147308479_T_0	MIMAT0000062_let-7a	825-837	-27.3	-13.332	0.464	0.395	0.421	7mer-m8	3	G C	AACCUACUACCUC	UUGGAUGAUGGAG	UUGAUAUG U	NA
L2-303408_2.1.0	rs140895987	+	T	NA	602	CDS	NUPL1	ENST00000381736	MIMAT0000062_let-7a	616-633	-26.1	-14.685	0.459	0.352	0.365	6mer	2	U UCU U	UGC ACCUAUUACCUC	AUG UGGAUGAUGGAG	UUGAU U U	NA
L2-303408_2.1.1	rs140895987	+	A	0.0005	602	CDS	NUPL1	ENST00000381736_rs140895987_A_0	MIMAT0000062_let-7a	616-633	-26.1	-19.238	0.619	0.513	0.358	6mer	2	U UCU U	UGC ACCUAUUACCUC	AUG UGGAUGAUGGAG	UUGAU U U	NA
L2HS-1687958_1.1.0	rs140895987	+	T	NA	457	CDS	NUPL1	ENST00000381718	MIMAT0000062_let-7a	471-488	-26.1	-20.825	0.638	0.613	0.279	6mer	2	U UCU U	UGC ACCUAUUACCUC	AUG UGGAUGAUGGAG	UUGAU U U	NA
L2HS-1687958_1.1.1	rs140895987	+	A	0.0005	457	CDS	NUPL1	ENST00000381718_rs140895987_A_0	MIMAT0000062_let-7a	471-488	-26.1	-19.017	0.643	0.564	0.265	6mer	2	U UCU U	UGC ACCUAUUACCUC	AUG UGGAUGAUGGAG	UUGAU U U	NA
L2-779891_1.1.0	rs201884392	+	G	NA	876	CDS	MRPS2	ENST00000371785	MIMAT0000062_let-7a	885-903	-27.6	-16.173	0.514	0.47	0.491	8mer	4	C C U	AACU GCAACC CUGCCUCA	UUGA UGUUGG GAUGGAGU	UA AU	NA
L2-779891_1.1.1	rs201884392	+	A	0.0005	876	CDS	MRPS2	ENST00000371785_rs201884392_A_0	MIMAT0000062_let-7a	885-903	-27.6	-19.61	0.55	0.574	0.527	8mer	4	C C U	AACU GCAACC CUGCCUCA	UUGA UGUUGG GAUGGAGU	UA AU	NA
L2-2500510_1.1.0	rs139349514	-	T	NA	5268	3pUTR	NPTX1	ENST00000306773	MIMAT0000062_let-7a	5290-5310	-26.9	-13.633	0.484	0.28	0.6	seedless	3	A C G C C	AAC AUG GACCUGC ACCUC	UUG UAU UUGGAUG UGGAG	A G A U	NA
L2-2500510_1.1.1	rs139349514	-	C	0.0009	5268	3pUTR	NPTX1	ENST00000306773_rs139349514_C_0	MIMAT0000062_let-7a	5290-5310	-26.9	-13.547	0.482	0.292	0.59	seedless	3	A C G C C	AAC AUG GACCUGC ACCUC	UUG UAU UUGGAUG UGGAG	A G A U	NA
L2HS-1687968_1.1.0	rs142782053	-	C	NA	1132	CDS	GTF3C1	ENST00000356183	MIMAT0000062_let-7a	1141-1166	-26.1	-9.26	0.357	0.41	0.397	seedless	3	UCACACA G U	UAUGC GACCUAC ACCUCA	AUAUG UUGGAUG UGGAGU	UUG A	NA
L2HS-1687968_1.1.1	rs142782053	-	T	0.0005	1132	CDS	GTF3C1	ENST00000356183_rs142782053_T_0	MIMAT0000062_let-7a	1141-1166	-26.1	-8.348	0.35	0.389	0.389	seedless	3	UCACACA G U	UAUGC GACCUAC ACCUCA	AUAUG UUGGAUG UGGAGU	UUG A	NA
L1-485429_1.1.0	rs182385956	-	C	NA	1089	CDS	PREB	ENST00000260643	MIMAT0000062_let-7a	1090-1101	-25.8	-12.858	0.364	0.464	0.317	8mer	1	C C	CCUGCUACCUCA	GGAUGAUGGAGU	UUGAUAUGUU	NA
L1-485429_1.1.1	rs182385956	-	T	0.0005	1089	CDS	PREB	ENST00000260643_rs182385956_T_0	MIMAT0000062_let-7a	1090-1101	-25.8	-11.03	0.307	0.416	0.309	8mer	1	C C	CCUGCUACCUCA	GGAUGAUGGAGU	UUGAUAUGUU	NA
L1HS-226845_4.1.0	rs201303990	+	A	NA	949	CDS	NFATC2IP	ENST00000320805	MIMAT0000062_let-7a	953-969	-26.8	-10.182	0.323	0.391	0.475	seedless	4	G A	AGCUAU C ACCUACUGCC	UUGAUA G UGGAUGAUGG	U U AGU	NA
L1HS-226845_4.1.1	rs201303990	+	T	0.0005	949	CDS	NFATC2IP	ENST00000320805_rs201303990_T_0	MIMAT0000062_let-7a	953-969	-26.8	-10.935	0.359	0.366	0.474	seedless	4	G A	AGCUAU C ACCUACUGCC	UUGAUA G UGGAUGAUGG	U U AGU	NA
L2HS-3287998_1.1.0	rs187337574	-	A	NA	107	5pUTR	CNBP	ENST00000451728	MIMAT0000062_let-7a	114-127	-25.6	-8.399	0.327	0.541	0.35	offset-6mer	3	A G	ACAGCCU CUACCUU	UGUUGGA GAUGGAG	UUGAUA U U	NA
L2HS-3287998_1.1.1	rs187337574	-	T	0.0014	107	5pUTR	CNBP	ENST00000451728_rs187337574_T_0	MIMAT0000062_let-7a	114-127	-25.6	-8.464	0.337	0.638	0.35	offset-6mer	3	A G	ACAGCCU CUACCUU	UGUUGGA GAUGGAG	UUGAUA U U	NA
L2HS-1687970_1.1.0	rs201590852	-	A	NA	918	CDS	ILKAP	ENST00000254654	MIMAT0000062_let-7a	928-945	-26.4	-2.686	0.285	0.458	0.578	seedless	2	UAA G	AUGCAGCCU GCCUCA	UAUGUUGGA UGGAGU	UUGA UGA	NA
L2HS-1687970_1.1.1	rs201590852	-	T	0.0005	918	CDS	ILKAP	ENST00000254654_rs201590852_T_0	MIMAT0000062_let-7a	928-945	-26.4	-6.796	0.303	0.505	0.49	seedless	2	UAA G	AUGCAGCCU GCCUCA	UAUGUUGGA UGGAGU	UUGA UGA	NA
L1HS-227501_4.1.0	rs139284844	+	T	NA	3627	3pUTR	HMGA2	ENST00000403681	MIMAT0000062_let-7a	3641-3668	-26.9	-23.05	0.704	0.45	0.604	7mer-m8	5	CAAAACACA U	UUGUACAAU CUACUACCUC	GAUAUGUUG GAUGAUGGAG	UU U	AT DNA binding;chromatin;chromosome;chromosome organization and biogenesis (sensu Eukaryota);DNA binding;establishment and/or maintenance of chromatin architecture;multicellular organismal development;nucleus;protein binding;regulation of transcription, DNA-dependent;transcription
L1HS-227501_4.1.1	rs139284844	+	C	0.0005	3627	3pUTR	HMGA2	ENST00000403681_rs139284844_C_0	MIMAT0000062_let-7a	3641-3668	-26.9	-22.032	0.691	0.506	0.584	7mer-m8	5	CAAAACACA U	UUGUACAAU CUACUACCUC	GAUAUGUUG GAUGAUGGAG	UU U	AT DNA binding;chromatin;chromosome;chromosome organization and biogenesis (sensu Eukaryota);DNA binding;establishment and/or maintenance of chromatin architecture;multicellular organismal development;nucleus;protein binding;regulation of transcription, DNA-dependent;transcription
L2-779724_1.1.0	rs141490012	+	A	NA	4249	3pUTR	QKI	ENST00000361752	MIMAT0000062_let-7a	4272-4303	-27	-0.052	0.314	0.33	0.229	offset-6mer	4	U UAUGUACCAUAAC A	GCUAUG CAACCUAUUGCCU	UGAUAU GUUGGAUGAUGGA	U GU	cell differentiation;mRNA processing;mRNA transport;multicellular organismal development;nucleus;regulation of translation;RNA binding;RNA splicing;transport
L2-779724_1.1.1	rs141490012	+	G	0.0018	4249	3pUTR	QKI	ENST00000361752_rs141490012_G_0	MIMAT0000062_let-7a	4272-4303	-27	-0.322	0.317	0.384	0.231	offset-6mer	4	U UAUGUACCAUAAC A	GCUAUG CAACCUAUUGCCU	UGAUAU GUUGGAUGAUGGA	U GU	cell differentiation;mRNA processing;mRNA transport;multicellular organismal development;nucleus;regulation of translation;RNA binding;RNA splicing;transport
L2HS-1688050_1.1.0	rs144046640	-	A	NA	415	CDS	SF3A1	ENST00000215793	MIMAT0000062_let-7a	417-438	-25	-16.134	0.687	0.328	0.324	seedless	3	U CCU CAU G	GAC UAC GCCUACUACC	UUG AUG UGGAUGAUGG	AU U AGU	NA
L2HS-1688050_1.1.1	rs144046640	-	G	0.0009	415	CDS	SF3A1	ENST00000215793_rs144046640_G_0	MIMAT0000062_let-7a	417-438	-25	-20.651	0.746	0.426	0.259	seedless	3	U CCU CAU G	GAC UAC GCCUACUACC	UUG AUG UGGAUGAUGG	AU U AGU	NA
L1-220041_2.1.0	rs115944646	+	G	NA	8389	3pUTR	SPTBN1	ENST00000356805	MIMAT0000062_let-7a	8411-8425	-25.5	-7.676	0.381	0.358	0.507	6mer	3	U	UACGACCUG UACCUC	AUGUUGGAU AUGGAG	UUGAU G U	NA
L1-220041_2.1.1	rs115944646	+	A	0.01	8389	3pUTR	SPTBN1	ENST00000356805_rs115944646_A_0	MIMAT0000062_let-7a	8411-8425	-25.5	-14.083	0.442	0.346	0.494	6mer	3	U	UACGACCUG UACCUC	AUGUUGGAU AUGGAG	UUGAU G U	NA
0727A-198763_3.1.0	rs200645527	+	A	NA	8375	CDS	BPTF	ENST00000306378	MIMAT0000062_let-7a	8383-8400	-24.2	-16.529	0.546	0.605	0.386	8mer	2	A AUC A	AUG UCUACUACCUCA	UAU GGAUGAUGGAGU	UUGA GUU	NA
0727A-198763_3.1.1	rs200645527	+	C	0	8375	CDS	BPTF	ENST00000306378_rs200645527_C_0	MIMAT0000062_let-7a	8383-8400	-24.2	-16.588	0.539	0.601	0.39	8mer	2	A AUC A	AUG UCUACUACCUCA	UAU GGAUGAUGGAGU	UUGA GUU	NA
L1HS-519210_2.1.0	rs41288423	-	C	NA	2280	CDS	ASCC3	ENST00000369162	MIMAT0000062_let-7a	2292-2311	-25	-11.345	0.469	0.299	0.775	7mer-m8	4	UU A A	AACU ACCU ACUACCUCG	UUGA UGGA UGAUGGAGU	UAUGU	NA
L1HS-519210_2.1.1	rs41288423	-	T	0.42	2280	CDS	ASCC3	ENST00000369162_rs41288423_T_0	MIMAT0000062_let-7a	2292-2311	-25	-12.982	0.505	0.347	0.693	7mer-m8	4	UU A A	AACU ACCU ACUACCUCG	UUGA UGGA UGAUGGAGU	UAUGU	NA
L1HS-906534_1.1.0	rs187374641	-	G	NA	2603	CDS	FNIP1	ENST00000307968	MIMAT0000062_let-7a	2607-2621	-23.8	-7.407	0.334	0.446	0.533	seedless	3	A UU G	AACCUGCU CCUCA	UUGGAUGA GGAGU	UUGAUAUG U	NA
L1HS-906534_1.1.1	rs187374641	-	A	0.0005	2603	CDS	FNIP1	ENST00000307968_rs187374641_A_0	MIMAT0000062_let-7a	2607-2621	-23.8	-10.037	0.462	0.502	0.516	seedless	3	A UU G	AACCUGCU CCUCA	UUGGAUGA GGAGU	UUGAUAUG U	NA
L1-436792_1.1.0	rs187038941	-	G	NA	2594	3pUTR	ANGEL2	ENST00000366962	MIMAT0000062_let-7a	2603-2623	-25.2	6.099	0.178	0.323	0.308	7mer-m8	4	U CAC C C	GCU UGCAACC CUGCCUC	UGA AUGUUGG GAUGGAG	U U AU U	NA
L1-436792_1.1.1	rs187038941	-	T	0.0005	2594	3pUTR	ANGEL2	ENST00000366962_rs187038941_T_0	MIMAT0000062_let-7a	2603-2623	-25.2	0.927	0.223	0.461	0.308	7mer-m8	4	U CAC C C	GCU UGCAACC CUGCCUC	UGA AUGUUGG GAUGGAG	U U AU U	NA
L1-436792_1.2.0	rs191430468	-	C	NA	2593	3pUTR	ANGEL2	ENST00000366962	MIMAT0000062_let-7a	2603-2623	-25.2	6.099	0.178	0.323	0.308	7mer-m8	4	U CAC C C	GCU UGCAACC CUGCCUC	UGA AUGUUGG GAUGGAG	U U AU U	NA
L1-436792_1.2.1	rs191430468	-	T	0.0005	2593	3pUTR	ANGEL2	ENST00000366962_rs191430468_T_0	MIMAT0000062_let-7a	2603-2623	-25.2	6.153	0.178	0.321	0.307	7mer-m8	4	U CAC C C	GCU UGCAACC CUGCCUC	UGA AUGUUGG GAUGGAG	U U AU U	NA
L2HS-452058_4.1.0	rs181583387	-	G	NA	694	3pUTR	GADD45GIP1	ENST00000316939	MIMAT0000062_let-7a	715-726	-25.1	-13.214	0.336	0.465	0.801	offset-6mer	1	A G	AGCCUGCUACCU	UUGGAUGAUGGA	UUGAUAUG GU	cell cycle;nucleus
L2HS-452058_4.1.1	rs181583387	-	A	0.0005	694	3pUTR	GADD45GIP1	ENST00000316939_rs181583387_A_0	MIMAT0000062_let-7a	715-726	-25.1	-12.053	0.239	0.45	0.83	offset-6mer	1	A G	AGCCUGCUACCU	UUGGAUGAUGGA	UUGAUAUG GU	cell cycle;nucleus
L2-779764_1.1.0	rs144046640	-	A	NA	392	CDS	SF3A1	ENST00000439242	MIMAT0000062_let-7a	400-415	-24.2	-22.942	0.852	0.305	0.346	seedless	3	U CAU G	UAC GCCUACUACC	AUG UGGAUGAUGG	UUGAU U AGU	NA
L2-779764_1.1.1	rs144046640	-	G	0.0009	392	CDS	SF3A1	ENST00000439242_rs144046640_G_0	MIMAT0000062_let-7a	400-415	-24.2	-22.57	0.835	0.306	0.34	seedless	3	U CAU G	UAC GCCUACUACC	AUG UGGAUGAUGG	UUGAU U AGU	NA
L2HS-360086_4.1.0	rs201545381	-	G	NA	599	CDS	HOXB4	ENST00000332503	MIMAT0000062_let-7a	609-622	-24.9	-19.061	0.673	0.423	0.261	offset-6mer	6	C G	UACAACC GCUACCU	AUGUUGG UGAUGGA	UUGAU A GU	NA
L2HS-360086_4.1.1	rs201545381	-	A	0.0005	599	CDS	HOXB4	ENST00000332503_rs201545381_A_0	MIMAT0000062_let-7a	609-622	-24.9	-18.537	0.655	0.394	0.256	offset-6mer	6	C G	UACAACC GCUACCU	AUGUUGG UGAUGGA	UUGAU A GU	NA
L2HS-360086_4.2.0	rs188952344	-	G	NA	590	CDS	HOXB4	ENST00000332503	MIMAT0000062_let-7a	609-622	-24.9	-19.061	0.673	0.423	0.261	offset-6mer	6	C G	UACAACC GCUACCU	AUGUUGG UGAUGGA	UUGAU A GU	NA
L2HS-360086_4.2.1	rs188952344	-	T	0	590	CDS	HOXB4	ENST00000332503_rs188952344_T_0	MIMAT0000062_let-7a	609-622	-24.9	-20.812	0.744	0.366	0.262	offset-6mer	6	C G	UACAACC GCUACCU	AUGUUGG UGAUGGA	UUGAU A GU	NA
L2HS-735144_3.1.0	rs141480802	+	C	NA	916	CDS	LARP1	ENST00000336314	MIMAT0000062_let-7a	938-954	-24.1	-17.55	0.58	0.459	0.521	offset-6mer	3	A UC G	ACA ACCUACUACUUU	UGU UGGAUGAUGGAG	UUGAUA U	NA
L2HS-735144_3.1.1	rs141480802	+	T	0.0009	916	CDS	LARP1	ENST00000336314_rs141480802_T_0	MIMAT0000062_let-7a	938-954	-24.1	-17.919	0.613	0.458	0.512	offset-6mer	3	A UC G	ACA ACCUACUACUUU	UGU UGGAUGAUGGAG	UUGAUA U	NA
L2-779887_1.1.0	rs113276552	+	A	NA	598	3pUTR	NME4	ENST00000219479	MIMAT0000062_let-7a	612-628	-23.6	-14.451	0.668	0.348	0.403	7mer-m8	2	C GG A C	GCA ACC ACUACCUC	UGU UGG UGAUGGAG	UUGAUA A U	NA
L2-779887_1.1.1	rs113276552	+	G	0.02	598	3pUTR	NME4	ENST00000219479_rs113276552_G_0	MIMAT0000062_let-7a	612-628	-23.6	-7.194	0.572	0.248	0.433	7mer-m8	2	C GG A C	GCA ACC ACUACCUC	UGU UGG UGAUGGAG	UUGAUA A U	NA
L2-779887_1.2.0	rs182152446	+	T	NA	604	3pUTR	NME4	ENST00000219479	MIMAT0000062_let-7a	612-628	-23.6	-14.451	0.668	0.348	0.403	7mer-m8	2	C GG A C	GCA ACC ACUACCUC	UGU UGG UGAUGGAG	UUGAUA A U	NA
L2-779887_1.2.1	rs182152446	+	C	0.01	604	3pUTR	NME4	ENST00000219479_rs182152446_C_0	MIMAT0000062_let-7a	612-628	-23.6	-7.014	0.564	0.291	0.438	7mer-m8	2	C GG A C	GCA ACC ACUACCUC	UGU UGG UGAUGGAG	UUGAUA A U	NA
L2HS-328025_4.1.0	rs13225917	+	G	NA	1008	CDS	TTC26	ENST00000464848	MIMAT0000062_let-7a	1012-1030	-25.4	-10.879	0.605	0.534	0.298	seedless	3	C G CU G	UG AACCUACUA CCUCA	AU UUGGAUGAU GGAGU	UUGAU G	NA
L2HS-328025_4.1.1	rs13225917	+	A	0.0005	1008	CDS	TTC26	ENST00000464848_rs13225917_A_0	MIMAT0000062_let-7a	1012-1030	-25.4	-10.731	0.53	0.449	0.32	seedless	3	C G CU G	UG AACCUACUA CCUCA	AU UUGGAUGAU GGAGU	UUGAU G	NA
L2HS-762739_2.1.0	rs200551395	+	A	NA	2436	CDS	CDC25B	ENST00000245960	MIMAT0000062_let-7a	2452-2466	-25.1	-11.404	0.324	0.285	0.445	7mer-m8	2	U C	CAG CCUGCUACCUC	GUU GGAUGAUGGAG	UUGAUAU U	cell division;hydrolase activity;intracellular;M phase of mitotic cell cycle;mitosis;positive regulation of cell proliferation;protein amino acid dephosphorylation;protein binding;protein tyrosine phosphatase activity;regulation of progression through cell cycle
L2HS-762739_2.1.1	rs200551395	+	G	0.0018	2436	CDS	CDC25B	ENST00000245960_rs200551395_G_0	MIMAT0000062_let-7a	2452-2466	-25.1	-4.085	0.266	0.249	0.434	7mer-m8	2	U C	CAG CCUGCUACCUC	GUU GGAUGAUGGAG	UUGAUAU U	cell division;hydrolase activity;intracellular;M phase of mitotic cell cycle;mitosis;positive regulation of cell proliferation;protein amino acid dephosphorylation;protein binding;protein tyrosine phosphatase activity;regulation of progression through cell cycle
L1HS-517953_2.1.0	rs200705649	-	G	NA	521	CDS	RAVER1	ENST00000293677	MIMAT0000062_let-7a	530-561	-26.5	-1.746	0.499	0.266	0.161	seedless	4	U UGUGGC CCCCCA C	GCUGUG CAACCUGC GCCUCA	UGAUAU GUUGGAUG UGGAGU	U A	NA
L1HS-517953_2.1.1	rs200705649	-	A	0.0005	521	CDS	RAVER1	ENST00000293677_rs200705649_A_0	MIMAT0000062_let-7a	530-561	-26.5	-1.909	0.49	0.425	0.228	seedless	4	U UGUGGC CCCCCA C	GCUGUG CAACCUGC GCCUCA	UGAUAU GUUGGAUG UGGAGU	U A	NA
L2HS-2970855_1.1.0	rs184277708	-	C	NA	4332	3pUTR	DHX57	ENST00000295373	MIMAT0000062_let-7a	4350-4364	-24.1	-14.18	0.425	0.447	0.661	7mer-m8	3	C G A	A AACCU CUACCUCG	U UUGGA GAUGGAGU	UUGAUA G U	NA
L2HS-2970855_1.1.1	rs184277708	-	T	0.0005	4332	3pUTR	DHX57	ENST00000295373_rs184277708_T_0	MIMAT0000062_let-7a	4350-4364	-24.1	-14.677	0.434	0.505	0.665	7mer-m8	3	C G A	A AACCU CUACCUCG	U UUGGA GAUGGAGU	UUGAUA G U	NA
L2-303421_2.1.0	rs181867577	-	A	NA	5050	3pUTR	MTUS1	ENST00000262102	MIMAT0000062_let-7a	5053-5068	-23.4	-10.986	0.483	0.543	0.322	7mer-m8	3	A A U C	GC AACCU CUACCUC	UG UUGGA GAUGGAG	UUGAUA U U	oxidoreductase activity;receptor activity;transition metal ion binding
L2-303421_2.1.1	rs181867577	-	G	0.0009	5050	3pUTR	MTUS1	ENST00000262102_rs181867577_G_0	MIMAT0000062_let-7a	5053-5068	-23.4	-12.066	0.462	0.431	0.319	7mer-m8	3	A A U C	GC AACCU CUACCUC	UG UUGGA GAUGGAG	UUGAUA U U	oxidoreductase activity;receptor activity;transition metal ion binding
L2-303421_2.2.0	rs145365833	-	C	NA	5045	3pUTR	MTUS1	ENST00000262102	MIMAT0000062_let-7a	5053-5068	-23.4	-10.986	0.483	0.543	0.322	7mer-m8	3	A A U C	GC AACCU CUACCUC	UG UUGGA GAUGGAG	UUGAUA U U	oxidoreductase activity;receptor activity;transition metal ion binding
L2-303421_2.2.1	rs145365833	-	G	0.0041	5045	3pUTR	MTUS1	ENST00000262102_rs145365833_G_0	MIMAT0000062_let-7a	5053-5068	-23.4	-10.293	0.469	0.467	0.326	7mer-m8	3	A A U C	GC AACCU CUACCUC	UG UUGGA GAUGGAG	UUGAUA U U	oxidoreductase activity;receptor activity;transition metal ion binding
L2-303421_2.3.0	rs116644967	-	A	NA	5034	3pUTR	MTUS1	ENST00000262102	MIMAT0000062_let-7a	5053-5068	-23.4	-10.986	0.483	0.543	0.322	7mer-m8	3	A A U C	GC AACCU CUACCUC	UG UUGGA GAUGGAG	UUGAUA U U	oxidoreductase activity;receptor activity;transition metal ion binding
L2-303421_2.3.1	rs116644967	-	G	0.01	5034	3pUTR	MTUS1	ENST00000262102_rs116644967_G_0	MIMAT0000062_let-7a	5053-5068	-23.4	-14.197	0.582	0.547	0.335	7mer-m8	3	A A U C	GC AACCU CUACCUC	UG UUGGA GAUGGAG	UUGAUA U U	oxidoreductase activity;receptor activity;transition metal ion binding
L2HS-818555_2.1.0	rs180726920	+	A	NA	1556	3pUTR	ADSL	ENST00000216194	MIMAT0000062_let-7a	1572-1593	-21.8	-6.916	0.431	0.47	0.485	6mer	4	AU UAUU A	UAUA GCCU UUACCUCG	AUAU UGGA GAUGGAGU	UUG GU U	NA
L2HS-818555_2.1.1	rs180726920	+	T	0.0005	1556	3pUTR	ADSL	ENST00000216194_rs180726920_T_0	MIMAT0000062_let-7a	1572-1593	-21.8	-7.855	0.398	0.399	0.489	6mer	4	AU UAUU A	UAUA GCCU UUACCUCG	AUAU UGGA GAUGGAGU	UUG GU U	NA
L2HS-486519_3.1.0	rs79708363	+	G	NA	568	CDS	S100PBP	ENST00000373475	MIMAT0000062_let-7a	588-607	-23.9	-9.01	0.431	0.3	0.431	8mer	2	U CUUCAA G	GACCU ACUACCUCA	UUGGA UGAUGGAGU	UUGAUAUG	NA
L2HS-486519_3.1.1	rs79708363	+	A	0.01	568	CDS	S100PBP	ENST00000373475_rs79708363_A_0	MIMAT0000062_let-7a	588-607	-23.9	-8.835	0.426	0.299	0.436	8mer	2	U CUUCAA G	GACCU ACUACCUCA	UUGGA UGAUGGAGU	UUGAUAUG	NA
L2HS-486519_3.2.0	rs76932448	+	T	NA	587	CDS	S100PBP	ENST00000373475	MIMAT0000062_let-7a	588-607	-23.9	-9.01	0.431	0.3	0.431	8mer	2	U CUUCAA G	GACCU ACUACCUCA	UUGGA UGAUGGAGU	UUGAUAUG	NA
L2HS-486519_3.2.1	rs76932448	+	C	0.0005	587	CDS	S100PBP	ENST00000373475_rs76932448_C_0	MIMAT0000062_let-7a	588-607	-23.9	-9.821	0.419	0.284	0.438	8mer	2	U CUUCAA G	GACCU ACUACCUCA	UUGGA UGAUGGAGU	UUGAUAUG	NA
L1-599791_1.1.0	rs141175653	-	G	NA	78	CDS	C18orf45	ENST00000383233	MIMAT0000062_let-7a	93-103	-23.5	-3.702	0.185	0.368	0.179	offset-6mer	2	U G	ACCUGCUACCU	UGGAUGAUGGA	UUGAUAUGU GU	NA
L1-599791_1.1.1	rs141175653	-	A	0.0014	78	CDS	C18orf45	ENST00000383233_rs141175653_A_0	MIMAT0000062_let-7a	93-103	-23.5	-5.241	0.202	0.387	0.234	offset-6mer	2	U G	ACCUGCUACCU	UGGAUGAUGGA	UUGAUAUGU GU	NA
L2HS-535832_3.1.0	rs138979254	-	G	NA	515	CDS	FAM171A2	ENST00000293443	MIMAT0000062_let-7a	517-532	-25.1	-10.45	0.473	0.457	0.333	offset-6mer	2	U G	CUGU CAGCCU CUACCU	GAUA GUUGGA GAUGGA	UU U U GU	NA
L2HS-535832_3.1.1	rs138979254	-	A	0.0005	515	CDS	FAM171A2	ENST00000293443_rs138979254_A_0	MIMAT0000062_let-7a	517-532	-25.1	-10.152	0.375	0.385	0.302	offset-6mer	2	U G	CUGU CAGCCU CUACCU	GAUA GUUGGA GAUGGA	UU U U GU	NA
L2HS-1687960_1.1.0	rs181022001	-	C	NA	542	CDS	UBE2Q1	ENST00000292211	MIMAT0000062_let-7a	553-571	-23.3	-14.05	0.555	0.356	0.346	seedless	4	A C C G	AACU UAUAACCU CCUCA	UUGA AUGUUGGA GGAGU	U UGAU	NA
L2HS-1687960_1.1.1	rs181022001	-	T	0.0005	542	CDS	UBE2Q1	ENST00000292211_rs181022001_T_0	MIMAT0000062_let-7a	553-571	-23.3	-14.116	0.55	0.309	0.35	seedless	4	A C C G	AACU UAUAACCU CCUCA	UUGA AUGUUGGA GGAGU	U UGAU	NA
A12-75747_72.1.0	rs144681680	+	T	NA	1488	CDS	SLC35A4	ENST00000323146	MIMAT0000062_let-7a	1495-1509	-23.7	-13.467	0.503	0.319	0.339	7mer-m8	3	U C	UAC GCCU CUGCCUC	AUG UGGA GAUGGAG	UUGAU U U U	NA
A12-75747_72.1.1	rs144681680	+	C	0.01	1488	CDS	SLC35A4	ENST00000323146_rs144681680_C_0	MIMAT0000062_let-7a	1495-1509	-23.7	-18.841	0.666	0.312	0.363	7mer-m8	3	U C	UAC GCCU CUGCCUC	AUG UGGA GAUGGAG	UUGAU U U U	NA
L2HS-818496_2.1.0	rs76013928	-	T	NA	5959	3pUTR	ZNF780A	ENST00000450241	MIMAT0000062_let-7a	5977-5991	-21.7	-19.83	0.824	0.662	0.316	offset-6mer	2	A C U	AU ACCUACUACUUU	UG UGGAUGAUGGAG	UUGAUA U U	NA
L2HS-818496_2.1.1	rs76013928	-	G	0.0032	5959	3pUTR	ZNF780A	ENST00000450241_rs76013928_G_0	MIMAT0000062_let-7a	5977-5991	-21.7	-17.896	0.687	0.639	0.309	offset-6mer	2	A C U	AU ACCUACUACUUU	UG UGGAUGAUGGAG	UUGAUA U U	NA
L2HS-1381558_2.1.0	rs143158546	-	G	NA	663	CDS	TAF5L	ENST00000258281	MIMAT0000062_let-7a	677-703	-24.5	-6.14	0.478	0.255	0.441	7mer-m8	3	C CA U UAUCC C	AGCUA AC ACCU GCUACCUC	UUGAU UG UGGA UGAUGGAG	A U U	NA
L2HS-1381558_2.1.1	rs143158546	-	A	0.0005	663	CDS	TAF5L	ENST00000258281_rs143158546_A_0	MIMAT0000062_let-7a	677-703	-24.5	-5.553	0.487	0.254	0.472	7mer-m8	3	C CA U UAUCC C	AGCUA AC ACCU GCUACCUC	UUGAU UG UGGA UGAUGGAG	A U U	NA
L2HS-486495_3.1.0	rs17849462	-	C	NA	215	CDS	SRSF2	ENST00000392485	MIMAT0000062_let-7a	233-248	-22.2	-8.948	0.467	0.41	0.449	seedless	2	U CGC C	GACCUAC ACCUCG	UUGGAUG UGGAGU	UUGAUAUG A	NA
L2HS-486495_3.1.1	rs17849462	-	T	0.0009	215	CDS	SRSF2	ENST00000392485_rs17849462_T_0	MIMAT0000062_let-7a	233-248	-22.2	-9.313	0.531	0.342	0.435	seedless	2	U CGC C	GACCUAC ACCUCG	UUGGAUG UGGAGU	UUGAUAUG A	NA
L2-779824_1.1.0	rs141802888	+	A	NA	4220	3pUTR	ARID3B	ENST00000346246	MIMAT0000062_let-7a	4223-4234	-22.7	2.071	0.101	0.542	0.73	7mer-m8	3	A U	AACCU CUACCUC	UUGGA GAUGGAG	UUGAUAUG U U	NA
L2-779824_1.1.1	rs141802888	+	T	0.0023	4220	3pUTR	ARID3B	ENST00000346246_rs141802888_T_0	MIMAT0000062_let-7a	4223-4234	-22.7	2.315	0.097	0.539	0.729	7mer-m8	3	A U	AACCU CUACCUC	UUGGA GAUGGAG	UUGAUAUG U U	NA
L2HS-2496898_1.1.0	rs142250560	-	G	NA	1930	3pUTR	CARHSP1	ENST00000396593	MIMAT0000062_let-7a	1941-1958	-23.9	-13.844	0.556	0.224	0.455	seedless	4	U C C	ACU GCAACCU CUG CCUC	UGA UGUUGGA GAU GGAG	U UA U U	NA
L2HS-2496898_1.1.1	rs142250560	-	A	0.01	1930	3pUTR	CARHSP1	ENST00000396593_rs142250560_A_0	MIMAT0000062_let-7a	1941-1958	-23.9	-14.119	0.563	0.224	0.45	seedless	4	U C C	ACU GCAACCU CUG CCUC	UGA UGUUGGA GAU GGAG	U UA U U	NA
L2HS-2496899_1.1.0	rs142250560	-	G	NA	1618	3pUTR	CARHSP1	ENST00000311052	MIMAT0000062_let-7a	1629-1646	-23.9	-13.913	0.556	0.224	0.453	seedless	4	U C C	ACU GCAACCU CUG CCUC	UGA UGUUGGA GAU GGAG	U UA U U	NA
L2HS-2496899_1.1.1	rs142250560	-	A	0.01	1618	3pUTR	CARHSP1	ENST00000311052_rs142250560_A_0	MIMAT0000062_let-7a	1629-1646	-23.9	-13.834	0.553	0.231	0.456	seedless	4	U C C	ACU GCAACCU CUG CCUC	UGA UGUUGGA GAU GGAG	U UA U U	NA
L1-1015850_1.1.0	rs80293116	-	G	NA	2185	CDS	GCFC1	ENST00000331923	MIMAT0000062_let-7a	2209-2221	-22.5	-11.524	0.511	0.498	0.335	offset-6mer	1	U A	UGC CCUACUACCU	AUG GGAUGAUGGA	UUGAU UU GU	NA
L1-1015850_1.1.1	rs80293116	-	A	0.01	2185	CDS	GCFC1	ENST00000331923_rs80293116_A_0	MIMAT0000062_let-7a	2209-2221	-22.5	-14.093	0.597	0.578	0.36	offset-6mer	1	U A	UGC CCUACUACCU	AUG GGAUGAUGGA	UUGAU UU GU	NA
TAON-3929714-1_1.1.0	rs35955363	-	G	NA	703	CDS	SETD7	ENST00000274031	MIMAT0000062_let-7a	716-732	-22.5	3.275	0.324	0.416	0.505	seedless	3	C GUC C	ACA ACCUACU CCUC	UGU UGGAUGA GGAG	UUGAUA U U	NA
TAON-3929714-1_1.1.1	rs35955363	-	A	0.02	703	CDS	SETD7	ENST00000274031_rs35955363_A_0	MIMAT0000062_let-7a	716-732	-22.5	1.414	0.328	0.506	0.481	seedless	3	C GUC C	ACA ACCUACU CCUC	UGU UGGAUGA GGAG	UUGAUA U U	NA
L1HS-181727_5.1.0	rs187423047	+	G	NA	1637	3pUTR	PNRC1	ENST00000336032	MIMAT0000062_let-7a	1658-1671	-20.9	-1.445	0.199	0.559	0.522	6mer	2	C A U	CAGCUUA UGCCUC	GUUGGAU AUGGAG	UUGAUAU G U	nucleus;protein binding;regulation of transcription, DNA-dependent;transcription
L1HS-181727_5.1.1	rs187423047	+	A	0.0009	1637	3pUTR	PNRC1	ENST00000336032_rs187423047_A_0	MIMAT0000062_let-7a	1658-1671	-20.9	-13.618	0.549	0.585	0.45	6mer	2	C A U	CAGCUUA UGCCUC	GUUGGAU AUGGAG	UUGAUAU G U	nucleus;protein binding;regulation of transcription, DNA-dependent;transcription
L1HS-717620_2.1.0	rs201558107	+	G	NA	2689	CDS	HNRNPUL1	ENST00000392006	MIMAT0000062_let-7a	2704-2718	-21.4	-17.947	0.759	0.387	0.418	seedless	3	C A G	ACAG CCUAC CCUCA	UGUU GGAUG GGAGU	UUGAUA AU	NA
L1HS-717620_2.1.1	rs201558107	+	A	0.0009	2689	CDS	HNRNPUL1	ENST00000392006_rs201558107_A_0	MIMAT0000062_let-7a	2704-2718	-21.4	-17.932	0.853	0.297	0.634	seedless	3	C A G	ACAG CCUAC CCUCA	UGUU GGAUG GGAGU	UUGAUA AU	NA
L1HS-717620_2.2.0	rs12745	+	T	NA	2701	CDS	HNRNPUL1	ENST00000392006	MIMAT0000062_let-7a	2704-2718	-21.4	-17.947	0.759	0.387	0.418	seedless	3	C A G	ACAG CCUAC CCUCA	UGUU GGAUG GGAGU	UUGAUA AU	NA
L1HS-717620_2.2.1	rs12745	+	C	1	2701	CDS	HNRNPUL1	ENST00000392006_rs12745_C_0	MIMAT0000062_let-7a	2704-2718	-21.4	-16.614	0.681	0.45	0.391	seedless	3	C A G	ACAG CCUAC CCUCA	UGUU GGAUG GGAGU	UUGAUA AU	NA
TA1-3459454-1_1.1.0	rs141852086	-	G	NA	355	CDS	BUD13	ENST00000260210	MIMAT0000062_let-7a	358-369	-21.3	-9.822	0.354	0.373	0.499	seedless	2	A A	GACCUAC CCUCA	UUGGAUG GGAGU	UUGAUAUG AU	NA
TA1-3459454-1_1.1.1	rs141852086	-	A	0.0005	355	CDS	BUD13	ENST00000260210_rs141852086_A_0	MIMAT0000062_let-7a	358-369	-21.3	-10.068	0.41	0.449	0.62	seedless	2	A A	GACCUAC CCUCA	UUGGAUG GGAGU	UUGAUAUG AU	NA
0727AHS-75181_16.1.0	rs117140049	-	T	NA	2091	3pUTR	VGLL4	ENST00000273038	MIMAT0000062_let-7a	2111-2131	-19.1	-15.221	0.634	0.396	0.476	offset-6mer	3	A CUUAAU C	AAC ACUUACUAUCUU	UUG UGGAUGAUGGAG	AUAUGU U	NA
0727AHS-75181_16.1.1	rs117140049	-	C	0.0005	2091	3pUTR	VGLL4	ENST00000273038_rs117140049_C_0	MIMAT0000062_let-7a	2111-2131	-19.1	-14.405	0.64	0.45	0.476	offset-6mer	3	A CUUAAU C	AAC ACUUACUAUCUU	UUG UGGAUGAUGGAG	AUAUGU U	NA
L1-198050_2.1.0	rs181879406	-	T	NA	1144	CDS	SKA3	ENST00000314759	MIMAT0000062_let-7a	1166-1178	-21.7	-12.004	0.391	0.422	0.389	seedless	2	A C	AC ACCUAC ACCUC	UG UGGAUG UGGAG	UUGAUA U A U	NA
L1-198050_2.1.1	rs181879406	-	G	0.0014	1144	CDS	SKA3	ENST00000314759_rs181879406_G_0	MIMAT0000062_let-7a	1166-1178	-21.7	-14.06	0.492	0.432	0.434	seedless	2	A C	AC ACCUAC ACCUC	UG UGGAUG UGGAG	UUGAUA U A U	NA
L1-198042_2.1.0	rs61250662	-	G	NA	5821	CDS	ANKRD17	ENST00000330838	MIMAT0000062_let-7a	5842-5859	-21.8	-2.639	0.384	0.393	0.513	7mer-A1	3	U G	GACU UAC CCUA UGCCUCA	UUGA AUG GGAU AUGGAGU	U UU G	NA
L1-198042_2.1.1	rs61250662	-	A	0.0009	5821	CDS	ANKRD17	ENST00000330838_rs61250662_A_0	MIMAT0000062_let-7a	5842-5859	-21.8	-2.809	0.386	0.384	0.51	7mer-A1	3	U G	GACU UAC CCUA UGCCUCA	UUGA AUG GGAU AUGGAGU	U UU G	NA
TA1-4594777-1_1.1.0	rs187107954	+	A	NA	2518	3pUTR	AOC2	ENST00000253799	MIMAT0000062_let-7a	2525-2545	-21.5	-8.166	0.31	0.536	0.652	seedless	4	A C AU G	UAU ACAA CCUACUA CUCA	AUA UGUU GGAUGAU GAGU	UUG G	NA
TA1-4594777-1_1.1.1	rs187107954	+	G	0.0005	2518	3pUTR	AOC2	ENST00000253799_rs187107954_G_0	MIMAT0000062_let-7a	2525-2545	-21.5	-8.628	0.344	0.467	0.645	seedless	4	A C AU G	UAU ACAA CCUACUA CUCA	AUA UGUU GGAUGAU GAGU	UUG G	NA
L1HS-693306_2.1.0	rs76061922	+	C	NA	3480	3pUTR	WWP2	ENST00000448661	MIMAT0000062_let-7a	3504-3516	-21.3	-10.403	0.476	0.508	0.353	seedless	3	A U	ACAGCC AC GCCUC	UGUUGG UG UGGAG	UUGAUA A A U	NA
L1HS-693306_2.1.1	rs76061922	+	A	0.02	3480	3pUTR	WWP2	ENST00000448661_rs76061922_A_0	MIMAT0000062_let-7a	3504-3516	-21.3	-9.497	0.444	0.499	0.349	seedless	3	A U	ACAGCC AC GCCUC	UGUUGG UG UGGAG	UUGAUA A A U	NA
L2-629567_1.1.0	rs2846412	-	G	NA	1780	CDS	EXPH5	ENST00000443411	MIMAT0000062_let-7a	1794-1806	-19.2	5.665	0.237	0.376	0.556	7mer-m8	2	U U U	GAC CU CUGCCUC	UUG GA GAUGGAG	UUGAUAUG U U	NA
L2-629567_1.1.1	rs2846412	-	A	0.62	1780	CDS	EXPH5	ENST00000443411_rs2846412_A_0	MIMAT0000062_let-7a	1794-1806	-19.2	5.707	0.237	0.401	0.548	7mer-m8	2	U U U	GAC CU CUGCCUC	UUG GA GAUGGAG	UUGAUAUG U U	NA
L2HS-474434_3.1.0	rs73692313	-	T	NA	3131	3pUTR	TMEM64	ENST00000458549	MIMAT0000062_let-7a	3144-3170	-20.7	-16.322	0.764	0.641	0.281	6mer	5	U CUG UUUUUC UG U	AAC ACAACC U UGCUUC	UUG UGUUGG A AUGGAG	AUA UG U	NA
L2HS-474434_3.1.1	rs73692313	-	A	0.07	3131	3pUTR	TMEM64	ENST00000458549_rs73692313_A_0	MIMAT0000062_let-7a	3144-3170	-20.7	-16.607	0.774	0.649	0.279	6mer	5	U CUG UUUUUC UG U	AAC ACAACC U UGCUUC	UUG UGUUGG A AUGGAG	AUA UG U	NA
TA1-4594745-1_1.1.0	rs7123075	+	G	NA	3043	3pUTR	C11orf57	ENST00000393047	MIMAT0000062_let-7a	3062-3071	-19.8	-8.246	0.278	0.483	0.542	7mer-m8	0	A U	UUACUACCUC	GAUGAUGGAG	UUGAUAUGUUG U	NA
TA1-4594745-1_1.1.1	rs7123075	+	T	0.03	3043	3pUTR	C11orf57	ENST00000393047_rs7123075_T_0	MIMAT0000062_let-7a	3062-3071	-19.8	-11.832	0.5	0.382	0.471	7mer-m8	0	A U	UUACUACCUC	GAUGAUGGAG	UUGAUAUGUUG U	NA
L2HS-1674835_1.1.0	rs79798933	-	G	NA	3202	3pUTR	KIAA1147	ENST00000297761	MIMAT0000062_let-7a	3227-3248	-20.7	-3.283	0.44	0.324	0.361	6mer	4	CUCUCUUC U	UGCAACC UUGCCUC	AUGUUGG GAUGGAG	UUGAU AU U	NA
L2HS-1674835_1.1.1	rs79798933	-	A	0.02	3202	3pUTR	KIAA1147	ENST00000297761_rs79798933_A_0	MIMAT0000062_let-7a	3227-3248	-20.7	-3.762	0.456	0.321	0.355	6mer	4	CUCUCUUC U	UGCAACC UUGCCUC	AUGUUGG GAUGGAG	UUGAU AU U	NA
L2HS-3185816_1.1.0	rs199982301	-	A	NA	13	5pUTR	KRTAP19-1	ENST00000390689	MIMAT0000062_let-7a	35-51	-20.7	-4.573	0.432	0.629	0.326	seedless	4	C CG G	ACUA GCAG CUACUAC	UGAU UGUU GAUGAUG	U A G GAGU	NA
L2HS-3185816_1.1.1	rs199982301	-	G	0	13	5pUTR	KRTAP19-1	ENST00000390689_rs199982301_G_0	MIMAT0000062_let-7a	35-51	-20.7	-8.85	0.47	0.489	0.343	seedless	4	C CG G	ACUA GCAG CUACUAC	UGAU UGUU GAUGAUG	U A G GAGU	NA
0727A-336638_2.1.0	rs143220724	-	T	NA	2617	3pUTR	TTC22	ENST00000371276	MIMAT0000062_let-7a	2626-2642	-20.7	-5.84	0.397	0.368	0.267	seedless	4	C C C	ACU GCAACCU C AUCUC	UGA UGUUGGA G UGGAG	U UA U A U	NA
0727A-336638_2.1.1	rs143220724	-	A	0.01	2617	3pUTR	TTC22	ENST00000371276_rs143220724_A_0	MIMAT0000062_let-7a	2626-2642	-20.7	-5.791	0.398	0.373	0.266	seedless	4	C C C	ACU GCAACCU C AUCUC	UGA UGUUGGA G UGGAG	U UA U A U	NA
0727AHS-126249_11.1.0	rs193052910	+	T	NA	3792	3pUTR	POU3F2	ENST00000328345	MIMAT0000062_let-7a	3812-3822	-19.3	-10.588	0.462	0.412	0.598	seedless	1	U A	GGCCU GCCUCA	UUGGA UGGAGU	UUGAUAUG UGA	NA
0727AHS-126249_11.1.1	rs193052910	+	C	0.0009	3792	3pUTR	POU3F2	ENST00000328345_rs193052910_C_0	MIMAT0000062_let-7a	3812-3822	-19.3	-6.594	0.376	0.385	0.639	seedless	1	U A	GGCCU GCCUCA	UUGGA UGGAGU	UUGAUAUG UGA	NA
TAON-3929719-1_1.1.0	rs6571	-	C	NA	474	3pUTR	RPL30	ENST00000287038	MIMAT0000062_let-7a	475-499	-20.3	-9.26	0.467	0.235	0.488	seedless	4	C AAAUUUC AA A	UACA ACCUGC ACCUUA	AUGU UGGAUG UGGAGU	UUGAU A	cytosolic large ribosomal subunit (sensu Eukaryota);intracellular;ribosome;RNA binding;structural constituent of ribosome;translation
TAON-3929719-1_1.1.1	rs6571	-	T	0.0037	474	3pUTR	RPL30	ENST00000287038_rs6571_T_0	MIMAT0000062_let-7a	475-499	-20.3	-9.542	0.474	0.263	0.49	seedless	4	C AAAUUUC AA A	UACA ACCUGC ACCUUA	AUGU UGGAUG UGGAGU	UUGAU A	cytosolic large ribosomal subunit (sensu Eukaryota);intracellular;ribosome;RNA binding;structural constituent of ribosome;translation
L2HS-2856981_1.1.0	rs201992581	-	G	NA	478	CDS	HIST1H1D	ENST00000244534	MIMAT0000062_let-7a	481-499	-20	-1.227	0.42	0.453	0.619	seedless	2	U GC C A	GGCUG GCC GCUACC CG	UUGAU UGG UGAUGG GU	AUGU A A	NA
L2HS-2856981_1.1.1	rs201992581	-	A	0.0009	478	CDS	HIST1H1D	ENST00000244534_rs201992581_A_0	MIMAT0000062_let-7a	481-499	-20	-0.106	0.383	0.507	0.619	seedless	2	U GC C A	GGCUG GCC GCUACC CG	UUGAU UGG UGAUGG GU	AUGU A A	NA
L2HS-2856981_1.2.0	rs201217759	-	A	NA	477	CDS	HIST1H1D	ENST00000244534	MIMAT0000062_let-7a	481-499	-20	-1.227	0.42	0.453	0.619	seedless	2	U GC C A	GGCUG GCC GCUACC CG	UUGAU UGG UGAUGG GU	AUGU A A	NA
L2HS-2856981_1.2.1	rs201217759	-	C	0.0005	477	CDS	HIST1H1D	ENST00000244534_rs201217759_C_0	MIMAT0000062_let-7a	481-499	-20	-1.214	0.427	0.329	0.708	seedless	2	U GC C A	GGCUG GCC GCUACC CG	UUGAU UGG UGAUGG GU	AUGU A A	NA
L2HS-2856981_1.3.0	rs145040354	-	G	NA	466	CDS	HIST1H1D	ENST00000244534	MIMAT0000062_let-7a	481-499	-20	-1.227	0.42	0.453	0.619	seedless	2	U GC C A	GGCUG GCC GCUACC CG	UUGAU UGG UGAUGG GU	AUGU A A	NA
L2HS-2856981_1.3.1	rs145040354	-	A	0.0027	466	CDS	HIST1H1D	ENST00000244534_rs145040354_A_0	MIMAT0000062_let-7a	481-499	-20	0.863	0.37	0.527	0.627	seedless	2	U GC C A	GGCUG GCC GCUACC CG	UUGAU UGG UGAUGG GU	AUGU A A	NA
L2-468084_2.1.0	rs138160311	-	C	NA	1012	CDS	SIK1	ENST00000270162	MIMAT0000062_let-7a	1017-1029	-19.3	-13.118	0.725	0.44	0.384	seedless	3	C C	ACAG CUAC ACCUC	UGUU GAUG UGGAG	UUGAUA G A U	NA
L2-468084_2.1.1	rs138160311	-	T	0.0005	1012	CDS	SIK1	ENST00000270162_rs138160311_T_0	MIMAT0000062_let-7a	1017-1029	-19.3	-18.179	0.809	0.355	0.4	seedless	3	C C	ACAG CUAC ACCUC	UGUU GAUG UGGAG	UUGAUA G A U	NA
L2-468084_2.2.0	rs201889040	-	G	NA	1004	CDS	SIK1	ENST00000270162	MIMAT0000062_let-7a	1017-1029	-19.3	-13.118	0.725	0.44	0.384	seedless	3	C C	ACAG CUAC ACCUC	UGUU GAUG UGGAG	UUGAUA G A U	NA
L2-468084_2.2.1	rs201889040	-	T	0.0005	1004	CDS	SIK1	ENST00000270162_rs201889040_T_0	MIMAT0000062_let-7a	1017-1029	-19.3	-5.481	0.368	0.2	0.359	seedless	3	C C	ACAG CUAC ACCUC	UGUU GAUG UGGAG	UUGAUA G A U	NA
L2-468084_2.3.0	rs142816600	-	C	NA	994	CDS	SIK1	ENST00000270162	MIMAT0000062_let-7a	1017-1029	-19.3	-13.118	0.725	0.44	0.384	seedless	3	C C	ACAG CUAC ACCUC	UGUU GAUG UGGAG	UUGAUA G A U	NA
L2-468084_2.3.1	rs142816600	-	T	0.0005	994	CDS	SIK1	ENST00000270162_rs142816600_T_0	MIMAT0000062_let-7a	1017-1029	-19.3	-14.918	0.819	0.559	0.392	seedless	3	C C	ACAG CUAC ACCUC	UGUU GAUG UGGAG	UUGAUA G A U	NA
A12-64848_81.1.0	rs182116025	-	T	NA	3088	3pUTR	JAZF1	ENST00000283928	MIMAT0000062_let-7a	3098-3110	-18.6	-2.21	0.267	0.588	0.847	7mer-m8	2	A AA U	AAU ACUGCCUC	UUG UGAUGGAG	UUGAUAUG GA U	intracellular;metal ion binding;negative regulation of transcription from RNA polymerase II promoter;nucleic acid binding;nucleus;regulation of transcription, DNA-dependent;transcription;transcription corepressor activity;transcriptional repressor complex;zinc ion binding
A12-64848_81.1.1	rs182116025	-	C	0.0032	3088	3pUTR	JAZF1	ENST00000283928_rs182116025_C_0	MIMAT0000062_let-7a	3098-3110	-18.6	-2.173	0.261	0.615	0.845	7mer-m8	2	A AA U	AAU ACUGCCUC	UUG UGAUGGAG	UUGAUAUG GA U	intracellular;metal ion binding;negative regulation of transcription from RNA polymerase II promoter;nucleic acid binding;nucleus;regulation of transcription, DNA-dependent;transcription;transcription corepressor activity;transcriptional repressor complex;zinc ion binding
L2-186577_3.1.0	rs149983760	-	C	NA	3922	CDS	NID2	ENST00000216286	MIMAT0000062_let-7a	3938-3958	-20.3	-5.559	0.518	0.402	0.369	seedless	5	A CA G CCU G	ACAACCU A UACC UCA	UGUUGGA U AUGG AGU	UUGAUA G	NA
L2-186577_3.1.1	rs149983760	-	T	0.0005	3922	CDS	NID2	ENST00000216286_rs149983760_T_0	MIMAT0000062_let-7a	3938-3958	-20.3	-6.185	0.492	0.365	0.386	seedless	5	A CA G CCU G	ACAACCU A UACC UCA	UGUUGGA U AUGG AGU	UUGAUA G	NA
TAON-3929861-1_1.1.0	rs192583452	-	C	NA	2991	3pUTR	FOXJ3	ENST00000372572	MIMAT0000062_let-7a	3014-3023	-17.8	-12.722	0.435	0.198	0.413	offset-6mer	0	A C	UUGCUACCUU	GAUGAUGGAG	UUGAUAUGUUG U	NA
TAON-3929861-1_1.1.1	rs192583452	-	G	0.0018	2991	3pUTR	FOXJ3	ENST00000372572_rs192583452_G_0	MIMAT0000062_let-7a	3014-3023	-17.8	-13.152	0.61	0.425	0.389	offset-6mer	0	A C	UUGCUACCUU	GAUGAUGGAG	UUGAUAUGUUG U	NA
A12-33697_121.1.0	rs144832217	-	C	NA	1746	CDS	UBAP2	ENST00000379238	MIMAT0000062_let-7a	1747-1761	-16.4	-3.005	0.381	0.399	0.431	seedless	3	C G U C U	A AACCU CU UCUC	U UUGGA GA GGAG	UUGAUA G U U U	NA
A12-33697_121.1.1	rs144832217	-	T	0.01	1746	CDS	UBAP2	ENST00000379238_rs144832217_T_0	MIMAT0000062_let-7a	1747-1761	-16.4	1.412	0.234	0.351	0.441	seedless	3	C G U C U	A AACCU CU UCUC	U UUGGA GA GGAG	UUGAUA G U U U	NA
L2HS-213156_6.1.0	rs199677708	-	C	NA	5958	3pUTR	BAZ2A	ENST00000379441	MIMAT0000062_let-7a	5962-5981	-17.2	-9.627	0.707	0.384	0.386	seedless	3	A AAA CAU C	ACA ACCUGC UUUCA	UGU UGGAUG GGAGU	UUGAUA AU	NA
L2HS-213156_6.1.1	rs199677708	-	G	0	5958	3pUTR	BAZ2A	ENST00000379441_rs199677708_G_0	MIMAT0000062_let-7a	5962-5981	-17.2	-8.337	0.462	0.336	0.288	seedless	3	A AAA CAU C	ACA ACCUGC UUUCA	UGU UGGAUG GGAGU	UUGAUA AU	NA
L2HS-213156_6.2.0	rs7970523	-	T	NA	5937	3pUTR	BAZ2A	ENST00000379441	MIMAT0000062_let-7a	5962-5981	-17.2	-9.627	0.707	0.384	0.386	seedless	3	A AAA CAU C	ACA ACCUGC UUUCA	UGU UGGAUG GGAGU	UUGAUA AU	NA
L2HS-213156_6.2.1	rs7970523	-	G	0.01	5937	3pUTR	BAZ2A	ENST00000379441_rs7970523_G_0	MIMAT0000062_let-7a	5962-5981	-17.2	-10.744	0.735	0.415	0.396	seedless	3	A AAA CAU C	ACA ACCUGC UUUCA	UGU UGGAUG GGAGU	UUGAUA AU	NA
TA1-4594723-1_1.1.0	rs115603990	+	T	NA	533	5pUTR	PTP4A1	ENST00000370651	MIMAT0000062_let-7a	541-556	-17.3	-6.152	0.276	0.367	0.386	seedless	6	U CA A	UACAACUU UA CUCA	AUGUUGGA AU GAGU	UUGAU UG G	NA
TA1-4594723-1_1.1.1	rs115603990	+	C	0.0027	533	5pUTR	PTP4A1	ENST00000370651_rs115603990_C_0	MIMAT0000062_let-7a	541-556	-17.3	-6.396	0.291	0.372	0.397	seedless	6	U CA A	UACAACUU UA CUCA	AUGUUGGA AU GAGU	UUGAU UG G	NA
TA1-763382-1_2.1.0	rs185742554	+	A	NA	516	CDS	PHF6	ENST00000332070	MIMAT0000062_let-7a	519-543	-18.4	-7.372	0.417	0.374	0.631	seedless	3	C UU AUGA AAG A	ACUGUGCA GC UA CUCA	UGAUAUGU UG AU GAGU	U GAUG G	NA
TA1-763382-1_2.1.1	rs185742554	+	G	0.0012	516	CDS	PHF6	ENST00000332070_rs185742554_G_0	MIMAT0000062_let-7a	519-543	-18.4	-7.496	0.442	0.366	0.612	seedless	3	C UU AUGA AAG A	ACUGUGCA GC UA CUCA	UGAUAUGU UG AU GAGU	U GAUG G	NA
0727AHS-900602_1.1.0	rs182957125	+	C	NA	2945	3pUTR	RRM2	ENST00000360566	MIMAT0000062_let-7a	2959-2975	-18.9	4.768	0.307	0.311	0.24	seedless	3	C C C	ACUGUA ACCU C AUCUC	UGAUAU UGGA G UGGAG	U GU U A U	NA
0727AHS-900602_1.1.1	rs182957125	+	T	0.0018	2945	3pUTR	RRM2	ENST00000360566_rs182957125_T_0	MIMAT0000062_let-7a	2959-2975	-18.9	4.803	0.306	0.316	0.239	seedless	3	C C C	ACUGUA ACCU C AUCUC	UGAUAU UGGA G UGGAG	U GU U A U	NA
0727AHS-900602_1.2.0	rs187569312	+	C	NA	2947	3pUTR	RRM2	ENST00000360566	MIMAT0000062_let-7a	2959-2975	-18.9	4.768	0.307	0.311	0.24	seedless	3	C C C	ACUGUA ACCU C AUCUC	UGAUAU UGGA G UGGAG	U GU U A U	NA
0727AHS-900602_1.2.1	rs187569312	+	T	0.02	2947	3pUTR	RRM2	ENST00000360566_rs187569312_T_0	MIMAT0000062_let-7a	2959-2975	-18.9	4.768	0.307	0.38	0.24	seedless	3	C C C	ACUGUA ACCU C AUCUC	UGAUAU UGGA G UGGAG	U GU U A U	NA
L2-1125795_1.1.0	rs4908381	+	T	NA	1376	3pUTR	SMPDL3B	ENST00000373888	MIMAT0000062_let-7a	1411-1432	-17.4	2.486	0.41	0.152	0.507	seedless	4	U CAUCC A A	GCUAUG GCC GCUAC CA	UGAUAU UGG UGAUG GU	U GU A GA	NA
L2-1125795_1.1.1	rs4908381	+	C	0.94	1376	3pUTR	SMPDL3B	ENST00000373888_rs4908381_C_0	MIMAT0000062_let-7a	1411-1432	-17.4	2.543	0.413	0.156	0.507	seedless	4	U CAUCC A A	GCUAUG GCC GCUAC CA	UGAUAU UGG UGAUG GU	U GU A GA	NA
L1HS-1386045_1.1.0	rs341924	-	C	NA	31	5pUTR	LHFPL2	ENST00000380345	MIMAT0000062_let-7a	41-56	-15.2	4.011	0.367	0.508	0.383	seedless	1	C CCCU C C	GC CCU CU CCUC	UG GGA GA GGAG	UUGAUA UU U U U	NA
L1HS-1386045_1.1.1	rs341924	-	A	0.4	31	5pUTR	LHFPL2	ENST00000380345_rs341924_A_0	MIMAT0000062_let-7a	41-56	-15.2	5.272	0.358	0.407	0.343	seedless	1	C CCCU C C	GC CCU CU CCUC	UG GGA GA GGAG	UUGAUA UU U U U	NA
L2HS-252567_5.1.0	rs190101446	+	C	NA	5256	3pUTR	ZNF555	ENST00000334241	MIMAT0000062_let-7a	5269-5286	-15.5	-10.301	0.678	0.542	0.576	seedless	2	A C U CA U	AC ACC ACU ACC UCA	UG UGG UGA UGG AGU	UUGAUA U A	NA
L2HS-252567_5.1.1	rs190101446	+	G	0.0005	5256	3pUTR	ZNF555	ENST00000334241_rs190101446_G_0	MIMAT0000062_let-7a	5269-5286	-15.5	-6.856	0.457	0.556	0.631	seedless	2	A C U CA U	AC ACC ACU ACC UCA	UG UGG UGA UGG AGU	UUGAUA U A	NA
TAON-3929896-1_1.1.0	rs139814048	+	T	NA	1344	CDS	CIRH1A	ENST00000314423	MIMAT0000062_let-7a	1363-1396	-16	10.091	0.362	0.437	0.453	seedless	2	U CU CCAUGUGGAAGUUGG A A	AGCUGUAU CC AU GCCU	UUGAUAUG GG UG UGGA	UU A A GU	NA
TAON-3929896-1_1.1.1	rs139814048	+	C	0.0027	1344	CDS	CIRH1A	ENST00000314423_rs139814048_C_0	MIMAT0000062_let-7a	1363-1396	-16	10.751	0.349	0.44	0.456	seedless	2	U CU CCAUGUGGAAGUUGG A A	AGCUGUAU CC AU GCCU	UUGAUAUG GG UG UGGA	UU A A GU	NA
L2HS-3812045_1.1.0	rs8011	+	A	NA	2705	3pUTR	ATP6V1B2	ENST00000276390	MIMAT0000062_let-7a	2709-2722	-14.6	6.809	0.117	0.417	0.388	seedless	2	A UU C U	AC CC CUACC CG	UG GG GAUGG GU	UUGAUA UU AU A	NA
L2HS-3812045_1.1.1	rs8011	+	G	0.01	2705	3pUTR	ATP6V1B2	ENST00000276390_rs8011_G_0	MIMAT0000062_let-7a	2709-2722	-14.6	7.061	0.107	0.434	0.388	seedless	2	A UU C U	AC CC CUACC CG	UG GG GAUGG GU	UUGAUA UU AU A	NA
A12-1589073_1.1.0	rs184504470	+	G	NA	1685	3pUTR	UPP2	ENST00000409859	MIMAT0000062_let-7a	1698-1712	-14.4	-2.468	0.417	0.326	0.446	seedless	1	A AUA	GAUUUAC UGCCU	UUGGAUG AUGGA	UUGAUAUG GU	NA
A12-1589073_1.1.1	rs184504470	+	A	0.0032	1685	3pUTR	UPP2	ENST00000409859_rs184504470_A_0	MIMAT0000062_let-7a	1698-1712	-14.4	-4.644	0.539	0.411	0.405	seedless	1	A AUA	GAUUUAC UGCCU	UUGGAUG AUGGA	UUGAUAUG GU	NA
L2HS-1571595_1.1.0	rs140263973	-	T	NA	1978	3pUTR	TMEM39A	ENST00000319172	MIMAT0000062_let-7a	1987-2003	-14.8	-7.955	0.412	0.464	0.184	seedless	2	U G U	UUGUAUA CUAUUAU UU	GAUAUGU GAUGAUG AG	UU UG G U	NA
L2HS-1571595_1.1.1	rs140263973	-	G	0.0005	1978	3pUTR	TMEM39A	ENST00000319172_rs140263973_G_0	MIMAT0000062_let-7a	1987-2003	-14.8	-3.653	0.177	0.366	0.175	seedless	2	U G U	UUGUAUA CUAUUAU UU	GAUAUGU GAUGAUG AG	UU UG G U	NA
L2HS-3924680_1.1.0	rs79498992	+	C	NA	5678	3pUTR	FAM105B	ENST00000284274	MIMAT0000062_let-7a	5682-5712	-13.9	-6.317	0.414	0.155	0.324	seedless	2	U UGAA UG AUCAA A U	AAUUGUAU A UUAU UAC UCA	UUGAUAUG U GAUG AUG AGU	UG G	NA
L2HS-3924680_1.1.1	rs79498992	+	T	0.01	5678	3pUTR	FAM105B	ENST00000284274_rs79498992_T_0	MIMAT0000062_let-7a	5682-5712	-13.9	-6.328	0.415	0.157	0.327	seedless	2	U UGAA UG AUCAA A U	AAUUGUAU A UUAU UAC UCA	UUGAUAUG U GAUG AUG AGU	UG G	NA
L2HS-818320_2.1.0	rs142782053	-	C	NA	1132	CDS	GTF3C1	ENST00000356183	MIMAT0000063_let-7b	1144-1166	-32.8	-11.933	0.314	0.416	0.397	seedless	6	U U A G U	GC CACACAG CCUAC ACCUCA	UG GUGUGUU GGAUG UGGAGU	U A	NA
L2HS-818320_2.1.1	rs142782053	-	T	0.0005	1132	CDS	GTF3C1	ENST00000356183_rs142782053_T_0	MIMAT0000063_let-7b	1144-1166	-32.8	-11.29	0.313	0.388	0.389	seedless	6	U U A G U	GC CACACAG CCUAC ACCUCA	UG GUGUGUU GGAUG UGGAGU	U A	NA
L2HS-486444_3.1.0	rs115760333	+	G	NA	990	CDS	AATF	ENST00000225402	MIMAT0000063_let-7b	998-1018	-32.4	-9.042	0.221	0.588	0.434	seedless	5	U A U A	GACCAC CAACC GCU CCUCA	UUGGUG GUUGG UGA GGAGU	U A U	NA
L2HS-486444_3.1.1	rs115760333	+	T	0.0014	990	CDS	AATF	ENST00000225402_rs115760333_T_0	MIMAT0000063_let-7b	998-1018	-32.4	-8.977	0.218	0.59	0.443	seedless	5	U A U A	GACCAC CAACC GCU CCUCA	UUGGUG GUUGG UGA GGAGU	U A U	NA
L2-1374109_1.1.0	rs2233319	-	A	NA	1067	CDS	NDRG1	ENST00000414097	MIMAT0000063_let-7b	1070-1096	-31.5	-10.478	0.539	0.578	0.603	seedless	7	G A CAACCC U	AACCACA AACCUGCUA CCUC	UUGGUGU UUGGAUGAU GGAG	G U	cell differentiation;nucleus;protein binding;response to metal ion
L2-1374109_1.1.1	rs2233319	-	G	0.01	1067	CDS	NDRG1	ENST00000414097_rs2233319_G_0	MIMAT0000063_let-7b	1070-1096	-31.5	-11.584	0.554	0.544	0.604	seedless	7	G A CAACCC U	AACCACA AACCUGCUA CCUC	UUGGUGU UUGGAUGAU GGAG	G U	cell differentiation;nucleus;protein binding;response to metal ion
L2HS-620651_3.1.0	rs116644967	-	A	NA	5034	3pUTR	MTUS1	ENST00000262102	MIMAT0000063_let-7b	5043-5068	-31.9	-19.01	0.585	0.277	0.322	7mer-m8	5	G AAAGCA U C	AGCCACA AACCU CUACCUC	UUGGUGU UUGGA GAUGGAG	G U U	oxidoreductase activity;receptor activity;transition metal ion binding
L2HS-620651_3.1.1	rs116644967	-	G	0.01	5034	3pUTR	MTUS1	ENST00000262102_rs116644967_G_0	MIMAT0000063_let-7b	5043-5068	-31.9	-22.118	0.641	0.329	0.335	7mer-m8	5	G AAAGCA U C	AGCCACA AACCU CUACCUC	UUGGUGU UUGGA GAUGGAG	G U U	oxidoreductase activity;receptor activity;transition metal ion binding
0727AHS-225844_7.1.0	rs200210999	-	A	NA	506	CDS	LMAN2	ENST00000303127	MIMAT0000063_let-7b	512-533	-32.6	-13.903	0.322	0.239	0.387	seedless	6	G G U A	AACCAC CAGCC UGCU CCUCA	UUGGUG GUUGG AUGA GGAGU	U U	NA
0727AHS-225844_7.1.1	rs200210999	-	G	0.0005	506	CDS	LMAN2	ENST00000303127_rs200210999_G_0	MIMAT0000063_let-7b	512-533	-32.6	-13.924	0.322	0.241	0.384	seedless	6	G G U A	AACCAC CAGCC UGCU CCUCA	UUGGUG GUUGG AUGA GGAGU	U U	NA
L2HS-1687542_1.1.0	rs114525271	+	C	NA	2991	CDS	ATP1A1	ENST00000295598	MIMAT0000063_let-7b	3005-3025	-31.5	-11.388	0.46	0.395	0.283	seedless	7	U U U G G	GCCACACAGCCU CU C UCA	UGGUGUGUUGGA GA G AGU	U U U G	NA
L2HS-1687542_1.1.1	rs114525271	+	T	0.0041	2991	CDS	ATP1A1	ENST00000295598_rs114525271_T_0	MIMAT0000063_let-7b	3005-3025	-31.5	-13.445	0.513	0.393	0.311	seedless	7	U U U G G	GCCACACAGCCU CU C UCA	UGGUGUGUUGGA GA G AGU	U U U G	NA
L2HS-1688762_1.1.0	rs78045947	+	C	NA	2323	CDS	EP300	ENST00000263253	MIMAT0000063_let-7b	2348-2371	-29.3	-11.678	0.435	0.505	0.409	seedless	7	A AC AG G	AACCACAUGAC ACUGCC UCA	UUGGUGUGUUG UGAUGG AGU	GA	acetyltransferase activity;apoptosis;cell cycle;heart development;histone acetylation;histone acetyltransferase activity;histone acetyltransferase complex;homeostatic process;lung development;metal ion binding;N-terminal peptidyl-lysine acetylation;nervous system development;nucleus;organ morphogenesis;positive regulation of transcription factor activity;positive regulation of transcription, DNA-…
L2HS-1688762_1.1.1	rs78045947	+	T	0.0018	2323	CDS	EP300	ENST00000263253_rs78045947_T_0	MIMAT0000063_let-7b	2348-2371	-29.3	-10.124	0.475	0.496	0.421	seedless	7	A AC AG G	AACCACAUGAC ACUGCC UCA	UUGGUGUGUUG UGAUGG AGU	GA	acetyltransferase activity;apoptosis;cell cycle;heart development;histone acetylation;histone acetyltransferase activity;histone acetyltransferase complex;homeostatic process;lung development;metal ion binding;N-terminal peptidyl-lysine acetylation;nervous system development;nucleus;organ morphogenesis;positive regulation of transcription factor activity;positive regulation of transcription, DNA-…
L2-303352_2.1.0	rs117880753	-	G	NA	1158	3pUTR	TSPAN3	ENST00000267970	MIMAT0000063_let-7b	1179-1201	-29.4	-7.56	0.404	0.301	0.401	offset-6mer	3	U CUACUU G	GCC CAC ACCUACUACCU	UGG GUG UGGAUGAUGGA	U U U GU	NA
L2-303352_2.1.1	rs117880753	-	A	0.0009	1158	3pUTR	TSPAN3	ENST00000267970_rs117880753_A_0	MIMAT0000063_let-7b	1179-1201	-29.4	-5.293	0.373	0.411	0.419	offset-6mer	3	U CUACUU G	GCC CAC ACCUACUACCU	UGG GUG UGGAUGAUGGA	U U U GU	NA
L2HS-1687623_1.1.0	rs192220496	+	C	NA	413	CDS	PCGF3	ENST00000362003	MIMAT0000063_let-7b	434-468	-30.1	0.949	0.343	0.647	0.352	7mer-A1	5	C C CGCCUGUGCAGCGGG U	CCACAU ACCUGC UACCUCA	GGUGUG UGGAUG AUGGAGU	UU U	NA
L2HS-1687623_1.1.1	rs192220496	+	T	0.0005	413	CDS	PCGF3	ENST00000362003_rs192220496_T_0	MIMAT0000063_let-7b	434-468	-30.1	0.977	0.342	0.652	0.352	7mer-A1	5	C C CGCCUGUGCAGCGGG U	CCACAU ACCUGC UACCUCA	GGUGUG UGGAUG AUGGAGU	UU U	NA
L2HS-380151_4.1.0	rs13139	+	C	NA	2864	3pUTR	HK1	ENST00000359426	MIMAT0000063_let-7b	2867-2886	-32.4	-13.134	0.378	0.498	0.439	7mer-m8	2	G C U	GAUC C CAGCCUACUGCCUC	UUGG G GUUGGAUGAUGGAG	U U U	NA
L2HS-380151_4.1.1	rs13139	+	T	0.05	2864	3pUTR	HK1	ENST00000359426_rs13139_T_0	MIMAT0000063_let-7b	2867-2886	-32.4	-15.335	0.346	0.426	0.561	7mer-m8	2	G C U	GAUC C CAGCCUACUGCCUC	UUGG G GUUGGAUGAUGGAG	U U U	NA
L2HS-486349_3.1.0	rs150253971	+	T	NA	392	CDS	CCNB2	ENST00000288207	MIMAT0000063_let-7b	403-421	-27.3	-14.916	0.469	0.767	0.456	7mer-m8	3	A U	AACUG AACCUACUGCUUC	UUGGU UUGGAUGAUGGAG	GUG U	cell cycle;cell division;microtubule cytoskeleton;mitosis;nucleus;protein binding;regulation of progression through cell cycle
L2HS-486349_3.1.1	rs150253971	+	A	0.0005	392	CDS	CCNB2	ENST00000288207_rs150253971_A_0	MIMAT0000063_let-7b	403-421	-27.3	-16.16	0.489	0.83	0.449	7mer-m8	3	A U	AACUG AACCUACUGCUUC	UUGGU UUGGAUGAUGGAG	GUG U	cell cycle;cell division;microtubule cytoskeleton;mitosis;nucleus;protein binding;regulation of progression through cell cycle
L2HS-486349_3.2.0	rs200529135	+	A	NA	399	CDS	CCNB2	ENST00000288207	MIMAT0000063_let-7b	403-421	-27.3	-14.916	0.469	0.767	0.456	7mer-m8	3	A U	AACUG AACCUACUGCUUC	UUGGU UUGGAUGAUGGAG	GUG U	cell cycle;cell division;microtubule cytoskeleton;mitosis;nucleus;protein binding;regulation of progression through cell cycle
L2HS-486349_3.2.1	rs200529135	+	C	0.0005	399	CDS	CCNB2	ENST00000288207_rs200529135_C_0	MIMAT0000063_let-7b	403-421	-27.3	-14.948	0.461	0.761	0.462	7mer-m8	3	A U	AACUG AACCUACUGCUUC	UUGGU UUGGAUGAUGGAG	GUG U	cell cycle;cell division;microtubule cytoskeleton;mitosis;nucleus;protein binding;regulation of progression through cell cycle
L2-779633_1.1.0	rs151032652	+	G	NA	3756	3pUTR	C9orf167	ENST00000357503	MIMAT0000063_let-7b	3780-3798	-30.1	-13.246	0.357	0.385	0.244	7mer-m8	4	U U C	UCAC GCAACCU CUGCCUC	GGUG UGUUGGA GAUGGAG	UU U U	NA
L2-779633_1.1.1	rs151032652	+	A	0.0005	3756	3pUTR	C9orf167	ENST00000357503_rs151032652_A_0	MIMAT0000063_let-7b	3780-3798	-30.1	-12.084	0.328	0.358	0.242	7mer-m8	4	U U C	UCAC GCAACCU CUGCCUC	GGUG UGUUGGA GAUGGAG	UU U U	NA
L2HS-486397_3.1.0	rs188187914	-	G	NA	5559	3pUTR	IPCEF1	ENST00000265198	MIMAT0000063_let-7b	5569-5590	-30.6	-14.553	0.522	0.328	0.409	7mer-m8	4	U U U C	AGC CAC GCAACCU CUGCCUC	UUG GUG UGUUGGA GAUGGAG	U U	NA
L2HS-486397_3.1.1	rs188187914	-	A	0.0005	5559	3pUTR	IPCEF1	ENST00000265198_rs188187914_A_0	MIMAT0000063_let-7b	5569-5590	-30.6	-13.167	0.47	0.342	0.402	7mer-m8	4	U U U C	AGC CAC GCAACCU CUGCCUC	UUG GUG UGUUGGA GAUGGAG	U U	NA
L2HS-486397_3.2.0	rs71567964	-	A	NA	5550	3pUTR	IPCEF1	ENST00000265198	MIMAT0000063_let-7b	5569-5590	-30.6	-14.553	0.522	0.328	0.409	7mer-m8	4	U U U C	AGC CAC GCAACCU CUGCCUC	UUG GUG UGUUGGA GAUGGAG	U U	NA
L2HS-486397_3.2.1	rs71567964	-	C	0.05	5550	3pUTR	IPCEF1	ENST00000265198_rs71567964_C_0	MIMAT0000063_let-7b	5569-5590	-30.6	-9.056	0.414	0.401	0.386	7mer-m8	4	U U U C	AGC CAC GCAACCU CUGCCUC	UUG GUG UGUUGGA GAUGGAG	U U	NA
L2-779658_1.1.0	rs140035543	-	G	NA	608	CDS	ACTG1	ENST00000331925	MIMAT0000063_let-7b	609-642	-31.7	-12.408	0.5	0.443	0.361	8mer	3	G UG UGGCCGGGACCU G U	GACC GC GACC ACUACCUCA	UUGG UG UUGG UGAUGGAGU	UG A	NA
L2-779658_1.1.1	rs140035543	-	A	0.0005	608	CDS	ACTG1	ENST00000331925_rs140035543_A_0	MIMAT0000063_let-7b	609-642	-31.7	-3.537	0.436	0.372	0.374	8mer	3	G UG UGGCCGGGACCU G U	GACC GC GACC ACUACCUCA	UUGG UG UUGG UGAUGGAGU	UG A	NA
L2-779658_1.2.0	rs143851458	-	T	NA	605	CDS	ACTG1	ENST00000331925	MIMAT0000063_let-7b	609-642	-31.7	-12.408	0.5	0.443	0.361	8mer	3	G UG UGGCCGGGACCU G U	GACC GC GACC ACUACCUCA	UUGG UG UUGG UGAUGGAGU	UG A	NA
L2-779658_1.2.1	rs143851458	-	C	0.0009	605	CDS	ACTG1	ENST00000331925_rs143851458_C_0	MIMAT0000063_let-7b	609-642	-31.7	-4.91	0.482	0.55	0.363	8mer	3	G UG UGGCCGGGACCU G U	GACC GC GACC ACUACCUCA	UUGG UG UUGG UGAUGGAGU	UG A	NA
L2HS-3550495_1.1.0	rs201778000	+	G	NA	786	CDS	IL17RC	ENST00000383812	MIMAT0000063_let-7b	798-818	-29.9	-1.1	0.241	0.327	0.533	offset-6mer	9	C CA A G	AACCACACA GC GCUGCCU	UUGGUGUGU UG UGAUGGA	GA GU	NA
L2HS-3550495_1.1.1	rs201778000	+	A	0.0005	786	CDS	IL17RC	ENST00000383812_rs201778000_A_0	MIMAT0000063_let-7b	798-818	-29.9	0.786	0.208	0.293	0.534	offset-6mer	9	C CA A G	AACCACACA GC GCUGCCU	UUGGUGUGU UG UGAUGGA	GA GU	NA
L2HS-3454817_1.1.0	rs142610926	-	C	NA	8183	3pUTR	GCN1L1	ENST00000300648	MIMAT0000063_let-7b	8186-8206	-28.8	-17.074	0.558	0.384	0.456	6mer	8	A GAAA C	CACACAACU AUUGCCUC	GUGUGUUGG UGAUGGAG	UUG A U	NA
L2HS-3454817_1.1.1	rs142610926	-	A	0.0037	8183	3pUTR	GCN1L1	ENST00000300648_rs142610926_A_0	MIMAT0000063_let-7b	8186-8206	-28.8	-15.148	0.435	0.427	0.458	6mer	8	A GAAA C	CACACAACU AUUGCCUC	GUGUGUUGG UGAUGGAG	UUG A U	NA
TAON-3929985-1_1.1.0	rs2307347	-	G	NA	2063	CDS	MCM7	ENST00000303887	MIMAT0000063_let-7b	2072-2096	-28.5	5.564	0.292	0.195	0.385	seedless	7	C UCAAU C C U	ACCACAC GCC GCUGCU CA	UGGUGUG UGG UGAUGG GU	U U A A	ATP binding;cell cycle;chromatin;DNA binding;DNA replication;DNA replication initiation;DNA-dependent ATPase activity;nucleoside-triphosphatase activity;nucleotide binding;nucleus;protein binding;regulation of transcription, DNA-dependent;transcription
TAON-3929985-1_1.1.1	rs2307347	-	A	0.0027	2063	CDS	MCM7	ENST00000303887_rs2307347_A_0	MIMAT0000063_let-7b	2072-2096	-28.5	5.504	0.292	0.17	0.387	seedless	7	C UCAAU C C U	ACCACAC GCC GCUGCU CA	UGGUGUG UGG UGAUGG GU	U U A A	ATP binding;cell cycle;chromatin;DNA binding;DNA replication;DNA replication initiation;DNA-dependent ATPase activity;nucleoside-triphosphatase activity;nucleotide binding;nucleus;protein binding;regulation of transcription, DNA-dependent;transcription
TAON-3929985-1_1.2.0	rs78348776	-	C	NA	2061	CDS	MCM7	ENST00000303887	MIMAT0000063_let-7b	2072-2096	-28.5	5.564	0.292	0.195	0.385	seedless	7	C UCAAU C C U	ACCACAC GCC GCUGCU CA	UGGUGUG UGG UGAUGG GU	U U A A	ATP binding;cell cycle;chromatin;DNA binding;DNA replication;DNA replication initiation;DNA-dependent ATPase activity;nucleoside-triphosphatase activity;nucleotide binding;nucleus;protein binding;regulation of transcription, DNA-dependent;transcription
TAON-3929985-1_1.2.1	rs78348776	-	G	0.0005	2061	CDS	MCM7	ENST00000303887_rs78348776_G_0	MIMAT0000063_let-7b	2072-2096	-28.5	5.24	0.296	0.243	0.386	seedless	7	C UCAAU C C U	ACCACAC GCC GCUGCU CA	UGGUGUG UGG UGAUGG GU	U U A A	ATP binding;cell cycle;chromatin;DNA binding;DNA replication;DNA replication initiation;DNA-dependent ATPase activity;nucleoside-triphosphatase activity;nucleotide binding;nucleus;protein binding;regulation of transcription, DNA-dependent;transcription
L2HS-3857775_1.1.0	rs141480802	+	C	NA	916	CDS	LARP1	ENST00000336314	MIMAT0000063_let-7b	938-954	-26.6	-20.05	0.58	0.459	0.521	offset-6mer	3	A C G	ACAU ACCUACUACUUU	UGUG UGGAUGAUGGAG	UUGG U U	NA
L2HS-3857775_1.1.1	rs141480802	+	T	0.0009	916	CDS	LARP1	ENST00000336314_rs141480802_T_0	MIMAT0000063_let-7b	938-954	-26.6	-20.419	0.613	0.458	0.512	offset-6mer	3	A C G	ACAU ACCUACUACUUU	UGUG UGGAUGAUGGAG	UUGG U U	NA
L1-485299_1.1.0	rs186945928	+	C	NA	3265	3pUTR	IPO11	ENST00000325324	MIMAT0000063_let-7b	3269-3288	-28.7	-17.827	0.574	0.57	0.545	seedless	4	A A	AAUCACA AACCUAUU CCUCA	UUGGUGU UUGGAUGA GGAGU	G U	NA
L1-485299_1.1.1	rs186945928	+	T	0.0005	3265	3pUTR	IPO11	ENST00000325324_rs186945928_T_0	MIMAT0000063_let-7b	3269-3288	-28.7	-18.286	0.578	0.584	0.533	seedless	4	A A	AAUCACA AACCUAUU CCUCA	UUGGUGU UUGGAUGA GGAGU	G U	NA
L1-312253_2.1.0	rs145738294	-	A	NA	3085	CDS	PUM1	ENST00000257075	MIMAT0000063_let-7b	3096-3116	-28.7	-3.404	0.233	0.349	0.296	seedless	7	U U UAUG G	CCACACA CCU GCUGCC	GGUGUGU GGA UGAUGG	UU U AGU	NA
L1-312253_2.1.1	rs145738294	-	G	0.0005	3085	CDS	PUM1	ENST00000257075_rs145738294_G_0	MIMAT0000063_let-7b	3096-3116	-28.7	-3.356	0.227	0.304	0.298	seedless	7	U U UAUG G	CCACACA CCU GCUGCC	GGUGUGU GGA UGAUGG	UU U AGU	NA
L1-972715_1.1.0	rs184277708	-	C	NA	4332	3pUTR	DHX57	ENST00000295373	MIMAT0000063_let-7b	4348-4364	-28.7	-12.161	0.377	0.472	0.661	7mer-m8	3	A G A	GCA AACCU CUACCUCG	UGU UUGGA GAUGGAGU	UUGG G U	NA
L1-972715_1.1.1	rs184277708	-	T	0.0005	4332	3pUTR	DHX57	ENST00000295373_rs184277708_T_0	MIMAT0000063_let-7b	4348-4364	-28.7	-12.677	0.385	0.539	0.665	7mer-m8	3	A G A	GCA AACCU CUACCUCG	UGU UUGGA GAUGGAGU	UUGG G U	NA
L2HS-725343_3.1.0	rs141473030	+	A	NA	2927	3pUTR	ASPA	ENST00000263080	MIMAT0000063_let-7b	2935-2961	-28	-16.723	0.524	0.206	0.635	offset-6mer	3	A UGUUGA G G	AGCC CAC GACCUACUGCUU G	UUGG GUG UUGGAUGAUGGA U	U G	aminoacylase activity;aspartate catabolic process;aspartoacylase activity;hydrolase activity, acting on ester bonds;metabolic process
L2HS-725343_3.1.1	rs141473030	+	G	0.0023	2927	3pUTR	ASPA	ENST00000263080_rs141473030_G_0	MIMAT0000063_let-7b	2935-2961	-28	-17.157	0.528	0.237	0.615	offset-6mer	3	A UGUUGA G G	AGCC CAC GACCUACUGCUU G	UUGG GUG UUGGAUGAUGGA U	U G	aminoacylase activity;aspartate catabolic process;aspartoacylase activity;hydrolase activity, acting on ester bonds;metabolic process
0727AHS-1324670_1.1.0	rs34065735	-	C	NA	663	CDS	KDELR1	ENST00000330720	MIMAT0000063_let-7b	668-688	-26	-18.442	0.623	0.49	0.447	seedless	3	U C CU A	ACCGCACG UCUAU CUUCA	UGGUGUGU GGAUG GGAGU	U U AU	NA
0727AHS-1324670_1.1.1	rs34065735	-	T	0.0005	663	CDS	KDELR1	ENST00000330720_rs34065735_T_0	MIMAT0000063_let-7b	668-688	-26	-16.675	0.628	0.523	0.417	seedless	3	U C CU A	ACCGCACG UCUAU CUUCA	UGGUGUGU GGAUG GGAGU	U U AU	NA
0727AHS-1324670_1.2.0	rs199580647	-	G	NA	657	CDS	KDELR1	ENST00000330720	MIMAT0000063_let-7b	668-688	-26	-18.442	0.623	0.49	0.447	seedless	3	U C CU A	ACCGCACG UCUAU CUUCA	UGGUGUGU GGAUG GGAGU	U U AU	NA
0727AHS-1324670_1.2.1	rs199580647	-	A	0	657	CDS	KDELR1	ENST00000330720_rs199580647_A_0	MIMAT0000063_let-7b	668-688	-26	-16.618	0.596	0.548	0.429	seedless	3	U C CU A	ACCGCACG UCUAU CUUCA	UGGUGUGU GGAUG GGAGU	U U AU	NA
L2HS-1043498_2.1.0	rs201057911	+	G	NA	1223	CDS	DAB2IP	ENST00000408936	MIMAT0000063_let-7b	1236-1254	-28.3	-14.182	0.668	0.367	0.34	offset-6mer	4	C G G	AUCAC CAACC ACUACCU G	UGGUG GUUGG UGAUGGA U	U U A G	cell cycle;GTPase activator activity;intracellular;membrane;negative regulation of progression through cell cycle;regulation of small GTPase mediated signal transduction
L2HS-1043498_2.1.1	rs201057911	+	A	0.0005	1223	CDS	DAB2IP	ENST00000408936_rs201057911_A_0	MIMAT0000063_let-7b	1236-1254	-28.3	-12.422	0.565	0.439	0.352	offset-6mer	4	C G G	AUCAC CAACC ACUACCU G	UGGUG GUUGG UGAUGGA U	U U A G	cell cycle;GTPase activator activity;intracellular;membrane;negative regulation of progression through cell cycle;regulation of small GTPase mediated signal transduction
L2HS-1687608_1.1.0	rs187363498	-	T	NA	2393	3pUTR	GPM6B	ENST00000316715	MIMAT0000063_let-7b	2394-2413	-28.1	-18.904	0.61	0.615	0.459	seedless	6	U A C	GACCACA GACCU CU ACCUC	UUGGUGU UUGGA GA UGGAG	G U U	NA
L2HS-1687608_1.1.1	rs187363498	-	C	0	2393	3pUTR	GPM6B	ENST00000316715_rs187363498_C_0	MIMAT0000063_let-7b	2394-2413	-28.1	-18.337	0.602	0.644	0.449	seedless	6	U A C	GACCACA GACCU CU ACCUC	UUGGUGU UUGGA GA UGGAG	G U U	NA
L2HS-422983_4.1.0	rs6982970	-	A	NA	1953	3pUTR	FAM84B	ENST00000304916	MIMAT0000063_let-7b	1976-1995	-27.3	-19.896	0.698	0.445	0.561	seedless	7	A G C A	AACCACA CAGCCU CUAUU	UUGGUGU GUUGGA GAUGG	U AGU	NA
L2HS-422983_4.1.1	rs6982970	-	G	0.02	1953	3pUTR	FAM84B	ENST00000304916_rs6982970_G_0	MIMAT0000063_let-7b	1976-1995	-27.3	-20.573	0.71	0.388	0.563	seedless	7	A G C A	AACCACA CAGCCU CUAUU	UUGGUGU GUUGGA GAUGG	U AGU	NA
L2-2429274_1.1.0	rs143943161	-	G	NA	678	CDS	PRDM4	ENST00000228437	MIMAT0000063_let-7b	702-727	-26.7	-17.125	0.626	0.362	0.468	seedless	4	CCU CC C C	AACUACAC ACCU AC ACCUUA	UUGGUGUG UGGA UG UGGAGU	U A	cell proliferation;DNA binding;intracellular;metal ion binding;nucleus;regulation of transcription, DNA-dependent;RNA polymerase II transcription factor activity;signal transduction;transcription;transcription from RNA polymerase II promoter;zinc ion binding
L2-2429274_1.1.1	rs143943161	-	A	0.0005	678	CDS	PRDM4	ENST00000228437_rs143943161_A_0	MIMAT0000063_let-7b	702-727	-26.7	-15.572	0.648	0.489	0.476	seedless	4	CCU CC C C	AACUACAC ACCU AC ACCUUA	UUGGUGUG UGGA UG UGGAGU	U A	cell proliferation;DNA binding;intracellular;metal ion binding;nucleus;regulation of transcription, DNA-dependent;RNA polymerase II transcription factor activity;signal transduction;transcription;transcription from RNA polymerase II promoter;zinc ion binding
L2HS-599612_3.1.0	rs146079952	+	C	NA	472	CDS	CD151	ENST00000322008	MIMAT0000063_let-7b	475-494	-27.5	-6.497	0.385	0.541	0.421	seedless	2	C AG G	GCC UAC GCCUACUACC CA	UGG GUG UGGAUGAUGG GU	U U U A	cell adhesion;integral to membrane;integral to plasma membrane;membrane fraction;plasma membrane;protein binding;sensory perception of sound;visual perception
L2HS-599612_3.1.1	rs146079952	+	G	0.0005	472	CDS	CD151	ENST00000322008_rs146079952_G_0	MIMAT0000063_let-7b	475-494	-27.5	-7.015	0.39	0.531	0.424	seedless	2	C AG G	GCC UAC GCCUACUACC CA	UGG GUG UGGAUGAUGG GU	U U U A	cell adhesion;integral to membrane;integral to plasma membrane;membrane fraction;plasma membrane;protein binding;sensory perception of sound;visual perception
L2HS-706989_3.1.0	rs150900763	-	G	NA	989	3pUTR	UCK1	ENST00000372215	MIMAT0000063_let-7b	1001-1019	-27.5	-10.657	0.525	0.452	0.286	seedless	6	C CCA U U	CCACAC CUGCU CCUC	GGUGUG GAUGA GGAG	UU UUG U U	NA
L2HS-706989_3.1.1	rs150900763	-	A	0.0018	989	3pUTR	UCK1	ENST00000372215_rs150900763_A_0	MIMAT0000063_let-7b	1001-1019	-27.5	-9.966	0.421	0.362	0.36	seedless	6	C CCA U U	CCACAC CUGCU CCUC	GGUGUG GAUGA GGAG	UU UUG U U	NA
L2HS-1192895_2.1.0	rs149484197	-	G	NA	2440	3pUTR	CSNK2A1	ENST00000349736	MIMAT0000063_let-7b	2461-2488	-28.4	-1.706	0.3	0.285	0.591	seedless	3	U C GUGAGAAG G	GCCAU CA ACCUGCU CCUCA	UGGUG GU UGGAUGA GGAGU	U U U	ATP binding;nucleotide binding;nucleus;plasma membrane;protein amino acid phosphorylation;protein kinase CK2 activity;protein N-terminus binding;protein serine/threonine kinase activity;signal transduction;transferase activity;Wnt receptor signaling pathway
L2HS-1192895_2.1.1	rs149484197	-	A	0.01	2440	3pUTR	CSNK2A1	ENST00000349736_rs149484197_A_0	MIMAT0000063_let-7b	2461-2488	-28.4	-1.76	0.299	0.3	0.591	seedless	3	U C GUGAGAAG G	GCCAU CA ACCUGCU CCUCA	UGGUG GU UGGAUGA GGAGU	U U U	ATP binding;nucleotide binding;nucleus;plasma membrane;protein amino acid phosphorylation;protein kinase CK2 activity;protein N-terminus binding;protein serine/threonine kinase activity;signal transduction;transferase activity;Wnt receptor signaling pathway
L2HS-625898_3.1.0	rs200414554	-	A	NA	239	CDS	ISOC2	ENST00000425675	MIMAT0000063_let-7b	257-279	-28.1	-16.246	0.523	0.255	0.496	seedless	4	C A UC U C	GCCAC ACA GCCUACU CC CA	UGGUG UGU UGGAUGA GG GU	U U A	catalytic activity;metabolic process;mitochondrion
L2HS-625898_3.1.1	rs200414554	-	T	0.0009	239	CDS	ISOC2	ENST00000425675_rs200414554_T_0	MIMAT0000063_let-7b	257-279	-28.1	-16.048	0.518	0.315	0.491	seedless	4	C A UC U C	GCCAC ACA GCCUACU CC CA	UGGUG UGU UGGAUGA GG GU	U U A	catalytic activity;metabolic process;mitochondrion
L1-198006_2.1.0	rs200518765	-	T	NA	903	CDS	MEF2C	ENST00000424173	MIMAT0000063_let-7b	919-935	-28.3	-27.211	0.784	0.282	0.472	seedless	4	A A	AACC C CAACCUAUUGCC	UUGG G GUUGGAUGAUGG	U U AGU	muscle development;nervous system development;nucleus;regulation of transcription, DNA-dependent;RNA polymerase II transcription factor activity;sequence-specific DNA binding;transcription;transcription coactivator activity;transcription factor activity;transcription from RNA polymerase II promoter
L1-198006_2.1.1	rs200518765	-	C	0.0005	903	CDS	MEF2C	ENST00000424173_rs200518765_C_0	MIMAT0000063_let-7b	919-935	-28.3	-26.765	0.774	0.433	0.474	seedless	4	A A	AACC C CAACCUAUUGCC	UUGG G GUUGGAUGAUGG	U U AGU	muscle development;nervous system development;nucleus;regulation of transcription, DNA-dependent;RNA polymerase II transcription factor activity;sequence-specific DNA binding;transcription;transcription coactivator activity;transcription factor activity;transcription from RNA polymerase II promoter
L2HS-1192337_2.1.0	rs3818717	+	T	NA	6070	CDS	RAI1	ENST00000353383	MIMAT0000063_let-7b	6094-6112	-26.5	-16.215	0.613	0.463	0.358	seedless	6	U CU U	CCACAC ACC ACUACC CG	GGUGUG UGG UGAUGG GU	UU U A A	NA
L2HS-1192337_2.1.1	rs3818717	+	C	0.3	6070	CDS	RAI1	ENST00000353383_rs3818717_C_0	MIMAT0000063_let-7b	6094-6112	-26.5	-16.636	0.62	0.488	0.344	seedless	6	U CU U	CCACAC ACC ACUACC CG	GGUGUG UGG UGAUGG GU	UU U A A	NA
L2HS-818345_2.1.0	rs146048486	-	C	NA	643	CDS	OSTM1	ENST00000193322	MIMAT0000063_let-7b	666-698	-28.3	-17.131	0.725	0.441	0.561	seedless	5	U CCU UUGAACAUA C	AAUCACAC GACCUGCU ACCUU	UUGGUGUG UUGGAUGA UGGAG	U	NA
L2HS-818345_2.1.1	rs146048486	-	T	0.0005	643	CDS	OSTM1	ENST00000193322_rs146048486_T_0	MIMAT0000063_let-7b	666-698	-28.3	-17.234	0.695	0.516	0.512	seedless	5	U CCU UUGAACAUA C	AAUCACAC GACCUGCU ACCUU	UUGGUGUG UUGGAUGA UGGAG	U	NA
L2-2198923_1.1.0	rs9095	+	T	NA	3765	3pUTR	IGHMBP2	ENST00000255078	MIMAT0000063_let-7b	3781-3803	-26.1	3.862	0.253	0.439	0.474	seedless	4	C CA AU G	GCC CACAGCCU GC CUUCA	UGG GUGUUGGA UG GGAGU	U U AU	ATP binding;axon;cell soma;cytoplasm;DNA binding;DNA helicase activity;DNA recombination;DNA repair;DNA replication;hydrolase activity;metal ion binding;nucleoside-triphosphatase activity;nucleotide binding;nucleus;protein binding;regulation of transcription, DNA-dependent;single-stranded DNA binding;transcription;zinc ion binding
L2-2198923_1.1.1	rs9095	+	C	0.18	3765	3pUTR	IGHMBP2	ENST00000255078_rs9095_C_0	MIMAT0000063_let-7b	3781-3803	-26.1	-1.526	0.339	0.467	0.413	seedless	4	C CA AU G	GCC CACAGCCU GC CUUCA	UGG GUGUUGGA UG GGAGU	U U AU	ATP binding;axon;cell soma;cytoplasm;DNA binding;DNA helicase activity;DNA recombination;DNA repair;DNA replication;hydrolase activity;metal ion binding;nucleoside-triphosphatase activity;nucleotide binding;nucleus;protein binding;regulation of transcription, DNA-dependent;single-stranded DNA binding;transcription;zinc ion binding
L2-2198923_1.2.0	rs183401712	+	C	NA	3770	3pUTR	IGHMBP2	ENST00000255078	MIMAT0000063_let-7b	3781-3803	-26.1	3.862	0.253	0.439	0.474	seedless	4	C CA AU G	GCC CACAGCCU GC CUUCA	UGG GUGUUGGA UG GGAGU	U U AU	ATP binding;axon;cell soma;cytoplasm;DNA binding;DNA helicase activity;DNA recombination;DNA repair;DNA replication;hydrolase activity;metal ion binding;nucleoside-triphosphatase activity;nucleotide binding;nucleus;protein binding;regulation of transcription, DNA-dependent;single-stranded DNA binding;transcription;zinc ion binding
L2-2198923_1.2.1	rs183401712	+	T	0.0023	3770	3pUTR	IGHMBP2	ENST00000255078_rs183401712_T_0	MIMAT0000063_let-7b	3781-3803	-26.1	2.664	0.292	0.381	0.466	seedless	4	C CA AU G	GCC CACAGCCU GC CUUCA	UGG GUGUUGGA UG GGAGU	U U AU	ATP binding;axon;cell soma;cytoplasm;DNA binding;DNA helicase activity;DNA recombination;DNA repair;DNA replication;hydrolase activity;metal ion binding;nucleoside-triphosphatase activity;nucleotide binding;nucleus;protein binding;regulation of transcription, DNA-dependent;single-stranded DNA binding;transcription;zinc ion binding
L2-2198923_1.3.0	rs188469352	+	A	NA	3776	3pUTR	IGHMBP2	ENST00000255078	MIMAT0000063_let-7b	3781-3803	-26.1	3.862	0.253	0.439	0.474	seedless	4	C CA AU G	GCC CACAGCCU GC CUUCA	UGG GUGUUGGA UG GGAGU	U U AU	ATP binding;axon;cell soma;cytoplasm;DNA binding;DNA helicase activity;DNA recombination;DNA repair;DNA replication;hydrolase activity;metal ion binding;nucleoside-triphosphatase activity;nucleotide binding;nucleus;protein binding;regulation of transcription, DNA-dependent;single-stranded DNA binding;transcription;zinc ion binding
L2-2198923_1.3.1	rs188469352	+	G	0.0014	3776	3pUTR	IGHMBP2	ENST00000255078_rs188469352_G_0	MIMAT0000063_let-7b	3781-3803	-26.1	3.86	0.249	0.359	0.482	seedless	4	C CA AU G	GCC CACAGCCU GC CUUCA	UGG GUGUUGGA UG GGAGU	U U AU	ATP binding;axon;cell soma;cytoplasm;DNA binding;DNA helicase activity;DNA recombination;DNA repair;DNA replication;hydrolase activity;metal ion binding;nucleoside-triphosphatase activity;nucleotide binding;nucleus;protein binding;regulation of transcription, DNA-dependent;single-stranded DNA binding;transcription;zinc ion binding
L2HS-378349_4.1.0	rs77417631	-	C	NA	1367	CDS	LRRC41	ENST00000343304	MIMAT0000063_let-7b	1372-1389	-27.9	-3.96	0.266	0.45	0.719	7mer-m8	4	C U U	AGCCAC C CCU CUGCCUC	UUGGUG G GGA GAUGGAG	U UU U U	NA
L2HS-378349_4.1.1	rs77417631	-	T	0.0014	1367	CDS	LRRC41	ENST00000343304_rs77417631_T_0	MIMAT0000063_let-7b	1372-1389	-27.9	-4.386	0.23	0.454	0.72	7mer-m8	4	C U U	AGCCAC C CCU CUGCCUC	UUGGUG G GGA GAUGGAG	U UU U U	NA
L2-779634_1.1.0	rs202229416	-	A	NA	2412	CDS	REPS1	ENST00000258062	MIMAT0000063_let-7b	2414-2437	-26.8	-19.559	0.809	0.316	0.422	seedless	5	U U UAGU G	AAC CACAC ACCU C ACCUCA	UUG GUGUG UGGA G UGGAGU	U U A	calcium ion binding;protein binding
L2-779634_1.1.1	rs202229416	-	G	0.0005	2412	CDS	REPS1	ENST00000258062_rs202229416_G_0	MIMAT0000063_let-7b	2414-2437	-26.8	-19.748	0.794	0.329	0.416	seedless	5	U U UAGU G	AAC CACAC ACCU C ACCUCA	UUG GUGUG UGGA G UGGAGU	U U A	calcium ion binding;protein binding
L2HS-1394099_2.1.0	rs147827442	-	G	NA	1262	CDS	C11orf61	ENST00000239614	MIMAT0000063_let-7b	1273-1299	-26.8	-13.4	0.508	0.436	0.401	7mer-m8	4	C C AUUAUCUA G	CCAC CGA UUGCUACCUCG	GGUG GUU GAUGAUGGAGU	UU U G	NA
L2HS-1394099_2.1.1	rs147827442	-	T	0.0005	1262	CDS	C11orf61	ENST00000239614_rs147827442_T_0	MIMAT0000063_let-7b	1273-1299	-26.8	-13.585	0.473	0.426	0.336	7mer-m8	4	C C AUUAUCUA G	CCAC CGA UUGCUACCUCG	GGUG GUU GAUGAUGGAGU	UU U G	NA
L1HS-121050_7.1.0	rs201583447	-	C	NA	878	CDS	TUBA1B	ENST00000336023	MIMAT0000063_let-7b	879-903	-27.5	-11.043	0.317	0.418	0.31	seedless	4	C G C ACUA A	GA CGC CAACCUAC ACCUUA	UU GUG GUUGGAUG UGGAGU	G U A	NA
L1HS-121050_7.1.1	rs201583447	-	T	0.0023	878	CDS	TUBA1B	ENST00000336023_rs201583447_T_0	MIMAT0000063_let-7b	879-903	-27.5	-11.17	0.31	0.469	0.306	seedless	4	C G C ACUA A	GA CGC CAACCUAC ACCUUA	UU GUG GUUGGAUG UGGAGU	G U A	NA
L2HS-3511318_1.1.0	rs34913441	-	G	NA	1576	CDS	HSP90AA1	ENST00000216281	MIMAT0000063_let-7b	1584-1599	-26.1	-16.561	0.557	0.336	0.177	7mer-m8	5	U U	ACUACACA CUGCCUC	UGGUGUGU GAUGGAG	U UGGAU U	ATP binding;biological_process;cellular_component;cytosol;mitochondrial transport;molecular_function;nitric-oxide synthase regulator activity;nucleotide binding;positive regulation of nitric oxide biosynthetic process;protein folding;protein homodimerization activity;protein refolding;response to unfolded protein;signal transduction;TPR domain binding;unfolded protein binding
L2HS-3511318_1.1.1	rs34913441	-	A	0.01	1576	CDS	HSP90AA1	ENST00000216281_rs34913441_A_0	MIMAT0000063_let-7b	1584-1599	-26.1	-16.824	0.6	0.41	0.175	7mer-m8	5	U U	ACUACACA CUGCCUC	UGGUGUGU GAUGGAG	U UGGAU U	ATP binding;biological_process;cellular_component;cytosol;mitochondrial transport;molecular_function;nitric-oxide synthase regulator activity;nucleotide binding;positive regulation of nitric oxide biosynthetic process;protein folding;protein homodimerization activity;protein refolding;response to unfolded protein;signal transduction;TPR domain binding;unfolded protein binding
L1HS-421973_3.1.0	rs201310907	-	C	NA	1519	CDS	GSK3A	ENST00000222330	MIMAT0000063_let-7b	1544-1566	-26.2	-1.378	0.465	0.464	0.48	seedless	3	C AUGC C	GACCG CAC ACCUAC CCUCA	UUGGU GUG UGGAUG GGAGU	U AU	ATP binding;nucleotide binding;protein amino acid phosphorylation;protein serine/threonine kinase activity;transferase activity
L1HS-421973_3.1.1	rs201310907	-	T	0.0005	1519	CDS	GSK3A	ENST00000222330_rs201310907_T_0	MIMAT0000063_let-7b	1544-1566	-26.2	-0.797	0.453	0.559	0.481	seedless	3	C AUGC C	GACCG CAC ACCUAC CCUCA	UUGGU GUG UGGAUG GGAGU	U AU	ATP binding;nucleotide binding;protein amino acid phosphorylation;protein serine/threonine kinase activity;transferase activity
L2HS-1374484_2.1.0	rs183545574	-	C	NA	3845	3pUTR	MAP4	ENST00000395734	MIMAT0000063_let-7b	3863-3880	-25.9	1.926	0.139	0.322	0.435	seedless	4	A U C U	AGCCAC GCCU CU CCUC	UUGGUG UGGA GA GGAG	UGU U U U	NA
L2HS-1374484_2.1.1	rs183545574	-	T	0.0018	3845	3pUTR	MAP4	ENST00000395734_rs183545574_T_0	MIMAT0000063_let-7b	3863-3880	-25.9	3.451	0.109	0.323	0.443	seedless	4	A U C U	AGCCAC GCCU CU CCUC	UUGGUG UGGA GA GGAG	UGU U U U	NA
L2HS-1098839_2.1.0	rs142822241	-	G	NA	3226	3pUTR	ZADH2	ENST00000322342	MIMAT0000063_let-7b	3242-3266	-26.3	-6.812	0.423	0.318	0.709	seedless	6	AAAGAG UU C	CCACACGG ACU GCCUCA	GGUGUGUU UGA UGGAGU	UU GGA	NA
L2HS-1098839_2.1.1	rs142822241	-	A	0.0037	3226	3pUTR	ZADH2	ENST00000322342_rs142822241_A_0	MIMAT0000063_let-7b	3242-3266	-26.3	-2.318	0.348	0.486	0.688	seedless	6	AAAGAG UU C	CCACACGG ACU GCCUCA	GGUGUGUU UGA UGGAGU	UU GGA	NA
L2-578032_2.1.0	rs146304669	+	C	NA	2578	3pUTR	ZNF317	ENST00000247956	MIMAT0000063_let-7b	2582-2599	-26.2	-9.751	0.364	0.335	0.517	offset-6mer	6	A A G	AACCACG GCC GCUGCUU	UUGGUGU UGG UGAUGGA	GU A GU	NA
L2-578032_2.1.1	rs146304669	+	T	0.0018	2578	3pUTR	ZNF317	ENST00000247956_rs146304669_T_0	MIMAT0000063_let-7b	2582-2599	-26.2	-7.909	0.336	0.364	0.452	offset-6mer	6	A A G	AACCACG GCC GCUGCUU	UUGGUGU UGG UGAUGGA	GU A GU	NA
TA1-4595091-1_1.1.0	rs138863602	+	A	NA	1102	CDS	GAPDH	ENST00000229239	MIMAT0000063_let-7b	1119-1136	-24.4	-7.599	0.366	0.525	0.28	offset-6mer	3	C C A A	CUGCAC ACC ACUGCUU	GGUGUG UGG UGAUGGA	UU U A GU	cytoplasm;glucose metabolic process;glyceraldehyde-3-phosphate dehydrogenase (phosphorylating) activity;glycolysis;NAD binding;oxidoreductase activity;protein binding
TA1-4595091-1_1.1.1	rs138863602	+	G	0.0009	1102	CDS	GAPDH	ENST00000229239_rs138863602_G_0	MIMAT0000063_let-7b	1119-1136	-24.4	-7.457	0.397	0.419	0.25	offset-6mer	3	C C A A	CUGCAC ACC ACUGCUU	GGUGUG UGG UGAUGGA	UU U A GU	cytoplasm;glucose metabolic process;glyceraldehyde-3-phosphate dehydrogenase (phosphorylating) activity;glycolysis;NAD binding;oxidoreductase activity;protein binding
0727AHS-396096_4.1.0	rs200040014	-	A	NA	1049	CDS	PTP4A2	ENST00000344035	MIMAT0000063_let-7b	1051-1079	-27.3	-10.487	0.293	0.403	0.455	seedless	6	U CUACCAA U A	AACU CACAACC UGCUAC CUCA	UUGG GUGUUGG AUGAUG GAGU	U	NA
0727AHS-396096_4.1.1	rs200040014	-	G	0.0005	1049	CDS	PTP4A2	ENST00000344035_rs200040014_G_0	MIMAT0000063_let-7b	1051-1079	-27.3	-5.859	0.275	0.337	0.455	seedless	6	U CUACCAA U A	AACU CACAACC UGCUAC CUCA	UUGG GUGUUGG AUGAUG GAGU	U	NA
L2HS-3439452_1.1.0	rs74143155	-	T	NA	2218	3pUTR	NUCKS1	ENST00000367142	MIMAT0000063_let-7b	2230-2262	-25.7	-7.964	0.555	0.415	0.479	seedless	4	C C CCCGAGUGCCAACC U	ACUGCACA CCUAC ACCUC	UGGUGUGU GGAUG UGGAG	U U A U	NA
L2HS-3439452_1.1.1	rs74143155	-	A	0.02	2218	3pUTR	NUCKS1	ENST00000367142_rs74143155_A_0	MIMAT0000063_let-7b	2230-2262	-25.7	-6.939	0.552	0.472	0.47	seedless	4	C C CCCGAGUGCCAACC U	ACUGCACA CCUAC ACCUC	UGGUGUGU GGAUG UGGAG	U U A U	NA
L2-1577585_1.1.0	rs201558107	+	G	NA	2689	CDS	HNRNPUL1	ENST00000392006	MIMAT0000063_let-7b	2702-2718	-25.7	-15.648	0.67	0.439	0.418	seedless	4	A G	GCACAG CCUAC CCUCA	UGUGUU GGAUG GGAGU	UUGG AU	NA
L2-1577585_1.1.1	rs201558107	+	A	0.0009	2689	CDS	HNRNPUL1	ENST00000392006_rs201558107_A_0	MIMAT0000063_let-7b	2702-2718	-25.7	-15.628	0.753	0.376	0.634	seedless	4	A G	GCACAG CCUAC CCUCA	UGUGUU GGAUG GGAGU	UUGG AU	NA
L2-1577585_1.2.0	rs12745	+	T	NA	2701	CDS	HNRNPUL1	ENST00000392006	MIMAT0000063_let-7b	2702-2718	-25.7	-15.648	0.67	0.439	0.418	seedless	4	A G	GCACAG CCUAC CCUCA	UGUGUU GGAUG GGAGU	UUGG AU	NA
L2-1577585_1.2.1	rs12745	+	C	1	2701	CDS	HNRNPUL1	ENST00000392006_rs12745_C_0	MIMAT0000063_let-7b	2702-2718	-25.7	-16.143	0.607	0.501	0.391	seedless	4	A G	GCACAG CCUAC CCUCA	UGUGUU GGAUG GGAGU	UUGG AU	NA
L2HS-966175_2.1.0	rs151073506	+	C	NA	1045	CDS	DPYSL5	ENST00000288699	MIMAT0000063_let-7b	1068-1089	-25.9	-15.768	0.625	0.325	0.315	8mer	4	C CAAC U	ACCA AC ACCU CUACCUCA	UGGU UG UGGA GAUGGAGU	U G U U	NA
L2HS-966175_2.1.1	rs151073506	+	T	0.0032	1045	CDS	DPYSL5	ENST00000288699_rs151073506_T_0	MIMAT0000063_let-7b	1068-1089	-25.9	-18.474	0.707	0.298	0.32	8mer	4	C CAAC U	ACCA AC ACCU CUACCUCA	UGGU UG UGGA GAUGGAGU	U G U U	NA
L2HS-966175_2.2.0	rs201333467	+	G	NA	1046	CDS	DPYSL5	ENST00000288699	MIMAT0000063_let-7b	1068-1089	-25.9	-15.768	0.625	0.325	0.315	8mer	4	C CAAC U	ACCA AC ACCU CUACCUCA	UGGU UG UGGA GAUGGAGU	U G U U	NA
L2HS-966175_2.2.1	rs201333467	+	A	0.0005	1046	CDS	DPYSL5	ENST00000288699_rs201333467_A_0	MIMAT0000063_let-7b	1068-1089	-25.9	-12.638	0.525	0.37	0.317	8mer	4	C CAAC U	ACCA AC ACCU CUACCUCA	UGGU UG UGGA GAUGGAGU	U G U U	NA
L2HS-1414025_2.1.0	rs184174465	-	T	NA	406	CDS	AP3M1	ENST00000425908	MIMAT0000063_let-7b	413-434	-25.8	-7.416	0.364	0.315	0.474	seedless	6	A AAUU G U	AACCAC CAAC CUAC CUC	UUGGUG GUUG GAUG GAG	U GAU U	NA
L2HS-1414025_2.1.1	rs184174465	-	C	0.0014	406	CDS	AP3M1	ENST00000425908_rs184174465_C_0	MIMAT0000063_let-7b	413-434	-25.8	-6.087	0.346	0.327	0.493	seedless	6	A AAUU G U	AACCAC CAAC CUAC CUC	UUGGUG GUUG GAUG GAG	U GAU U	NA
L2HS-3921253_1.1.0	rs184174465	-	T	NA	709	CDS	AP3M1	ENST00000355264	MIMAT0000063_let-7b	716-737	-25.8	-9.824	0.414	0.313	0.435	seedless	6	A AAUU G U	AACCAC CAAC CUAC CUC	UUGGUG GUUG GAUG GAG	U GAU U	NA
L2HS-3921253_1.1.1	rs184174465	-	C	0.0014	709	CDS	AP3M1	ENST00000355264_rs184174465_C_0	MIMAT0000063_let-7b	716-737	-25.8	-7.796	0.371	0.326	0.459	seedless	6	A AAUU G U	AACCAC CAAC CUAC CUC	UUGGUG GUUG GAUG GAG	U GAU U	NA
L2HS-3074492_1.1.0	rs3829295	-	A	NA	2112	CDS	E2F7	ENST00000322886	MIMAT0000063_let-7b	2134-2149	-25.8	-14.952	0.473	0.448	0.489	6mer	5	U U	CCACA GACCU UGCCUC	GGUGU UUGGA AUGGAG	UU G UG U	NA
L2HS-3074492_1.1.1	rs3829295	-	G	0.01	2112	CDS	E2F7	ENST00000322886_rs3829295_G_0	MIMAT0000063_let-7b	2134-2149	-25.8	-15.115	0.469	0.401	0.493	6mer	5	U U	CCACA GACCU UGCCUC	GGUGU UUGGA AUGGAG	UU G UG U	NA
L1-485320_1.1.0	rs6052008	-	C	NA	2323	3pUTR	TBC1D20	ENST00000354200	MIMAT0000063_let-7b	2348-2365	-22.9	-13.427	0.651	0.443	0.443	offset-6mer	3	G CC C G	GCAC ACU ACUACCUU	UGUG UGG UGAUGGAG	UUGG U A U	NA
L1-485320_1.1.1	rs6052008	-	G	0.03	2323	3pUTR	TBC1D20	ENST00000354200_rs6052008_G_0	MIMAT0000063_let-7b	2348-2365	-22.9	-3.579	0.524	0.458	0.427	offset-6mer	3	G CC C G	GCAC ACU ACUACCUU	UGUG UGG UGAUGGAG	UUGG U A U	NA
L2HS-3782068_1.1.0	rs142842628	+	C	NA	1055	CDS	MED25	ENST00000312865	MIMAT0000063_let-7b	1063-1081	-26.6	-2.565	0.324	0.394	0.373	seedless	4	A U G	AGCCAC C ACCUGCU CC CA	UUGGUG G UGGAUGA GG GU	U U U A	NA
L2HS-3782068_1.1.1	rs142842628	+	T	0.0005	1055	CDS	MED25	ENST00000312865_rs142842628_T_0	MIMAT0000063_let-7b	1063-1081	-26.6	-1.65	0.302	0.424	0.372	seedless	4	A U G	AGCCAC C ACCUGCU CC CA	UUGGUG G UGGAUGA GG GU	U U U A	NA
L2HS-3782068_1.2.0	rs145770066	+	C	NA	1057	CDS	MED25	ENST00000312865	MIMAT0000063_let-7b	1063-1081	-26.6	-2.565	0.324	0.394	0.373	seedless	4	A U G	AGCCAC C ACCUGCU CC CA	UUGGUG G UGGAUGA GG GU	U U U A	NA
L2HS-3782068_1.2.1	rs145770066	+	T	0.0023	1057	CDS	MED25	ENST00000312865_rs145770066_T_0	MIMAT0000063_let-7b	1063-1081	-26.6	-2.799	0.323	0.362	0.362	seedless	4	A U G	AGCCAC C ACCUGCU CC CA	UUGGUG G UGGAUGA GG GU	U U U A	NA
L2-2316358_1.1.0	rs6772957	+	G	NA	824	CDS	EAF1	ENST00000396842	MIMAT0000063_let-7b	829-851	-25	-9.179	0.506	0.518	0.447	seedless	3	C C C CC C A	AGCCA CAC ACCU AC ACCU	UUGGU GUG UGGA UG UGGA	U A GU	NA
L2-2316358_1.1.1	rs6772957	+	A	0.02	824	CDS	EAF1	ENST00000396842_rs6772957_A_0	MIMAT0000063_let-7b	829-851	-25	-7.743	0.441	0.507	0.448	seedless	3	C C C CC C A	AGCCA CAC ACCU AC ACCU	UUGGU GUG UGGA UG UGGA	U A GU	NA
L2HS-3048986_1.1.0	rs1062480	+	C	NA	706	CDS	GPI	ENST00000356487	MIMAT0000063_let-7b	728-750	-24.8	-7.864	0.4	0.544	0.623	seedless	2	U UC A UU G	GCC CA GACCU ACUACC CA	UGG GU UUGGA UGAUGG GU	U U G A	carbohydrate metabolic process;cytokine activity;extracellular space;gluconeogenesis;glucose-6-phosphate isomerase activity;glycolysis;growth factor activity;hemostasis;humoral immune response;isomerase activity;nervous system development
L2HS-3048986_1.1.1	rs1062480	+	G	0.0005	706	CDS	GPI	ENST00000356487_rs1062480_G_0	MIMAT0000063_let-7b	728-750	-24.8	-7.66	0.398	0.49	0.619	seedless	2	U UC A UU G	GCC CA GACCU ACUACC CA	UGG GU UUGGA UGAUGG GU	U U G A	carbohydrate metabolic process;cytokine activity;extracellular space;gluconeogenesis;glucose-6-phosphate isomerase activity;glycolysis;growth factor activity;hemostasis;humoral immune response;isomerase activity;nervous system development
L2HS-3048986_1.2.0	rs8191371	+	T	NA	726	CDS	GPI	ENST00000356487	MIMAT0000063_let-7b	728-750	-24.8	-7.864	0.4	0.544	0.623	seedless	2	U UC A UU G	GCC CA GACCU ACUACC CA	UGG GU UUGGA UGAUGG GU	U U G A	carbohydrate metabolic process;cytokine activity;extracellular space;gluconeogenesis;glucose-6-phosphate isomerase activity;glycolysis;growth factor activity;hemostasis;humoral immune response;isomerase activity;nervous system development
L2HS-3048986_1.2.1	rs8191371	+	C	0.01	726	CDS	GPI	ENST00000356487_rs8191371_C_0	MIMAT0000063_let-7b	728-750	-24.8	-8.267	0.401	0.55	0.62	seedless	2	U UC A UU G	GCC CA GACCU ACUACC CA	UGG GU UUGGA UGAUGG GU	U U G A	carbohydrate metabolic process;cytokine activity;extracellular space;gluconeogenesis;glucose-6-phosphate isomerase activity;glycolysis;growth factor activity;hemostasis;humoral immune response;isomerase activity;nervous system development
TA1-4595058-1_1.1.0	rs3769653	+	C	NA	2006	3pUTR	STEAP3	ENST00000393106	MIMAT0000063_let-7b	2007-2032	-25.8	-11.223	0.607	0.525	0.358	7mer-m8	6	C C UCCCUUU C	CC CACAACU UGCUACUUC	GG GUGUUGG AUGAUGGAG	UU U U	apoptosis;cell cycle;copper ion binding;electron transport;FAD binding;integral to membrane;ion transport;iron ion binding;iron ion transport;membrane;metal ion binding;multivesicular body;oxidoreductase activity;protein secretion
TA1-4595058-1_1.1.1	rs3769653	+	T	0.34	2006	3pUTR	STEAP3	ENST00000393106_rs3769653_T_0	MIMAT0000063_let-7b	2007-2032	-25.8	-10.394	0.671	0.48	0.456	7mer-m8	6	C C UCCCUUU C	CC CACAACU UGCUACUUC	GG GUGUUGG AUGAUGGAG	UU U U	apoptosis;cell cycle;copper ion binding;electron transport;FAD binding;integral to membrane;ion transport;iron ion binding;iron ion transport;membrane;metal ion binding;multivesicular body;oxidoreductase activity;protein secretion
0727A-1035918_1.1.0	rs62107578	-	C	NA	1832	CDS	KHSRP	ENST00000398148	MIMAT0000063_let-7b	1838-1867	-24.9	-11.263	0.695	0.348	0.321	seedless	2	G CU UACUC A AG G	GGCCGC AC AC CUACUACC CA	UUGGUG UG UG GAUGAUGG GU	U A	NA
0727A-1035918_1.1.1	rs62107578	-	T	0.02	1832	CDS	KHSRP	ENST00000398148_rs62107578_T_0	MIMAT0000063_let-7b	1838-1867	-24.9	-8.051	0.722	0.405	0.281	seedless	2	G CU UACUC A AG G	GGCCGC AC AC CUACUACC CA	UUGGUG UG UG GAUGAUGG GU	U A	NA
0727A-1035918_1.2.0	rs191726896	-	G	NA	1814	CDS	KHSRP	ENST00000398148	MIMAT0000063_let-7b	1838-1867	-24.9	-11.263	0.695	0.348	0.321	seedless	2	G CU UACUC A AG G	GGCCGC AC AC CUACUACC CA	UUGGUG UG UG GAUGAUGG GU	U A	NA
0727A-1035918_1.2.1	rs191726896	-	A	0.0005	1814	CDS	KHSRP	ENST00000398148_rs191726896_A_0	MIMAT0000063_let-7b	1838-1867	-24.9	-9.533	0.683	0.413	0.348	seedless	2	G CU UACUC A AG G	GGCCGC AC AC CUACUACC CA	UUGGUG UG UG GAUGAUGG GU	U A	NA
L2HS-1213740_2.1.0	rs199544849	+	G	NA	5836	CDS	NUP214	ENST00000359428	MIMAT0000063_let-7b	5851-5872	-24.9	-10.926	0.527	0.254	0.433	6mer	5	U G U CAAA U	CCACA C ACCU UACCUC	GGUGU G UGGA AUGGAG	UU U UG U	integral to membrane;molecular_function;nuclear pore;nucleus;outer membrane;porin activity;protein binding;protein export from nucleus;transport;transporter activity
L2HS-1213740_2.1.1	rs199544849	+	A	0.0005	5836	CDS	NUP214	ENST00000359428_rs199544849_A_0	MIMAT0000063_let-7b	5851-5872	-24.9	-13.409	0.543	0.312	0.468	6mer	5	U G U CAAA U	CCACA C ACCU UACCUC	GGUGU G UGGA AUGGAG	UU U UG U	integral to membrane;molecular_function;nuclear pore;nucleus;outer membrane;porin activity;protein binding;protein export from nucleus;transport;transporter activity
L2HS-1687620_1.1.0	rs138863812	-	G	NA	1043	CDS	SLC10A3	ENST00000263512	MIMAT0000063_let-7b	1067-1094	-26.3	-11.934	0.488	0.339	0.555	seedless	4	A AUCCUCU CCU U	AACC CA ACCUGCU GCCUC	UUGG GU UGGAUGA UGGAG	U GU U	NA
L2HS-1687620_1.1.1	rs138863812	-	A	0.0012	1043	CDS	SLC10A3	ENST00000263512_rs138863812_A_0	MIMAT0000063_let-7b	1067-1094	-26.3	-11.224	0.474	0.352	0.548	seedless	4	A AUCCUCU CCU U	AACC CA ACCUGCU GCCUC	UUGG GU UGGAUGA UGGAG	U GU U	NA
0727A-198720_3.1.0	rs147846176	-	G	NA	4554	3pUTR	MTSS1L	ENST00000338779	MIMAT0000063_let-7b	4562-4588	-25	-4.102	0.458	0.242	0.516	seedless	6	C CUCAUA C CC G	AACCAC GGCC AC ACCUCG	UUGGUG UUGG UG UGGAGU	UG A A	NA
0727A-198720_3.1.1	rs147846176	-	A	0.0009	4554	3pUTR	MTSS1L	ENST00000338779_rs147846176_A_0	MIMAT0000063_let-7b	4562-4588	-25	-5.421	0.468	0.245	0.547	seedless	6	C CUCAUA C CC G	AACCAC GGCC AC ACCUCG	UUGGUG UUGG UG UGGAGU	UG A A	NA
0727A-198720_3.2.0	rs189943165	-	G	NA	4551	3pUTR	MTSS1L	ENST00000338779	MIMAT0000063_let-7b	4562-4588	-25	-4.102	0.458	0.242	0.516	seedless	6	C CUCAUA C CC G	AACCAC GGCC AC ACCUCG	UUGGUG UUGG UG UGGAGU	UG A A	NA
0727A-198720_3.2.1	rs189943165	-	A	0.0032	4551	3pUTR	MTSS1L	ENST00000338779_rs189943165_A_0	MIMAT0000063_let-7b	4562-4588	-25	-4.541	0.458	0.253	0.528	seedless	6	C CUCAUA C CC G	AACCAC GGCC AC ACCUCG	UUGGUG UUGG UG UGGAGU	UG A A	NA
0727AHS-391311_4.1.0	rs147348343	+	C	NA	636	CDS	HMGA1	ENST00000447654	MIMAT0000063_let-7b	642-662	-24.9	-10.119	0.498	0.215	0.477	seedless	3	AGAG G	GCCA AC ACCUA ACCUCG	UGGU UG UGGAU UGGAGU	U G U GA	AT DNA binding;chromatin;chromosome;chromosome organization and biogenesis (sensu Eukaryota);DNA binding;DNA unwinding during replication;ligand-dependent nuclear receptor transcription coactivator activity;loss of chromatin silencing;nucleosome disassembly;nucleus;peroxisome proliferator activated receptor binding;positive regulation of transcription;protein complex assembly;regulation of transc…
0727AHS-391311_4.1.1	rs147348343	+	T	0.0005	636	CDS	HMGA1	ENST00000447654_rs147348343_T_0	MIMAT0000063_let-7b	642-662	-24.9	-11.23	0.514	0.288	0.485	seedless	3	AGAG G	GCCA AC ACCUA ACCUCG	UGGU UG UGGAU UGGAGU	U G U GA	AT DNA binding;chromatin;chromosome;chromosome organization and biogenesis (sensu Eukaryota);DNA binding;DNA unwinding during replication;ligand-dependent nuclear receptor transcription coactivator activity;loss of chromatin silencing;nucleosome disassembly;nucleus;peroxisome proliferator activated receptor binding;positive regulation of transcription;protein complex assembly;regulation of transc…
L2-1751056_1.1.0	rs145249187	+	G	NA	53	5pUTR	OXR1	ENST00000312046	MIMAT0000063_let-7b	78-98	-24.5	5.042	0.318	0.297	0.402	seedless	3	C CGA GUCG C	ACCGC AACC ACCUC	UGGUG UUGG UGGAG	U UG AUGA U	NA
L2-1751056_1.1.1	rs145249187	+	C	0.01	53	5pUTR	OXR1	ENST00000312046_rs145249187_C_0	MIMAT0000063_let-7b	78-98	-24.5	1.602	0.387	0.282	0.41	seedless	3	C CGA GUCG C	ACCGC AACC ACCUC	UGGUG UUGG UGGAG	U UG AUGA U	NA
L2-1751056_1.2.0	rs2282510	+	G	NA	60	5pUTR	OXR1	ENST00000312046	MIMAT0000063_let-7b	78-98	-24.5	5.042	0.318	0.297	0.402	seedless	3	C CGA GUCG C	ACCGC AACC ACCUC	UGGUG UUGG UGGAG	U UG AUGA U	NA
L2-1751056_1.2.1	rs2282510	+	A	0.31	60	5pUTR	OXR1	ENST00000312046_rs2282510_A_0	MIMAT0000063_let-7b	78-98	-24.5	5.623	0.302	0.321	0.41	seedless	3	C CGA GUCG C	ACCGC AACC ACCUC	UGGUG UUGG UGGAG	U UG AUGA U	NA
L2-2199300_1.1.0	rs199511420	-	G	NA	557	CDS	TXNL4A	ENST00000269601	MIMAT0000063_let-7b	559-579	-23.7	-1.241	0.31	0.457	0.363	seedless	3	U U GAG GC G	ACCGC ACU GC CCUCA	UGGUG UGG UG GGAGU	U UGU A AU	NA
L2-2199300_1.1.1	rs199511420	-	A	0.0009	557	CDS	TXNL4A	ENST00000269601_rs199511420_A_0	MIMAT0000063_let-7b	559-579	-23.7	-0.908	0.321	0.479	0.366	seedless	3	U U GAG GC G	ACCGC ACU GC CCUCA	UGGUG UGG UG GGAGU	U UGU A AU	NA
L2HS-1127857_2.1.0	rs61732430	+	G	NA	1674	CDS	UNC13B	ENST00000378495	MIMAT0000063_let-7b	1685-1696	-23.7	-13.76	0.515	0.393	0.302	seedless	4	C A	CAACCUACUGCU	GUUGGAUGAUGG	UUGGUGU AGU	NA
L2HS-1127857_2.1.1	rs61732430	+	A	0.03	1674	CDS	UNC13B	ENST00000378495_rs61732430_A_0	MIMAT0000063_let-7b	1685-1696	-23.7	-13.758	0.518	0.376	0.31	seedless	4	C A	CAACCUACUGCU	GUUGGAUGAUGG	UUGGUGU AGU	NA
0727AHS-1269743_1.1.0	rs200497453	-	C	NA	1419	CDS	ZNF606	ENST00000341164	MIMAT0000063_let-7b	1436-1458	-25	-16.37	0.495	0.446	0.476	seedless	4	U U U CUG A	CCAU CAACCUA UUACC CA	GGUG GUUGGAU GAUGG GU	UU U A	NA
0727AHS-1269743_1.1.1	rs200497453	-	A	0.0005	1419	CDS	ZNF606	ENST00000341164_rs200497453_A_0	MIMAT0000063_let-7b	1436-1458	-25	-18.491	0.552	0.45	0.51	seedless	4	U U U CUG A	CCAU CAACCUA UUACC CA	GGUG GUUGGAU GAUGG GU	UU U A	NA
L2HS-605887_3.1.0	rs150535094	+	C	NA	4819	CDS	CHD3	ENST00000380358	MIMAT0000063_let-7b	4833-4852	-24.2	3.115	0.372	0.239	0.453	seedless	3	UCUA C G	CC AACCUGCUACU CA	GG UUGGAUGAUGG GU	UU UGUG A	ATP binding;ATP-dependent DNA helicase activity;ATP-dependent helicase activity;chromatin;chromatin assembly or disassembly;chromatin binding;chromatin modification;chromosome organization and biogenesis (sensu Eukaryota);DNA binding;hydrolase activity;metal ion binding;nucleotide binding;nucleus;protein binding;regulation of transcription from RNA polymerase II promoter;transcription;zinc ion bi…
L2HS-605887_3.1.1	rs150535094	+	G	0.0005	4819	CDS	CHD3	ENST00000380358_rs150535094_G_0	MIMAT0000063_let-7b	4833-4852	-24.2	3.126	0.37	0.276	0.455	seedless	3	UCUA C G	CC AACCUGCUACU CA	GG UUGGAUGAUGG GU	UU UGUG A	ATP binding;ATP-dependent DNA helicase activity;ATP-dependent helicase activity;chromatin;chromatin assembly or disassembly;chromatin binding;chromatin modification;chromosome organization and biogenesis (sensu Eukaryota);DNA binding;hydrolase activity;metal ion binding;nucleotide binding;nucleus;protein binding;regulation of transcription from RNA polymerase II promoter;transcription;zinc ion bi…
L2-2427903_1.1.0	rs140014910	+	C	NA	2989	3pUTR	PPP2R2A	ENST00000380737	MIMAT0000063_let-7b	3009-3027	-24.6	-8.192	0.416	0.416	0.44	8mer	4	A A	AACU C CAAC GCUGCCUCA	UUGG G GUUG UGAUGGAGU	U U GA	protein amino acid dephosphorylation;protein binding;protein phosphatase type 2A activity;protein phosphatase type 2A complex;protein phosphatase type 2A regulator activity;signal transduction
L2-2427903_1.1.1	rs140014910	+	T	0.0018	2989	3pUTR	PPP2R2A	ENST00000380737_rs140014910_T_0	MIMAT0000063_let-7b	3009-3027	-24.6	-7.529	0.381	0.418	0.457	8mer	4	A A	AACU C CAAC GCUGCCUCA	UUGG G GUUG UGAUGGAGU	U U GA	protein amino acid dephosphorylation;protein binding;protein phosphatase type 2A activity;protein phosphatase type 2A complex;protein phosphatase type 2A regulator activity;signal transduction
L2HS-3123911_1.1.0	rs200603368	+	G	NA	908	CDS	LPHN2	ENST00000359929	MIMAT0000063_let-7b	924-944	-23.7	-2.037	0.455	0.375	0.464	7mer-A1	3	U U AUGA C	GCCA AC ACC UACCUCA	UGGU UG UGG AUGGAGU	U G U AUG	NA
L2HS-3123911_1.1.1	rs200603368	+	A	0.0005	908	CDS	LPHN2	ENST00000359929_rs200603368_A_0	MIMAT0000063_let-7b	924-944	-23.7	-0.636	0.477	0.368	0.467	7mer-A1	3	U U AUGA C	GCCA AC ACC UACCUCA	UGGU UG UGG AUGGAGU	U G U AUG	NA
L2HS-3158992_1.1.0	rs12701661	-	G	NA	2990	3pUTR	VPS41	ENST00000310301	MIMAT0000063_let-7b	3005-3024	-26.6	-16.053	0.451	0.387	0.474	offset-6mer	3	U G G A	CC UGCAA CUGCUACCU CA	GG GUGUU GAUGAUGGA GU	UU U G	NA
L2HS-3158992_1.1.1	rs12701661	-	A	0.07	2990	3pUTR	VPS41	ENST00000310301_rs12701661_A_0	MIMAT0000063_let-7b	3005-3024	-26.6	-15.979	0.48	0.458	0.295	offset-6mer	3	U G G A	CC UGCAA CUGCUACCU CA	GG GUGUU GAUGAUGGA GU	UU U G	NA
L2HS-3168808_1.1.0	rs199965790	+	C	NA	1240	CDS	RALGAPB	ENST00000262879	MIMAT0000063_let-7b	1264-1282	-23.8	-17.936	0.598	0.486	0.557	8mer	3	U UUA AU A	GCC AAC CUGCCUCA	UGG UUG GAUGGAGU	U UGUG GAU	NA
L2HS-3168808_1.1.1	rs199965790	+	T	0.0005	1240	CDS	RALGAPB	ENST00000262879_rs199965790_T_0	MIMAT0000063_let-7b	1264-1282	-23.8	-18.737	0.647	0.471	0.568	8mer	3	U UUA AU A	GCC AAC CUGCCUCA	UGG UUG GAUGGAGU	U UGUG GAU	NA
L2HS-3168808_1.2.0	rs201658413	+	T	NA	1253	CDS	RALGAPB	ENST00000262879	MIMAT0000063_let-7b	1264-1282	-23.8	-17.936	0.598	0.486	0.557	8mer	3	U UUA AU A	GCC AAC CUGCCUCA	UGG UUG GAUGGAGU	U UGUG GAU	NA
L2HS-3168808_1.2.1	rs201658413	+	C	0.0005	1253	CDS	RALGAPB	ENST00000262879_rs201658413_C_0	MIMAT0000063_let-7b	1264-1282	-23.8	-15.411	0.563	0.432	0.512	8mer	3	U UUA AU A	GCC AAC CUGCCUCA	UGG UUG GAUGGAGU	U UGUG GAU	NA
TA1-4595066-1_1.1.0	rs192891114	+	A	NA	1953	CDS	TRIM24	ENST00000343526	MIMAT0000063_let-7b	1959-1980	-23	-5.242	0.414	0.563	0.579	seedless	4	C A UCC C	AAC GCACA UCUACU CCUU	UUG UGUGU GGAUGA GGAG	G U U U	DNA binding;intracellular;metal ion binding;nucleus;receptor binding;regulation of transcription, DNA-dependent;specific RNA polymerase II transcription factor activity;transcription;transcription coactivator activity;transcription from RNA polymerase II promoter;zinc ion binding
TA1-4595066-1_1.1.1	rs192891114	+	G	0.0005	1953	CDS	TRIM24	ENST00000343526_rs192891114_G_0	MIMAT0000063_let-7b	1959-1980	-23	-9.328	0.611	0.408	0.56	seedless	4	C A UCC C	AAC GCACA UCUACU CCUU	UUG UGUGU GGAUGA GGAG	G U U U	DNA binding;intracellular;metal ion binding;nucleus;receptor binding;regulation of transcription, DNA-dependent;specific RNA polymerase II transcription factor activity;transcription;transcription coactivator activity;transcription from RNA polymerase II promoter;zinc ion binding
L2HS-3391923_1.1.0	rs6949992	-	T	NA	2013	CDS	AMPH	ENST00000356264	MIMAT0000063_let-7b	2019-2038	-24.4	-8.798	0.4	0.202	0.405	seedless	3	C G G G A	AGCCAUG GG CUGCU ACC	UUGGUGU UU GAUGA UGG	G G AGU	NA
L2HS-3391923_1.1.1	rs6949992	-	C	0.08	2013	CDS	AMPH	ENST00000356264_rs6949992_C_0	MIMAT0000063_let-7b	2019-2038	-24.4	-12.027	0.476	0.148	0.423	seedless	3	C G G G A	AGCCAUG GG CUGCU ACC	UUGGUGU UU GAUGA UGG	G G AGU	NA
L2HS-3391923_1.2.0	rs1058656	-	G	NA	2007	CDS	AMPH	ENST00000356264	MIMAT0000063_let-7b	2019-2038	-24.4	-8.798	0.4	0.202	0.405	seedless	3	C G G G A	AGCCAUG GG CUGCU ACC	UUGGUGU UU GAUGA UGG	G G AGU	NA
L2HS-3391923_1.2.1	rs1058656	-	A	0.18	2007	CDS	AMPH	ENST00000356264_rs1058656_A_0	MIMAT0000063_let-7b	2019-2038	-24.4	-3.888	0.3	0.302	0.443	seedless	3	C G G G A	AGCCAUG GG CUGCU ACC	UUGGUGU UU GAUGA UGG	G G AGU	NA
L2HS-3391924_1.1.0	rs6949992	-	T	NA	1740	CDS	AMPH	ENST00000325590	MIMAT0000063_let-7b	1746-1765	-24.4	-9.153	0.404	0.192	0.401	seedless	3	C G G G A	AGCCAUG GG CUGCU ACC	UUGGUGU UU GAUGA UGG	G G AGU	NA
L2HS-3391924_1.1.1	rs6949992	-	C	0.08	1740	CDS	AMPH	ENST00000325590_rs6949992_C_0	MIMAT0000063_let-7b	1746-1765	-24.4	-12.008	0.473	0.149	0.426	seedless	3	C G G G A	AGCCAUG GG CUGCU ACC	UUGGUGU UU GAUGA UGG	G G AGU	NA
L2HS-3391924_1.2.0	rs1058656	-	G	NA	1734	CDS	AMPH	ENST00000325590	MIMAT0000063_let-7b	1746-1765	-24.4	-9.153	0.404	0.192	0.401	seedless	3	C G G G A	AGCCAUG GG CUGCU ACC	UUGGUGU UU GAUGA UGG	G G AGU	NA
L2HS-3391924_1.2.1	rs1058656	-	A	0.18	1734	CDS	AMPH	ENST00000325590_rs1058656_A_0	MIMAT0000063_let-7b	1746-1765	-24.4	-4.386	0.303	0.304	0.453	seedless	3	C G G G A	AGCCAUG GG CUGCU ACC	UUGGUGU UU GAUGA UGG	G G AGU	NA
L2HS-3344954_1.1.0	rs141733787	+	C	NA	1250	CDS	MPND	ENST00000359935	MIMAT0000063_let-7b	1272-1293	-24.9	8.988	0.325	0.197	0.381	seedless	3	G AGGA A	AGCC GCAC ACCU ACCUCG	UUGG UGUG UGGA UGGAGU	U UGA	NA
L2HS-3344954_1.1.1	rs141733787	+	T	0.0005	1250	CDS	MPND	ENST00000359935_rs141733787_T_0	MIMAT0000063_let-7b	1272-1293	-24.9	9.107	0.325	0.194	0.38	seedless	3	G AGGA A	AGCC GCAC ACCU ACCUCG	UUGG UGUG UGGA UGGAGU	U UGA	NA
L2HS-3344954_1.2.0	rs79831308	+	G	NA	1251	CDS	MPND	ENST00000359935	MIMAT0000063_let-7b	1272-1293	-24.9	8.988	0.325	0.197	0.381	seedless	3	G AGGA A	AGCC GCAC ACCU ACCUCG	UUGG UGUG UGGA UGGAGU	U UGA	NA
L2HS-3344954_1.2.1	rs79831308	+	A	0.01	1251	CDS	MPND	ENST00000359935_rs79831308_A_0	MIMAT0000063_let-7b	1272-1293	-24.9	9.365	0.322	0.235	0.379	seedless	3	G AGGA A	AGCC GCAC ACCU ACCUCG	UUGG UGUG UGGA UGGAGU	U UGA	NA
L2HS-3644603_1.1.0	rs140059699	+	G	NA	762	3pUTR	BCAS4	ENST00000358791	MIMAT0000063_let-7b	778-799	-25.4	8.382	0.189	0.241	0.235	seedless	5	CCCC G	ACCAC GC ACCUGC CCUCG	UGGUG UG UGGAUG GGAGU	U U AU	NA
L2HS-3644603_1.1.1	rs140059699	+	A	0.0009	762	3pUTR	BCAS4	ENST00000358791_rs140059699_A_0	MIMAT0000063_let-7b	778-799	-25.4	8.809	0.177	0.245	0.234	seedless	5	CCCC G	ACCAC GC ACCUGC CCUCG	UGGUG UG UGGAUG GGAGU	U U AU	NA
L2-1831889_1.1.0	rs149686299	+	C	NA	1062	3pUTR	ASNA1	ENST00000357332	MIMAT0000063_let-7b	1072-1087	-25.1	-4.739	0.344	0.236	0.309	seedless	4	C A	AGCC C CAACC GCUGCC	UUGG G GUUGG UGAUGG	U U A AGU	NA
L2-1831889_1.1.1	rs149686299	+	T	0.0009	1062	3pUTR	ASNA1	ENST00000357332_rs149686299_T_0	MIMAT0000063_let-7b	1072-1087	-25.1	-9.744	0.375	0.27	0.305	seedless	4	C A	AGCC C CAACC GCUGCC	UUGG G GUUGG UGAUGG	U U A AGU	NA
L2-1430049_1.1.0	rs6926219	+	G	NA	111	5pUTR	HSF2	ENST00000452194	MIMAT0000063_let-7b	128-142	-23.8	-6.693	0.364	0.318	0.248	seedless	2	U A	GCCGC CG CC GCUACC	UGGUG GU GG UGAUGG	U U U A AGU	nucleus;regulation of transcription, DNA-dependent;sequence-specific DNA binding;transcription;transcription coactivator activity;transcription factor activity;transcription from RNA polymerase II promoter
L2-1430049_1.1.1	rs6926219	+	A	0.53	111	5pUTR	HSF2	ENST00000452194_rs6926219_A_0	MIMAT0000063_let-7b	128-142	-23.8	-9.673	0.451	0.389	0.249	seedless	2	U A	GCCGC CG CC GCUACC	UGGUG GU GG UGAUGG	U U U A AGU	nucleus;regulation of transcription, DNA-dependent;sequence-specific DNA binding;transcription;transcription coactivator activity;transcription factor activity;transcription from RNA polymerase II promoter
L2-2245940_1.1.0	rs149799356	-	G	NA	1348	CDS	PAX3	ENST00000392069	MIMAT0000063_let-7b	1356-1372	-22.9	-1.466	0.438	0.39	0.585	seedless	4	U U C	ACC CAACC GCU CCUC	UGG GUUGG UGA GGAG	U UGU A U U	apoptosis;multicellular organismal development;nervous system development;nucleus;organ morphogenesis;regulation of transcription, DNA-dependent;sensory perception of sound;sequence-specific DNA binding;transcription factor activity;transcription from RNA polymerase II promoter
L2-2245940_1.1.1	rs149799356	-	A	0.0005	1348	CDS	PAX3	ENST00000392069_rs149799356_A_0	MIMAT0000063_let-7b	1356-1372	-22.9	-0.983	0.436	0.56	0.58	seedless	4	U U C	ACC CAACC GCU CCUC	UGG GUUGG UGA GGAG	U UGU A U U	apoptosis;multicellular organismal development;nervous system development;nucleus;organ morphogenesis;regulation of transcription, DNA-dependent;sensory perception of sound;sequence-specific DNA binding;transcription factor activity;transcription from RNA polymerase II promoter
L2HS-673312_3.1.0	rs114077868	+	A	NA	1782	3pUTR	ASPSCR1	ENST00000306739	MIMAT0000063_let-7b	1798-1817	-24.6	-4.03	0.387	0.397	0.463	seedless	5	G U AG G	GACCAC C CCU CUGCC CA	UUGGUG G GGA GAUGG GU	U UU U A	biological_process;cellular_component;membrane;molecular_function
L2HS-673312_3.1.1	rs114077868	+	G	0.02	1782	3pUTR	ASPSCR1	ENST00000306739_rs114077868_G_0	MIMAT0000063_let-7b	1798-1817	-24.6	-3.761	0.381	0.324	0.466	seedless	5	G U AG G	GACCAC C CCU CUGCC CA	UUGGUG G GGA GAUGG GU	U UU U A	biological_process;cellular_component;membrane;molecular_function
L2HS-673312_3.2.0	rs200701013	+	G	NA	1787	3pUTR	ASPSCR1	ENST00000306739	MIMAT0000063_let-7b	1798-1817	-24.6	-4.03	0.387	0.397	0.463	seedless	5	G U AG G	GACCAC C CCU CUGCC CA	UUGGUG G GGA GAUGG GU	U UU U A	biological_process;cellular_component;membrane;molecular_function
L2HS-673312_3.2.1	rs200701013	+	A	0.0018	1787	3pUTR	ASPSCR1	ENST00000306739_rs200701013_A_0	MIMAT0000063_let-7b	1798-1817	-24.6	-3.902	0.384	0.405	0.465	seedless	5	G U AG G	GACCAC C CCU CUGCC CA	UUGGUG G GGA GAUGG GU	U UU U A	biological_process;cellular_component;membrane;molecular_function
TA1-4595152-1_1.1.0	rs201497301	-	C	NA	3255	CDS	SMARCC2	ENST00000267064	MIMAT0000063_let-7b	3263-3283	-22.7	-13.654	0.657	0.629	0.348	seedless	5	C A C C A	AACCA ACAA CU CU CCUCA	UUGGU UGUU GA GA GGAGU	G G U U	chromatin;chromatin assembly or disassembly;chromatin binding;chromatin remodeling;DNA binding;negative regulation of transcription, DNA-dependent;nucleoplasm;nucleus;positive regulation of transcription, DNA-dependent;protein binding;regulation of transcription from RNA polymerase II promoter;SWI/SNF complex;transcription;transcription coactivator activity;transcriptional repressor complex
TA1-4595152-1_1.1.1	rs201497301	-	T	0.0005	3255	CDS	SMARCC2	ENST00000267064_rs201497301_T_0	MIMAT0000063_let-7b	3263-3283	-22.7	-10.045	0.478	0.329	0.375	seedless	5	C A C C A	AACCA ACAA CU CU CCUCA	UUGGU UGUU GA GA GGAGU	G G U U	chromatin;chromatin assembly or disassembly;chromatin binding;chromatin remodeling;DNA binding;negative regulation of transcription, DNA-dependent;nucleoplasm;nucleus;positive regulation of transcription, DNA-dependent;protein binding;regulation of transcription from RNA polymerase II promoter;SWI/SNF complex;transcription;transcription coactivator activity;transcriptional repressor complex
L1-1271588_1.1.0	rs201217885	-	A	NA	1069	CDS	USP22	ENST00000455117	MIMAT0000063_let-7b	1086-1110	-22.5	-0.33	0.413	0.606	0.546	seedless	4	AACUGCA U	AACC C CAACC ACUGC UCA	UUGG G GUUGG UGAUG AGU	U U A G	NA
L1-1271588_1.1.1	rs201217885	-	G	0.0005	1069	CDS	USP22	ENST00000455117_rs201217885_G_0	MIMAT0000063_let-7b	1086-1110	-22.5	-1.169	0.409	0.579	0.544	seedless	4	AACUGCA U	AACC C CAACC ACUGC UCA	UUGG G GUUGG UGAUG AGU	U U A G	NA
L2HS-2466312_1.1.0	rs139900778	+	A	NA	5669	3pUTR	HIPK1	ENST00000369558	MIMAT0000063_let-7b	5683-5697	-24	-18.114	0.578	0.282	0.542	seedless	5	U C	ACCAC C ACCU CUACC	UGGUG G UGGA GAUGG	U U U U AGU	ATP binding;DNA binding;kinase activity;nucleotide binding;nucleus;protein amino acid phosphorylation;protein binding;protein serine/threonine kinase activity;regulation of transcription, DNA-dependent;transcription;transferase activity
L2HS-2466312_1.1.1	rs139900778	+	G	0.0023	5669	3pUTR	HIPK1	ENST00000369558_rs139900778_G_0	MIMAT0000063_let-7b	5683-5697	-24	-18.35	0.588	0.34	0.552	seedless	5	U C	ACCAC C ACCU CUACC	UGGUG G UGGA GAUGG	U U U U AGU	ATP binding;DNA binding;kinase activity;nucleotide binding;nucleus;protein amino acid phosphorylation;protein binding;protein serine/threonine kinase activity;regulation of transcription, DNA-dependent;transcription;transferase activity
L2-779547_1.1.0	rs142161013	-	A	NA	799	CDS	TUBGCP3	ENST00000261965	MIMAT0000063_let-7b	808-829	-22.8	-5.398	0.457	0.395	0.421	seedless	3	U AAU U C	AACUGCA CAGCCU CUUCA	UUGGUGU GUUGGA GGAGU	UGAU	centriole;cytoplasm;gamma-tubulin binding;microtubule;microtubule nucleation;polar microtubule;protein binding;structural constituent of cytoskeleton
L2-779547_1.1.1	rs142161013	-	G	0.0009	799	CDS	TUBGCP3	ENST00000261965_rs142161013_G_0	MIMAT0000063_let-7b	808-829	-22.8	-1.975	0.398	0.314	0.41	seedless	3	U AAU U C	AACUGCA CAGCCU CUUCA	UUGGUGU GUUGGA GGAGU	UGAU	centriole;cytoplasm;gamma-tubulin binding;microtubule;microtubule nucleation;polar microtubule;protein binding;structural constituent of cytoskeleton
L2-779547_1.2.0	rs115974787	-	C	NA	796	CDS	TUBGCP3	ENST00000261965	MIMAT0000063_let-7b	808-829	-22.8	-5.398	0.457	0.395	0.421	seedless	3	U AAU U C	AACUGCA CAGCCU CUUCA	UUGGUGU GUUGGA GGAGU	UGAU	centriole;cytoplasm;gamma-tubulin binding;microtubule;microtubule nucleation;polar microtubule;protein binding;structural constituent of cytoskeleton
L2-779547_1.2.1	rs115974787	-	T	0.01	796	CDS	TUBGCP3	ENST00000261965_rs115974787_T_0	MIMAT0000063_let-7b	808-829	-22.8	-9.045	0.492	0.44	0.51	seedless	3	U AAU U C	AACUGCA CAGCCU CUUCA	UUGGUGU GUUGGA GGAGU	UGAU	centriole;cytoplasm;gamma-tubulin binding;microtubule;microtubule nucleation;polar microtubule;protein binding;structural constituent of cytoskeleton
L2HS-1213757_2.1.0	rs2234227	-	A	NA	672	3pUTR	TPT1	ENST00000379060	MIMAT0000063_let-7b	694-712	-22.4	-8.495	0.527	0.41	0.46	seedless	9	U ACCAGG A	CCACACAAC ACUU	GGUGUGUUG UGGA	UU GAUGA GU	NA
L2HS-1213757_2.1.1	rs2234227	-	C	0.02	672	3pUTR	TPT1	ENST00000379060_rs2234227_C_0	MIMAT0000063_let-7b	694-712	-22.4	-7.845	0.514	0.407	0.456	seedless	9	U ACCAGG A	CCACACAAC ACUU	GGUGUGUUG UGGA	UU GAUGA GU	NA
L2HS-718779_3.1.0	rs141802888	+	A	NA	4220	3pUTR	ARID3B	ENST00000346246	MIMAT0000063_let-7b	4223-4234	-22.7	2.071	0.101	0.542	0.73	7mer-m8	3	A U	AACCU CUACCUC	UUGGA GAUGGAG	UUGGUGUG U U	NA
L2HS-718779_3.1.1	rs141802888	+	T	0.0023	4220	3pUTR	ARID3B	ENST00000346246_rs141802888_T_0	MIMAT0000063_let-7b	4223-4234	-22.7	2.315	0.097	0.539	0.729	7mer-m8	3	A U	AACCU CUACCUC	UUGGA GAUGGAG	UUGGUGUG U U	NA
0727AHS-1355293_1.1.0	rs150069419	-	G	NA	132	CDS	HIST1H3B	ENST00000244661	MIMAT0000063_let-7b	145-166	-23.1	-9.048	0.568	0.379	0.423	seedless	1	U GAU GCC A	CUGCGCGA CC GCUACC	GGUGUGUU GG UGAUGG	UU A AGU	NA
0727AHS-1355293_1.1.1	rs150069419	-	A	0.0005	132	CDS	HIST1H3B	ENST00000244661_rs150069419_A_0	MIMAT0000063_let-7b	145-166	-23.1	-8.364	0.54	0.401	0.396	seedless	1	U GAU GCC A	CUGCGCGA CC GCUACC	GGUGUGUU GG UGAUGG	UU A AGU	NA
0727AHS-1355293_1.2.0	rs200219412	-	C	NA	129	CDS	HIST1H3B	ENST00000244661	MIMAT0000063_let-7b	145-166	-23.1	-9.048	0.568	0.379	0.423	seedless	1	U GAU GCC A	CUGCGCGA CC GCUACC	GGUGUGUU GG UGAUGG	UU A AGU	NA
0727AHS-1355293_1.2.1	rs200219412	-	T	0.0005	129	CDS	HIST1H3B	ENST00000244661_rs200219412_T_0	MIMAT0000063_let-7b	145-166	-23.1	-9.33	0.57	0.383	0.425	seedless	1	U GAU GCC A	CUGCGCGA CC GCUACC	GGUGUGUU GG UGAUGG	UU A AGU	NA
L2HS-656615_3.1.0	rs74139759	+	G	NA	4401	3pUTR	KIAA1274	ENST00000263563	MIMAT0000063_let-7b	4425-4441	-22.5	-13.332	0.56	0.189	0.417	8mer	3	G	AUCAC C UCU CUGCCUCA	UGGUG G GGA GAUGGAGU	U U UU U	NA
L2HS-656615_3.1.1	rs74139759	+	C	0.02	4401	3pUTR	KIAA1274	ENST00000263563_rs74139759_C_0	MIMAT0000063_let-7b	4425-4441	-22.5	-4.792	0.321	0.415	0.326	8mer	3	G	AUCAC C UCU CUGCCUCA	UGGUG G GGA GAUGGAGU	U U UU U	NA
L2-303325_2.1.0	rs200087760	+	C	NA	4704	CDS	SMARCA4	ENST00000429416	MIMAT0000063_let-7b	4723-4737	-23	-8.099	0.291	0.364	0.663	seedless	4	C C A	CCAC CAACCU C ACC	GGUG GUUGGA G UGG	UU U U A AGU	ATP binding;DNA binding;helicase activity;hydrolase activity;nucleoplasm;nucleotide binding;nucleus;protein binding;regulation of transcription from RNA polymerase II promoter;transcription;transcription coactivator activity;transcription factor activity
L2-303325_2.1.1	rs200087760	+	T	0.0009	4704	CDS	SMARCA4	ENST00000429416_rs200087760_T_0	MIMAT0000063_let-7b	4723-4737	-23	-8.109	0.29	0.343	0.667	seedless	4	C C A	CCAC CAACCU C ACC	GGUG GUUGGA G UGG	UU U U A AGU	ATP binding;DNA binding;helicase activity;hydrolase activity;nucleoplasm;nucleotide binding;nucleus;protein binding;regulation of transcription from RNA polymerase II promoter;transcription;transcription coactivator activity;transcription factor activity
L2HS-1531410_1.1.0	rs141540679	-	A	NA	784	CDS	RBM12	ENST00000374114	MIMAT0000063_let-7b	790-806	-23.1	-7.315	0.461	0.388	0.413	seedless	4	U AA A	CC GCACAGCCU CU CC	GG UGUGUUGGA GA GG	UU U U AGU	NA
L2HS-1531410_1.1.1	rs141540679	-	G	0.0014	784	CDS	RBM12	ENST00000374114_rs141540679_G_0	MIMAT0000063_let-7b	790-806	-23.1	-6.023	0.447	0.353	0.41	seedless	4	U AA A	CC GCACAGCCU CU CC	GG UGUGUUGGA GA GG	UU U U AGU	NA
L1HS-519174_2.1.0	rs181281750	-	C	NA	184	CDS	ETFA	ENST00000267950	MIMAT0000063_let-7b	199-222	-24.4	-6.32	0.336	0.423	0.373	seedless	4	U UACU AC G	ACCAU GCAGCC AC GCCUU	UGGUG UGUUGG UG UGGAG	U A A U	NA
L1HS-519174_2.1.1	rs181281750	-	A	0.0009	184	CDS	ETFA	ENST00000267950_rs181281750_A_0	MIMAT0000063_let-7b	199-222	-24.4	-6.035	0.326	0.394	0.372	seedless	4	U UACU AC G	ACCAU GCAGCC AC GCCUU	UGGUG UGUUGG UG UGGAG	U A A U	NA
L2HS-3396454_1.1.0	rs199949550	+	C	NA	4244	CDS	RBM16	ENST00000367178	MIMAT0000063_let-7b	4247-4262	-23.4	-4.391	0.175	0.418	0.621	seedless	4	A	AGCCAC C ACCUA UACC	UUGGUG G UGGAU AUGG	U U G AGU	NA
L2HS-3396454_1.1.1	rs199949550	+	A	0.0005	4244	CDS	RBM16	ENST00000367178_rs199949550_A_0	MIMAT0000063_let-7b	4247-4262	-23.4	-6.282	0.166	0.409	0.614	seedless	4	A	AGCCAC C ACCUA UACC	UUGGUG G UGGAU AUGG	U U G AGU	NA
L2HS-609078_3.1.0	rs148815166	+	G	NA	78	5pUTR	FAM131A	ENST00000340957	MIMAT0000063_let-7b	80-95	-22.6	-2.512	0.4	0.428	0.325	seedless	2	AC U	CCGCG CCUAC CCUC	GGUGU GGAUG GGAG	UU GUU AU U	NA
L2HS-609078_3.1.1	rs148815166	+	A	0.0023	78	5pUTR	FAM131A	ENST00000340957_rs148815166_A_0	MIMAT0000063_let-7b	80-95	-22.6	-2.245	0.413	0.428	0.328	seedless	2	AC U	CCGCG CCUAC CCUC	GGUGU GGAUG GGAG	UU GUU AU U	NA
L2-779452_1.1.0	rs145405906	-	C	NA	2352	3pUTR	DFFA	ENST00000377038	MIMAT0000063_let-7b	2364-2382	-22.7	11.692	0.228	0.107	0.052	seedless	4	C U CCC C	UCAC GCAACC ACCUC	GGUG UGUUGG UGGAG	UU AUGA U	apoptosis;caspase-activated deoxyribonuclease activity;cytosol;DNA fragmentation during apoptosis;identical protein binding;intracellular;intracellular signaling cascade;nucleus
L2-779452_1.1.1	rs145405906	-	T	0.01	2352	3pUTR	DFFA	ENST00000377038_rs145405906_T_0	MIMAT0000063_let-7b	2364-2382	-22.7	11.788	0.225	0.11	0.054	seedless	4	C U CCC C	UCAC GCAACC ACCUC	GGUG UGUUGG UGGAG	UU AUGA U	apoptosis;caspase-activated deoxyribonuclease activity;cytosol;DNA fragmentation during apoptosis;identical protein binding;intracellular;intracellular signaling cascade;nucleus
L2-779664_1.1.0	rs199633453	+	G	NA	1296	3pUTR	ADRM1	ENST00000253003	MIMAT0000063_let-7b	1311-1328	-22.1	1.318	0.26	0.259	0.694	seedless	4	UU C C	G GCACA CCU C ACCUC	U UGUGU GGA G UGGAG	U GG U U A U	NA
L2-779664_1.1.1	rs199633453	+	A	0.0005	1296	3pUTR	ADRM1	ENST00000253003_rs199633453_A_0	MIMAT0000063_let-7b	1311-1328	-22.1	0.226	0.292	0.359	0.687	seedless	4	UU C C	G GCACA CCU C ACCUC	U UGUGU GGA G UGGAG	U GG U U A U	NA
L2HS-734046_3.1.0	rs200835818	-	A	NA	3000	CDS	PHKA1	ENST00000339490	MIMAT0000063_let-7b	3019-3034	-23.5	-7.408	0.37	0.463	0.468	seedless	4	U	AACC CAGCCUG GCCUC	UUGG GUUGGAU UGGAG	UGU GA U	NA
L2HS-734046_3.1.1	rs200835818	-	T	0.0006	3000	CDS	PHKA1	ENST00000339490_rs200835818_T_0	MIMAT0000063_let-7b	3019-3034	-23.5	-6.515	0.36	0.482	0.472	seedless	4	U	AACC CAGCCUG GCCUC	UUGG GUUGGAU UGGAG	UGU GA U	NA
L2-1426391_1.2.0	rs116555850	+	C	NA	1778	CDS	BAT2	ENST00000376033	MIMAT0000063_let-7b	1788-1809	-22.6	-0.803	0.297	0.499	0.694	seedless	3	C C C AGUC A	AGCU CAC ACCUGC CCU	UUGG GUG UGGAUG GGA	U U AU GU	NA
L2-1426391_1.2.1	rs116555850	+	T	0.01	1778	CDS	BAT2	ENST00000376033_rs116555850_T_0	MIMAT0000063_let-7b	1788-1809	-22.6	-0.573	0.289	0.508	0.701	seedless	3	C C C AGUC A	AGCU CAC ACCUGC CCU	UUGG GUG UGGAUG GGA	U U AU GU	NA
L2-2122106_1.1.0	rs187119724	-	T	NA	52	5pUTR	HSPA8	ENST00000227378	MIMAT0000063_let-7b	55-72	-23.5	-7.62	0.432	0.393	0.214	seedless	3	C G	AGCCA GGCCUAC ACC CA	UUGGU UUGGAUG UGG GU	GUG A A	ATP binding;ATPase activity, coupled;cell surface;chaperone cofactor-dependent protein folding;intracellular;nucleotide binding;nucleus;protein folding;regulation of progression through cell cycle;response to unfolded protein;unfolded protein binding
L2-2122106_1.1.1	rs187119724	-	A	0.0032	52	5pUTR	HSPA8	ENST00000227378_rs187119724_A_0	MIMAT0000063_let-7b	55-72	-23.5	-7.041	0.394	0.348	0.215	seedless	3	C G	AGCCA GGCCUAC ACC CA	UUGGU UUGGAUG UGG GU	GUG A A	ATP binding;ATPase activity, coupled;cell surface;chaperone cofactor-dependent protein folding;intracellular;nucleotide binding;nucleus;protein folding;regulation of progression through cell cycle;response to unfolded protein;unfolded protein binding
L2-2122106_1.2.0	rs2276075	-	C	NA	43	5pUTR	HSPA8	ENST00000227378	MIMAT0000063_let-7b	55-72	-23.5	-7.62	0.432	0.393	0.214	seedless	3	C G	AGCCA GGCCUAC ACC CA	UUGGU UUGGAUG UGG GU	GUG A A	ATP binding;ATPase activity, coupled;cell surface;chaperone cofactor-dependent protein folding;intracellular;nucleotide binding;nucleus;protein folding;regulation of progression through cell cycle;response to unfolded protein;unfolded protein binding
L2-2122106_1.2.1	rs2276075	-	T	0.09	43	5pUTR	HSPA8	ENST00000227378_rs2276075_T_0	MIMAT0000063_let-7b	55-72	-23.5	-2.865	0.356	0.413	0.213	seedless	3	C G	AGCCA GGCCUAC ACC CA	UUGGU UUGGAUG UGG GU	GUG A A	ATP binding;ATPase activity, coupled;cell surface;chaperone cofactor-dependent protein folding;intracellular;nucleotide binding;nucleus;protein folding;regulation of progression through cell cycle;response to unfolded protein;unfolded protein binding
L2-955078_1.1.0	rs180799523	+	G	NA	3216	3pUTR	SKI	ENST00000378536	MIMAT0000063_let-7b	3238-3256	-21	-8.592	0.427	0.535	0.46	seedless	6	UCC U	UC CACAACCU CU UCUC	GG GUGUUGGA GA GGAG	UU U U U U	cell differentiation;cytoplasm;DNA binding;embryonic limb morphogenesis;molecular_function;nucleus;protein binding;transcriptional repressor complex
L2-955078_1.1.1	rs180799523	+	T	0.0009	3216	3pUTR	SKI	ENST00000378536_rs180799523_T_0	MIMAT0000063_let-7b	3238-3256	-21	-8.684	0.428	0.539	0.461	seedless	6	UCC U	UC CACAACCU CU UCUC	GG GUGUUGGA GA GGAG	UU U U U U	cell differentiation;cytoplasm;DNA binding;embryonic limb morphogenesis;molecular_function;nucleus;protein binding;transcriptional repressor complex
L2HS-196715_6.1.0	rs143569735	-	C	NA	505	CDS	C5orf15	ENST00000231512	MIMAT0000063_let-7b	519-534	-22.5	-9.304	0.514	0.307	0.551	seedless	2	U UC U	CC C GCCUACU CCUC	GG G UGGAUGA GGAG	UU U UGU U U	NA
L2HS-196715_6.1.1	rs143569735	-	T	0.0005	505	CDS	C5orf15	ENST00000231512_rs143569735_T_0	MIMAT0000063_let-7b	519-534	-22.5	-6.845	0.533	0.437	0.479	seedless	2	U UC U	CC C GCCUACU CCUC	GG G UGGAUGA GGAG	UU U UGU U U	NA
TAON-3930009-1_1.1.0	rs185103954	-	A	NA	3290	3pUTR	RRBP1	ENST00000360807	MIMAT0000063_let-7b	3299-3324	-23.5	-11.76	0.55	0.794	0.417	seedless	5	C U G CCAG A	AACC ACACAGC UUAU GCC CA	UUGG UGUGUUG GAUG UGG GU	A A	NA
TAON-3930009-1_1.1.1	rs185103954	-	T	0.0005	3290	3pUTR	RRBP1	ENST00000360807_rs185103954_T_0	MIMAT0000063_let-7b	3299-3324	-23.5	-11.95	0.549	0.79	0.412	seedless	5	C U G CCAG A	AACC ACACAGC UUAU GCC CA	UUGG UGUGUUG GAUG UGG GU	A A	NA
L2HS-2919368_1.1.0	rs185055993	+	G	NA	2399	3pUTR	FADS2	ENST00000278840	MIMAT0000063_let-7b	2405-2425	-23.3	-4.016	0.331	0.2	0.253	seedless	3	C AC UG UG G	CCA U AGCCUG ACCUU	GGU G UUGGAU UGGAG	UU UG GA U	NA
L2HS-2919368_1.1.1	rs185055993	+	A	0.0005	2399	3pUTR	FADS2	ENST00000278840_rs185055993_A_0	MIMAT0000063_let-7b	2405-2425	-23.3	-4.176	0.333	0.201	0.255	seedless	3	C AC UG UG G	CCA U AGCCUG ACCUU	GGU G UUGGAU UGGAG	UU UG GA U	NA
L2HS-2919368_1.2.0	rs189380986	+	C	NA	2403	3pUTR	FADS2	ENST00000278840	MIMAT0000063_let-7b	2405-2425	-23.3	-4.016	0.331	0.2	0.253	seedless	3	C AC UG UG G	CCA U AGCCUG ACCUU	GGU G UUGGAU UGGAG	UU UG GA U	NA
L2HS-2919368_1.2.1	rs189380986	+	T	0.0018	2403	3pUTR	FADS2	ENST00000278840_rs189380986_T_0	MIMAT0000063_let-7b	2405-2425	-23.3	-3.927	0.335	0.202	0.254	seedless	3	C AC UG UG G	CCA U AGCCUG ACCUU	GGU G UUGGAU UGGAG	UU UG GA U	NA
0727AHS-319459_5.1.0	rs3808834	-	C	NA	84	5pUTR	RPL12	ENST00000361436	MIMAT0000063_let-7b	86-110	-21.9	-6.349	0.487	0.342	0.469	seedless	4	C C GAAGUUCG C A	ACCAUGC GCC ACC CA	UGGUGUG UGG UGG GU	U U AUGA A	NA
0727AHS-319459_5.1.1	rs3808834	-	T	0.0027	84	5pUTR	RPL12	ENST00000361436_rs3808834_T_0	MIMAT0000063_let-7b	86-110	-21.9	-6.393	0.489	0.342	0.471	seedless	4	C C GAAGUUCG C A	ACCAUGC GCC ACC CA	UGGUGUG UGG UGG GU	U U AUGA A	NA
0727AHS-319459_5.2.0	rs191699919	-	C	NA	79	5pUTR	RPL12	ENST00000361436	MIMAT0000063_let-7b	86-110	-21.9	-6.349	0.487	0.342	0.469	seedless	4	C C GAAGUUCG C A	ACCAUGC GCC ACC CA	UGGUGUG UGG UGG GU	U U AUGA A	NA
0727AHS-319459_5.2.1	rs191699919	-	T	0.0009	79	5pUTR	RPL12	ENST00000361436_rs191699919_T_0	MIMAT0000063_let-7b	86-110	-21.9	-6.004	0.484	0.342	0.473	seedless	4	C C GAAGUUCG C A	ACCAUGC GCC ACC CA	UGGUGUG UGG UGG GU	U U AUGA A	NA
L2HS-1380592_2.1.0	rs28372859	-	A	NA	665	CDS	ITGB5	ENST00000296181	MIMAT0000063_let-7b	666-689	-23.6	4.706	0.202	0.43	0.278	seedless	5	A UU A AGGU C	GACCAC C CC GCUAC UCG	UUGGUG G GG UGAUG AGU	U UU A G	NA
L2HS-1380592_2.1.1	rs28372859	-	T	0	665	CDS	ITGB5	ENST00000296181_rs28372859_T_0	MIMAT0000063_let-7b	666-689	-23.6	5.903	0.182	0.438	0.279	seedless	5	A UU A AGGU C	GACCAC C CC GCUAC UCG	UUGGUG G GG UGAUG AGU	U UU A G	NA
L2HS-1380592_2.2.0	rs202198223	-	C	NA	657	CDS	ITGB5	ENST00000296181	MIMAT0000063_let-7b	666-689	-23.6	4.706	0.202	0.43	0.278	seedless	5	A UU A AGGU C	GACCAC C CC GCUAC UCG	UUGGUG G GG UGAUG AGU	U UU A G	NA
L2HS-1380592_2.2.1	rs202198223	-	T	0.0009	657	CDS	ITGB5	ENST00000296181_rs202198223_T_0	MIMAT0000063_let-7b	666-689	-23.6	8.309	0.146	0.434	0.271	seedless	5	A UU A AGGU C	GACCAC C CC GCUAC UCG	UUGGUG G GG UGAUG AGU	U UU A G	NA
L2HS-2904592_1.1.0	rs2304764	-	A	NA	508	CDS	KIAA1429	ENST00000297591	MIMAT0000063_let-7b	514-534	-22.3	-6.837	0.469	0.432	0.619	seedless	5	C CUCCC A A	ACCAC CAGCC AC ACC	UGGUG GUUGG UG UGG	U U A A AGU	NA
L2HS-2904592_1.1.1	rs2304764	-	C	0.38	508	CDS	KIAA1429	ENST00000297591_rs2304764_C_0	MIMAT0000063_let-7b	514-534	-22.3	-5.64	0.445	0.458	0.623	seedless	5	C CUCCC A A	ACCAC CAGCC AC ACC	UGGUG GUUGG UG UGG	U U A A AGU	NA
A12-1593145_1.1.0	rs200212638	-	A	NA	1674	CDS	L3MBTL4	ENST00000284898	MIMAT0000063_let-7b	1685-1706	-23.3	-7.619	0.356	0.447	0.256	7mer-A1	2	G AG A G C	AGC GCGCAGC G UGCUUCA	UUG UGUGUUG U AUGGAGU	G GA G	NA
A12-1593145_1.1.1	rs200212638	-	G	0.0005	1674	CDS	L3MBTL4	ENST00000284898_rs200212638_G_0	MIMAT0000063_let-7b	1685-1706	-23.3	-6.586	0.343	0.447	0.23	7mer-A1	2	G AG A G C	AGC GCGCAGC G UGCUUCA	UUG UGUGUUG U AUGGAGU	G GA G	NA
L2HS-1333052_2.1.0	rs186526524	-	C	NA	1414	CDS	HARS	ENST00000504156	MIMAT0000063_let-7b	1417-1431	-22.2	-3.39	0.227	0.316	0.46	seedless	4	G	ACCA UCUGCU CCUCA	UGGU GGAUGA GGAGU	U GUGUU U	NA
L2HS-1333052_2.1.1	rs186526524	-	T	0.0005	1414	CDS	HARS	ENST00000504156_rs186526524_T_0	MIMAT0000063_let-7b	1417-1431	-22.2	-5.96	0.322	0.341	0.421	seedless	4	G	ACCA UCUGCU CCUCA	UGGU GGAUGA GGAGU	U GUGUU U	NA
0727A-1096624_1.1.0	rs141796802	-	C	NA	5075	3pUTR	DENND4B	ENST00000361217	MIMAT0000063_let-7b	5078-5100	-23.1	-15.879	0.595	0.38	0.333	seedless	4	CCAGU UG U	CAC CAACCUAC U UUCG	GUG GUUGGAUG A GAGU	UUG U UG	NA
0727A-1096624_1.1.1	rs141796802	-	T	0.0014	5075	3pUTR	DENND4B	ENST00000361217_rs141796802_T_0	MIMAT0000063_let-7b	5078-5100	-23.1	-10.015	0.504	0.461	0.345	seedless	4	CCAGU UG U	CAC CAACCUAC U UUCG	GUG GUUGGAUG A GAGU	UUG U UG	NA
0727A-1096624_1.2.0	rs193197336	-	C	NA	5071	3pUTR	DENND4B	ENST00000361217	MIMAT0000063_let-7b	5078-5100	-23.1	-15.879	0.595	0.38	0.333	seedless	4	CCAGU UG U	CAC CAACCUAC U UUCG	GUG GUUGGAUG A GAGU	UUG U UG	NA
0727A-1096624_1.2.1	rs193197336	-	T	0.0009	5071	3pUTR	DENND4B	ENST00000361217_rs193197336_T_0	MIMAT0000063_let-7b	5078-5100	-23.1	-17.165	0.614	0.397	0.213	seedless	4	CCAGU UG U	CAC CAACCUAC U UUCG	GUG GUUGGAUG A GAGU	UUG U UG	NA
TAON-3929977-1_1.1.0	rs191600248	+	A	NA	1766	CDS	RIOK3	ENST00000339486	MIMAT0000063_let-7b	1769-1779	-21.2	-16.047	0.643	0.38	0.213	seedless	1	A A	AGCCUACUAUC	UUGGAUGAUGG	UUGGUGUG AGU	NA
TAON-3929977-1_1.1.1	rs191600248	+	G	0.0009	1766	CDS	RIOK3	ENST00000339486_rs191600248_G_0	MIMAT0000063_let-7b	1769-1779	-21.2	-15.787	0.635	0.381	0.211	seedless	1	A A	AGCCUACUAUC	UUGGAUGAUGG	UUGGUGUG AGU	NA
L2HS-1131831_2.1.0	rs80017192	+	G	NA	1089	CDS	PLK1	ENST00000300093	MIMAT0000063_let-7b	1112-1132	-22.2	-7.633	0.375	0.374	0.529	seedless	4	GGAA C C	CCA GCAACC GC CCUCA	GGU UGUUGG UG GGAGU	UU G A AU	ATP binding;cell proliferation;centrosome;mitosis;nucleotide binding;nucleus;protein amino acid phosphorylation;protein binding;protein serine/threonine kinase activity;regulation of progression through cell cycle;transferase activity
L2HS-1131831_2.1.1	rs80017192	+	A	0.0005	1089	CDS	PLK1	ENST00000300093_rs80017192_A_0	MIMAT0000063_let-7b	1112-1132	-22.2	-11.134	0.428	0.423	0.531	seedless	4	GGAA C C	CCA GCAACC GC CCUCA	GGU UGUUGG UG GGAGU	UU G A AU	ATP binding;cell proliferation;centrosome;mitosis;nucleotide binding;nucleus;protein amino acid phosphorylation;protein binding;protein serine/threonine kinase activity;regulation of progression through cell cycle;transferase activity
L2HS-1131831_2.2.0	rs146042616	+	G	NA	1103	CDS	PLK1	ENST00000300093	MIMAT0000063_let-7b	1112-1132	-22.2	-7.633	0.375	0.374	0.529	seedless	4	GGAA C C	CCA GCAACC GC CCUCA	GGU UGUUGG UG GGAGU	UU G A AU	ATP binding;cell proliferation;centrosome;mitosis;nucleotide binding;nucleus;protein amino acid phosphorylation;protein binding;protein serine/threonine kinase activity;regulation of progression through cell cycle;transferase activity
L2HS-1131831_2.2.1	rs146042616	+	A	0.0005	1103	CDS	PLK1	ENST00000300093_rs146042616_A_0	MIMAT0000063_let-7b	1112-1132	-22.2	-7.627	0.378	0.374	0.529	seedless	4	GGAA C C	CCA GCAACC GC CCUCA	GGU UGUUGG UG GGAGU	UU G A AU	ATP binding;cell proliferation;centrosome;mitosis;nucleotide binding;nucleus;protein amino acid phosphorylation;protein binding;protein serine/threonine kinase activity;regulation of progression through cell cycle;transferase activity
L2HS-2333888_1.1.0	rs2230147	+	G	NA	2310	CDS	UBA1	ENST00000377351	MIMAT0000063_let-7b	2335-2351	-22	-12.891	0.715	0.326	0.542	seedless	6	U C U	CCACAC CC GCU ACCUU	GGUGUG GG UGA UGGAG	UU UU A U	NA
L2HS-2333888_1.1.1	rs2230147	+	A	0.09	2310	CDS	UBA1	ENST00000377351_rs2230147_A_0	MIMAT0000063_let-7b	2335-2351	-22	-12.887	0.72	0.322	0.547	seedless	6	U C U	CCACAC CC GCU ACCUU	GGUGUG GG UGA UGGAG	UU UU A U	NA
L2HS-327961_4.1.0	rs187787029	+	G	NA	6112	3pUTR	ZNF507	ENST00000311921	MIMAT0000063_let-7b	6134-6149	-21.2	-4.733	0.509	0.286	0.265	seedless	3	A GAA U	CAC CGACC GCCUU	GUG GUUGG UGGAG	UUG U AUGA U	NA
L2HS-327961_4.1.1	rs187787029	+	A	0.0009	6112	3pUTR	ZNF507	ENST00000311921_rs187787029_A_0	MIMAT0000063_let-7b	6134-6149	-21.2	-4.982	0.469	0.361	0.261	seedless	3	A GAA U	CAC CGACC GCCUU	GUG GUUGG UGGAG	UUG U AUGA U	NA
L2HS-179732_7.1.0	rs201260042	-	A	NA	881	3pUTR	YWHAE	ENST00000264335	MIMAT0000063_let-7b	889-910	-20.4	-5.081	0.701	0.334	0.36	seedless	5	A CUC CC C	AACCAU UGACC AC CCUC	UUGGUG GUUGG UG GGAG	U A AU U	enzyme binding;intracellular signaling cascade;protein domain specific binding;protein targeting
L2HS-179732_7.1.1	rs201260042	-	C	0.0005	881	3pUTR	YWHAE	ENST00000264335_rs201260042_C_0	MIMAT0000063_let-7b	889-910	-20.4	-4.386	0.585	0.361	0.601	seedless	5	A CUC CC C	AACCAU UGACC AC CCUC	UUGGUG GUUGG UG GGAG	U A AU U	enzyme binding;intracellular signaling cascade;protein domain specific binding;protein targeting
L2HS-2456448_1.1.0	rs148658340	-	G	NA	1169	CDS	PPP1R12C	ENST00000263433	MIMAT0000063_let-7b	1170-1190	-22.3	8.607	0.355	0.326	0.341	seedless	6	G CC AGA G	AACCAC CCUGC ACC CA	UUGGUG GGAUG UGG GU	UGUU A A	NA
L2HS-2456448_1.1.1	rs148658340	-	A	0	1169	CDS	PPP1R12C	ENST00000263433_rs148658340_A_0	MIMAT0000063_let-7b	1170-1190	-22.3	7.337	0.362	0.34	0.369	seedless	6	G CC AGA G	AACCAC CCUGC ACC CA	UUGGUG GGAUG UGG GU	UGUU A A	NA
L2-1826906_1.1.0	rs200907250	+	C	NA	3562	CDS	KIF1C	ENST00000320785	MIMAT0000063_let-7b	3572-3592	-23.1	4.706	0.32	0.307	0.447	seedless	2	C CC G CC C	GGCC CA GGCC GCUACC	UUGG GU UUGG UGAUGG	U G A AGU	NA
L2-1826906_1.1.1	rs200907250	+	A	0.0005	3562	CDS	KIF1C	ENST00000320785_rs200907250_A_0	MIMAT0000063_let-7b	3572-3592	-23.1	-1.621	0.398	0.374	0.53	seedless	2	C CC G CC C	GGCC CA GGCC GCUACC	UUGG GU UUGG UGAUGG	U G A AGU	NA
L2HS-1164518_2.1.0	rs190514739	+	T	NA	735	CDS	STIP1	ENST00000305218	MIMAT0000063_let-7b	741-760	-20.7	-3.121	0.414	0.569	0.493	seedless	3	C UC C CC C	ACC CAC ACC AC CCUC	UGG GUG UGG UG GGAG	U U U A AU U	NA
L2HS-1164518_2.1.1	rs190514739	+	C	0.0005	735	CDS	STIP1	ENST00000305218_rs190514739_C_0	MIMAT0000063_let-7b	741-760	-20.7	-2.069	0.359	0.619	0.496	seedless	3	C UC C CC C	ACC CAC ACC AC CCUC	UGG GUG UGG UG GGAG	U U U A AU U	NA
L2HS-3360800_1.1.0	rs188602460	-	C	NA	1368	3pUTR	AP3M1	ENST00000425908	MIMAT0000063_let-7b	1379-1406	-21.8	-4.152	0.349	0.476	0.498	seedless	4	ACAAAGUUA G	AGCUACAC ACC GCUA CUUA	UUGGUGUG UGG UGAU GAGU	U A G	NA
L2HS-3360800_1.1.1	rs188602460	-	T	0.0018	1368	3pUTR	AP3M1	ENST00000425908_rs188602460_T_0	MIMAT0000063_let-7b	1379-1406	-21.8	-5.126	0.364	0.484	0.52	seedless	4	ACAAAGUUA G	AGCUACAC ACC GCUA CUUA	UUGGUGUG UGG UGAU GAGU	U A G	NA
L2HS-3019507_1.1.0	rs183074050	+	A	NA	1444	3pUTR	RNF115	ENST00000369291	MIMAT0000063_let-7b	1468-1481	-20.9	-5.364	0.363	0.407	0.458	seedless	4	C C	CAACCU CUACC CA	GUUGGA GAUGG GU	UUGGUGU U A	NA
L2HS-3019507_1.1.1	rs183074050	+	G	0.0005	1444	3pUTR	RNF115	ENST00000369291_rs183074050_G_0	MIMAT0000063_let-7b	1468-1481	-20.9	-4.687	0.342	0.377	0.462	seedless	4	C C	CAACCU CUACC CA	GUUGGA GAUGG GU	UUGGUGU U A	NA
L2HS-3806163_1.2.0	rs182819573	+	C	NA	2210	CDS	ABL1	ENST00000318560	MIMAT0000063_let-7b	2217-2243	-21.7	3.935	0.446	0.529	0.333	seedless	4	C CCUCCCAA A C	AACC ACGCAGC GCU CCUU	UUGG UGUGUUG UGA GGAG	GA U U	actin cytoskeleton organization and biogenesis;ATP binding;biological_process;cell adhesion;cellular_component;cytoplasm;cytoskeleton;DNA binding;DNA damage response, signal transduction resulting in induction of apoptosis;intracellular signaling cascade;magnesium ion binding;manganese ion binding;mismatch repair;molecular_function;nucleotide binding;nucleus;peptidyl-tyrosine phosphorylation;prot…
L2HS-3806163_1.2.1	rs182819573	+	T	0.0009	2210	CDS	ABL1	ENST00000318560_rs182819573_T_0	MIMAT0000063_let-7b	2217-2243	-21.7	3.389	0.442	0.585	0.343	seedless	4	C CCUCCCAA A C	AACC ACGCAGC GCU CCUU	UUGG UGUGUUG UGA GGAG	GA U U	actin cytoskeleton organization and biogenesis;ATP binding;biological_process;cell adhesion;cellular_component;cytoplasm;cytoskeleton;DNA binding;DNA damage response, signal transduction resulting in induction of apoptosis;intracellular signaling cascade;magnesium ion binding;manganese ion binding;mismatch repair;molecular_function;nucleotide binding;nucleus;peptidyl-tyrosine phosphorylation;prot…
L1HS-242466_4.1.0	rs4801859	+	A	NA	4687	3pUTR	ACTN4	ENST00000252699	MIMAT0000063_let-7b	4706-4726	-21.3	-6.61	0.495	0.289	0.164	seedless	5	G C AACU C U	UCACAC CC CUGCC CA	GGUGUG GG GAUGG GU	UU UU AU A	NA
L1HS-242466_4.1.1	rs4801859	+	T	0.22	4687	3pUTR	ACTN4	ENST00000252699_rs4801859_T_0	MIMAT0000063_let-7b	4706-4726	-21.3	-5.406	0.459	0.265	0.174	seedless	5	G C AACU C U	UCACAC CC CUGCC CA	GGUGUG GG GAUGG GU	UU UU AU A	NA
L2-543289_2.1.0	rs185838383	+	C	NA	1619	CDS	HIF1A	ENST00000337138	MIMAT0000063_let-7b	1628-1653	-23.4	-5.48	0.422	0.321	0.492	seedless	3	C UG AAC AAA C A	ACCGC A GCC GC ACUUCG	UGGUG U UGG UG UGGAGU	U UG A A	histone acetyltransferase binding;homeostatic process;nucleus;positive regulation of transcription;protein binding;protein heterodimerization activity;regulation of transcription, DNA-dependent;response to hypoxia;RNA polymerase II transcription factor activity, enhancer binding;signal transducer activity;signal transduction
L2-543289_2.1.1	rs185838383	+	T	0.0005	1619	CDS	HIF1A	ENST00000337138_rs185838383_T_0	MIMAT0000063_let-7b	1628-1653	-23.4	-6.82	0.459	0.437	0.46	seedless	3	C UG AAC AAA C A	ACCGC A GCC GC ACUUCG	UGGUG U UGG UG UGGAGU	U UG A A	histone acetyltransferase binding;homeostatic process;nucleus;positive regulation of transcription;protein binding;protein heterodimerization activity;regulation of transcription, DNA-dependent;response to hypoxia;RNA polymerase II transcription factor activity, enhancer binding;signal transducer activity;signal transduction
L2HS-271186_5.1.0	rs201617713	+	G	NA	596	CDS	MMACHC	ENST00000372082	MIMAT0000063_let-7b	599-620	-21.1	-11.419	0.592	0.486	0.407	seedless	4	G UG CC G C A	G CAC CAACC AC GCC CA	U GUG GUUGG UG UGG GU	UG U A A A	NA
L2HS-271186_5.1.1	rs201617713	+	A	0.0005	596	CDS	MMACHC	ENST00000372082_rs201617713_A_0	MIMAT0000063_let-7b	599-620	-21.1	-13.137	0.643	0.511	0.538	seedless	4	G UG CC G C A	G CAC CAACC AC GCC CA	U GUG GUUGG UG UGG GU	UG U A A A	NA
L2HS-3436500_1.1.0	rs202123025	+	G	NA	4820	CDS	NCAPD2	ENST00000315579	MIMAT0000063_let-7b	4821-4842	-22.7	-6.17	0.404	0.511	0.498	seedless	2	G C G CG G	AGCC CGC C UACUACC UCG	UUGG GUG G AUGAUGG AGU	U UU G	NA
L2HS-3436500_1.1.1	rs202123025	+	C	0.0005	4820	CDS	NCAPD2	ENST00000315579_rs202123025_C_0	MIMAT0000063_let-7b	4821-4842	-22.7	-10.454	0.439	0.528	0.514	seedless	2	G C G CG G	AGCC CGC C UACUACC UCG	UUGG GUG G AUGAUGG AGU	U UU G	NA
L1-871669_1.1.0	rs199505485	-	T	NA	908	CDS	MAB21L1	ENST00000379919	MIMAT0000063_let-7b	919-926	-18.2	-9.343	0.366	0.429	0.356	7mer-m8	0	G U	GCUACCUC	UGAUGGAG	UUGGUGUGUUGGA U	NA
L1-871669_1.1.1	rs199505485	-	A	0.0005	908	CDS	MAB21L1	ENST00000379919_rs199505485_A_0	MIMAT0000063_let-7b	919-926	-18.2	-10.678	0.404	0.497	0.33	7mer-m8	0	G U	GCUACCUC	UGAUGGAG	UUGGUGUGUUGGA U	NA
L2HS-2862710_1.1.0	rs200098854	-	G	NA	2012	CDS	ZNF629	ENST00000262525	MIMAT0000063_let-7b	2037-2069	-18.9	-2.163	0.522	0.255	0.535	seedless	4	A UCCUCAGU CCCAAG C U	AACC UACGAUC GCU CCUU	UUGG GUGUUGG UGA GGAG	U A U U	NA
L2HS-2862710_1.1.1	rs200098854	-	A	0.0009	2012	CDS	ZNF629	ENST00000262525_rs200098854_A_0	MIMAT0000063_let-7b	2037-2069	-18.9	-2.775	0.529	0.268	0.533	seedless	4	A UCCUCAGU CCCAAG C U	AACC UACGAUC GCU CCUU	UUGG GUGUUGG UGA GGAG	U A U U	NA
L2-2046479_1.1.0	rs35942025	-	G	NA	1325	CDS	ENTPD4	ENST00000358689	MIMAT0000063_let-7b	1332-1348	-20.9	1.626	0.24	0.621	0.468	seedless	3	G C U C A	GACC C GCCUAC CCU	UUGG G UGGAUG GGA	U UGU AU GU	NA
L2-2046479_1.1.1	rs35942025	-	A	0.01	1325	CDS	ENTPD4	ENST00000358689_rs35942025_A_0	MIMAT0000063_let-7b	1332-1348	-20.9	1.076	0.252	0.641	0.459	seedless	3	G C U C A	GACC C GCCUAC CCU	UUGG G UGGAUG GGA	U UGU AU GU	NA
L2HS-372217_4.1.0	rs146324797	-	G	NA	3324	3pUTR	ZNF841	ENST00000426391	MIMAT0000063_let-7b	3339-3359	-19.2	-4.309	0.343	0.644	0.238	seedless	3	G CUC UG G	AAU GCAC CCU CU UUU	UUG UGUG GGA GA GAG	G UU U UG U	NA
L2HS-372217_4.1.1	rs146324797	-	A	0.0027	3324	3pUTR	ZNF841	ENST00000426391_rs146324797_A_0	MIMAT0000063_let-7b	3339-3359	-19.2	-5.55	0.328	0.648	0.24	seedless	3	G CUC UG G	AAU GCAC CCU CU UUU	UUG UGUG GGA GA GAG	G UU U UG U	NA
L2HS-372217_4.2.0	rs189064698	-	C	NA	3317	3pUTR	ZNF841	ENST00000426391	MIMAT0000063_let-7b	3339-3359	-19.2	-4.309	0.343	0.644	0.238	seedless	3	G CUC UG G	AAU GCAC CCU CU UUU	UUG UGUG GGA GA GAG	G UU U UG U	NA
L2HS-372217_4.2.1	rs189064698	-	T	0.0005	3317	3pUTR	ZNF841	ENST00000426391_rs189064698_T_0	MIMAT0000063_let-7b	3339-3359	-19.2	-4.589	0.324	0.611	0.239	seedless	3	G CUC UG G	AAU GCAC CCU CU UUU	UUG UGUG GGA GA GAG	G UU U UG U	NA
0727A-440057_2.1.0	rs11546905	-	G	NA	1600	3pUTR	ACTB	ENST00000331789	MIMAT0000063_let-7b	1618-1633	-18.9	-2.575	0.316	0.311	0.415	seedless	4	A C U	AGCCAC CC ACU UCUC	UUGGUG GG UGA GGAG	UGUU A U U	ATP binding;cell motility;cytoplasm;cytoskeleton;cytosol;NuA4 histone acetyltransferase complex;nucleotide binding;protein binding;sensory perception of sound;soluble fraction;structural constituent of cytoskeleton
0727A-440057_2.1.1	rs11546905	-	A	0.02	1600	3pUTR	ACTB	ENST00000331789_rs11546905_A_0	MIMAT0000063_let-7b	1618-1633	-18.9	-2.071	0.312	0.374	0.415	seedless	4	A C U	AGCCAC CC ACU UCUC	UUGGUG GG UGA GGAG	UGUU A U U	ATP binding;cell motility;cytoplasm;cytoskeleton;cytosol;NuA4 histone acetyltransferase complex;nucleotide binding;protein binding;sensory perception of sound;soluble fraction;structural constituent of cytoskeleton
0727A-440057_2.2.0	rs182601851	-	C	NA	1594	3pUTR	ACTB	ENST00000331789	MIMAT0000063_let-7b	1618-1633	-18.9	-2.575	0.316	0.311	0.415	seedless	4	A C U	AGCCAC CC ACU UCUC	UUGGUG GG UGA GGAG	UGUU A U U	ATP binding;cell motility;cytoplasm;cytoskeleton;cytosol;NuA4 histone acetyltransferase complex;nucleotide binding;protein binding;sensory perception of sound;soluble fraction;structural constituent of cytoskeleton
0727A-440057_2.2.1	rs182601851	-	T	0.0005	1594	3pUTR	ACTB	ENST00000331789_rs182601851_T_0	MIMAT0000063_let-7b	1618-1633	-18.9	-2.668	0.315	0.311	0.414	seedless	4	A C U	AGCCAC CC ACU UCUC	UUGGUG GG UGA GGAG	UGUU A U U	ATP binding;cell motility;cytoplasm;cytoskeleton;cytosol;NuA4 histone acetyltransferase complex;nucleotide binding;protein binding;sensory perception of sound;soluble fraction;structural constituent of cytoskeleton
L1-963269_1.1.0	rs200489584	+	A	NA	531	CDS	MRPS11	ENST00000325844	MIMAT0000063_let-7b	547-574	-19.9	-7.026	0.543	0.765	0.449	seedless	6	A AUCCAGGUAGUC G A	CACACAG UCUGCUA U	GUGUGUU GGAUGAU G	UUG G AGU	DNA damage response, detection of DNA damage;intracellular;mitochondrial small ribosomal subunit;mitochondrion;peptide biosynthetic process;ribosome;structural constituent of ribosome;translation
L1-963269_1.1.1	rs200489584	+	G	0.0005	531	CDS	MRPS11	ENST00000325844_rs200489584_G_0	MIMAT0000063_let-7b	547-574	-19.9	-5.529	0.519	0.676	0.452	seedless	6	A AUCCAGGUAGUC G A	CACACAG UCUGCUA U	GUGUGUU GGAUGAU G	UUG G AGU	DNA damage response, detection of DNA damage;intracellular;mitochondrial small ribosomal subunit;mitochondrion;peptide biosynthetic process;ribosome;structural constituent of ribosome;translation
L2HS-658802_3.1.0	rs78842325	+	T	NA	3113	3pUTR	DDX20	ENST00000369702	MIMAT0000063_let-7b	3121-3133	-18.7	-7.501	0.426	0.152	0.291	seedless	5	U U	ACCAC C ACUUACU	UGGUG G UGGAUGA	U U U UGGAGU	NA
L2HS-658802_3.1.1	rs78842325	+	C	0.0014	3113	3pUTR	DDX20	ENST00000369702_rs78842325_C_0	MIMAT0000063_let-7b	3121-3133	-18.7	-7.555	0.426	0.152	0.291	seedless	5	U U	ACCAC C ACUUACU	UGGUG G UGGAUGA	U U U UGGAGU	NA
L2HS-1326621_2.1.0	rs117619833	+	C	NA	3721	CDS	PPRC1	ENST00000278070	MIMAT0000063_let-7b	3744-3771	-20	18.672	0.176	0.277	0.442	seedless	4	C GUUAUGGAA CCUG G	CCAC CA GCC GCUGCU	GGUG GU UGG UGAUGG	UU U A AGU	NA
L2HS-1326621_2.1.1	rs117619833	+	A	0.0009	3721	CDS	PPRC1	ENST00000278070_rs117619833_A_0	MIMAT0000063_let-7b	3744-3771	-20	18.29	0.171	0.333	0.436	seedless	4	C GUUAUGGAA CCUG G	CCAC CA GCC GCUGCU	GGUG GU UGG UGAUGG	UU U A AGU	NA
0727A-1130112_1.1.0	rs115266882	-	G	NA	1511	CDS	SLC25A13	ENST00000265631	MIMAT0000063_let-7b	1524-1549	-19.8	-0.791	0.427	0.368	0.294	seedless	5	C UG U CGAGUC G U G	ACCAC G CCU A UGC CU	UGGUG U GGA U AUG GA	U UG U G GU	NA
0727A-1130112_1.1.1	rs115266882	-	A	0.01	1511	CDS	SLC25A13	ENST00000265631_rs115266882_A_0	MIMAT0000063_let-7b	1524-1549	-19.8	-0.356	0.423	0.344	0.266	seedless	5	C UG U CGAGUC G U G	ACCAC G CCU A UGC CU	UGGUG U GGA U AUG GA	U UG U G GU	NA
TAON-650475-1_2.1.0	rs201543615	-	G	NA	664	CDS	HIST1H1C	ENST00000343677	MIMAT0000063_let-7b	687-709	-17.8	-2.774	0.551	0.358	0.558	seedless	2	A UCUAAA A	CG ACG CCUACU ACC CA	GU UGU GGAUGA UGG GU	UUG G U A	NA
TAON-650475-1_2.1.1	rs201543615	-	A	0.0023	664	CDS	HIST1H1C	ENST00000343677_rs201543615_A_0	MIMAT0000063_let-7b	687-709	-17.8	-2.396	0.556	0.357	0.565	seedless	2	A UCUAAA A	CG ACG CCUACU ACC CA	GU UGU GGAUGA UGG GU	UUG G U A	NA
0727AHS-227064_7.1.0	rs145638690	-	G	NA	1172	CDS	EEF2	ENST00000309311	MIMAT0000063_let-7b	1183-1198	-20.5	-1.681	0.316	0.277	0.396	seedless	3	U U GA G	ACCGC GC GCU CCU	UGGUG UG UGA GGA	U UGU GA U GU	NA
0727AHS-227064_7.1.1	rs145638690	-	A	0.0005	1172	CDS	EEF2	ENST00000309311_rs145638690_A_0	MIMAT0000063_let-7b	1183-1198	-20.5	-0.24	0.292	0.402	0.385	seedless	3	U U GA G	ACCGC GC GCU CCU	UGGUG UG UGA GGA	U UGU GA U GU	NA
L1HS-720720_2.1.0	rs186784426	+	G	NA	1240	3pUTR	C1orf144	ENST00000401089	MIMAT0000063_let-7b	1243-1270	-20.3	18.629	0.25	0.244	0.35	seedless	4	G UG GGAGGGUGC CC	AGCC G CAACC ACCUC	UUGG U GUUGG UGGAG	UG AUGA U	NA
L1HS-720720_2.1.1	rs186784426	+	A	0.0009	1240	3pUTR	C1orf144	ENST00000401089_rs186784426_A_0	MIMAT0000063_let-7b	1243-1270	-20.3	20.639	0.232	0.266	0.374	seedless	4	G UG GGAGGGUGC CC	AGCC G CAACC ACCUC	UUGG U GUUGG UGGAG	UG AUGA U	NA
L2HS-1356622_2.1.0	rs10085672	+	A	NA	322	5pUTR	ABP1	ENST00000487631	MIMAT0000063_let-7b	337-358	-18.2	1.882	0.373	0.368	0.378	seedless	3	C UGCU CCU GA G	ACC CAU GCCUA GC	UGG GUG UGGAU UG	U U U GA GAGU	NA
L2HS-1356622_2.1.1	rs10085672	+	G	0.45	322	5pUTR	ABP1	ENST00000487631_rs10085672_G_0	MIMAT0000063_let-7b	337-358	-18.2	-4.96	0.489	0.415	0.48	seedless	3	C UGCU CCU GA G	ACC CAU GCCUA GC	UGG GUG UGGAU UG	U U U GA GAGU	NA
L2HS-1248113_2.1.0	rs191687874	-	C	NA	695	CDS	IGSF8	ENST00000368086	MIMAT0000063_let-7b	715-729	-19.6	11.306	0.266	0.221	0.314	seedless	4	A C	GGCC C CAACCU C ACC	UUGG G GUUGGA G UGG	U U U A AGU	NA
L2HS-1248113_2.1.1	rs191687874	-	G	0.0014	695	CDS	IGSF8	ENST00000368086_rs191687874_G_0	MIMAT0000063_let-7b	715-729	-19.6	11.123	0.267	0.206	0.31	seedless	4	A C	GGCC C CAACCU C ACC	UUGG G GUUGGA G UGG	U U U A AGU	NA
L2HS-1248113_2.2.0	rs201995422	-	C	NA	693	CDS	IGSF8	ENST00000368086	MIMAT0000063_let-7b	715-729	-19.6	11.306	0.266	0.221	0.314	seedless	4	A C	GGCC C CAACCU C ACC	UUGG G GUUGGA G UGG	U U U A AGU	NA
L2HS-1248113_2.2.1	rs201995422	-	G	0.0005	693	CDS	IGSF8	ENST00000368086_rs201995422_G_0	MIMAT0000063_let-7b	715-729	-19.6	11.294	0.268	0.176	0.312	seedless	4	A C	GGCC C CAACCU C ACC	UUGG G GUUGGA G UGG	U U U A AGU	NA
L2-779406_1.1.0	rs190155453	-	G	NA	6306	3pUTR	PLXNB2	ENST00000449103	MIMAT0000063_let-7b	6318-6350	-20.9	4.461	0.356	0.289	0.557	seedless	5	A C C CCUUUUUGUAAAU UG U	GACCAC C ACC CU UUCA	UUGGUG G UGG GA GAGU	U U AU UG	NA
L2-779406_1.1.1	rs190155453	-	C	0.0014	6306	3pUTR	PLXNB2	ENST00000449103_rs190155453_C_0	MIMAT0000063_let-7b	6318-6350	-20.9	4.487	0.444	0.322	0.562	seedless	5	A C C CCUUUUUGUAAAU UG U	GACCAC C ACC CU UUCA	UUGGUG G UGG GA GAGU	U U AU UG	NA
L2-779406_1.2.0	rs73891204	-	G	NA	6295	3pUTR	PLXNB2	ENST00000449103	MIMAT0000063_let-7b	6318-6350	-20.9	4.461	0.356	0.289	0.557	seedless	5	A C C CCUUUUUGUAAAU UG U	GACCAC C ACC CU UUCA	UUGGUG G UGG GA GAGU	U U AU UG	NA
L2-779406_1.2.1	rs73891204	-	A	0.07	6295	3pUTR	PLXNB2	ENST00000449103_rs73891204_A_0	MIMAT0000063_let-7b	6318-6350	-20.9	4.522	0.356	0.291	0.556	seedless	5	A C C CCUUUUUGUAAAU UG U	GACCAC C ACC CU UUCA	UUGGUG G UGG GA GAGU	U U AU UG	NA
0727A-1093282_1.1.0	rs192220325	-	G	NA	3977	3pUTR	IP6K1	ENST00000448476	MIMAT0000063_let-7b	3992-4008	-18.6	-5.286	0.459	0.425	0.486	seedless	2	C UCU UG A	CC C GGCCUG UGC	GG G UUGGAU AUG	UU U UG G GAGU	NA
0727A-1093282_1.1.1	rs192220325	-	A	0.0018	3977	3pUTR	IP6K1	ENST00000448476_rs192220325_A_0	MIMAT0000063_let-7b	3992-4008	-18.6	-4.603	0.453	0.383	0.489	seedless	2	C UCU UG A	CC C GGCCUG UGC	GG G UUGGAU AUG	UU U UG G GAGU	NA
L2HS-743093_3.1.0	rs139349514	-	T	NA	5268	3pUTR	NPTX1	ENST00000306773	MIMAT0000064_let-7c	5290-5310	-33.4	-20.133	0.484	0.28	0.6	seedless	6	A G C C	AACCAUG GACCUGC ACCUC	UUGGUAU UUGGAUG UGGAG	G A U	NA
L2HS-743093_3.1.1	rs139349514	-	C	0.0009	5268	3pUTR	NPTX1	ENST00000306773_rs139349514_C_0	MIMAT0000064_let-7c	5290-5310	-33.4	-20.047	0.482	0.292	0.59	seedless	6	A G C C	AACCAUG GACCUGC ACCUC	UUGGUAU UUGGAUG UGGAG	G A U	NA
L2HS-1687642_1.1.0	rs146583950	+	G	NA	1414	CDS	FLNB	ENST00000358537	MIMAT0000064_let-7c	1424-1442	-30.1	-12.283	0.294	0.48	0.459	seedless	4	C GC C	CCAUGCAGCCUG CCUCA	GGUAUGUUGGAU GGAGU	UU GAU	NA
L2HS-1687642_1.1.1	rs146583950	+	A	0.0005	1414	CDS	FLNB	ENST00000358537_rs146583950_A_0	MIMAT0000064_let-7c	1424-1442	-30.1	-11.669	0.227	0.517	0.467	seedless	4	C GC C	CCAUGCAGCCUG CCUCA	GGUAUGUUGGAU GGAGU	UU GAU	NA
L2-164435_4.1.0	rs150253971	+	T	NA	392	CDS	CCNB2	ENST00000288207	MIMAT0000064_let-7c	403-421	-26.5	-14.116	0.469	0.767	0.456	7mer-m8	3	C GA U	AACU AACCUACUGCUUC	UUGG UUGGAUGAUGGAG	UAUG U	cell cycle;cell division;microtubule cytoskeleton;mitosis;nucleus;protein binding;regulation of progression through cell cycle
L2-164435_4.1.1	rs150253971	+	A	0.0005	392	CDS	CCNB2	ENST00000288207_rs150253971_A_0	MIMAT0000064_let-7c	403-421	-26.5	-15.36	0.489	0.83	0.449	7mer-m8	3	C GA U	AACU AACCUACUGCUUC	UUGG UUGGAUGAUGGAG	UAUG U	cell cycle;cell division;microtubule cytoskeleton;mitosis;nucleus;protein binding;regulation of progression through cell cycle
L2-164435_4.2.0	rs200529135	+	A	NA	399	CDS	CCNB2	ENST00000288207	MIMAT0000064_let-7c	403-421	-26.5	-14.116	0.469	0.767	0.456	7mer-m8	3	C GA U	AACU AACCUACUGCUUC	UUGG UUGGAUGAUGGAG	UAUG U	cell cycle;cell division;microtubule cytoskeleton;mitosis;nucleus;protein binding;regulation of progression through cell cycle
L2-164435_4.2.1	rs200529135	+	C	0.0005	399	CDS	CCNB2	ENST00000288207_rs200529135_C_0	MIMAT0000064_let-7c	403-421	-26.5	-14.148	0.461	0.761	0.462	7mer-m8	3	C GA U	AACU AACCUACUGCUUC	UUGG UUGGAUGAUGGAG	UAUG U	cell cycle;cell division;microtubule cytoskeleton;mitosis;nucleus;protein binding;regulation of progression through cell cycle
TAON-3929934-1_1.1.0	rs141680671	-	T	NA	949	CDS	FUT10	ENST00000327671	MIMAT0000064_let-7c	954-974	-28.9	-3.883	0.338	0.404	0.435	7mer-m8	5	C GGAC C	ACCAU CAACC CUACCUC	UGGUA GUUGG GAUGGAG	U U AU U	NA
TAON-3929934-1_1.1.1	rs141680671	-	A	0	949	CDS	FUT10	ENST00000327671_rs141680671_A_0	MIMAT0000064_let-7c	954-974	-28.9	-5.272	0.344	0.473	0.432	7mer-m8	5	C GGAC C	ACCAU CAACC CUACCUC	UGGUA GUUGG GAUGGAG	U U AU U	NA
TAON-3929934-1_1.2.0	rs200145592	-	A	NA	940	CDS	FUT10	ENST00000327671	MIMAT0000064_let-7c	954-974	-28.9	-3.883	0.338	0.404	0.435	7mer-m8	5	C GGAC C	ACCAU CAACC CUACCUC	UGGUA GUUGG GAUGGAG	U U AU U	NA
TAON-3929934-1_1.2.1	rs200145592	-	G	0.0005	940	CDS	FUT10	ENST00000327671_rs200145592_G_0	MIMAT0000064_let-7c	954-974	-28.9	-4.028	0.332	0.481	0.436	7mer-m8	5	C GGAC C	ACCAU CAACC CUACCUC	UGGUA GUUGG GAUGGAG	U U AU U	NA
L2-779528_1.1.0	rs142782053	-	C	NA	1132	CDS	GTF3C1	ENST00000356183	MIMAT0000064_let-7c	1144-1166	-26.8	-5.933	0.314	0.416	0.397	seedless	3	U U C A G U	GC CA ACAG CCUAC ACCUCA	UG GU UGUU GGAUG UGGAGU	U A A	NA
L2-779528_1.1.1	rs142782053	-	T	0.0005	1132	CDS	GTF3C1	ENST00000356183_rs142782053_T_0	MIMAT0000064_let-7c	1144-1166	-26.8	-5.29	0.313	0.388	0.389	seedless	3	U U C A G U	GC CA ACAG CCUAC ACCUCA	UG GU UGUU GGAUG UGGAGU	U A A	NA
L2HS-713345_3.1.0	rs116500579	-	A	NA	608	CDS	SMARCC1	ENST00000254480	MIMAT0000064_let-7c	615-637	-27.9	-6.773	0.389	0.459	0.353	8mer	4	U GACC AU U	GACCA CAAC CUACCUCA	UUGGU GUUG GAUGGAGU	AU GAU	chromatin;chromatin assembly or disassembly;chromatin binding;chromatin remodeling;DNA binding;nucleoplasm;nucleus;positive regulation of transcription, DNA-dependent;protein binding;regulation of transcription from RNA polymerase II promoter;SWI/SNF complex;transcription;transcription coactivator activity
L2HS-713345_3.1.1	rs116500579	-	G	0.0027	608	CDS	SMARCC1	ENST00000254480_rs116500579_G_0	MIMAT0000064_let-7c	615-637	-27.9	-7.178	0.399	0.406	0.356	8mer	4	U GACC AU U	GACCA CAAC CUACCUCA	UUGGU GUUG GAUGGAGU	AU GAU	chromatin;chromatin assembly or disassembly;chromatin binding;chromatin remodeling;DNA binding;nucleoplasm;nucleus;positive regulation of transcription, DNA-dependent;protein binding;regulation of transcription from RNA polymerase II promoter;SWI/SNF complex;transcription;transcription coactivator activity
L2HS-646319_3.1.0	rs149484197	-	G	NA	2440	3pUTR	CSNK2A1	ENST00000349736	MIMAT0000064_let-7c	2461-2488	-28.1	-1.406	0.3	0.285	0.591	seedless	4	U C GUGAGAAG G	GCCAU CA ACCUGCU CCUCA	UGGUA GU UGGAUGA GGAGU	U U U	ATP binding;nucleotide binding;nucleus;plasma membrane;protein amino acid phosphorylation;protein kinase CK2 activity;protein N-terminus binding;protein serine/threonine kinase activity;signal transduction;transferase activity;Wnt receptor signaling pathway
L2HS-646319_3.1.1	rs149484197	-	A	0.01	2440	3pUTR	CSNK2A1	ENST00000349736_rs149484197_A_0	MIMAT0000064_let-7c	2461-2488	-28.1	-1.46	0.299	0.3	0.591	seedless	4	U C GUGAGAAG G	GCCAU CA ACCUGCU CCUCA	UGGUA GU UGGAUGA GGAGU	U U U	ATP binding;nucleotide binding;nucleus;plasma membrane;protein amino acid phosphorylation;protein kinase CK2 activity;protein N-terminus binding;protein serine/threonine kinase activity;signal transduction;transferase activity;Wnt receptor signaling pathway
L1-1214980_1.1.0	rs201347795	+	A	NA	452	CDS	UBA52	ENST00000442744	MIMAT0000064_let-7c	466-483	-25.6	-16.599	0.466	0.392	0.486	seedless	5	C GUC A	ACCA ACAACCUGC CC	UGGU UGUUGGAUG GG	U A AU AGU	NA
L1-1214980_1.1.1	rs201347795	+	G	0	452	CDS	UBA52	ENST00000442744_rs201347795_G_0	MIMAT0000064_let-7c	466-483	-25.6	-18.853	0.702	0.424	0.47	seedless	5	C GUC A	ACCA ACAACCUGC CC	UGGU UGUUGGAUG GG	U A AU AGU	NA
L1HS-242467_4.1.0	rs200518765	-	T	NA	903	CDS	MEF2C	ENST00000424173	MIMAT0000064_let-7c	919-935	-27	-25.911	0.784	0.282	0.472	seedless	4	A C A	AACC CAACCUAUUGCC	UUGG GUUGGAUGAUGG	UAU AGU	muscle development;nervous system development;nucleus;regulation of transcription, DNA-dependent;RNA polymerase II transcription factor activity;sequence-specific DNA binding;transcription;transcription coactivator activity;transcription factor activity;transcription from RNA polymerase II promoter
L1HS-242467_4.1.1	rs200518765	-	C	0.0005	903	CDS	MEF2C	ENST00000424173_rs200518765_C_0	MIMAT0000064_let-7c	919-935	-27	-25.465	0.774	0.433	0.474	seedless	4	A C A	AACC CAACCUAUUGCC	UUGG GUUGGAUGAUGG	UAU AGU	muscle development;nervous system development;nucleus;regulation of transcription, DNA-dependent;RNA polymerase II transcription factor activity;sequence-specific DNA binding;transcription;transcription coactivator activity;transcription factor activity;transcription from RNA polymerase II promoter
L2HS-394116_4.1.0	rs118138806	+	A	NA	1983	CDS	FANCI	ENST00000310775	MIMAT0000064_let-7c	2003-2020	-28	-14.161	0.407	0.364	0.405	7mer-m8	4	A U C	AACC GAUCUGCUGCCUC	UUGG UUGGAUGAUGGAG	UAUG U	integral to membrane;membrane;protein binding
L2HS-394116_4.1.1	rs118138806	+	C	0.01	1983	CDS	FANCI	ENST00000310775_rs118138806_C_0	MIMAT0000064_let-7c	2003-2020	-28	-6.106	0.328	0.433	0.462	7mer-m8	4	A U C	AACC GAUCUGCUGCCUC	UUGG UUGGAUGAUGGAG	UAUG U	integral to membrane;membrane;protein binding
L2-2109235_1.1.0	rs79800334	+	C	NA	1608	CDS	PPAN-P2RY11	ENST00000393796	MIMAT0000064_let-7c	1630-1648	-26.3	-5.186	0.241	0.344	0.244	offset-6mer	4	U G G	AGCC CAACC GCUACCU G	UUGG GUUGG UGAUGGA U	UAU A G	NA
L2-2109235_1.1.1	rs79800334	+	T	0.01	1608	CDS	PPAN-P2RY11	ENST00000393796_rs79800334_T_0	MIMAT0000064_let-7c	1630-1648	-26.3	-5.179	0.239	0.339	0.243	offset-6mer	4	U G G	AGCC CAACC GCUACCU G	UUGG GUUGG UGAUGGA U	UAU A G	NA
0727AHS-388832_4.1.0	rs139284844	+	T	NA	3627	3pUTR	HMGA2	ENST00000403681	MIMAT0000064_let-7c	3647-3668	-24.8	-21.25	0.74	0.497	0.604	7mer-m8	3	C AA CA U	AAUCA ACA CUACUACCUC	UUGGU UGU GAUGAUGGAG	A UG U	AT DNA binding;chromatin;chromosome;chromosome organization and biogenesis (sensu Eukaryota);DNA binding;establishment and/or maintenance of chromatin architecture;multicellular organismal development;nucleus;protein binding;regulation of transcription, DNA-dependent;transcription
0727AHS-388832_4.1.1	rs139284844	+	C	0.0005	3627	3pUTR	HMGA2	ENST00000403681_rs139284844_C_0	MIMAT0000064_let-7c	3647-3668	-24.8	-20.543	0.728	0.555	0.584	7mer-m8	3	C AA CA U	AAUCA ACA CUACUACCUC	UUGGU UGU GAUGAUGGAG	A UG U	AT DNA binding;chromatin;chromosome;chromosome organization and biogenesis (sensu Eukaryota);DNA binding;establishment and/or maintenance of chromatin architecture;multicellular organismal development;nucleus;protein binding;regulation of transcription, DNA-dependent;transcription
L2HS-393974_4.1.0	rs201479457	+	C	NA	8355	CDS	BPTF	ENST00000306378	MIMAT0000064_let-7c	8379-8400	-24.5	-16.837	0.626	0.495	0.386	8mer	2	A AA AUC A	GA AUG UCUACUACCUCA	UU UAU GGAUGAUGGAGU	GG GUU	NA
L2HS-393974_4.1.1	rs201479457	+	T	0.0005	8355	CDS	BPTF	ENST00000306378_rs201479457_T_0	MIMAT0000064_let-7c	8379-8400	-24.5	-17.577	0.641	0.58	0.416	8mer	2	A AA AUC A	GA AUG UCUACUACCUCA	UU UAU GGAUGAUGGAGU	GG GUU	NA
L2HS-393974_4.2.0	rs200645527	+	A	NA	8375	CDS	BPTF	ENST00000306378	MIMAT0000064_let-7c	8379-8400	-24.5	-16.837	0.626	0.495	0.386	8mer	2	A AA AUC A	GA AUG UCUACUACCUCA	UU UAU GGAUGAUGGAGU	GG GUU	NA
L2HS-393974_4.2.1	rs200645527	+	C	0	8375	CDS	BPTF	ENST00000306378_rs200645527_C_0	MIMAT0000064_let-7c	8379-8400	-24.5	-16.906	0.62	0.488	0.39	8mer	2	A AA AUC A	GA AUG UCUACUACCUCA	UU UAU GGAUGAUGGAGU	GG GUU	NA
L2HS-1687722_1.1.0	rs140895987	+	T	NA	602	CDS	NUPL1	ENST00000381736	MIMAT0000064_let-7c	625-640	-24.1	-8.63	0.47	0.389	0.375	8mer	2	U G	UAU ACCU CUACCUCA	AUG UGGA GAUGGAGU	UUGGU U U	NA
L2HS-1687722_1.1.1	rs140895987	+	A	0.0005	602	CDS	NUPL1	ENST00000381736_rs140895987_A_0	MIMAT0000064_let-7c	625-640	-24.1	-19.543	0.664	0.494	0.262	8mer	2	U G	UAU ACCU CUACCUCA	AUG UGGA GAUGGAGU	UUGGU U U	NA
L2HS-1687628_1.1.0	rs146815874	-	G	NA	2406	CDS	CHD1	ENST00000284049	MIMAT0000064_let-7c	2428-2443	-25	-17.592	0.495	0.343	0.379	8mer	6	U U	AACCAU UGCUACCUCA	UUGGUA AUGAUGGAGU	UGUUGG	NA
L2HS-1687628_1.1.1	rs146815874	-	C	0.0005	2406	CDS	CHD1	ENST00000284049_rs146815874_C_0	MIMAT0000064_let-7c	2428-2443	-25	-17.454	0.446	0.438	0.242	8mer	6	U U	AACCAU UGCUACCUCA	UUGGUA AUGAUGGAGU	UGUUGG	NA
L2-1432199_1.1.0	rs201678814	+	G	NA	3646	CDS	JARID2	ENST00000341776	MIMAT0000064_let-7c	3669-3687	-25.2	-6.864	0.264	0.358	0.385	offset-6mer	3	U GU G	GCCA GC ACCU GCUACCU	UGGU UG UGGA UGAUGGA	U A U GU	NA
L2-1432199_1.1.1	rs201678814	+	C	0.0041	3646	CDS	JARID2	ENST00000341776_rs201678814_C_0	MIMAT0000064_let-7c	3669-3687	-25.2	-5.201	0.293	0.309	0.41	offset-6mer	3	U GU G	GCCA GC ACCU GCUACCU	UGGU UG UGGA UGAUGGA	U A U GU	NA
A12-1591162_1.1.0	rs144681680	+	T	NA	1488	CDS	SLC35A4	ENST00000323146	MIMAT0000064_let-7c	1495-1509	-23.7	-13.467	0.503	0.319	0.339	7mer-m8	3	U C	UAC GCCU CUGCCUC	AUG UGGA GAUGGAG	UUGGU U U U	NA
A12-1591162_1.1.1	rs144681680	+	C	0.01	1488	CDS	SLC35A4	ENST00000323146_rs144681680_C_0	MIMAT0000064_let-7c	1495-1509	-23.7	-18.841	0.666	0.312	0.363	7mer-m8	3	U C	UAC GCCU CUGCCUC	AUG UGGA GAUGGAG	UUGGU U U U	NA
L2-303371_2.1.0	rs138863812	-	G	NA	1043	CDS	SLC10A3	ENST00000263512	MIMAT0000064_let-7c	1067-1094	-24.1	-9.734	0.488	0.339	0.555	seedless	4	A CAAUCCUCU CCU U	AACC ACCUGCU GCCUC	UUGG UGGAUGA UGGAG	UAUGU U	NA
L2-303371_2.1.1	rs138863812	-	A	0.0012	1043	CDS	SLC10A3	ENST00000263512_rs138863812_A_0	MIMAT0000064_let-7c	1067-1094	-24.1	-9.024	0.474	0.352	0.548	seedless	4	A CAAUCCUCU CCU U	AACC ACCUGCU GCCUC	UUGG UGGAUGA UGGAG	UAUGU U	NA
L1HS-164409_6.1.0	rs200040014	-	A	NA	1049	CDS	PTP4A2	ENST00000344035	MIMAT0000064_let-7c	1051-1079	-23.3	-6.487	0.293	0.403	0.455	seedless	5	C CUACCAA U A	AACU ACAACC UGCUAC CUCA	UUGG UGUUGG AUGAUG GAGU	UA	NA
L1HS-164409_6.1.1	rs200040014	-	G	0.0005	1049	CDS	PTP4A2	ENST00000344035_rs200040014_G_0	MIMAT0000064_let-7c	1051-1079	-23.3	-1.859	0.275	0.337	0.455	seedless	5	C CUACCAA U A	AACU ACAACC UGCUAC CUCA	UUGG UGUUGG AUGAUG GAGU	UA	NA
L2HS-3627957_1.1.0	rs188752805	-	G	NA	920	CDS	SBDS	ENST00000246868	MIMAT0000064_let-7c	941-959	-23.1	-10.301	0.301	0.436	0.371	seedless	4	C UC U	CCAU CAAUCU CU ACCUC	GGUA GUUGGA GA UGGAG	UU U U U
L2HS-3627957_1.1.1	rs188752805	-	A	0.0005	920	CDS	SBDS	ENST00000246868_rs188752805_A_0	MIMAT0000064_let-7c	941-959	-23.1	-17.517	0.583	0.416	0.326	seedless	4	C UC U	CCAU CAAUCU CU ACCUC	GGUA GUUGGA GA UGGAG	UU U U U
L2-779529_1.1.0	rs201311298	+	C	NA	1687	CDS	CNOT3	ENST00000221232	MIMAT0000064_let-7c	1694-1712	-21.9	-12.733	0.693	0.38	0.441	seedless	5	C CCC C C	GGCC ACAACC ACCUC	UUGG UGUUGG UGGAG	UA AUGA U	NA
L2-779529_1.1.1	rs201311298	+	T	0.0005	1687	CDS	CNOT3	ENST00000221232_rs201311298_T_0	MIMAT0000064_let-7c	1694-1712	-21.9	-12.922	0.67	0.322	0.439	seedless	5	C CCC C C	GGCC ACAACC ACCUC	UUGG UGUUGG UGGAG	UA AUGA U	NA
L2-779456_1.1.0	rs148836490	-	C	NA	3134	CDS	MBTPS1	ENST00000343411	MIMAT0000064_let-7c	3156-3171	-22.2	-4.284	0.391	0.367	0.562	seedless	3	G CC G	ACA GCCUA GCCUCA	UGU UGGAU UGGAGU	UUGGUA GA	NA
L2-779456_1.1.1	rs148836490	-	A	0.0005	3134	CDS	MBTPS1	ENST00000343411_rs148836490_A_0	MIMAT0000064_let-7c	3156-3171	-22.2	-4.468	0.387	0.286	0.568	seedless	3	G CC G	ACA GCCUA GCCUCA	UGU UGGAU UGGAGU	UUGGUA GA	NA
L2HS-2901120_1.1.0	rs199674870	-	T	NA	1127	CDS	EIF3A	ENST00000369144	MIMAT0000064_let-7c	1128-1152	-21.1	2.315	0.354	0.276	0.495	seedless	3	U G AUA CG U	GA CGUACGG UUGCU ACUUC	UU GUAUGUU GAUGA UGGAG	G G U	NA
L2HS-2901120_1.1.1	rs199674870	-	G	0	1127	CDS	EIF3A	ENST00000369144_rs199674870_G_0	MIMAT0000064_let-7c	1128-1152	-21.1	3.479	0.448	0.301	0.506	seedless	3	U G AUA CG U	GA CGUACGG UUGCU ACUUC	UU GUAUGUU GAUGA UGGAG	G G U	NA
L2HS-1687734_1.1.0	rs31529	-	A	NA	845	3pUTR	LECT2	ENST00000274507	MIMAT0000064_let-7c	846-862	-19.9	-13.131	0.478	0.848	0.534	seedless	4	A G C	AUAC ACCUAU UACC CA	UAUG UGGAUG AUGG GU	UUGG U A	NA
L2HS-1687734_1.1.1	rs31529	-	T	0.63	845	3pUTR	LECT2	ENST00000274507_rs31529_T_0	MIMAT0000064_let-7c	846-862	-19.9	-13.297	0.506	0.798	0.557	seedless	4	A G C	AUAC ACCUAU UACC CA	UAUG UGGAUG AUGG GU	UUGG U A	NA
L2HS-1687734_1.2.0	rs31528	-	C	NA	830	3pUTR	LECT2	ENST00000274507	MIMAT0000064_let-7c	846-862	-19.9	-13.131	0.478	0.848	0.534	seedless	4	A G C	AUAC ACCUAU UACC CA	UAUG UGGAUG AUGG GU	UUGG U A	NA
L2HS-1687734_1.2.1	rs31528	-	T	0.16	830	3pUTR	LECT2	ENST00000274507_rs31528_T_0	MIMAT0000064_let-7c	846-862	-19.9	-12.501	0.492	0.636	0.516	seedless	4	A G C	AUAC ACCUAU UACC CA	UAUG UGGAUG AUGG GU	UUGG U A	NA
L2-490644_2.1.0	rs199982301	-	A	NA	13	5pUTR	KRTAP19-1	ENST00000390689	MIMAT0000064_let-7c	25-51	-21.3	-2.794	0.451	0.631	0.326	seedless	4	C UGAGUCAC AG G	ACCA UACGGC CUACUAC	UGGU AUGUUG GAUGAUG	U GAGU	NA
L2-490644_2.1.1	rs199982301	-	G	0	13	5pUTR	KRTAP19-1	ENST00000390689_rs199982301_G_0	MIMAT0000064_let-7c	25-51	-21.3	-4.242	0.492	0.454	0.343	seedless	4	C UGAGUCAC AG G	ACCA UACGGC CUACUAC	UGGU AUGUUG GAUGAUG	U GAGU	NA
L2HS-623924_3.1.0	rs201029264	-	C	NA	269	CDS	NUDT21	ENST00000300291	MIMAT0000064_let-7c	281-297	-21	-14.188	0.476	0.275	0.519	seedless	4	C U	CAU CAACCUG UAC CUC	GUA GUUGGAU AUG GAG	UUG U G U	NA
L2HS-623924_3.1.1	rs201029264	-	G	0.0005	269	CDS	NUDT21	ENST00000300291_rs201029264_G_0	MIMAT0000064_let-7c	281-297	-21	-14.463	0.564	0.433	0.535	seedless	4	C U	CAU CAACCUG UAC CUC	GUA GUUGGAU AUG GAG	UUG U G U	NA
L2HS-623924_3.2.0	rs140695462	-	G	NA	260	CDS	NUDT21	ENST00000300291	MIMAT0000064_let-7c	281-297	-21	-14.188	0.476	0.275	0.519	seedless	4	C U	CAU CAACCUG UAC CUC	GUA GUUGGAU AUG GAG	UUG U G U	NA
L2HS-623924_3.2.1	rs140695462	-	A	0.0005	260	CDS	NUDT21	ENST00000300291_rs140695462_A_0	MIMAT0000064_let-7c	281-297	-21	-15.095	0.495	0.27	0.522	seedless	4	C U	CAU CAACCUG UAC CUC	GUA GUUGGAU AUG GAG	UUG U G U	NA
L1-485288_1.1.0	rs4801859	+	A	NA	4687	3pUTR	ACTN4	ENST00000252699	MIMAT0000064_let-7c	4710-4726	-19.3	-3.72	0.425	0.374	0.164	seedless	4	C C C U	ACC CAACU CUGCC CA	UGG GUUGG GAUGG GU	U UAU AU A	NA
L1-485288_1.1.1	rs4801859	+	T	0.22	4687	3pUTR	ACTN4	ENST00000252699_rs4801859_T_0	MIMAT0000064_let-7c	4710-4726	-19.3	-1.767	0.373	0.355	0.174	seedless	4	C C C U	ACC CAACU CUGCC CA	UGG GUUGG GAUGG GU	U UAU AU A	NA
L2HS-2524985_1.2.0	rs116555850	+	C	NA	1778	CDS	BAT2	ENST00000376033	MIMAT0000064_let-7c	1788-1809	-19.6	2.197	0.297	0.499	0.694	seedless	2	C CC C AGUC A	AGCU AC ACCUGC CCU	UUGG UG UGGAUG GGA	UA U AU GU	NA
L2HS-2524985_1.2.1	rs116555850	+	T	0.01	1778	CDS	BAT2	ENST00000376033_rs116555850_T_0	MIMAT0000064_let-7c	1788-1809	-19.6	2.427	0.289	0.508	0.701	seedless	2	C CC C AGUC A	AGCU AC ACCUGC CCU	UUGG UG UGGAUG GGA	UA U AU GU	NA
TAON-3929163-1_1.1.0	rs75877881	-	C	NA	1159	CDS	CSTF2T	ENST00000331173	MIMAT0000064_let-7c	1162-1177	-17.6	10.638	0.091	0.332	0.351	seedless	1	C U C	UCGUG GCC CU CCUCA	GGUAU UGG GA GGAGU	UU GU AU U	NA
TAON-3929163-1_1.1.1	rs75877881	-	T	0.0009	1159	CDS	CSTF2T	ENST00000331173_rs75877881_T_0	MIMAT0000064_let-7c	1162-1177	-17.6	11.165	0.055	0.281	0.379	seedless	1	C U C	UCGUG GCC CU CCUCA	GGUAU UGG GA GGAGU	UU GU AU U	NA
L2HS-3924032_1.1.0	rs148941453	+	G	NA	486	CDS	METAP2	ENST00000323666	MIMAT0000064_let-7c	489-509	-17.7	8.806	0.178	0.49	0.312	seedless	3	U A GU UAU A	CC AUAU GACCUG CCU	GG UAUG UUGGAU GGA	UU GAU GU	NA
L2HS-3924032_1.1.1	rs148941453	+	C	0.0014	486	CDS	METAP2	ENST00000323666_rs148941453_C_0	MIMAT0000064_let-7c	489-509	-17.7	8.253	0.186	0.465	0.313	seedless	3	U A GU UAU A	CC AUAU GACCUG CCU	GG UAUG UUGGAU GGA	UU GAU GU	NA
TAON-3163240-1_1.1.0	rs191049517	+	C	NA	2326	CDS	SAFB	ENST00000292123	MIMAT0000064_let-7c	2331-2342	-16.7	2.033	0.266	0.277	0.524	seedless	1	C A	GCC GCUACC CG	UGG UGAUGG GU	UUGGUAUGU A A	DNA binding;double-stranded DNA binding;establishment and/or maintenance of chromatin architecture;nucleic acid binding;nucleotide binding;nucleus;protein binding;regulation of transcription, DNA-dependent;RNA binding;transcription
TAON-3163240-1_1.1.1	rs191049517	+	T	0.0005	2326	CDS	SAFB	ENST00000292123_rs191049517_T_0	MIMAT0000064_let-7c	2331-2342	-16.7	0.449	0.247	0.315	0.474	seedless	1	C A	GCC GCUACC CG	UGG UGAUGG GU	UUGGUAUGU A A	DNA binding;double-stranded DNA binding;establishment and/or maintenance of chromatin architecture;nucleic acid binding;nucleotide binding;nucleus;protein binding;regulation of transcription, DNA-dependent;RNA binding;transcription
TAON-3163240-1_1.2.0	rs200832510	+	C	NA	2329	CDS	SAFB	ENST00000292123	MIMAT0000064_let-7c	2331-2342	-16.7	2.033	0.266	0.277	0.524	seedless	1	C A	GCC GCUACC CG	UGG UGAUGG GU	UUGGUAUGU A A	DNA binding;double-stranded DNA binding;establishment and/or maintenance of chromatin architecture;nucleic acid binding;nucleotide binding;nucleus;protein binding;regulation of transcription, DNA-dependent;RNA binding;transcription
TAON-3163240-1_1.2.1	rs200832510	+	T	0.0005	2329	CDS	SAFB	ENST00000292123_rs200832510_T_0	MIMAT0000064_let-7c	2331-2342	-16.7	1.918	0.269	0.269	0.534	seedless	1	C A	GCC GCUACC CG	UGG UGAUGG GU	UUGGUAUGU A A	DNA binding;double-stranded DNA binding;establishment and/or maintenance of chromatin architecture;nucleic acid binding;nucleotide binding;nucleus;protein binding;regulation of transcription, DNA-dependent;RNA binding;transcription
L2HS-818379_2.1.0	rs11546905	-	G	NA	1600	3pUTR	ACTB	ENST00000331789	MIMAT0000064_let-7c	1618-1633	-16.1	0.225	0.316	0.311	0.415	seedless	3	A C C U	AGCCA CC ACU UCUC	UUGGU GG UGA GGAG	AUGUU A U U	ATP binding;cell motility;cytoplasm;cytoskeleton;cytosol;NuA4 histone acetyltransferase complex;nucleotide binding;protein binding;sensory perception of sound;soluble fraction;structural constituent of cytoskeleton
L2HS-818379_2.1.1	rs11546905	-	A	0.02	1600	3pUTR	ACTB	ENST00000331789_rs11546905_A_0	MIMAT0000064_let-7c	1618-1633	-16.1	0.729	0.312	0.374	0.415	seedless	3	A C C U	AGCCA CC ACU UCUC	UUGGU GG UGA GGAG	AUGUU A U U	ATP binding;cell motility;cytoplasm;cytoskeleton;cytosol;NuA4 histone acetyltransferase complex;nucleotide binding;protein binding;sensory perception of sound;soluble fraction;structural constituent of cytoskeleton
L2HS-818379_2.2.0	rs182601851	-	C	NA	1594	3pUTR	ACTB	ENST00000331789	MIMAT0000064_let-7c	1618-1633	-16.1	0.225	0.316	0.311	0.415	seedless	3	A C C U	AGCCA CC ACU UCUC	UUGGU GG UGA GGAG	AUGUU A U U	ATP binding;cell motility;cytoplasm;cytoskeleton;cytosol;NuA4 histone acetyltransferase complex;nucleotide binding;protein binding;sensory perception of sound;soluble fraction;structural constituent of cytoskeleton
L2HS-818379_2.2.1	rs182601851	-	T	0.0005	1594	3pUTR	ACTB	ENST00000331789_rs182601851_T_0	MIMAT0000064_let-7c	1618-1633	-16.1	0.132	0.315	0.311	0.414	seedless	3	A C C U	AGCCA CC ACU UCUC	UUGGU GG UGA GGAG	AUGUU A U U	ATP binding;cell motility;cytoplasm;cytoskeleton;cytosol;NuA4 histone acetyltransferase complex;nucleotide binding;protein binding;sensory perception of sound;soluble fraction;structural constituent of cytoskeleton
L2-779580_1.1.0	rs115699943	-	C	NA	4715	3pUTR	RFWD3	ENST00000361070	MIMAT0000064_let-7c	4738-4750	-15.8	-1.072	0.321	0.208	0.353	seedless	4	C G	ACCA UCU CUGCC	UGGU GGA GAUGG	U AUGUU U AGU	NA
L2-779580_1.1.1	rs115699943	-	T	0.03	4715	3pUTR	RFWD3	ENST00000361070_rs115699943_T_0	MIMAT0000064_let-7c	4738-4750	-15.8	-1.833	0.352	0.412	0.306	seedless	4	C G	ACCA UCU CUGCC	UGGU GGA GAUGG	U AUGUU U AGU	NA
0727AHS-1320456_1.1.0	rs192220325	-	G	NA	3977	3pUTR	IP6K1	ENST00000448476	MIMAT0000064_let-7c	3985-4004	-14.6	4.97	0.484	0.384	0.454	seedless	3	C C UC CUGG G	ACC C CCU CU GCCU	UGG G GGA GA UGGA	U UAU UU U GU	NA
0727AHS-1320456_1.1.1	rs192220325	-	A	0.0018	3977	3pUTR	IP6K1	ENST00000448476_rs192220325_A_0	MIMAT0000064_let-7c	3985-4004	-14.6	4.237	0.495	0.337	0.463	seedless	3	C C UC CUGG G	ACC C CCU CU GCCU	UGG G GGA GA UGGA	U UAU UU U GU	NA
L2-1133685_1.1.0	rs3209475	-	C	NA	3863	3pUTR	R3HDM2	ENST00000347140	MIMAT0000064_let-7c	3878-3892	-14.8	-3.595	0.546	0.365	0.578	seedless	4	CUU A	CCAU CCU CUAUC	GGUA GGA GAUGG	UU UGUU U AGU	NA
L2-1133685_1.1.1	rs3209475	-	T	0.0027	3863	3pUTR	R3HDM2	ENST00000347140_rs3209475_T_0	MIMAT0000064_let-7c	3878-3892	-14.8	-5.181	0.623	0.325	0.581	seedless	4	CUU A	CCAU CCU CUAUC	GGUA GGA GAUGG	UU UGUU U AGU	NA
L2-2145850_1.1.0	rs28990979	-	G	NA	10	5pUTR	H2AFX	ENST00000375167	MIMAT0000065_let-7d	30-49	-26.1	-11.326	0.593	0.118	0.274	7mer-m8	3	C UUC GGU G	GUGC ACC CUACCUC	UACG UGG GAUGGAG	UUGA U AU A	cell cycle;chromosome;chromosome organization and biogenesis (sensu Eukaryota);damaged DNA binding;DNA recombination;DNA repair;double-strand break repair via homologous recombination;meiosis;nucleosome;nucleosome assembly;nucleus;protein binding;replication fork;spermatogenesis
L2-2145850_1.1.1	rs28990979	-	C	0.01	10	5pUTR	H2AFX	ENST00000375167_rs28990979_C_0	MIMAT0000065_let-7d	30-49	-26.1	-14.459	0.496	0.259	0.295	7mer-m8	3	C UUC GGU G	GUGC ACC CUACCUC	UACG UGG GAUGGAG	UUGA U AU A	cell cycle;chromosome;chromosome organization and biogenesis (sensu Eukaryota);damaged DNA binding;DNA recombination;DNA repair;double-strand break repair via homologous recombination;meiosis;nucleosome;nucleosome assembly;nucleus;protein binding;replication fork;spermatogenesis
L1-322671_2.1.0	rs184277708	-	C	NA	4332	3pUTR	DHX57	ENST00000295373	MIMAT0000065_let-7d	4348-4363	-26.1	-9.41	0.348	0.472	0.691	7mer-m8	3	A GA G	GCA ACCU CUACCUC	CGU UGGA GAUGGAG	UUGAUA U A	NA
L1-322671_2.1.1	rs184277708	-	T	0.0005	4332	3pUTR	DHX57	ENST00000295373_rs184277708_T_0	MIMAT0000065_let-7d	4348-4363	-26.1	-9.924	0.357	0.539	0.695	7mer-m8	3	A GA G	GCA ACCU CUACCUC	CGU UGGA GAUGGAG	UUGAUA U A	NA
L2-2046587_1.1.0	rs80293116	-	G	NA	2185	CDS	GCFC1	ENST00000331923	MIMAT0000065_let-7d	2205-2221	-25.7	-14.575	0.576	0.438	0.335	offset-6mer	3	G UGC A	AUGU CCUACUACCU	UACG GGAUGAUGGA	UUGA UU GA	NA
L2-2046587_1.1.1	rs80293116	-	A	0.01	2185	CDS	GCFC1	ENST00000331923_rs80293116_A_0	MIMAT0000065_let-7d	2205-2221	-25.7	-16.711	0.585	0.515	0.36	offset-6mer	3	G UGC A	AUGU CCUACUACCU	UACG GGAUGAUGGA	UUGA UU GA	NA
L2-2145847_1.1.0	rs192556805	+	T	NA	4667	3pUTR	SENP5	ENST00000323460	MIMAT0000065_let-7d	4686-4700	-25.3	-5.382	0.182	0.479	0.312	seedless	6	C C C	UGCAACCU C ACCUC	ACGUUGGA G UGGAG	UUGAU U A A	NA
L2-2145847_1.1.1	rs192556805	+	A	0.0005	4667	3pUTR	SENP5	ENST00000323460_rs192556805_A_0	MIMAT0000065_let-7d	4686-4700	-25.3	-5.342	0.175	0.472	0.313	seedless	6	C C C	UGCAACCU C ACCUC	ACGUUGGA G UGGAG	UUGAU U A A	NA
L2-2145847_1.2.0	rs140694634	+	G	NA	4671	3pUTR	SENP5	ENST00000323460	MIMAT0000065_let-7d	4686-4700	-25.3	-5.382	0.182	0.479	0.312	seedless	6	C C C	UGCAACCU C ACCUC	ACGUUGGA G UGGAG	UUGAU U A A	NA
L2-2145847_1.2.1	rs140694634	+	A	0.0009	4671	3pUTR	SENP5	ENST00000323460_rs140694634_A_0	MIMAT0000065_let-7d	4686-4700	-25.3	-5.406	0.178	0.534	0.312	seedless	6	C C C	UGCAACCU C ACCUC	ACGUUGGA G UGGAG	UUGAU U A A	NA
L2-2145841_1.1.0	rs201937277	+	C	NA	1948	CDS	CTDP1	ENST00000299543	MIMAT0000065_let-7d	1969-1983	-23.4	-10.846	0.329	0.397	0.486	8mer	4	A	UAUG ACC GCUACCUC	AUAC UGG UGAUGGAG	UUG GU A A	NA
L2-2145841_1.1.1	rs201937277	+	T	0.0005	1948	CDS	CTDP1	ENST00000299543_rs201937277_T_0	MIMAT0000065_let-7d	1969-1983	-23.4	-11.293	0.34	0.456	0.452	8mer	4	A	UAUG ACC GCUACCUC	AUAC UGG UGAUGGAG	UUG GU A A	NA
TA1-1907802-1_1.1.0	rs142644713	+	C	NA	905	CDS	RPL31	ENST00000264258	MIMAT0000065_let-7d	922-937	-23.8	-14.633	0.403	0.496	0.524	seedless	5	C A	CUAUGU ACCUGUUACC	GAUACG UGGAUGAUGG	UU U AGA	NA
TA1-1907802-1_1.1.1	rs142644713	+	T	0.0032	905	CDS	RPL31	ENST00000264258_rs142644713_T_0	MIMAT0000065_let-7d	922-937	-23.8	-15.163	0.329	0.485	0.525	seedless	5	C A	CUAUGU ACCUGUUACC	GAUACG UGGAUGAUGG	UU U AGA	NA
A12-1591517_1.1.0	rs144681680	+	T	NA	1488	CDS	SLC35A4	ENST00000323146	MIMAT0000065_let-7d	1496-1522	-22	-2.399	0.466	0.307	0.214	seedless	3	U CCUC CU GGC C C	ACUG UGC CC AC GCCUCU	UGAU ACG GG UG UGGAGA	U UU A A	NA
A12-1591517_1.1.1	rs144681680	+	C	0.01	1488	CDS	SLC35A4	ENST00000323146_rs144681680_C_0	MIMAT0000065_let-7d	1496-1522	-22	-10.771	0.571	0.309	0.228	seedless	3	U CCUC CU GGC C C	ACUG UGC CC AC GCCUCU	UGAU ACG GG UG UGGAGA	U UU A A	NA
L2-1328630_1.1.0	rs182221649	+	T	NA	2802	3pUTR	CDKAL1	ENST00000378610	MIMAT0000066_let-7e	2812-2835	-33.8	-23.349	0.603	0.545	0.294	8mer	3	G CAA U G	GACU GCAG CCUCCUACCUCA	UUGA UGUU GGAGGAUGGAGU	UA	NA
L2-1328630_1.1.1	rs182221649	+	G	0.0023	2802	3pUTR	CDKAL1	ENST00000378610_rs182221649_G_0	MIMAT0000066_let-7e	2812-2835	-33.8	-23.195	0.603	0.494	0.3	8mer	3	G CAA U G	GACU GCAG CCUCCUACCUCA	UUGA UGUU GGAGGAUGGAGU	UA	NA
L2HS-328086_4.1.0	rs201884392	+	G	NA	876	CDS	MRPS2	ENST00000371785	MIMAT0000066_let-7e	885-903	-32.6	-21.173	0.514	0.47	0.491	8mer	4	C U	AACU GCAACC CCUGCCUCA	UUGA UGUUGG GGAUGGAGU	UA A	NA
L2HS-328086_4.1.1	rs201884392	+	A	0.0005	876	CDS	MRPS2	ENST00000371785_rs201884392_A_0	MIMAT0000066_let-7e	885-903	-32.6	-24.61	0.55	0.574	0.527	8mer	4	C U	AACU GCAACC CCUGCCUCA	UUGA UGUUGG GGAUGGAGU	UA A	NA
L2HS-486645_3.1.0	rs117386912	+	C	NA	524	CDS	MYO9B	ENST00000397274	MIMAT0000066_let-7e	541-561	-30.9	-18.874	0.7	0.563	0.542	seedless	4	G GAAGA A	GCAACCUCCU ACCUCA	UGUUGGAGGA UGGAGU	UUGAUA	NA
L2HS-486645_3.1.1	rs117386912	+	T	0.01	524	CDS	MYO9B	ENST00000397274_rs117386912_T_0	MIMAT0000066_let-7e	541-561	-30.9	-18.622	0.69	0.566	0.536	seedless	4	G GAAGA A	GCAACCUCCU ACCUCA	UGUUGGAGGA UGGAGU	UUGAUA	NA
L2HS-486645_3.2.0	rs3745349	+	C	NA	527	CDS	MYO9B	ENST00000397274	MIMAT0000066_let-7e	541-561	-30.9	-18.874	0.7	0.563	0.542	seedless	4	G GAAGA A	GCAACCUCCU ACCUCA	UGUUGGAGGA UGGAGU	UUGAUA	NA
L2HS-486645_3.2.1	rs3745349	+	T	0.11	527	CDS	MYO9B	ENST00000397274_rs3745349_T_0	MIMAT0000066_let-7e	541-561	-30.9	-18.815	0.609	0.552	0.561	seedless	4	G GAAGA A	GCAACCUCCU ACCUCA	UGUUGGAGGA UGGAGU	UUGAUA	NA
L2HS-1688387_1.1.0	rs192938857	-	T	NA	901	3pUTR	ENSA	ENST00000369016	MIMAT0000066_let-7e	904-919	-30.3	-19.308	0.411	0.456	0.883	seedless	4	C	AUGCAACCUCC GCCUC	UAUGUUGGAGG UGGAG	UUGA A U	NA
L2HS-1688387_1.1.1	rs192938857	-	C	0.0005	901	3pUTR	ENSA	ENST00000369016_rs192938857_C_0	MIMAT0000066_let-7e	904-919	-30.3	-19.538	0.395	0.619	0.883	seedless	4	C	AUGCAACCUCC GCCUC	UAUGUUGGAGG UGGAG	UUGA A U	NA
L2HS-1688387_1.2.0	rs141540594	-	C	NA	889	3pUTR	ENSA	ENST00000369016	MIMAT0000066_let-7e	904-919	-30.3	-19.308	0.411	0.456	0.883	seedless	4	C	AUGCAACCUCC GCCUC	UAUGUUGGAGG UGGAG	UUGA A U	NA
L2HS-1688387_1.2.1	rs141540594	-	T	0.01	889	3pUTR	ENSA	ENST00000369016_rs141540594_T_0	MIMAT0000066_let-7e	904-919	-30.3	-19.187	0.401	0.47	0.883	seedless	4	C	AUGCAACCUCC GCCUC	UAUGUUGGAGG UGGAG	UUGA A U	NA
L2HS-486616_3.1.0	rs112462233	-	C	NA	4983	3pUTR	DZIP1	ENST00000347108	MIMAT0000066_let-7e	4986-5007	-30.2	-17.127	0.587	0.395	0.299	seedless	6	C CAC C	GGCU UACAACCUCC GCCUC	UUGA AUGUUGGAGG UGGAG	U A U	NA
L2HS-486616_3.1.1	rs112462233	-	T	0.02	4983	3pUTR	DZIP1	ENST00000347108_rs112462233_T_0	MIMAT0000066_let-7e	4986-5007	-30.2	-17.574	0.596	0.34	0.298	seedless	6	C CAC C	GGCU UACAACCUCC GCCUC	UUGA AUGUUGGAGG UGGAG	U A U	NA
L2-2046689_1.1.0	rs146491516	+	G	NA	1546	3pUTR	NUDT15	ENST00000258662	MIMAT0000066_let-7e	1567-1583	-29.7	-12.144	0.345	0.38	0.353	8mer	3	A U G	GCAA UCUCCUACCUCA	UGUU GGAGGAUGGAGU	UUGAUA	NA
L2-2046689_1.1.1	rs146491516	+	T	0.01	1546	3pUTR	NUDT15	ENST00000258662_rs146491516_T_0	MIMAT0000066_let-7e	1567-1583	-29.7	-12.115	0.341	0.382	0.353	8mer	3	A U G	GCAA UCUCCUACCUCA	UGUU GGAGGAUGGAGU	UUGAUA	NA
L2HS-328091_4.1.0	rs147519543	+	C	NA	1468	3pUTR	HIF1AN	ENST00000299163	MIMAT0000066_let-7e	1477-1494	-29.8	-19.809	0.562	0.094	0.218	7mer-A1	4	C AG G	UGCAACCUC UGCCUCA	AUGUUGGAG AUGGAGU	UUGAU G	iron ion binding;metal ion binding;nucleus;oxidoreductase activity;oxidoreductase activity, acting on single donors with incorporation of molecular oxygen, incorporation of two atoms of oxygen;peptide-aspartate beta-dioxygenase activity;protein binding;regulation of transcription, DNA-dependent;transcription
L2HS-328091_4.1.1	rs147519543	+	A	0.0014	1468	3pUTR	HIF1AN	ENST00000299163_rs147519543_A_0	MIMAT0000066_let-7e	1477-1494	-29.8	-19.488	0.56	0.136	0.21	7mer-A1	4	C AG G	UGCAACCUC UGCCUCA	AUGUUGGAG AUGGAGU	UUGAU G	iron ion binding;metal ion binding;nucleus;oxidoreductase activity;oxidoreductase activity, acting on single donors with incorporation of molecular oxygen, incorporation of two atoms of oxygen;peptide-aspartate beta-dioxygenase activity;protein binding;regulation of transcription, DNA-dependent;transcription
L2-780332_1.1.0	rs143513115	+	C	NA	2550	3pUTR	OR7D2	ENST00000344248	MIMAT0000066_let-7e	2564-2580	-29.8	-9.94	0.303	0.202	0.484	seedless	4	C C	ACU GCAACCUCC ACCUC	UGA UGUUGGAGG UGGAG	U UA A U	NA
L2-780332_1.1.1	rs143513115	+	T	0.01	2550	3pUTR	OR7D2	ENST00000344248_rs143513115_T_0	MIMAT0000066_let-7e	2564-2580	-29.8	-9.951	0.303	0.211	0.482	seedless	4	C C	ACU GCAACCUCC ACCUC	UGA UGUUGGAGG UGGAG	U UA A U	NA
L1HS-346559_3.1.0	rs186169797	-	G	NA	1730	CDS	DCBLD2	ENST00000326840	MIMAT0000066_let-7e	1739-1759	-29.1	-15.253	0.407	0.505	0.358	seedless	4	A UACU C	AACU CAACCUCC ACCUC	UUGA GUUGGAGG UGGAG	UAU A U	NA
L1HS-346559_3.1.1	rs186169797	-	A	0.0005	1730	CDS	DCBLD2	ENST00000326840_rs186169797_A_0	MIMAT0000066_let-7e	1739-1759	-29.1	-16.559	0.478	0.511	0.34	seedless	4	A UACU C	AACU CAACCUCC ACCUC	UUGA GUUGGAGG UGGAG	UAU A U	NA
L2HS-1688684_1.1.0	rs148421497	-	C	NA	3057	3pUTR	ZNF770	ENST00000356321	MIMAT0000066_let-7e	3073-3089	-29.4	-18.43	0.552	0.272	0.368	8mer	1	A U G	GCGA UCUCCUGCCUCA	UGUU GGAGGAUGGAGU	UUGAUA	NA
L2HS-1688684_1.1.1	rs148421497	-	T	0.0023	3057	3pUTR	ZNF770	ENST00000356321_rs148421497_T_0	MIMAT0000066_let-7e	3073-3089	-29.4	-18.474	0.554	0.231	0.37	8mer	1	A U G	GCGA UCUCCUGCCUCA	UGUU GGAGGAUGGAGU	UUGAUA	NA
L2HS-710119_3.1.0	rs201048944	-	C	NA	2664	CDS	THADA	ENST00000405975	MIMAT0000066_let-7e	2679-2692	-28.6	-16.78	0.528	0.63	0.444	offset-6mer	3	G	ACAGCUUCCUACCU	UGUUGGAGGAUGGA	UUGAUA GU	NA
L2HS-710119_3.1.1	rs201048944	-	T	0.0005	2664	CDS	THADA	ENST00000405975_rs201048944_T_0	MIMAT0000066_let-7e	2679-2692	-28.6	-18.643	0.53	0.49	0.425	offset-6mer	3	G	ACAGCUUCCUACCU	UGUUGGAGGAUGGA	UUGAUA GU	NA
L2-780170_1.1.0	rs189767732	+	G	NA	2908	3pUTR	PLCXD1	ENST00000381657	MIMAT0000066_let-7e	2932-2945	-28.5	-19.903	0.523	0.458	0.568	seedless	4	C C	GCAACCUCC GCCUC	UGUUGGAGG UGGAG	UUGAUA A U	NA
L2-780170_1.1.1	rs189767732	+	A	0.0005	2908	3pUTR	PLCXD1	ENST00000381657_rs189767732_A_0	MIMAT0000066_let-7e	2932-2945	-28.5	-19.429	0.489	0.448	0.411	seedless	4	C C	GCAACCUCC GCCUC	UGUUGGAGG UGGAG	UUGAUA A U	NA
L1HS-346547_3.1.0	rs17115515	-	C	NA	1149	CDS	WDR4	ENST00000398208	MIMAT0000066_let-7e	1164-1177	-27.7	-17.426	0.448	0.387	0.41	offset-6mer	2	U G A	GACCUCCUACCU A	UUGGAGGAUGGA U	UUGAUAUG G	NA
L1HS-346547_3.1.1	rs17115515	-	T	0.03	1149	CDS	WDR4	ENST00000398208_rs17115515_T_0	MIMAT0000066_let-7e	1164-1177	-27.7	-19.278	0.472	0.404	0.409	offset-6mer	2	U G A	GACCUCCUACCU A	UUGGAGGAUGGA U	UUGAUAUG G	NA
L2-780283_1.1.0	rs2230244	+	C	NA	1217	CDS	POLD1	ENST00000262266	MIMAT0000066_let-7e	1242-1263	-28.5	-17.283	0.616	0.328	0.437	7mer-A1	4	G U U G U	AACU CGACC UCC UACCUCA	UUGA GUUGG AGG AUGGAGU	UAU	chromatin binding;delta DNA polymerase activity;DNA binding;DNA replication;DNA synthesis during DNA repair;DNA-directed DNA polymerase activity;exonuclease activity;hydrolase activity;metal ion binding;nucleobase, nucleoside, nucleotide and nucleic acid metabolic process;nucleotide binding;nucleus;protein binding;response to UV;S phase of mitotic cell cycle;transferase activity;zinc ion binding
L2-780283_1.1.1	rs2230244	+	T	0.02	1217	CDS	POLD1	ENST00000262266_rs2230244_T_0	MIMAT0000066_let-7e	1242-1263	-28.5	-17.243	0.619	0.253	0.438	7mer-A1	4	G U U G U	AACU CGACC UCC UACCUCA	UUGA GUUGG AGG AUGGAGU	UAU	chromatin binding;delta DNA polymerase activity;DNA binding;DNA replication;DNA synthesis during DNA repair;DNA-directed DNA polymerase activity;exonuclease activity;hydrolase activity;metal ion binding;nucleobase, nucleoside, nucleotide and nucleic acid metabolic process;nucleotide binding;nucleus;protein binding;response to UV;S phase of mitotic cell cycle;transferase activity;zinc ion binding
L2HS-818717_2.1.0	rs56294886	+	C	NA	888	CDS	SGSM3	ENST00000248929	MIMAT0000066_let-7e	889-901	-27.6	-11.036	0.449	0.294	0.36	8mer	1	C G	GCCUCCUACUUCA	UGGAGGAUGGAGU	UUGAUAUGU	NA
L2HS-818717_2.1.1	rs56294886	+	T	0.0018	888	CDS	SGSM3	ENST00000248929_rs56294886_T_0	MIMAT0000066_let-7e	889-901	-27.6	-11.775	0.426	0.346	0.373	8mer	1	C G	GCCUCCUACUUCA	UGGAGGAUGGAGU	UUGAUAUGU	NA
0727A-548198_1.1.0	rs73509779	-	C	NA	105	CDS	RSL1D1	ENST00000396503	MIMAT0000066_let-7e	116-133	-27.7	1.216	0.181	0.397	0.448	seedless	3	U G A	ACUG AACCUCC ACCUCG	UGAU UUGGAGG UGGAGU	U AUG A	NA
0727A-548198_1.1.1	rs73509779	-	T	0.0018	105	CDS	RSL1D1	ENST00000396503_rs73509779_T_0	MIMAT0000066_let-7e	116-133	-27.7	1.135	0.181	0.397	0.448	seedless	3	U G A	ACUG AACCUCC ACCUCG	UGAU UUGGAGG UGGAGU	U AUG A	NA
0727A-548198_1.2.0	rs150419519	-	C	NA	93	CDS	RSL1D1	ENST00000396503	MIMAT0000066_let-7e	116-133	-27.7	1.216	0.181	0.397	0.448	seedless	3	U G A	ACUG AACCUCC ACCUCG	UGAU UUGGAGG UGGAGU	U AUG A	NA
0727A-548198_1.2.1	rs150419519	-	T	0.0014	93	CDS	RSL1D1	ENST00000396503_rs150419519_T_0	MIMAT0000066_let-7e	116-133	-27.7	-2.789	0.248	0.342	0.429	seedless	3	U G A	ACUG AACCUCC ACCUCG	UGAU UUGGAGG UGGAGU	U AUG A	NA
L2HS-1688752_1.1.0	rs61729573	+	G	NA	3719	CDS	UBN2	ENST00000473989	MIMAT0000066_let-7e	3724-3737	-28.3	-12.581	0.37	0.428	0.237	8mer	1	A C	AGCCUUCUGCCUCA	UUGGAGGAUGGAGU	UUGAUAUG	NA
L2HS-1688752_1.1.1	rs61729573	+	A	0.0032	3719	CDS	UBN2	ENST00000473989_rs61729573_A_0	MIMAT0000066_let-7e	3724-3737	-28.3	-12.898	0.374	0.348	0.363	8mer	1	A C	AGCCUUCUGCCUCA	UUGGAGGAUGGAGU	UUGAUAUG	NA
L1-485718_1.1.0	rs188306508	-	G	NA	1453	3pUTR	VGLL4	ENST00000273038	MIMAT0000066_let-7e	1476-1496	-28.5	0.547	0.214	0.432	0.407	8mer	2	A UCCUU G	GCA ACUUCCUGCCUCA	UGU UGGAGGAUGGAGU	UUGAUA	NA
L1-485718_1.1.1	rs188306508	-	A	0.0005	1453	3pUTR	VGLL4	ENST00000273038_rs188306508_A_0	MIMAT0000066_let-7e	1476-1496	-28.5	0.433	0.209	0.414	0.41	8mer	2	A UCCUU G	GCA ACUUCCUGCCUCA	UGU UGGAGGAUGGAGU	UUGAUA	NA
L2-2091458_1.1.0	rs115820394	-	A	NA	1383	3pUTR	HLA-C	ENST00000376228	MIMAT0000066_let-7e	1387-1405	-27.3	-8.621	0.211	0.337	0.516	6mer	4	C	AGCU GCAACUUCUUACUUC	UUGA UGUUGGAGGAUGGAG	UA U	NA
L2-2091458_1.1.1	rs115820394	-	G	0.47	1383	3pUTR	HLA-C	ENST00000376228_rs115820394_G_0	MIMAT0000066_let-7e	1387-1405	-27.3	-9.052	0.216	0.325	0.511	6mer	4	C	AGCU GCAACUUCUUACUUC	UUGA UGUUGGAGGAUGGAG	UA U	NA
L2-2091458_1.2.0	rs116527348	-	C	NA	1382	3pUTR	HLA-C	ENST00000376228	MIMAT0000066_let-7e	1387-1405	-27.3	-8.621	0.211	0.337	0.516	6mer	4	C	AGCU GCAACUUCUUACUUC	UUGA UGUUGGAGGAUGGAG	UA U	NA
L2-2091458_1.2.1	rs116527348	-	T	0.22	1382	3pUTR	HLA-C	ENST00000376228_rs116527348_T_0	MIMAT0000066_let-7e	1387-1405	-27.3	-11.34	0.257	0.353	0.509	6mer	4	C	AGCU GCAACUUCUUACUUC	UUGA UGUUGGAGGAUGGAG	UA U	NA
L2-2091458_1.4.0	rs116306107	-	A	NA	1372	3pUTR	HLA-C	ENST00000376228	MIMAT0000066_let-7e	1387-1405	-27.3	-8.621	0.211	0.337	0.516	6mer	4	C	AGCU GCAACUUCUUACUUC	UUGA UGUUGGAGGAUGGAG	UA U	NA
L2-2091458_1.4.1	rs116306107	-	C	0.73	1372	3pUTR	HLA-C	ENST00000376228_rs116306107_C_0	MIMAT0000066_let-7e	1387-1405	-27.3	-12.779	0.254	0.337	0.461	6mer	4	C	AGCU GCAACUUCUUACUUC	UUGA UGUUGGAGGAUGGAG	UA U	NA
L2HS-818820_2.1.0	rs139806736	-	T	NA	1517	CDS	PAX3	ENST00000392069	MIMAT0000066_let-7e	1523-1538	-26.2	-9.276	0.188	0.645	0.225	seedless	1	A C G	AUGGCCUCU ACCUCA	UGUUGGAGG UGGAGU	UUGAUA A	apoptosis;multicellular organismal development;nervous system development;nucleus;organ morphogenesis;regulation of transcription, DNA-dependent;sensory perception of sound;sequence-specific DNA binding;transcription factor activity;transcription from RNA polymerase II promoter
L2HS-818820_2.1.1	rs139806736	-	C	0.0009	1517	CDS	PAX3	ENST00000392069_rs139806736_C_0	MIMAT0000066_let-7e	1523-1538	-26.2	-8.941	0.167	0.646	0.217	seedless	1	A C G	AUGGCCUCU ACCUCA	UGUUGGAGG UGGAGU	UUGAUA A	apoptosis;multicellular organismal development;nervous system development;nucleus;organ morphogenesis;regulation of transcription, DNA-dependent;sensory perception of sound;sequence-specific DNA binding;transcription factor activity;transcription from RNA polymerase II promoter
L1-198111_2.1.0	rs149760521	-	A	NA	3525	3pUTR	ZFAND5	ENST00000237937	MIMAT0000066_let-7e	3531-3552	-28.5	-6.986	0.285	0.486	0.365	6mer	4	U CAC C	GGCU UGCAACCUC UGCCUC	UUGA AUGUUGGAG AUGGAG	U G U	biological_process;cellular_component;DNA binding;metal ion binding;molecular_function;zinc ion binding
L1-198111_2.1.1	rs149760521	-	C	0.0014	3525	3pUTR	ZFAND5	ENST00000237937_rs149760521_C_0	MIMAT0000066_let-7e	3531-3552	-28.5	-7.076	0.309	0.457	0.37	6mer	4	U CAC C	GGCU UGCAACCUC UGCCUC	UUGA AUGUUGGAG AUGGAG	U G U	biological_process;cellular_component;DNA binding;metal ion binding;molecular_function;zinc ion binding
L1-198111_2.2.0	rs147880055	-	G	NA	3507	3pUTR	ZFAND5	ENST00000237937	MIMAT0000066_let-7e	3531-3552	-28.5	-6.986	0.285	0.486	0.365	6mer	4	U CAC C	GGCU UGCAACCUC UGCCUC	UUGA AUGUUGGAG AUGGAG	U G U	biological_process;cellular_component;DNA binding;metal ion binding;molecular_function;zinc ion binding
L1-198111_2.2.1	rs147880055	-	T	0.0005	3507	3pUTR	ZFAND5	ENST00000237937_rs147880055_T_0	MIMAT0000066_let-7e	3531-3552	-28.5	-5.47	0.339	0.47	0.409	6mer	4	U CAC C	GGCU UGCAACCUC UGCCUC	UUGA AUGUUGGAG AUGGAG	U G U	biological_process;cellular_component;DNA binding;metal ion binding;molecular_function;zinc ion binding
L2-780234_1.1.0	rs184312104	+	G	NA	1703	3pUTR	TERF1	ENST00000276602	MIMAT0000066_let-7e	1711-1732	-28.7	-6.659	0.281	0.351	0.426	6mer	4	C CAC C	AGCU UGCAACCUC UGCCUC	UUGA AUGUUGGAG AUGGAG	U G U	cell cycle;cell division;chromosome;chromosome, telomeric region;DNA binding;double-stranded telomeric DNA binding;identical protein binding;mitosis;nucleus;regulation of transcription;telomere maintenance via telomerase
L2-780234_1.1.1	rs184312104	+	A	0.0014	1703	3pUTR	TERF1	ENST00000276602_rs184312104_A_0	MIMAT0000066_let-7e	1711-1732	-28.7	-9.139	0.352	0.342	0.427	6mer	4	C CAC C	AGCU UGCAACCUC UGCCUC	UUGA AUGUUGGAG AUGGAG	U G U	cell cycle;cell division;chromosome;chromosome, telomeric region;DNA binding;double-stranded telomeric DNA binding;identical protein binding;mitosis;nucleus;regulation of transcription;telomere maintenance via telomerase
L2HS-3288177_1.1.0	rs117035894	+	C	NA	2475	3pUTR	SLCO4A1	ENST00000217159	MIMAT0000066_let-7e	2476-2490	-27	-11.275	0.124	0.58	0.474	offset-6mer	4	C A	UGCAACCUUCUACUU	AUGUUGGAGGAUGGA	UUGAU GU	NA
L2HS-3288177_1.1.1	rs117035894	+	T	0.01	2475	3pUTR	SLCO4A1	ENST00000217159_rs117035894_T_0	MIMAT0000066_let-7e	2476-2490	-27	-16.511	0.48	0.473	0.431	offset-6mer	4	C A	UGCAACCUUCUACUU	AUGUUGGAGGAUGGA	UUGAU GU	NA
L2HS-1688444_1.1.0	rs185668265	+	G	NA	87	5pUTR	TUBB2C	ENST00000340384	MIMAT0000066_let-7e	112-127	-27.1	3.541	0.114	0.263	0.232	7mer-m8	3	UU C	UAC CCUCCUGCUUC	AUG GGAGGAUGGAG	UUGAU UU U	NA
L2HS-1688444_1.1.1	rs185668265	+	T	0.01	87	5pUTR	TUBB2C	ENST00000340384_rs185668265_T_0	MIMAT0000066_let-7e	112-127	-27.1	8.094	0.025	0.281	0.241	7mer-m8	3	UU C	UAC CCUCCUGCUUC	AUG GGAGGAUGGAG	UUGAU UU U	NA
L2HS-1688444_1.2.0	rs115244808	+	T	NA	110	5pUTR	TUBB2C	ENST00000340384	MIMAT0000066_let-7e	112-127	-27.1	3.541	0.114	0.263	0.232	7mer-m8	3	UU C	UAC CCUCCUGCUUC	AUG GGAGGAUGGAG	UUGAU UU U	NA
L2HS-1688444_1.2.1	rs115244808	+	C	0.01	110	5pUTR	TUBB2C	ENST00000340384_rs115244808_C_0	MIMAT0000066_let-7e	112-127	-27.1	3.733	0.073	0.239	0.242	7mer-m8	3	UU C	UAC CCUCCUGCUUC	AUG GGAGGAUGGAG	UUGAU UU U	NA
L2-780313_1.1.0	rs146906878	+	G	NA	2640	CDS	BMP2K	ENST00000335016	MIMAT0000066_let-7e	2664-2683	-28	-15.376	0.49	0.404	0.501	seedless	6	A A C G	AUACAAU CUCCU ACCUCA	UAUGUUG GAGGA UGGAGU	UUGA	NA
L2-780313_1.1.1	rs146906878	+	T	0.0023	2640	CDS	BMP2K	ENST00000335016_rs146906878_T_0	MIMAT0000066_let-7e	2664-2683	-28	-13.886	0.458	0.517	0.431	seedless	6	A A C G	AUACAAU CUCCU ACCUCA	UAUGUUG GAGGA UGGAGU	UUGA	NA
L2-780313_1.2.0	rs139297317	+	C	NA	2660	CDS	BMP2K	ENST00000335016	MIMAT0000066_let-7e	2664-2683	-28	-15.376	0.49	0.404	0.501	seedless	6	A A C G	AUACAAU CUCCU ACCUCA	UAUGUUG GAGGA UGGAGU	UUGA	NA
L2-780313_1.2.1	rs139297317	+	G	0.0023	2660	CDS	BMP2K	ENST00000335016_rs139297317_G_0	MIMAT0000066_let-7e	2664-2683	-28	-14.11	0.447	0.5	0.338	seedless	6	A A C G	AUACAAU CUCCU ACCUCA	UAUGUUG GAGGA UGGAGU	UUGA	NA
L2HS-1228373_2.1.0	rs2809270	-	A	NA	711	CDS	ZFAND5	ENST00000237937	MIMAT0000066_let-7e	726-741	-26.5	-13.522	0.504	0.423	0.313	8mer	4	C AG G	CAAC UCCUACCUCA	GUUG AGGAUGGAGU	UUGAUAU G	biological_process;cellular_component;DNA binding;metal ion binding;molecular_function;zinc ion binding
L2HS-1228373_2.1.1	rs2809270	-	G	0.95	711	CDS	ZFAND5	ENST00000237937_rs2809270_G_0	MIMAT0000066_let-7e	726-741	-26.5	-12.786	0.497	0.398	0.302	8mer	4	C AG G	CAAC UCCUACCUCA	GUUG AGGAUGGAGU	UUGAUAU G	biological_process;cellular_component;DNA binding;metal ion binding;molecular_function;zinc ion binding
L2-303483_2.1.0	rs182471334	+	G	NA	1897	3pUTR	POLR3D	ENST00000397802	MIMAT0000066_let-7e	1919-1934	-27.3	-8.73	0.307	0.683	0.515	seedless	1	G AU U	AGCCUCCU ACCUCA	UUGGAGGA UGGAGU	UUGAUAUG	NA
L2-303483_2.1.1	rs182471334	+	A	0.0009	1897	3pUTR	POLR3D	ENST00000397802_rs182471334_A_0	MIMAT0000066_let-7e	1919-1934	-27.3	-9.571	0.333	0.775	0.515	seedless	1	G AU U	AGCCUCCU ACCUCA	UUGGAGGA UGGAGU	UUGAUAUG	NA
TAON-3929222-1_1.1.0	rs140539381	-	G	NA	483	CDS	ZFP62	ENST00000512132	MIMAT0000066_let-7e	498-512	-27.6	-16.437	0.53	0.601	0.425	seedless	3	A G C	AUG AACCUCCUACC	UAU UUGGAGGAUGG	UUGA G AGU	NA
TAON-3929222-1_1.1.1	rs140539381	-	A	0.0027	483	CDS	ZFP62	ENST00000512132_rs140539381_A_0	MIMAT0000066_let-7e	498-512	-27.6	-15.982	0.407	0.531	0.511	seedless	3	A G C	AUG AACCUCCUACC	UAU UUGGAGGAUGG	UUGA G AGU	NA
L2-780400_1.1.0	rs189699994	-	G	NA	6229	3pUTR	C14orf43	ENST00000394071	MIMAT0000066_let-7e	6249-6260	-26.4	-14.224	0.326	0.374	0.429	8mer	0	U G	UCUCCUGCCUCA	GGAGGAUGGAGU	UUGAUAUGUU	NA
L2-780400_1.1.1	rs189699994	-	A	0.01	6229	3pUTR	C14orf43	ENST00000394071_rs189699994_A_0	MIMAT0000066_let-7e	6249-6260	-26.4	-15.567	0.366	0.327	0.446	8mer	0	U G	UCUCCUGCCUCA	GGAGGAUGGAGU	UUGAUAUGUU	NA
L2HS-818764_2.1.0	rs35661727	-	C	NA	2676	3pUTR	CNBP	ENST00000451728	MIMAT0000066_let-7e	2688-2699	-26.4	-22.521	0.546	0.533	0.499	8mer	0	U G	UCUCCUGCCUCA	GGAGGAUGGAGU	UUGAUAUGUU	NA
L2HS-818764_2.1.1	rs35661727	-	T	0.0037	2676	3pUTR	CNBP	ENST00000451728_rs35661727_T_0	MIMAT0000066_let-7e	2688-2699	-26.4	-22.503	0.505	0.627	0.494	8mer	0	U G	UCUCCUGCCUCA	GGAGGAUGGAGU	UUGAUAUGUU	NA
L2HS-818826_2.1.0	rs189699994	-	G	NA	6608	3pUTR	C14orf43	ENST00000286523	MIMAT0000066_let-7e	6628-6639	-26.4	-15.523	0.363	0.329	0.454	8mer	0	U G	UCUCCUGCCUCA	GGAGGAUGGAGU	UUGAUAUGUU	NA
L2HS-818826_2.1.1	rs189699994	-	A	0.01	6608	3pUTR	C14orf43	ENST00000286523_rs189699994_A_0	MIMAT0000066_let-7e	6628-6639	-26.4	-16.039	0.373	0.332	0.456	8mer	0	U G	UCUCCUGCCUCA	GGAGGAUGGAGU	UUGAUAUGUU	NA
L2-303489_2.1.0	rs185721462	+	C	NA	2983	3pUTR	TXNRD1	ENST00000503506	MIMAT0000066_let-7e	3002-3016	-25.9	-8.381	0.285	0.339	0.278	seedless	1	A AG G	GGCCUCCUGCC CA	UUGGAGGAUGG GU	UUGAUAUG A	NA
L2-303489_2.1.1	rs185721462	+	A	0.0005	2983	3pUTR	TXNRD1	ENST00000503506_rs185721462_A_0	MIMAT0000066_let-7e	3002-3016	-25.9	-3.925	0.251	0.317	0.528	seedless	1	A AG G	GGCCUCCUGCC CA	UUGGAGGAUGG GU	UUGAUAUG A	NA
L2-780167_1.1.0	rs57037789	-	G	NA	1295	3pUTR	COX16	ENST00000389912	MIMAT0000066_let-7e	1308-1319	-26.2	-15.547	0.544	0.471	0.381	8mer	0	G	UCUCCUGCCUCA	GGAGGAUGGAGU	UUGAUAUGUU	NA
L2-780167_1.1.1	rs57037789	-	A	0.0005	1295	3pUTR	COX16	ENST00000389912_rs57037789_A_0	MIMAT0000066_let-7e	1308-1319	-26.2	-15.698	0.547	0.462	0.384	8mer	0	G	UCUCCUGCCUCA	GGAGGAUGGAGU	UUGAUAUGUU	NA
L2HS-1688617_1.1.0	rs539800	+	T	NA	1223	3pUTR	MS4A10	ENST00000308287	MIMAT0000066_let-7e	1243-1259	-24.7	-5.844	0.21	0.22	0.483	8mer	1	A AU G	GUG UCUCCUAUCUCA	UAU GGAGGAUGGAGU	UUGA GUU	NA
L2HS-1688617_1.1.1	rs539800	+	C	0.98	1223	3pUTR	MS4A10	ENST00000308287_rs539800_C_0	MIMAT0000066_let-7e	1243-1259	-24.7	-5.359	0.21	0.277	0.481	8mer	1	A AU G	GUG UCUCCUAUCUCA	UAU GGAGGAUGGAGU	UUGA GUU	NA
L2HS-1688617_1.2.0	rs12577187	+	G	NA	1228	3pUTR	MS4A10	ENST00000308287	MIMAT0000066_let-7e	1243-1259	-24.7	-5.844	0.21	0.22	0.483	8mer	1	A AU G	GUG UCUCCUAUCUCA	UAU GGAGGAUGGAGU	UUGA GUU	NA
L2HS-1688617_1.2.1	rs12577187	+	A	0.25	1228	3pUTR	MS4A10	ENST00000308287_rs12577187_A_0	MIMAT0000066_let-7e	1243-1259	-24.7	-5.773	0.211	0.219	0.482	8mer	1	A AU G	GUG UCUCCUAUCUCA	UAU GGAGGAUGGAGU	UUGA GUU	NA
L2HS-1688617_1.3.0	rs10750942	+	G	NA	1237	3pUTR	MS4A10	ENST00000308287	MIMAT0000066_let-7e	1243-1259	-24.7	-5.844	0.21	0.22	0.483	8mer	1	A AU G	GUG UCUCCUAUCUCA	UAU GGAGGAUGGAGU	UUGA GUU	NA
L2HS-1688617_1.3.1	rs10750942	+	A	0.51	1237	3pUTR	MS4A10	ENST00000308287_rs10750942_A_0	MIMAT0000066_let-7e	1243-1259	-24.7	-6.919	0.232	0.342	0.489	8mer	1	A AU G	GUG UCUCCUAUCUCA	UAU GGAGGAUGGAGU	UUGA GUU	NA
L2HS-3777287_1.1.0	rs183329838	+	T	NA	203	5pUTR	TNFAIP1	ENST00000226225	MIMAT0000066_let-7e	228-241	-25.1	-0.167	0.224	0.408	0.279	seedless	2	A CU G	GC ACCUCCUGCC	UG UGGAGGAUGG	UUGAUA U AGU	NA
L2HS-3777287_1.1.1	rs183329838	+	C	0.0014	203	5pUTR	TNFAIP1	ENST00000226225_rs183329838_C_0	MIMAT0000066_let-7e	228-241	-25.1	-0.255	0.225	0.435	0.281	seedless	2	A CU G	GC ACCUCCUGCC	UG UGGAGGAUGG	UUGAUA U AGU	NA
L2-780364_1.1.0	rs200782800	-	C	NA	1469	CDS	HS6ST2	ENST00000370836	MIMAT0000066_let-7e	1477-1489	-24.8	-11.458	0.402	0.382	0.347	seedless	1	A A C	GGCCUCC ACCUC	UUGGAGG UGGAG	UUGAUAUG A U	NA
L2-780364_1.1.1	rs200782800	-	T	0.0006	1469	CDS	HS6ST2	ENST00000370836_rs200782800_T_0	MIMAT0000066_let-7e	1477-1489	-24.8	-6.275	0.346	0.399	0.311	seedless	1	A A C	GGCCUCC ACCUC	UUGGAGG UGGAG	UUGAUAUG A U	NA
A12-117087_51.1.0	rs185087964	-	C	NA	2987	3pUTR	TRPV1	ENST00000425167	MIMAT0000066_let-7e	3008-3019	-25.7	-17.793	0.557	0.341	0.47	7mer-m8	0	U G	UCUCCUGCCUCG	GGAGGAUGGAGU	UUGAUAUGUU	NA
A12-117087_51.1.1	rs185087964	-	T	0.0023	2987	3pUTR	TRPV1	ENST00000425167_rs185087964_T_0	MIMAT0000066_let-7e	3008-3019	-25.7	-18.536	0.596	0.342	0.432	7mer-m8	0	U G	UCUCCUGCCUCG	GGAGGAUGGAGU	UUGAUAUGUU	NA
L2HS-1688606_1.1.0	rs150924946	+	A	NA	1107	CDS	LMNA	ENST00000368300	MIMAT0000066_let-7e	1108-1126	-27.2	-3.841	0.241	0.458	0.311	seedless	3	A CG U G	U ACAGCCUC CUGCC CA	A UGUUGGAG GAUGG GU	UUG UA A	intermediate filament;nucleus;protein binding;structural molecule activity
L2HS-1688606_1.1.1	rs150924946	+	G	0.0005	1107	CDS	LMNA	ENST00000368300_rs150924946_G_0	MIMAT0000066_let-7e	1108-1126	-27.2	-0.757	0.229	0.404	0.308	seedless	3	A CG U G	U ACAGCCUC CUGCC CA	A UGUUGGAG GAUGG GU	UUG UA A	intermediate filament;nucleus;protein binding;structural molecule activity
L2HS-1688673_1.1.0	rs187337574	-	A	NA	107	5pUTR	CNBP	ENST00000451728	MIMAT0000066_let-7e	114-127	-25.6	-8.399	0.327	0.541	0.35	6mer	3	A G	ACAGCCUC UACCUU	UGUUGGAG AUGGAG	UUGAUA G U	NA
L2HS-1688673_1.1.1	rs187337574	-	T	0.0014	107	5pUTR	CNBP	ENST00000451728_rs187337574_T_0	MIMAT0000066_let-7e	114-127	-25.6	-8.464	0.337	0.638	0.35	6mer	3	A G	ACAGCCUC UACCUU	UGUUGGAG AUGGAG	UUGAUA G U	NA
L2HS-486647_3.1.0	rs61732968	-	A	NA	1652	CDS	ZNF256	ENST00000282308	MIMAT0000066_let-7e	1654-1670	-26.2	-11.244	0.378	0.41	0.535	8mer	2	C AA U	CUGUA UCCUACCUCA	GAUAU AGGAUGGAGU	UU GUUGG	NA
L2HS-486647_3.1.1	rs61732968	-	G	0.0023	1652	CDS	ZNF256	ENST00000282308_rs61732968_G_0	MIMAT0000066_let-7e	1654-1670	-26.2	-10.652	0.371	0.387	0.517	8mer	2	C AA U	CUGUA UCCUACCUCA	GAUAU AGGAUGGAGU	UU GUUGG	NA
L2HS-486647_3.2.0	rs200056937	-	T	NA	1639	CDS	ZNF256	ENST00000282308	MIMAT0000066_let-7e	1654-1670	-26.2	-11.244	0.378	0.41	0.535	8mer	2	C AA U	CUGUA UCCUACCUCA	GAUAU AGGAUGGAGU	UU GUUGG	NA
L2HS-486647_3.2.1	rs200056937	-	C	0	1639	CDS	ZNF256	ENST00000282308_rs200056937_C_0	MIMAT0000066_let-7e	1654-1670	-26.2	-9.984	0.376	0.401	0.591	8mer	2	C AA U	CUGUA UCCUACCUCA	GAUAU AGGAUGGAGU	UU GUUGG	NA
L2-780264_1.1.0	rs201301091	-	C	NA	505	CDS	SLC38A2	ENST00000256689	MIMAT0000066_let-7e	513-534	-25.6	-7.324	0.712	0.3	0.312	seedless	4	C U UA C C	GACU CAAC CUCCUACC CA	UUGA GUUG GAGGAUGG GU	UAU A	NA
L2-780264_1.1.1	rs201301091	-	G	0.0005	505	CDS	SLC38A2	ENST00000256689_rs201301091_G_0	MIMAT0000066_let-7e	513-534	-25.6	-8.122	0.662	0.291	0.358	seedless	4	C U UA C C	GACU CAAC CUCCUACC CA	UUGA GUUG GAGGAUGG GU	UAU A	NA
L2HS-818715_2.1.0	rs192110518	+	G	NA	85	5pUTR	RMND5A	ENST00000283632	MIMAT0000066_let-7e	88-101	-23.8	-2.26	0.27	0.279	0.341	seedless	1	C UU C	GCCUCCU CCUCG	UGGAGGA GGAGU	UUGAUAUGU U	NA
L2HS-818715_2.1.1	rs192110518	+	T	0.06	85	5pUTR	RMND5A	ENST00000283632_rs192110518_T_0	MIMAT0000066_let-7e	88-101	-23.8	-6.01	0.361	0.288	0.288	seedless	1	C UU C	GCCUCCU CCUCG	UGGAGGA GGAGU	UUGAUAUGU U	NA
L1HS-892437_1.1.0	rs17849462	-	C	NA	215	CDS	SRSF2	ENST00000392485	MIMAT0000066_let-7e	226-243	-25.5	-16.175	0.602	0.326	0.377	seedless	5	G GA G C	ACAACCU CCUACC CA	UGUUGGA GGAUGG GU	UUGAUA A	NA
L1HS-892437_1.1.1	rs17849462	-	T	0.0009	215	CDS	SRSF2	ENST00000392485_rs17849462_T_0	MIMAT0000066_let-7e	226-243	-25.5	-18.442	0.752	0.179	0.357	seedless	5	G GA G C	ACAACCU CCUACC CA	UGUUGGA GGAUGG GU	UUGAUA A	NA
L2-780349_1.1.0	rs200822320	-	C	NA	702	CDS	CRK	ENST00000300574	MIMAT0000066_let-7e	714-729	-25.2	-3.226	0.275	0.597	0.227	seedless	2	G CU G	AC GCCUCC GCCUCA	UG UGGAGG UGGAGU	UUGAUA U A	actin cytoskeleton organization and biogenesis;cell motility;cytoplasm;intracellular signaling cascade;nucleus;protein binding;protein phosphorylated amino acid binding;regulation of transcription from RNA polymerase II promoter;SH2 domain binding;SH3/SH2 adaptor activity
L2-780349_1.1.1	rs200822320	-	T	0.0005	702	CDS	CRK	ENST00000300574_rs200822320_T_0	MIMAT0000066_let-7e	714-729	-25.2	-4.868	0.327	0.655	0.215	seedless	2	G CU G	AC GCCUCC GCCUCA	UG UGGAGG UGGAGU	UUGAUA U A	actin cytoskeleton organization and biogenesis;cell motility;cytoplasm;intracellular signaling cascade;nucleus;protein binding;protein phosphorylated amino acid binding;regulation of transcription from RNA polymerase II promoter;SH2 domain binding;SH3/SH2 adaptor activity
TAON-3929238-1_1.1.0	rs201602108	+	G	NA	1755	3pUTR	SMAP2	ENST00000372718	MIMAT0000066_let-7e	1769-1780	-24.3	-16.067	0.552	0.461	0.489	seedless	3	C C	ACAGCCUCC ACC	UGUUGGAGG UGG	UUGAUA A AGU	NA
TAON-3929238-1_1.1.1	rs201602108	+	A	0.0005	1755	3pUTR	SMAP2	ENST00000372718_rs201602108_A_0	MIMAT0000066_let-7e	1769-1780	-24.3	-18.561	0.632	0.413	0.501	seedless	3	C C	ACAGCCUCC ACC	UGUUGGAGG UGG	UUGAUA A AGU	NA
L2-780281_1.1.0	rs142214789	-	C	NA	793	CDS	PES1	ENST00000354694	MIMAT0000066_let-7e	801-821	-24.4	-1.862	0.346	0.362	0.202	seedless	4	G UUGU U	GGCU CAACUUCC GCCUU	UUGA GUUGGAGG UGGAG	UAU A U	anatomical structure morphogenesis;cell proliferation;intracellular;nucleolus;nucleus;protein binding
L2-780281_1.1.1	rs142214789	-	T	0.0037	793	CDS	PES1	ENST00000354694_rs142214789_T_0	MIMAT0000066_let-7e	801-821	-24.4	-1.854	0.346	0.276	0.201	seedless	4	G UUGU U	GGCU CAACUUCC GCCUU	UUGA GUUGGAGG UGGAG	UAU A U	anatomical structure morphogenesis;cell proliferation;intracellular;nucleolus;nucleus;protein binding
L2HS-1688493_1.1.0	rs183134138	+	C	NA	1189	CDS	MTMR14	ENST00000296003	MIMAT0000066_let-7e	1203-1221	-23.7	-8.206	0.33	0.571	0.559	8mer	3	C A C C	ACUG GAUC UCUACCUCA	UGAU UUGG GGAUGGAGU	U AUG A	NA
L2HS-1688493_1.1.1	rs183134138	+	T	0.0014	1189	CDS	MTMR14	ENST00000296003_rs183134138_T_0	MIMAT0000066_let-7e	1203-1221	-23.7	-8.318	0.337	0.446	0.553	8mer	3	C A C C	ACUG GAUC UCUACCUCA	UGAU UUGG GGAUGGAGU	U AUG A	NA
L2-780300_1.1.0	rs33972724	-	C	NA	1303	CDS	DHX15	ENST00000336812	MIMAT0000066_let-7e	1318-1341	-25.4	-10.108	0.417	0.619	0.328	seedless	2	C UCUAC G	AUUGUAU ACUUCC ACCUCA	UGAUAUG UGGAGG UGGAGU	U U A	NA
L2-780300_1.1.1	rs33972724	-	T	0.01	1303	CDS	DHX15	ENST00000336812_rs33972724_T_0	MIMAT0000066_let-7e	1318-1341	-25.4	-9.67	0.42	0.45	0.325	seedless	2	C UCUAC G	AUUGUAU ACUUCC ACCUCA	UGAUAUG UGGAGG UGGAGU	U U A	NA
L2HS-563169_3.1.0	rs142905348	+	C	NA	4088	3pUTR	COL6A1	ENST00000361866	MIMAT0000066_let-7e	4089-4107	-24	-12.972	0.55	0.415	0.475	seedless	3	ACC U G	GCAA UCUCCU CCUCA	UGUU GGAGGA GGAGU	UUGAUA U	NA
L2HS-563169_3.1.1	rs142905348	+	T	0.01	4088	3pUTR	COL6A1	ENST00000361866_rs142905348_T_0	MIMAT0000066_let-7e	4089-4107	-24	-15.794	0.606	0.428	0.503	seedless	3	ACC U G	GCAA UCUCCU CCUCA	UGUU GGAGGA GGAGU	UUGAUA U	NA
L1-485680_1.1.0	rs201842513	+	C	NA	971	CDS	KATNB1	ENST00000379661	MIMAT0000066_let-7e	990-1009	-26.1	-18.284	0.561	0.366	0.461	seedless	3	G GU G C	AAC A ACCUCCU GCCUC	UUG U UGGAGGA UGGAG	AUA GU U	NA
L1-485680_1.1.1	rs201842513	+	T	0.0005	971	CDS	KATNB1	ENST00000379661_rs201842513_T_0	MIMAT0000066_let-7e	990-1009	-26.1	-18.24	0.56	0.356	0.461	seedless	3	G GU G C	AAC A ACCUCCU GCCUC	UUG U UGGAGGA UGGAG	AUA GU U	NA
L1HS-745650_2.1.0	rs184277708	-	C	NA	4332	3pUTR	DHX57	ENST00000295373	MIMAT0000066_let-7e	4348-4364	-24.6	-8.061	0.377	0.472	0.661	6mer	2	A GA A	GCA ACCUC UACCUCG	UGU UGGAG AUGGAGU	UUGAUA G	NA
L1HS-745650_2.1.1	rs184277708	-	T	0.0005	4332	3pUTR	DHX57	ENST00000295373_rs184277708_T_0	MIMAT0000066_let-7e	4348-4364	-24.6	-8.577	0.385	0.539	0.665	6mer	2	A GA A	GCA ACCUC UACCUCG	UGU UGGAG AUGGAGU	UUGAUA G	NA
L1-485651_1.1.0	rs190738165	-	G	NA	5591	3pUTR	LUZP1	ENST00000302291	MIMAT0000066_let-7e	5613-5625	-24.5	-12.328	0.443	0.43	0.372	seedless	1	C C A	CCUCCUGCC UCA	GGAGGAUGG AGU	UUGAUAUGUU	NA
L1-485651_1.1.1	rs190738165	-	C	0.0014	5591	3pUTR	LUZP1	ENST00000302291_rs190738165_C_0	MIMAT0000066_let-7e	5613-5625	-24.5	-10.839	0.429	0.398	0.384	seedless	1	C C A	CCUCCUGCC UCA	GGAGGAUGG AGU	UUGAUAUGUU	NA
0727A-548246_1.1.0	rs11556644	+	A	NA	1328	3pUTR	NRSN2	ENST00000246039	MIMAT0000066_let-7e	1353-1365	-23.5	-14.224	0.486	0.209	0.221	seedless	3	A C	AACUUCCUACC CA	UUGGAGGAUGG GU	UUGAUAUG A	biological_process;integral to membrane;molecular_function;plasma membrane;transport vesicle
0727A-548246_1.1.1	rs11556644	+	G	0.02	1328	3pUTR	NRSN2	ENST00000246039_rs11556644_G_0	MIMAT0000066_let-7e	1353-1365	-23.5	-14.308	0.488	0.226	0.219	seedless	3	A C	AACUUCCUACC CA	UUGGAGGAUGG GU	UUGAUAUG A	biological_process;integral to membrane;molecular_function;plasma membrane;transport vesicle
L2HS-1688561_1.1.0	rs141216229	+	A	NA	2043	CDS	SQLE	ENST00000265896	MIMAT0000066_let-7e	2066-2081	-22.9	-3.414	0.289	0.254	0.302	seedless	1	A A U C	GC AGCUUCCU CCUC	UG UUGGAGGA GGAG	UUGAUA U U	NA
L2HS-1688561_1.1.1	rs141216229	+	G	0.0027	2043	CDS	SQLE	ENST00000265896_rs141216229_G_0	MIMAT0000066_let-7e	2066-2081	-22.9	-3.548	0.293	0.265	0.301	seedless	1	A A U C	GC AGCUUCCU CCUC	UG UUGGAGGA GGAG	UUGAUA U U	NA
L2HS-818727_2.2.0	rs141456042	+	A	NA	4825	3pUTR	APPL1	ENST00000288266	MIMAT0000066_let-7e	4835-4850	-22.6	-6.05	0.335	0.419	0.439	offset-6mer	3	G U U	UUAU CCUUCUACCUU	GAUA GGAGGAUGGAG	UU UGUU U	cell cycle;cell proliferation;cytoplasm;endosome membrane;membrane;nucleus;NuRD complex;protein binding;signal transduction
L2HS-818727_2.2.1	rs141456042	+	G	0.0014	4825	3pUTR	APPL1	ENST00000288266_rs141456042_G_0	MIMAT0000066_let-7e	4835-4850	-22.6	-9.484	0.325	0.412	0.437	offset-6mer	3	G U U	UUAU CCUUCUACCUU	GAUA GGAGGAUGGAG	UU UGUU U	cell cycle;cell proliferation;cytoplasm;endosome membrane;membrane;nucleus;NuRD complex;protein binding;signal transduction
L1-485739_1.1.0	rs142947051	+	C	NA	1767	CDS	STAM	ENST00000377524	MIMAT0000066_let-7e	1783-1801	-24.5	-7.307	0.4	0.382	0.414	seedless	2	G AACAG G	GCAGCC CC ACCUCA	UGUUGG GG UGGAGU	UUGAUA A A	NA
L1-485739_1.1.1	rs142947051	+	G	0.0005	1767	CDS	STAM	ENST00000377524_rs142947051_G_0	MIMAT0000066_let-7e	1783-1801	-24.5	-14.149	0.548	0.234	0.349	seedless	2	G AACAG G	GCAGCC CC ACCUCA	UGUUGG GG UGGAGU	UUGAUA A A	NA
L2HS-741674_3.1.0	rs201549748	+	C	NA	2034	CDS	GMPS	ENST00000496455	MIMAT0000066_let-7e	2042-2053	-22.9	-17.153	0.535	0.478	0.374	seedless	3	A G A	A AACCUCCUAC	U UUGGAGGAUG	UUGAUA G GAGU	ATP binding;biosynthetic process;glutamine metabolic process;GMP biosynthetic process;GMP synthase (glutamine-hydrolyzing) activity;GMP synthase activity;ligase activity;nucleotide binding;purine base biosynthetic process;purine nucleotide biosynthetic process
L2HS-741674_3.1.1	rs201549748	+	T	0.0005	2034	CDS	GMPS	ENST00000496455_rs201549748_T_0	MIMAT0000066_let-7e	2042-2053	-22.9	-16.755	0.553	0.496	0.364	seedless	3	A G A	A AACCUCCUAC	U UUGGAGGAUG	UUGAUA G GAGU	ATP binding;biosynthetic process;glutamine metabolic process;GMP biosynthetic process;GMP synthase (glutamine-hydrolyzing) activity;GMP synthase activity;ligase activity;nucleotide binding;purine base biosynthetic process;purine nucleotide biosynthetic process
L1HS-1802089_1.1.0	rs185252636	+	A	NA	1124	CDS	UHRF1BP1	ENST00000192788	MIMAT0000066_let-7e	1136-1144	-22.6	-21.36	0.836	0.443	0.359	seedless	1	U A	CCUCCUACC	GGAGGAUGG	UUGAUAUGUU AGU	NA
L1HS-1802089_1.1.1	rs185252636	+	T	0.0005	1124	CDS	UHRF1BP1	ENST00000192788_rs185252636_T_0	MIMAT0000066_let-7e	1136-1144	-22.6	-10.689	0.374	0.421	0.381	seedless	1	U A	CCUCCUACC	GGAGGAUGG	UUGAUAUGUU AGU	NA
L2HS-1688659_1.2.0	rs142392949	-	G	NA	1445	3pUTR	VAMP2	ENST00000316509	MIMAT0000066_let-7e	1470-1480	-23	-14.174	0.543	0.6	0.372	seedless	2	C C	ACCUCCU CCUC	UGGAGGA GGAG	UUGAUAUGU U U	NA
L2HS-1688659_1.2.1	rs142392949	-	T	0.0005	1445	3pUTR	VAMP2	ENST00000316509_rs142392949_T_0	MIMAT0000066_let-7e	1470-1480	-23	-11.923	0.326	0.679	0.368	seedless	2	C C	ACCUCCU CCUC	UGGAGGA GGAG	UUGAUAUGU U U	NA
L2-521424_2.1.0	rs80212478	-	A	NA	1219	CDS	RRAGC	ENST00000373001	MIMAT0000066_let-7e	1234-1249	-22.5	-5.531	0.225	0.502	0.481	seedless	5	A G	GACU ACAACUUCC ACU	UUGA UGUUGGAGG UGG	UA A AGU	NA
L2-521424_2.1.1	rs80212478	-	C	0.04	1219	CDS	RRAGC	ENST00000373001_rs80212478_C_0	MIMAT0000066_let-7e	1234-1249	-22.5	-5.532	0.228	0.483	0.476	seedless	5	A G	GACU ACAACUUCC ACU	UUGA UGUUGGAGG UGG	UA A AGU	NA
L2HS-1688529_1.1.0	rs139789685	+	C	NA	2060	3pUTR	EN2	ENST00000297375	MIMAT0000066_let-7e	2072-2089	-23.1	-5.497	0.321	0.407	0.311	seedless	2	U UU CU C	CU C CCUCCU CCUCA	GA G GGAGGA GGAGU	UU UAU UU U	NA
L2HS-1688529_1.1.1	rs139789685	+	T	0.0009	2060	3pUTR	EN2	ENST00000297375_rs139789685_T_0	MIMAT0000066_let-7e	2072-2089	-23.1	-10.022	0.452	0.415	0.294	seedless	2	U UU CU C	CU C CCUCCU CCUCA	GA G GGAGGA GGAGU	UU UAU UU U	NA
L2HS-1688529_1.2.0	rs3808327	+	T	NA	2069	3pUTR	EN2	ENST00000297375	MIMAT0000066_let-7e	2072-2089	-23.1	-5.497	0.321	0.407	0.311	seedless	2	U UU CU C	CU C CCUCCU CCUCA	GA G GGAGGA GGAGU	UU UAU UU U	NA
L2HS-1688529_1.2.1	rs3808327	+	C	0.2	2069	3pUTR	EN2	ENST00000297375_rs3808327_C_0	MIMAT0000066_let-7e	2072-2089	-23.1	-7.028	0.379	0.387	0.312	seedless	2	U UU CU C	CU C CCUCCU CCUCA	GA G GGAGGA GGAGU	UU UAU UU U	NA
L2HS-486590_3.1.0	rs115531046	+	T	NA	1975	3pUTR	ARCN1	ENST00000264028	MIMAT0000066_let-7e	1985-2003	-22.2	-16.715	0.646	0.561	0.475	seedless	2	U AAU CU U	UA ACCUCCU ACCUU	AU UGGAGGA UGGAG	UUGAU GU U	NA
L2HS-486590_3.1.1	rs115531046	+	C	0.01	1975	3pUTR	ARCN1	ENST00000264028_rs115531046_C_0	MIMAT0000066_let-7e	1985-2003	-22.2	-18.665	0.722	0.603	0.453	seedless	2	U AAU CU U	UA ACCUCCU ACCUU	AU UGGAGGA UGGAG	UUGAU GU U	NA
L1-485700_1.1.0	rs341924	-	C	NA	31	5pUTR	LHFPL2	ENST00000380345	MIMAT0000066_let-7e	41-56	-22	-2.789	0.367	0.508	0.383	seedless	1	C CCCU C	GC CCUCCU CCUC	UG GGAGGA GGAG	UUGAUA UU U U	NA
L1-485700_1.1.1	rs341924	-	A	0.4	31	5pUTR	LHFPL2	ENST00000380345_rs341924_A_0	MIMAT0000066_let-7e	41-56	-22	-1.528	0.358	0.407	0.343	seedless	1	C CCCU C	GC CCUCCU CCUC	UG GGAGGA GGAG	UUGAUA UU U U	NA
L2-780163_1.1.0	rs184423169	+	A	NA	1991	3pUTR	RNF26	ENST00000311413	MIMAT0000066_let-7e	2005-2020	-24.2	-14.312	0.444	0.403	0.431	seedless	2	C A A	CUGUG GCC UCCUGCC	GAUAU UGG AGGAUGG	UU GU AGU	NA
L2-780163_1.1.1	rs184423169	+	G	0.0032	1991	3pUTR	RNF26	ENST00000311413_rs184423169_G_0	MIMAT0000066_let-7e	2005-2020	-24.2	-14.561	0.449	0.304	0.437	seedless	2	C A A	CUGUG GCC UCCUGCC	GAUAU UGG AGGAUGG	UU GU AGU	NA
A12-5274028_1.1.0	rs182116025	-	T	NA	3088	3pUTR	JAZF1	ENST00000283928	MIMAT0000066_let-7e	3103-3117	-20.7	-8.165	0.456	0.471	0.956	seedless	2	A U G A	AC GCCUCU ACC CA	UG UGGAGG UGG GU	UUGAUA U A A	intracellular;metal ion binding;negative regulation of transcription from RNA polymerase II promoter;nucleic acid binding;nucleus;regulation of transcription, DNA-dependent;transcription;transcription corepressor activity;transcriptional repressor complex;zinc ion binding
A12-5274028_1.1.1	rs182116025	-	C	0.0032	3088	3pUTR	JAZF1	ENST00000283928_rs182116025_C_0	MIMAT0000066_let-7e	3103-3117	-20.7	-8.231	0.455	0.485	0.956	seedless	2	A U G A	AC GCCUCU ACC CA	UG UGGAGG UGG GU	UUGAUA U A A	intracellular;metal ion binding;negative regulation of transcription from RNA polymerase II promoter;nucleic acid binding;nucleus;regulation of transcription, DNA-dependent;transcription;transcription corepressor activity;transcriptional repressor complex;zinc ion binding
L2HS-1688587_1.1.0	rs113276552	+	A	NA	598	3pUTR	NME4	ENST00000219479	MIMAT0000066_let-7e	614-628	-22.1	-14.143	0.69	0.386	0.403	7mer-m8	2	C G AA C	A GACC CUACCUC	U UUGG GAUGGAG	UUGAUA G AG U	NA
L2HS-1688587_1.1.1	rs113276552	+	G	0.02	598	3pUTR	NME4	ENST00000219479_rs113276552_G_0	MIMAT0000066_let-7e	614-628	-22.1	-9.867	0.638	0.253	0.433	7mer-m8	2	C G AA C	A GACC CUACCUC	U UUGG GAUGGAG	UUGAUA G AG U	NA
L2HS-1688587_1.2.0	rs182152446	+	T	NA	604	3pUTR	NME4	ENST00000219479	MIMAT0000066_let-7e	614-628	-22.1	-14.143	0.69	0.386	0.403	7mer-m8	2	C G AA C	A GACC CUACCUC	U UUGG GAUGGAG	UUGAUA G AG U	NA
L2HS-1688587_1.2.1	rs182152446	+	C	0.01	604	3pUTR	NME4	ENST00000219479_rs182152446_C_0	MIMAT0000066_let-7e	614-628	-22.1	-9.34	0.63	0.297	0.438	7mer-m8	2	C G AA C	A GACC CUACCUC	U UUGG GAUGGAG	UUGAUA G AG U	NA
L1-198115_2.1.0	rs181947057	-	A	NA	751	CDS	RUNX1T1	ENST00000523629	MIMAT0000066_let-7e	766-778	-21.9	-4.917	0.167	0.497	0.459	seedless	1	U UU U	C CCUCCU CCUC	G GGAGGA GGAG	UUGAUAU UU U U	fat cell differentiation;generation of precursor metabolites and energy;metal ion binding;nucleus;protein binding;protein homodimerization activity;regulation of DNA binding;regulation of transcription, DNA-dependent;transcription;transcription factor activity;transcriptional repressor activity;zinc ion binding
L1-198115_2.1.1	rs181947057	-	G	0.0005	751	CDS	RUNX1T1	ENST00000523629_rs181947057_G_0	MIMAT0000066_let-7e	766-778	-21.9	-5.245	0.174	0.468	0.457	seedless	1	U UU U	C CCUCCU CCUC	G GGAGGA GGAG	UUGAUAU UU U U	fat cell differentiation;generation of precursor metabolites and energy;metal ion binding;nucleus;protein binding;protein homodimerization activity;regulation of DNA binding;regulation of transcription, DNA-dependent;transcription;transcription factor activity;transcriptional repressor activity;zinc ion binding
L1HS-103837_7.1.0	rs113315905	+	T	NA	3030	3pUTR	LRRC8A	ENST00000372600	MIMAT0000066_let-7e	3048-3059	-20.8	-10.835	0.382	0.2	0.612	seedless	1	C C C	AUCUCC ACCUC	UGGAGG UGGAG	UUGAUAUGU A U	NA
L1HS-103837_7.1.1	rs113315905	+	G	0.01	3030	3pUTR	LRRC8A	ENST00000372600_rs113315905_G_0	MIMAT0000066_let-7e	3048-3059	-20.8	-10.516	0.382	0.208	0.616	seedless	1	C C C	AUCUCC ACCUC	UGGAGG UGGAG	UUGAUAUGU A U	NA
L2-780250_1.1.0	rs146457169	-	C	NA	794	3pUTR	C12orf49	ENST00000261318	MIMAT0000066_let-7e	810-830	-21.9	-7.794	0.515	0.266	0.329	seedless	1	C GGGACCCA G	GCCUCCU GCUUCA	UGGAGGA UGGAGU	UUGAUAUGU	NA
L2-780250_1.1.1	rs146457169	-	A	0.0032	794	3pUTR	C12orf49	ENST00000261318_rs146457169_A_0	MIMAT0000066_let-7e	810-830	-21.9	-7.794	0.516	0.297	0.293	seedless	1	C GGGACCCA G	GCCUCCU GCUUCA	UGGAGGA UGGAGU	UUGAUAUGU	NA
L2-303499_2.1.0	rs78479391	+	A	NA	2607	3pUTR	CABLES1	ENST00000256925	MIMAT0000066_let-7e	2617-2631	-21.7	-12.371	0.534	0.411	0.429	seedless	3	U UG C	UAC CUCCUACC CA	AUG GAGGAUGG GU	UUGAU UUG A	cell cycle;cyclin-dependent protein kinase regulator activity;nervous system development;nucleus;protein binding;regulation of cell cycle;regulation of cell division
L2-303499_2.1.1	rs78479391	+	G	0.01	2607	3pUTR	CABLES1	ENST00000256925_rs78479391_G_0	MIMAT0000066_let-7e	2617-2631	-21.7	-12.301	0.536	0.41	0.427	seedless	3	U UG C	UAC CUCCUACC CA	AUG GAGGAUGG GU	UUGAU UUG A	cell cycle;cyclin-dependent protein kinase regulator activity;nervous system development;nucleus;protein binding;regulation of cell cycle;regulation of cell division
TAON-3929291-1_1.1.0	rs200776562	-	G	NA	4344	CDS	MED13L	ENST00000281928	MIMAT0000066_let-7e	4369-4398	-22.6	-14.82	0.502	0.592	0.235	seedless	4	A ACAAG CACC C	GGCUAUG GAUUUCCU AUCUCG	UUGAUAU UUGGAGGA UGGAGU	G	NA
TAON-3929291-1_1.1.1	rs200776562	-	A	0.0005	4344	CDS	MED13L	ENST00000281928_rs200776562_A_0	MIMAT0000066_let-7e	4369-4398	-22.6	-14.832	0.499	0.641	0.233	seedless	4	A ACAAG CACC C	GGCUAUG GAUUUCCU AUCUCG	UUGAUAU UUGGAGGA UGGAGU	G	NA
L2HS-818795_2.1.0	rs199589621	+	A	NA	3747	CDS	SPTBN1	ENST00000356805	MIMAT0000066_let-7e	3768-3781	-21.4	-8.084	0.384	0.538	0.413	seedless	2	A C G	AAUCUCCUAUC CA	UUGGAGGAUGG GU	UUGAUAUG A	NA
L2HS-818795_2.1.1	rs199589621	+	G	0.0005	3747	CDS	SPTBN1	ENST00000356805_rs199589621_G_0	MIMAT0000066_let-7e	3768-3781	-21.4	-10.326	0.437	0.479	0.414	seedless	2	A C G	AAUCUCCUAUC CA	UUGGAGGAUGG GU	UUGAUAUG A	NA
L2HS-818795_2.2.0	rs2229503	+	C	NA	3761	CDS	SPTBN1	ENST00000356805	MIMAT0000066_let-7e	3768-3781	-21.4	-8.084	0.384	0.538	0.413	seedless	2	A C G	AAUCUCCUAUC CA	UUGGAGGAUGG GU	UUGAUAUG A	NA
L2HS-818795_2.2.1	rs2229503	+	T	0.12	3761	CDS	SPTBN1	ENST00000356805_rs2229503_T_0	MIMAT0000066_let-7e	3768-3781	-21.4	-7.634	0.353	0.532	0.408	seedless	2	A C G	AAUCUCCUAUC CA	UUGGAGGAUGG GU	UUGAUAUG A	NA
L2HS-884933_2.1.0	rs182874831	-	C	NA	2798	3pUTR	SKA2	ENST00000330137	MIMAT0000066_let-7e	2808-2825	-20.6	-8.238	0.414	0.418	0.657	offset-6mer	3	A A C G A	AUA AAUC CCUACCU A	UAU UUGG GGAUGGA U	UUGA G A G	NA
L2HS-884933_2.1.1	rs182874831	-	T	0.0005	2798	3pUTR	SKA2	ENST00000330137_rs182874831_T_0	MIMAT0000066_let-7e	2808-2825	-20.6	-8.208	0.411	0.319	0.659	offset-6mer	3	A A C G A	AUA AAUC CCUACCU A	UAU UUGG GGAUGGA U	UUGA G A G	NA
L1-485724_1.1.0	rs202191667	-	C	NA	4696	CDS	SHANK1	ENST00000293441	MIMAT0000066_let-7e	4721-4730	-20.8	-6.718	0.37	0.451	0.47	seedless	1	U	CCUCC GCCUC	GGAGG UGGAG	UUGAUAUGUU A U	NA
L1-485724_1.1.1	rs202191667	-	G	0.0005	4696	CDS	SHANK1	ENST00000293441_rs202191667_G_0	MIMAT0000066_let-7e	4721-4730	-20.8	-1.38	0.203	0.492	0.474	seedless	1	U	CCUCC GCCUC	GGAGG UGGAG	UUGAUAUGUU A U	NA
L2-303486_2.1.0	rs140919545	-	T	NA	188	5pUTR	TUBA1B	ENST00000336023	MIMAT0000066_let-7e	190-214	-22	-1.019	0.426	0.291	0.367	seedless	2	C C CUUC AUC A	CUGU GC GCCUCCUA CCU	GAUA UG UGGAGGAU GGA	UU U GU	NA
L2-303486_2.1.1	rs140919545	-	A	0.0014	188	5pUTR	TUBA1B	ENST00000336023_rs140919545_A_0	MIMAT0000066_let-7e	190-214	-22	-5.282	0.533	0.225	0.45	seedless	2	C C CUUC AUC A	CUGU GC GCCUCCUA CCU	GAUA UG UGGAGGAU GGA	UU U GU	NA
L2HS-2531032_1.1.0	rs200371097	+	C	NA	682	CDS	RPL10	ENST00000424325	MIMAT0000066_let-7e	702-721	-20.2	0.638	0.484	0.358	0.444	seedless	1	C CCC AUA C	UGC CCUCUUA CUCA	AUG GGAGGAU GAGU	UUGAU UU G	cytosolic large ribosomal subunit (sensu Eukaryota);endoplasmic reticulum;intracellular;ribosome;structural constituent of ribosome;translation
L2HS-2531032_1.1.1	rs200371097	+	T	0.0012	682	CDS	RPL10	ENST00000424325_rs200371097_T_0	MIMAT0000066_let-7e	702-721	-20.2	0.716	0.48	0.363	0.45	seedless	1	C CCC AUA C	UGC CCUCUUA CUCA	AUG GGAGGAU GAGU	UUGAU UU G	cytosolic large ribosomal subunit (sensu Eukaryota);endoplasmic reticulum;intracellular;ribosome;structural constituent of ribosome;translation
L2HS-1694087_1.1.0	rs47340	-	C	NA	3184	3pUTR	TTLL12	ENST00000216129	MIMAT0000066_let-7e	3195-3204	-18.9	0.511	0.212	0.358	0.312	seedless	1	U U	GCCUCU CCUC	UGGAGG GGAG	UUGAUAUGU AU U	NA
L2HS-1694087_1.1.1	rs47340	-	A	0.27	3184	3pUTR	TTLL12	ENST00000216129_rs47340_A_0	MIMAT0000066_let-7e	3195-3204	-18.9	-0.277	0.227	0.433	0.321	seedless	1	U U	GCCUCU CCUC	UGGAGG GGAG	UUGAUAUGU AU U	NA
L2HS-3146087_1.1.0	rs181547215	+	C	NA	32	5pUTR	RPS27	ENST00000368567	MIMAT0000066_let-7e	55-70	-18.7	-5.991	0.458	0.473	0.572	seedless	1	UCAUC U	AUCUCCU CCUC	UGGAGGA GGAG	UUGAUAUGU U U	NA
L2HS-3146087_1.1.1	rs181547215	+	T	0.0009	32	5pUTR	RPS27	ENST00000368567_rs181547215_T_0	MIMAT0000066_let-7e	55-70	-18.7	-6.024	0.453	0.508	0.569	seedless	1	UCAUC U	AUCUCCU CCUC	UGGAGGA GGAG	UUGAUAUGU U U	NA
TAON-3929231-1_1.1.0	rs6573	+	C	NA	1100	3pUTR	RAP1A	ENST00000369709	MIMAT0000066_let-7e	1119-1137	-18.3	-12.779	0.634	0.4	0.364	7mer-A1	3	A UG AUUA U	GU AACC UACUUUA	UA UUGG AUGGAGU	UUGA UG AGG	cell cycle;GTP binding;GTPase activity;intracellular;membrane;negative regulation of progression through cell cycle;nucleotide binding;protein binding;signal transduction;small GTPase mediated signal transduction
TAON-3929231-1_1.1.1	rs6573	+	A	0.12	1100	3pUTR	RAP1A	ENST00000369709_rs6573_A_0	MIMAT0000066_let-7e	1119-1137	-18.3	-8.186	0.45	0.523	0.32	7mer-A1	3	A UG AUUA U	GU AACC UACUUUA	UA UUGG AUGGAGU	UUGA UG AGG	cell cycle;GTP binding;GTPase activity;intracellular;membrane;negative regulation of progression through cell cycle;nucleotide binding;protein binding;signal transduction;small GTPase mediated signal transduction
L1-485702_1.1.0	rs144346553	+	A	NA	2571	CDS	DAAM1	ENST00000395125	MIMAT0000066_let-7e	2581-2604	-18.8	1.197	0.224	0.743	0.567	8mer	3	A UUAC UUGCA U	ACA CCUU CUAUCUCA	UGU GGAG GAUGGAGU	UUGAUA U	actin binding;actin cytoskeleton organization and biogenesis;cellular component organization and biogenesis;Rho GTPase binding
L1-485702_1.1.1	rs144346553	+	G	0	2571	CDS	DAAM1	ENST00000395125_rs144346553_G_0	MIMAT0000066_let-7e	2581-2604	-18.8	0.874	0.229	0.612	0.573	8mer	3	A UUAC UUGCA U	ACA CCUU CUAUCUCA	UGU GGAG GAUGGAGU	UUGAUA U	actin binding;actin cytoskeleton organization and biogenesis;cellular component organization and biogenesis;Rho GTPase binding
TA1-4594176-1_1.1.0	rs189619265	-	T	NA	1305	3pUTR	TMEM107	ENST00000316425	MIMAT0000066_let-7e	1306-1320	-15.9	-1.642	0.242	0.316	0.448	seedless	2	U A A	CUG ACGAUC CUUAC	GAU UGUUGG GGAUG	UU A A GAGU	NA
TA1-4594176-1_1.1.1	rs189619265	-	C	0.0018	1305	3pUTR	TMEM107	ENST00000316425_rs189619265_C_0	MIMAT0000066_let-7e	1306-1320	-15.9	3.452	0.231	0.233	0.423	seedless	2	U A A	CUG ACGAUC CUUAC	GAU UGUUGG GGAUG	UU A A GAGU	NA
TA1-4594176-1_1.2.0	rs117595965	-	C	NA	1302	3pUTR	TMEM107	ENST00000316425	MIMAT0000066_let-7e	1306-1320	-15.9	-1.642	0.242	0.316	0.448	seedless	2	U A A	CUG ACGAUC CUUAC	GAU UGUUGG GGAUG	UU A A GAGU	NA
TA1-4594176-1_1.2.1	rs117595965	-	T	0.01	1302	3pUTR	TMEM107	ENST00000316425_rs117595965_T_0	MIMAT0000066_let-7e	1306-1320	-15.9	-1.643	0.225	0.324	0.452	seedless	2	U A A	CUG ACGAUC CUUAC	GAU UGUUGG GGAUG	UU A A GAGU	NA
TA1-4594176-1_1.3.0	rs9894790	-	G	NA	1294	3pUTR	TMEM107	ENST00000316425	MIMAT0000066_let-7e	1306-1320	-15.9	-1.642	0.242	0.316	0.448	seedless	2	U A A	CUG ACGAUC CUUAC	GAU UGUUGG GGAUG	UU A A GAGU	NA
TA1-4594176-1_1.3.1	rs9894790	-	A	0.62	1294	3pUTR	TMEM107	ENST00000316425_rs9894790_A_0	MIMAT0000066_let-7e	1306-1320	-15.9	-1.403	0.244	0.312	0.449	seedless	2	U A A	CUG ACGAUC CUUAC	GAU UGUUGG GGAUG	UU A A GAGU	NA
TA1-4594176-1_1.4.0	rs144429028	-	C	NA	1291	3pUTR	TMEM107	ENST00000316425	MIMAT0000066_let-7e	1306-1320	-15.9	-1.642	0.242	0.316	0.448	seedless	2	U A A	CUG ACGAUC CUUAC	GAU UGUUGG GGAUG	UU A A GAGU	NA
TA1-4594176-1_1.4.1	rs144429028	-	T	0.0014	1291	3pUTR	TMEM107	ENST00000316425_rs144429028_T_0	MIMAT0000066_let-7e	1306-1320	-15.9	-1.584	0.199	0.354	0.445	seedless	2	U A A	CUG ACGAUC CUUAC	GAU UGUUGG GGAUG	UU A A GAGU	NA
TA1-4594176-1_1.5.0	rs181915503	-	C	NA	1289	3pUTR	TMEM107	ENST00000316425	MIMAT0000066_let-7e	1306-1320	-15.9	-1.642	0.242	0.316	0.448	seedless	2	U A A	CUG ACGAUC CUUAC	GAU UGUUGG GGAUG	UU A A GAGU	NA
TA1-4594176-1_1.5.1	rs181915503	-	T	0.0005	1289	3pUTR	TMEM107	ENST00000316425_rs181915503_T_0	MIMAT0000066_let-7e	1306-1320	-15.9	-1.167	0.24	0.336	0.426	seedless	2	U A A	CUG ACGAUC CUUAC	GAU UGUUGG GGAUG	UU A A GAGU	NA
TA1-4594176-1_1.6.0	rs186890613	-	G	NA	1284	3pUTR	TMEM107	ENST00000316425	MIMAT0000066_let-7e	1306-1320	-15.9	-1.642	0.242	0.316	0.448	seedless	2	U A A	CUG ACGAUC CUUAC	GAU UGUUGG GGAUG	UU A A GAGU	NA
TA1-4594176-1_1.6.1	rs186890613	-	T	0.0005	1284	3pUTR	TMEM107	ENST00000316425_rs186890613_T_0	MIMAT0000066_let-7e	1306-1320	-15.9	-1.794	0.168	0.437	0.449	seedless	2	U A A	CUG ACGAUC CUUAC	GAU UGUUGG GGAUG	UU A A GAGU	NA
TA1-4594176-1_1.7.0	rs190182110	-	C	NA	1282	3pUTR	TMEM107	ENST00000316425	MIMAT0000066_let-7e	1306-1320	-15.9	-1.642	0.242	0.316	0.448	seedless	2	U A A	CUG ACGAUC CUUAC	GAU UGUUGG GGAUG	UU A A GAGU	NA
TA1-4594176-1_1.7.1	rs190182110	-	T	0.0009	1282	3pUTR	TMEM107	ENST00000316425_rs190182110_T_0	MIMAT0000066_let-7e	1306-1320	-15.9	-1.651	0.207	0.363	0.447	seedless	2	U A A	CUG ACGAUC CUUAC	GAU UGUUGG GGAUG	UU A A GAGU	NA
TA1-4594176-1_1.8.0	rs181334320	-	C	NA	1281	3pUTR	TMEM107	ENST00000316425	MIMAT0000066_let-7e	1306-1320	-15.9	-1.642	0.242	0.316	0.448	seedless	2	U A A	CUG ACGAUC CUUAC	GAU UGUUGG GGAUG	UU A A GAGU	NA
TA1-4594176-1_1.8.1	rs181334320	-	T	0.0027	1281	3pUTR	TMEM107	ENST00000316425_rs181334320_T_0	MIMAT0000066_let-7e	1306-1320	-15.9	-0.675	0.214	0.345	0.444	seedless	2	U A A	CUG ACGAUC CUUAC	GAU UGUUGG GGAUG	UU A A GAGU	NA
TAON-3929458-1_1.1.0	rs76251783	-	C	NA	1058	CDS	ASTE1	ENST00000264992	MIMAT0000067_let-7f	1074-1091	-23.7	-13.329	0.509	0.499	0.486	7mer-m8	2	A AGC U	AUAA UCUACUACCUC	UGUU AGAUGAUGGAG	UUGAUA U	DNA repair;nuclease activity
TAON-3929458-1_1.1.1	rs76251783	-	A	0.0005	1058	CDS	ASTE1	ENST00000264992_rs76251783_A_0	MIMAT0000067_let-7f	1074-1091	-23.7	-14.501	0.497	0.556	0.483	7mer-m8	2	A AGC U	AUAA UCUACUACCUC	UGUU AGAUGAUGGAG	UUGAUA U	DNA repair;nuclease activity
L2-186576_3.1.0	rs150253971	+	T	NA	392	CDS	CCNB2	ENST00000288207	MIMAT0000067_let-7f	403-421	-21.2	-8.816	0.469	0.767	0.456	7mer-m8	4	C A C U	AACUG AA CUACUGCUUC	UUGAU UU GAUGAUGGAG	AUG A U	cell cycle;cell division;microtubule cytoskeleton;mitosis;nucleus;protein binding;regulation of progression through cell cycle
L2-186576_3.1.1	rs150253971	+	A	0.0005	392	CDS	CCNB2	ENST00000288207_rs150253971_A_0	MIMAT0000067_let-7f	403-421	-21.2	-10.06	0.489	0.83	0.449	7mer-m8	4	C A C U	AACUG AA CUACUGCUUC	UUGAU UU GAUGAUGGAG	AUG A U	cell cycle;cell division;microtubule cytoskeleton;mitosis;nucleus;protein binding;regulation of progression through cell cycle
L2-186576_3.2.0	rs200529135	+	A	NA	399	CDS	CCNB2	ENST00000288207	MIMAT0000067_let-7f	403-421	-21.2	-8.816	0.469	0.767	0.456	7mer-m8	4	C A C U	AACUG AA CUACUGCUUC	UUGAU UU GAUGAUGGAG	AUG A U	cell cycle;cell division;microtubule cytoskeleton;mitosis;nucleus;protein binding;regulation of progression through cell cycle
L2-186576_3.2.1	rs200529135	+	C	0.0005	399	CDS	CCNB2	ENST00000288207_rs200529135_C_0	MIMAT0000067_let-7f	403-421	-21.2	-8.848	0.461	0.761	0.462	7mer-m8	4	C A C U	AACUG AA CUACUGCUUC	UUGAU UU GAUGAUGGAG	AUG A U	cell cycle;cell division;microtubule cytoskeleton;mitosis;nucleus;protein binding;regulation of progression through cell cycle
L2-779750_1.1.0	rs183939922	+	G	NA	1211	3pUTR	TMEM188	ENST00000458059	MIMAT0000067_let-7f	1217-1238	-22.6	0.123	0.323	0.358	0.343	7mer-m8	3	U UUC C C	GGCU UGCAA CU CUGCCUC	UUGA AUGUU GA GAUGGAG	U A U U	NA
L2-779750_1.1.1	rs183939922	+	A	0.0005	1211	3pUTR	TMEM188	ENST00000458059_rs183939922_A_0	MIMAT0000067_let-7f	1217-1238	-22.6	3.161	0.258	0.326	0.362	7mer-m8	3	U UUC C C	GGCU UGCAA CU CUGCCUC	UUGA AUGUU GA GAUGGAG	U A U U	NA
L1-485466_1.1.0	rs41288423	-	C	NA	2280	CDS	ASCC3	ENST00000369162	MIMAT0000067_let-7f	2292-2311	-21.1	-7.445	0.469	0.299	0.775	7mer-m8	4	U A A	AACU UAC CU ACUACCUCG	UUGA AUG GA UGAUGGAGU	U UUA	NA
L1-485466_1.1.1	rs41288423	-	T	0.42	2280	CDS	ASCC3	ENST00000369162_rs41288423_T_0	MIMAT0000067_let-7f	2292-2311	-21.1	-9.082	0.505	0.347	0.693	7mer-m8	4	U A A	AACU UAC CU ACUACCUCG	UUGA AUG GA UGAUGGAGU	U UUA	NA
TA1-330967-1_3.1.0	rs191707233	-	T	NA	2630	3pUTR	SLC25A12	ENST00000422440	MIMAT0000067_let-7f	2631-2652	-21.5	-9.181	0.456	0.382	0.472	seedless	3	U GAG UAGUG A	AAC ACA CUGCUACC	UUG UGU GAUGAUGG	AUA UA AGU	NA
TA1-330967-1_3.1.1	rs191707233	-	C	0.0009	2630	3pUTR	SLC25A12	ENST00000422440_rs191707233_C_0	MIMAT0000067_let-7f	2631-2652	-21.5	-9.753	0.447	0.374	0.446	seedless	3	U GAG UAGUG A	AAC ACA CUGCUACC	UUG UGU GAUGAUGG	AUA UA AGU	NA
L1HS-906532_1.1.0	rs183326765	-	A	NA	451	CDS	DYNC1LI2	ENST00000258198	MIMAT0000067_let-7f	470-481	-20.8	-10.21	0.362	0.569	0.259	8mer	2	U G	AUCU CUACCUCA	UAGA GAUGGAGU	UUGAUAUGU U	NA
L1HS-906532_1.1.1	rs183326765	-	T	0	451	CDS	DYNC1LI2	ENST00000258198_rs183326765_T_0	MIMAT0000067_let-7f	470-481	-20.8	-10.41	0.367	0.563	0.262	8mer	2	U G	AUCU CUACCUCA	UAGA GAUGGAGU	UUGAUAUGU U	NA
TA1-4594489-1_1.1.0	rs143885257	-	A	NA	1485	5pUTR	CAPRIN2	ENST00000308433	MIMAT0000067_let-7f	1501-1514	-19.7	-10.824	0.521	0.432	0.318	8mer	2	A UUG U	AC ACUACCUCA	UG UGAUGGAGU	UUGAUA UUAGA	NA
TA1-4594489-1_1.1.1	rs143885257	-	G	0.0023	1485	5pUTR	CAPRIN2	ENST00000308433_rs143885257_G_0	MIMAT0000067_let-7f	1501-1514	-19.7	-10.96	0.506	0.41	0.426	8mer	2	A UUG U	AC ACUACCUCA	UG UGAUGGAGU	UUGAUA UUAGA	NA
TA1-4594468-1_1.1.0	rs116500579	-	A	NA	608	CDS	SMARCC1	ENST00000254480	MIMAT0000067_let-7f	626-637	-18.9	-3.988	0.253	0.509	0.353	8mer	3	A U U	ACA CUACCUCA	UGU GAUGGAGU	UUGAUA UAGAU	chromatin;chromatin assembly or disassembly;chromatin binding;chromatin remodeling;DNA binding;nucleoplasm;nucleus;positive regulation of transcription, DNA-dependent;protein binding;regulation of transcription from RNA polymerase II promoter;SWI/SNF complex;transcription;transcription coactivator activity
TA1-4594468-1_1.1.1	rs116500579	-	G	0.0027	608	CDS	SMARCC1	ENST00000254480_rs116500579_G_0	MIMAT0000067_let-7f	626-637	-18.9	-3.923	0.253	0.475	0.356	8mer	3	A U U	ACA CUACCUCA	UGU GAUGGAGU	UUGAUA UAGAU	chromatin;chromatin assembly or disassembly;chromatin binding;chromatin remodeling;DNA binding;nucleoplasm;nucleus;positive regulation of transcription, DNA-dependent;protein binding;regulation of transcription from RNA polymerase II promoter;SWI/SNF complex;transcription;transcription coactivator activity
L2-779765_1.1.0	rs144046640	-	A	NA	392	CDS	SF3A1	ENST00000439242	MIMAT0000067_let-7f	401-415	-19.2	-18.389	0.874	0.326	0.346	seedless	2	U C G	AC AUGC CUACUACC	UG UAUG GAUGAUGG	U A UUA AGU	NA
L2-779765_1.1.1	rs144046640	-	G	0.0009	392	CDS	SF3A1	ENST00000439242_rs144046640_G_0	MIMAT0000067_let-7f	401-415	-19.2	-18.076	0.858	0.325	0.34	seedless	2	U C G	AC AUGC CUACUACC	UG UAUG GAUGAUGG	U A UUA AGU	NA
L1HS-83201_9.1.0	rs185251544	+	G	NA	2123	3pUTR	CNOT8	ENST00000403027	MIMAT0000067_let-7f	2146-2166	-17.1	-16.943	0.975	0.78	0.181	seedless	3	C UUC UUU C	AUUAU UCUACU CCUU	UGAUA AGAUGA GGAG	U UGUU U U	NA
L1HS-83201_9.1.1	rs185251544	+	A	0.0009	2123	3pUTR	CNOT8	ENST00000403027_rs185251544_A_0	MIMAT0000067_let-7f	2146-2166	-17.1	-16.886	0.966	0.765	0.178	seedless	3	C UUC UUU C	AUUAU UCUACU CCUU	UGAUA AGAUGA GGAG	U UGUU U U	NA
L1HS-83201_9.2.0	rs190300833	+	A	NA	2125	3pUTR	CNOT8	ENST00000403027	MIMAT0000067_let-7f	2146-2166	-17.1	-16.943	0.975	0.78	0.181	seedless	3	C UUC UUU C	AUUAU UCUACU CCUU	UGAUA AGAUGA GGAG	U UGUU U U	NA
L1HS-83201_9.2.1	rs190300833	+	T	0.0009	2125	3pUTR	CNOT8	ENST00000403027_rs190300833_T_0	MIMAT0000067_let-7f	2146-2166	-17.1	-17.216	0.987	0.803	0.183	seedless	3	C UUC UUU C	AUUAU UCUACU CCUU	UGAUA AGAUGA GGAG	U UGUU U U	NA
L2HS-818498_2.1.0	rs141802888	+	A	NA	4220	3pUTR	ARID3B	ENST00000346246	MIMAT0000067_let-7f	4226-4234	-16.7	4.057	0.128	0.504	0.73	7mer-m8	0	C U	CU CUACCUC	GA GAUGGAG	UUGAUAUGUUA U U	NA
L2HS-818498_2.1.1	rs141802888	+	T	0.0023	4220	3pUTR	ARID3B	ENST00000346246_rs141802888_T_0	MIMAT0000067_let-7f	4226-4234	-16.7	4.192	0.126	0.5	0.729	7mer-m8	0	C U	CU CUACCUC	GA GAUGGAG	UUGAUAUGUUA U U	NA
L2HS-818529_2.1.0	rs201558107	+	G	NA	2689	CDS	HNRNPUL1	ENST00000392006	MIMAT0000067_let-7f	2704-2718	-16.5	-13.047	0.759	0.387	0.418	seedless	3	C AC G	ACAG CUAC CCUCA	UGUU GAUG GGAGU	UUGAUA A AU	NA
L2HS-818529_2.1.1	rs201558107	+	A	0.0009	2689	CDS	HNRNPUL1	ENST00000392006_rs201558107_A_0	MIMAT0000067_let-7f	2704-2718	-16.5	-13.032	0.853	0.297	0.634	seedless	3	C AC G	ACAG CUAC CCUCA	UGUU GAUG GGAGU	UUGAUA A AU	NA
L2HS-818529_2.2.0	rs12745	+	T	NA	2701	CDS	HNRNPUL1	ENST00000392006	MIMAT0000067_let-7f	2704-2718	-16.5	-13.047	0.759	0.387	0.418	seedless	3	C AC G	ACAG CUAC CCUCA	UGUU GAUG GGAGU	UUGAUA A AU	NA
L2HS-818529_2.2.1	rs12745	+	C	1	2701	CDS	HNRNPUL1	ENST00000392006_rs12745_C_0	MIMAT0000067_let-7f	2704-2718	-16.5	-11.714	0.681	0.45	0.391	seedless	3	C AC G	ACAG CUAC CCUCA	UGUU GAUG GGAGU	UUGAUA A AU	NA
L2-1283055_1.1.0	rs2274317	-	A	NA	1237	CDS	MEF2D	ENST00000348159	MIMAT0000067_let-7f	1245-1251	-11.9	-3.241	0.382	0.439	0.38	seedless	0	C C	CUACC CA	GAUGG GU	UUGAUAUGUUAGAU A	NA
L2-1283055_1.1.1	rs2274317	-	G	0.57	1237	CDS	MEF2D	ENST00000348159_rs2274317_G_0	MIMAT0000067_let-7f	1245-1251	-11.9	-3.944	0.353	0.316	0.369	seedless	0	C C	CUACC CA	GAUGG GU	UUGAUAUGUUAGAU A	NA
L2-340747_2.1.0	rs140112183	-	G	NA	4502	CDS	FASN	ENST00000306749	MIMAT0000068_miR-15a	4519-4538	-28	-6.21	0.302	0.379	0.5	7mer-m8	2	CU GG C	CGC CC UGUGUGCUGCU	GUG GG AUACACGACGA	UUU UA U	3-hydroxypalmitoyl-[acyl-carrier-protein] dehydratase activity;3-oxoacyl-[acyl-carrier-protein] reductase activity;3-oxoacyl-[acyl-carrier-protein] synthase activity;acyl-ACP thioesterase activity;catalytic activity;cofactor binding;enoyl-[acyl-carrier-protein] reductase (NADPH, B-specific) activity;fatty acid biosynthetic process;glycogen granule;hydrolase activity, acting on ester bonds;lyase a…
L2-340747_2.1.1	rs140112183	-	A	0.0009	4502	CDS	FASN	ENST00000306749_rs140112183_A_0	MIMAT0000068_miR-15a	4519-4538	-28	-2.935	0.269	0.387	0.509	7mer-m8	2	CU GG C	CGC CC UGUGUGCUGCU	GUG GG AUACACGACGA	UUU UA U	3-hydroxypalmitoyl-[acyl-carrier-protein] dehydratase activity;3-oxoacyl-[acyl-carrier-protein] reductase activity;3-oxoacyl-[acyl-carrier-protein] synthase activity;acyl-ACP thioesterase activity;catalytic activity;cofactor binding;enoyl-[acyl-carrier-protein] reductase (NADPH, B-specific) activity;fatty acid biosynthetic process;glycogen granule;hydrolase activity, acting on ester bonds;lyase a…
L2HS-520579_3.1.0	rs11554902	-	G	NA	552	CDS	PRDX3	ENST00000298510	MIMAT0000068_miR-15a	553-571	-27.6	-16.633	0.483	0.402	0.347	8mer	2	G CG G	AGACUA GUGUGCUGUUA	UUUGGU UACACGACGAU	GUG AA	activation of NF-kappaB transcription factor;alkyl hydroperoxide reductase activity;antioxidant activity;IkappaB kinase complex;mitochondrion;oxidoreductase activity;peroxiredoxin activity;protein kinase binding
L2HS-520579_3.1.1	rs11554902	-	A	0.0009	552	CDS	PRDX3	ENST00000298510_rs11554902_A_0	MIMAT0000068_miR-15a	553-571	-27.6	-15.076	0.357	0.553	0.323	8mer	2	G CG G	AGACUA GUGUGCUGUUA	UUUGGU UACACGACGAU	GUG AA	activation of NF-kappaB transcription factor;alkyl hydroperoxide reductase activity;antioxidant activity;IkappaB kinase complex;mitochondrion;oxidoreductase activity;peroxiredoxin activity;protein kinase binding
L2-1014535_1.1.0	rs74526112	+	A	NA	287	CDS	ATP6AP1	ENST00000369762	MIMAT0000068_miR-15a	311-334	-26.9	-3.194	0.338	0.534	0.316	7mer-m8	3	G UG UC GGA U	C GG CCA AUGUGCUGCUG	G UU GGU UACACGACGAU	UG U AA	NA
L2-1014535_1.1.1	rs74526112	+	G	0.04	287	CDS	ATP6AP1	ENST00000369762_rs74526112_G_0	MIMAT0000068_miR-15a	311-334	-26.9	-3.229	0.338	0.504	0.322	7mer-m8	3	G UG UC GGA U	C GG CCA AUGUGCUGCUG	G UU GGU UACACGACGAU	UG U AA	NA
L2-1014555_1.1.0	rs146410799	-	A	NA	786	CDS	ATF2	ENST00000264110	MIMAT0000068_miR-15a	805-826	-26.7	-15.573	0.433	0.366	0.449	7mer-m8	3	UUC U	UACAGG CCA AUGUGCUGCU	GUGUUU GGU UACACGACGA	AA U	intracellular;metal ion binding;nucleus;protein dimerization activity;regulation of transcription, DNA-dependent;RNA polymerase II transcription factor activity;sequence-specific DNA binding;transcription;transcription coactivator activity;transcription factor activity;zinc ion binding
L2-1014555_1.1.1	rs146410799	-	G	0	786	CDS	ATF2	ENST00000264110_rs146410799_G_0	MIMAT0000068_miR-15a	805-826	-26.7	-5.815	0.296	0.355	0.548	7mer-m8	3	UUC U	UACAGG CCA AUGUGCUGCU	GUGUUU GGU UACACGACGA	AA U	intracellular;metal ion binding;nucleus;protein dimerization activity;regulation of transcription, DNA-dependent;RNA polymerase II transcription factor activity;sequence-specific DNA binding;transcription;transcription coactivator activity;transcription factor activity;zinc ion binding
L2-1469090_1.1.0	rs151282645	+	C	NA	349	CDS	PSMC4	ENST00000157812	MIMAT0000068_miR-15a	365-379	-24.7	-18.375	0.597	0.214	0.374	seedless	3	C A	AACUAUUAUGUGC GC	UUGGUAAUACACG CG	GUGU A AU	NA
L2-1469090_1.1.1	rs151282645	+	T	0.0005	349	CDS	PSMC4	ENST00000157812_rs151282645_T_0	MIMAT0000068_miR-15a	365-379	-24.7	-17.403	0.609	0.291	0.32	seedless	3	C A	AACUAUUAUGUGC GC	UUGGUAAUACACG CG	GUGU A AU	NA
L2HS-2356538_1.1.0	rs138335002	-	C	NA	1746	3pUTR	BRWD1	ENST00000341322	MIMAT0000068_miR-15a	1760-1780	-25.8	-13.531	0.458	0.121	0.349	7mer-A1	6	U UCU U	CAAACC UAUGU GCUGCUA	GUUUGG AUACA CGACGAU	GU UA	NA
L2HS-2356538_1.1.1	rs138335002	-	G	0.0005	1746	3pUTR	BRWD1	ENST00000341322_rs138335002_G_0	MIMAT0000068_miR-15a	1760-1780	-25.8	-12.669	0.481	0.456	0.387	7mer-A1	6	U UCU U	CAAACC UAUGU GCUGCUA	GUUUGG AUACA CGACGAU	GU UA	NA
TAON-3548702-1_1.1.0	rs2230552	-	T	NA	237	CDS	CCT6B	ENST00000314144	MIMAT0000068_miR-15a	262-285	-23.3	-4.483	0.307	0.299	0.381	7mer-m8	3	U CAA G CA C	CAC AGAU G AUGUGCUGCU	GUG UUUG U UACACGACGA	G AA U	NA
TAON-3548702-1_1.1.1	rs2230552	-	C	0.29	237	CDS	CCT6B	ENST00000314144_rs2230552_C_0	MIMAT0000068_miR-15a	262-285	-23.3	5.902	0.198	0.423	0.452	7mer-m8	3	U CAA G CA C	CAC AGAU G AUGUGCUGCU	GUG UUUG U UACACGACGA	G AA U	NA
L2-1014521_1.1.0	rs200434948	+	G	NA	819	CDS	NAB1	ENST00000337386	MIMAT0000068_miR-15a	844-856	-21.9	-2.634	0.345	0.664	0.392	offset-6mer	3	C A C	CCA AUGUGCUGC	GGU UACACGACG	GUGUUU AA AU	NA
L2-1014521_1.1.1	rs200434948	+	T	0.0005	819	CDS	NAB1	ENST00000337386_rs200434948_T_0	MIMAT0000068_miR-15a	844-856	-21.9	-1.833	0.33	0.659	0.386	offset-6mer	3	C A C	CCA AUGUGCUGC	GGU UACACGACG	GUGUUU AA AU	NA
L2HS-3555297_1.1.0	rs186456890	-	C	NA	5375	3pUTR	KIF1A	ENST00000320389	MIMAT0000068_miR-15a	5388-5419	-24.1	-3.6	0.334	0.293	0.345	seedless	4	C C GC CCCAGCAGAG U	CACA GACCA UGUGCU GCUG	GUGU UUGGU ACACGA CGAU	AAU	NA
L2HS-3555297_1.1.1	rs186456890	-	T	0.0014	5375	3pUTR	KIF1A	ENST00000320389_rs186456890_T_0	MIMAT0000068_miR-15a	5388-5419	-24.1	0.537	0.323	0.343	0.461	seedless	4	C C GC CCCAGCAGAG U	CACA GACCA UGUGCU GCUG	GUGU UUGGU ACACGA CGAU	AAU	NA
TAON-3548747-1_1.1.0	rs75430333	+	A	NA	1655	CDS	PDHX	ENST00000227868	MIMAT0000068_miR-15a	1657-1676	-23	-5.032	0.496	0.555	0.429	8mer	3	U AG C A	CAUAAA AUG UGCUGCUA	GUGUUU UAC ACGACGAU	GGUAA	NA
TAON-3548747-1_1.1.1	rs75430333	+	G	0.0005	1655	CDS	PDHX	ENST00000227868_rs75430333_G_0	MIMAT0000068_miR-15a	1657-1676	-23	-5.771	0.465	0.469	0.433	8mer	3	U AG C A	CAUAAA AUG UGCUGCUA	GUGUUU UAC ACGACGAU	GGUAA	NA
L2HS-1339555_2.1.0	rs138359527	-	G	NA	761	CDS	ODC1	ENST00000234111	MIMAT0000068_miR-15a	764-784	-19	0.582	0.232	0.237	0.456	seedless	3	AU AC A A	ACAGG UUG UGUGCU GC	UGUUU AAU ACACGA CG	G GGU AU	NA
L2HS-1339555_2.1.1	rs138359527	-	A	0.0009	761	CDS	ODC1	ENST00000234111_rs138359527_A_0	MIMAT0000068_miR-15a	764-784	-19	0.322	0.229	0.244	0.439	seedless	3	AU AC A A	ACAGG UUG UGUGCU GC	UGUUU AAU ACACGA CG	G GGU AU	NA
L2HS-1339555_2.2.0	rs28362397	-	C	NA	748	CDS	ODC1	ENST00000234111	MIMAT0000068_miR-15a	764-784	-19	0.582	0.232	0.237	0.456	seedless	3	AU AC A A	ACAGG UUG UGUGCU GC	UGUUU AAU ACACGA CG	G GGU AU	NA
L2HS-1339555_2.2.1	rs28362397	-	T	0.0005	748	CDS	ODC1	ENST00000234111_rs28362397_T_0	MIMAT0000068_miR-15a	764-784	-19	-2.434	0.305	0.409	0.335	seedless	3	AU AC A A	ACAGG UUG UGUGCU GC	UGUUU AAU ACACGA CG	G GGU AU	NA
L2-2130139_1.1.0	rs201290789	-	C	NA	2477	CDS	SEMA4C	ENST00000305476	MIMAT0000069_miR-16	2488-2507	-30.7	-18.597	0.482	0.358	0.268	seedless	6	A GG U	UGCCAAU UUACGUGC GCU	GCGGUUA AAUGCACG CGA	UA A U	NA
L2-2130139_1.1.1	rs201290789	-	T	0.0005	2477	CDS	SEMA4C	ENST00000305476_rs201290789_T_0	MIMAT0000069_miR-16	2488-2507	-30.7	-16.834	0.394	0.455	0.343	seedless	6	A GG U	UGCCAAU UUACGUGC GCU	GCGGUUA AAUGCACG CGA	UA A U	NA
L2-2130139_1.2.0	rs200526785	-	C	NA	2464	CDS	SEMA4C	ENST00000305476	MIMAT0000069_miR-16	2488-2507	-30.7	-18.597	0.482	0.358	0.268	seedless	6	A GG U	UGCCAAU UUACGUGC GCU	GCGGUUA AAUGCACG CGA	UA A U	NA
L2-2130139_1.2.1	rs200526785	-	T	0.0009	2464	CDS	SEMA4C	ENST00000305476_rs200526785_T_0	MIMAT0000069_miR-16	2488-2507	-30.7	-21.592	0.475	0.392	0.365	seedless	6	A GG U	UGCCAAU UUACGUGC GCU	GCGGUUA AAUGCACG CGA	UA A U	NA
L2-1013953_1.1.0	rs138760241	-	A	NA	581	CDS	CCDC59	ENST00000256151	MIMAT0000069_miR-16	585-600	-31.7	-19.915	0.528	0.645	0.398	8mer	5	A A	GCCAA ACGUGCUGCUA	CGGUU UGCACGACGAU	G AUAAA	NA
L2-1013953_1.1.1	rs138760241	-	T	0.0014	581	CDS	CCDC59	ENST00000256151_rs138760241_T_0	MIMAT0000069_miR-16	585-600	-31.7	-26.079	0.625	0.612	0.54	8mer	5	A A	GCCAA ACGUGCUGCUA	CGGUU UGCACGACGAU	G AUAAA	NA
L2HS-648161_3.1.0	rs201183773	-	G	NA	632	CDS	PPP2R1B	ENST00000427203	MIMAT0000069_miR-16	655-676	-30.7	-8.209	0.357	0.384	0.458	7mer-m8	5	A GUACG C	CCAAUG ACGUGCUGCUG	GGUUAU UGCACGACGAU	GC AAA	antigen binding;binding;ceramide metabolic process;cytosol;inactivation of MAPK activity;induction of apoptosis;membrane;microtubule cytoskeleton;mitochondrion;negative regulation of cell growth;negative regulation of tyrosine phosphorylation of Stat3 protein;nucleus;protein amino acid dephosphorylation;protein binding;protein complex assembly;protein heterodimerization activity;protein phosphata…
L2HS-648161_3.1.1	rs201183773	-	A	0.0005	632	CDS	PPP2R1B	ENST00000427203_rs201183773_A_0	MIMAT0000069_miR-16	655-676	-30.7	-7.419	0.351	0.361	0.464	7mer-m8	5	A GUACG C	CCAAUG ACGUGCUGCUG	GGUUAU UGCACGACGAU	GC AAA	antigen binding;binding;ceramide metabolic process;cytosol;inactivation of MAPK activity;induction of apoptosis;membrane;microtubule cytoskeleton;mitochondrion;negative regulation of cell growth;negative regulation of tyrosine phosphorylation of Stat3 protein;nucleus;protein amino acid dephosphorylation;protein binding;protein complex assembly;protein heterodimerization activity;protein phosphata…
L2HS-169514_7.1.0	rs146025146	+	C	NA	3007	CDS	DHX38	ENST00000268482	MIMAT0000069_miR-16	3029-3046	-27.7	-11.482	0.409	0.442	0.33	7mer-m8	5	G C G C	GCCAA GU GUGCUGCUG	CGGUU UA CACGACGAU	G A AAUG	NA
L2HS-169514_7.1.1	rs146025146	+	T	0.0005	3007	CDS	DHX38	ENST00000268482_rs146025146_T_0	MIMAT0000069_miR-16	3029-3046	-27.7	-12.275	0.445	0.487	0.329	7mer-m8	5	G C G C	GCCAA GU GUGCUGCUG	CGGUU UA CACGACGAU	G A AAUG	NA
L2HS-761322_2.1.0	rs201784591	-	C	NA	582	CDS	HIST1H1C	ENST00000343677	MIMAT0000069_miR-16	599-614	-27.4	-8.744	0.342	0.397	0.463	8mer	5	U AA A	GCCAA GUGCUGCUA	CGGUU CACGACGAU	G AUAAAUG	NA
L2HS-761322_2.1.1	rs201784591	-	T	0.0005	582	CDS	HIST1H1C	ENST00000343677_rs201784591_T_0	MIMAT0000069_miR-16	599-614	-27.4	-8.794	0.338	0.472	0.467	8mer	5	U AA A	GCCAA GUGCUGCUA	CGGUU CACGACGAU	G AUAAAUG	NA
L2HS-1982956_1.1.0	rs139166099	+	C	NA	1466	3pUTR	TBP	ENST00000392092	MIMAT0000069_miR-16	1480-1497	-26.2	-7.314	0.442	0.297	0.38	8mer	3	U C C U	GCU AUA CGUGCUGCUA	CGG UAU GCACGACGAU	G U AAAU	binding;cell death;DNA binding;general RNA polymerase II transcription factor activity;nucleus;protein binding;regulation of transcription, DNA-dependent;RNA polymerase II transcription factor activity;transcription;transcription factor TFIID complex;transcription initiation from RNA polymerase II promoter
L2HS-1982956_1.1.1	rs139166099	+	T	0.0005	1466	3pUTR	TBP	ENST00000392092_rs139166099_T_0	MIMAT0000069_miR-16	1480-1497	-26.2	-7.391	0.442	0.339	0.387	8mer	3	U C C U	GCU AUA CGUGCUGCUA	CGG UAU GCACGACGAU	G U AAAU	binding;cell death;DNA binding;general RNA polymerase II transcription factor activity;nucleus;protein binding;regulation of transcription, DNA-dependent;RNA polymerase II transcription factor activity;transcription;transcription factor TFIID complex;transcription initiation from RNA polymerase II promoter
L2HS-520447_3.1.0	rs147573339	-	C	NA	420	CDS	SLC19A1	ENST00000311124	MIMAT0000069_miR-16	431-448	-26.9	-1.797	0.224	0.263	0.378	offset-6mer	4	A C A	CGCCGGUG UGC UGCUGC	GCGGUUAU AUG ACGACG	AA C AU	NA
L2HS-520447_3.1.1	rs147573339	-	T	0.0005	420	CDS	SLC19A1	ENST00000311124_rs147573339_T_0	MIMAT0000069_miR-16	431-448	-26.9	-0.209	0.206	0.15	0.374	offset-6mer	4	A C A	CGCCGGUG UGC UGCUGC	GCGGUUAU AUG ACGACG	AA C AU	NA
L2HS-520447_3.2.0	rs202074305	-	T	NA	418	CDS	SLC19A1	ENST00000311124	MIMAT0000069_miR-16	431-448	-26.9	-1.797	0.224	0.263	0.378	offset-6mer	4	A C A	CGCCGGUG UGC UGCUGC	GCGGUUAU AUG ACGACG	AA C AU	NA
L2HS-520447_3.2.1	rs202074305	-	C	0.0005	418	CDS	SLC19A1	ENST00000311124_rs202074305_C_0	MIMAT0000069_miR-16	431-448	-26.9	-3.295	0.24	0.287	0.375	offset-6mer	4	A C A	CGCCGGUG UGC UGCUGC	GCGGUUAU AUG ACGACG	AA C AU	NA
A12-4128585_1.1.0	rs185610797	-	G	NA	1472	CDS	TTLL12	ENST00000216129	MIMAT0000069_miR-16	1478-1495	-26.8	-15.847	0.531	0.317	0.339	7mer-m8	3	C CAU C	CGCUA CGUGCUGCUG	GCGGU GCACGACGAU	UAUAAAU	NA
A12-4128585_1.1.1	rs185610797	-	A	0.0009	1472	CDS	TTLL12	ENST00000216129_rs185610797_A_0	MIMAT0000069_miR-16	1478-1495	-26.8	-14.234	0.517	0.328	0.414	7mer-m8	3	C CAU C	CGCUA CGUGCUGCUG	GCGGU GCACGACGAU	UAUAAAU	NA
A12-4128585_1.2.0	rs141545045	-	C	NA	1471	CDS	TTLL12	ENST00000216129	MIMAT0000069_miR-16	1478-1495	-26.8	-15.847	0.531	0.317	0.339	7mer-m8	3	C CAU C	CGCUA CGUGCUGCUG	GCGGU GCACGACGAU	UAUAAAU	NA
A12-4128585_1.2.1	rs141545045	-	T	0.0014	1471	CDS	TTLL12	ENST00000216129_rs141545045_T_0	MIMAT0000069_miR-16	1478-1495	-26.8	-16.804	0.527	0.371	0.317	7mer-m8	3	C CAU C	CGCUA CGUGCUGCUG	GCGGU GCACGACGAU	UAUAAAU	NA
A12-4128585_1.3.0	rs34074034	-	G	NA	1454	CDS	TTLL12	ENST00000216129	MIMAT0000069_miR-16	1478-1495	-26.8	-15.847	0.531	0.317	0.339	7mer-m8	3	C CAU C	CGCUA CGUGCUGCUG	GCGGU GCACGACGAU	UAUAAAU	NA
A12-4128585_1.3.1	rs34074034	-	A	0.2	1454	CDS	TTLL12	ENST00000216129_rs34074034_A_0	MIMAT0000069_miR-16	1478-1495	-26.8	-15.898	0.533	0.278	0.335	7mer-m8	3	C CAU C	CGCUA CGUGCUGCUG	GCGGU GCACGACGAU	UAUAAAU	NA
L1-591722_1.1.0	rs116542450	+	C	NA	1609	CDS	LAPTM4B	ENST00000445593	MIMAT0000069_miR-16	1612-1630	-26.8	-2.793	0.318	0.243	0.448	seedless	5	C CC U C	CGCCA UUACGUG CUGC	GCGGU AAUGCAC GACG	UAUA AU	NA
L1-591722_1.1.1	rs116542450	+	T	0.01	1609	CDS	LAPTM4B	ENST00000445593_rs116542450_T_0	MIMAT0000069_miR-16	1612-1630	-26.8	-5.807	0.356	0.256	0.438	seedless	5	C CC U C	CGCCA UUACGUG CUGC	GCGGU AAUGCAC GACG	UAUA AU	NA
0727A-1091759_1.1.0	rs190048679	+	T	NA	3419	3pUTR	SND1	ENST00000354725	MIMAT0000069_miR-16	3436-3460	-26.6	-18.055	0.6	0.656	0.757	seedless	6	C AAAUAG U C	CCAAUA UACGUGCUG CUG	GGUUAU AUGCACGAC GAU	GC AA	NA
0727A-1091759_1.1.1	rs190048679	+	C	0.0005	3419	3pUTR	SND1	ENST00000354725_rs190048679_C_0	MIMAT0000069_miR-16	3436-3460	-26.6	-15.228	0.557	0.424	0.836	seedless	6	C AAAUAG U C	CCAAUA UACGUGCUG CUG	GGUUAU AUGCACGAC GAU	GC AA	NA
A12-472424_8.1.0	rs9483504	+	A	NA	189	5pUTR	RPS12	ENST00000230050	MIMAT0000069_miR-16	214-235	-25.6	-2.411	0.377	0.42	0.523	7mer-m8	3	G GGAAG AU G	GCCGA GC UGCUGCUG	CGGUU UG ACGACGAU	G AUAAA C	NA
A12-472424_8.1.1	rs9483504	+	G	0.52	189	5pUTR	RPS12	ENST00000230050_rs9483504_G_0	MIMAT0000069_miR-16	214-235	-25.6	-4.356	0.396	0.407	0.523	7mer-m8	3	G GGAAG AU G	GCCGA GC UGCUGCUG	CGGUU UG ACGACGAU	G AUAAA C	NA
A12-472424_8.2.0	rs188597053	+	C	NA	190	5pUTR	RPS12	ENST00000230050	MIMAT0000069_miR-16	214-235	-25.6	-2.411	0.377	0.42	0.523	7mer-m8	3	G GGAAG AU G	GCCGA GC UGCUGCUG	CGGUU UG ACGACGAU	G AUAAA C	NA
A12-472424_8.2.1	rs188597053	+	T	0.0009	190	5pUTR	RPS12	ENST00000230050_rs188597053_T_0	MIMAT0000069_miR-16	214-235	-25.6	-2.575	0.382	0.452	0.535	7mer-m8	3	G GGAAG AU G	GCCGA GC UGCUGCUG	CGGUU UG ACGACGAU	G AUAAA C	NA
A12-472424_8.3.0	rs200878634	+	C	NA	204	5pUTR	RPS12	ENST00000230050	MIMAT0000069_miR-16	214-235	-25.6	-2.411	0.377	0.42	0.523	7mer-m8	3	G GGAAG AU G	GCCGA GC UGCUGCUG	CGGUU UG ACGACGAU	G AUAAA C	NA
A12-472424_8.3.1	rs200878634	+	T	0	204	5pUTR	RPS12	ENST00000230050_rs200878634_T_0	MIMAT0000069_miR-16	214-235	-25.6	-3.323	0.35	0.32	0.479	7mer-m8	3	G GGAAG AU G	GCCGA GC UGCUGCUG	CGGUU UG ACGACGAU	G AUAAA C	NA
TA1-4060266-1_1.1.0	rs183253971	-	G	NA	44	CDS	HIST1H4B	ENST00000377364	MIMAT0000069_miR-16	46-70	-25.1	-6.867	0.408	0.41	0.36	offset-6mer	5	U GCGUCACCGAAAA G	GCCAA GUGCUGC	CGGUU CACGACG	G AUAAAUG AU	NA
TA1-4060266-1_1.1.1	rs183253971	-	A	0.0009	44	CDS	HIST1H4B	ENST00000377364_rs183253971_A_0	MIMAT0000069_miR-16	46-70	-25.1	-7.163	0.417	0.406	0.366	offset-6mer	5	U GCGUCACCGAAAA G	GCCAA GUGCUGC	CGGUU CACGACG	G AUAAAUG AU	NA
TA1-4060266-1_1.2.0	rs28688702	-	C	NA	21	CDS	HIST1H4B	ENST00000377364	MIMAT0000069_miR-16	46-70	-25.1	-6.867	0.408	0.41	0.36	offset-6mer	5	U GCGUCACCGAAAA G	GCCAA GUGCUGC	CGGUU CACGACG	G AUAAAUG AU	NA
TA1-4060266-1_1.2.1	rs28688702	-	T	0.01	21	CDS	HIST1H4B	ENST00000377364_rs28688702_T_0	MIMAT0000069_miR-16	46-70	-25.1	-6.36	0.408	0.429	0.349	offset-6mer	5	U GCGUCACCGAAAA G	GCCAA GUGCUGC	CGGUU CACGACG	G AUAAAUG AU	NA
L2-1014063_1.1.0	rs150813673	+	G	NA	5191	CDS	CABIN1	ENST00000398319	MIMAT0000069_miR-16	5195-5212	-25.6	-5.844	0.32	0.433	0.297	7mer-m8	3	C CCAU C	CGCU CGUGCUGCUG	GCGG GCACGACGAU	UUAUAAAU	NA
L2-1014063_1.1.1	rs150813673	+	T	0.0018	5191	CDS	CABIN1	ENST00000398319_rs150813673_T_0	MIMAT0000069_miR-16	5195-5212	-25.6	-6.522	0.331	0.446	0.305	7mer-m8	3	C CCAU C	CGCU CGUGCUGCUG	GCGG GCACGACGAU	UUAUAAAU	NA
L1-379948_1.1.0	rs201298870	+	A	NA	6158	3pUTR	POLR2A	ENST00000322644	MIMAT0000069_miR-16	6175-6187	-25.1	-7.726	0.306	0.243	0.352	7mer-m8	3	U U	GCC CGUGCUGCUG	CGG GCACGACGAU	G UUAUAAAU	DNA binding;DNA-directed RNA polymerase activity;DNA-directed RNA polymerase II, core complex;metal ion binding;nucleolus;nucleus;protein binding;regulation of transcription, DNA-dependent;transcription;transcription from RNA polymerase II promoter;transcription, DNA-dependent;transferase activity;zinc ion binding
L1-379948_1.1.1	rs201298870	+	G	0.0005	6158	3pUTR	POLR2A	ENST00000322644_rs201298870_G_0	MIMAT0000069_miR-16	6175-6187	-25.1	-8.854	0.446	0.231	0.492	7mer-m8	3	U U	GCC CGUGCUGCUG	CGG GCACGACGAU	G UUAUAAAU	DNA binding;DNA-directed RNA polymerase activity;DNA-directed RNA polymerase II, core complex;metal ion binding;nucleolus;nucleus;protein binding;regulation of transcription, DNA-dependent;transcription;transcription from RNA polymerase II promoter;transcription, DNA-dependent;transferase activity;zinc ion binding
L2-442576_2.1.0	rs200523641	+	A	NA	794	CDS	GTPBP4	ENST00000360803	MIMAT0000069_miR-16	815-831	-24.5	0.71	0.238	0.312	0.597	offset-6mer	3	G CACCUC G	GCC CGUGCUGC	CGG GCACGACG	G UUAUAAAU AU	GTP binding;nucleotide binding;nucleus;protein binding;small GTPase mediated signal transduction
L2-442576_2.1.1	rs200523641	+	G	0.0005	794	CDS	GTPBP4	ENST00000360803_rs200523641_G_0	MIMAT0000069_miR-16	815-831	-24.5	0.939	0.236	0.307	0.597	offset-6mer	3	G CACCUC G	GCC CGUGCUGC	CGG GCACGACG	G UUAUAAAU AU	GTP binding;nucleotide binding;nucleus;protein binding;small GTPase mediated signal transduction
L2HS-896997_2.1.0	rs200560117	-	C	NA	324	CDS	HIST1H2AJ	ENST00000333151	MIMAT0000069_miR-16	336-351	-24.7	-2.883	0.32	0.431	0.55	7mer-m8	3	U GC C	CCAG CGUGCUGCUG	GGUU GCACGACGAU	GC AUAAAU	NA
L2HS-896997_2.1.1	rs200560117	-	T	0.0005	324	CDS	HIST1H2AJ	ENST00000333151_rs200560117_T_0	MIMAT0000069_miR-16	336-351	-24.7	-2.937	0.321	0.419	0.551	7mer-m8	3	U GC C	CCAG CGUGCUGCUG	GGUU GCACGACGAU	GC AUAAAU	NA
L2HS-1984102_1.1.0	rs202028805	+	A	NA	1437	CDS	TRAF4	ENST00000262395	MIMAT0000069_miR-16	1459-1477	-24.5	-8.755	0.356	0.441	0.342	7mer-m8	1	A UUCAUC U	GUC CGUGCUGCUG	CGG GCACGACGAU	G UUAUAAAU	DNA binding;metal ion binding;multicellular organismal development;nucleus;protein binding;regulation of apoptosis;signal transduction;zinc ion binding
L2HS-1984102_1.1.1	rs202028805	+	C	0.0005	1437	CDS	TRAF4	ENST00000262395_rs202028805_C_0	MIMAT0000069_miR-16	1459-1477	-24.5	-9.825	0.349	0.295	0.348	7mer-m8	1	A UUCAUC U	GUC CGUGCUGCUG	CGG GCACGACGAU	G UUAUAAAU	DNA binding;metal ion binding;multicellular organismal development;nucleus;protein binding;regulation of apoptosis;signal transduction;zinc ion binding
0727A-144505_4.1.0	rs188805910	-	A	NA	2065	CDS	TRAP1	ENST00000246957	MIMAT0000069_miR-16	2081-2097	-24.6	-6.632	0.245	0.606	0.403	7mer-m8	5	A AU G	CGCCA UG UGCUGCUG	GCGGU AU ACGACGAU	UAUAA GC	NA
0727A-144505_4.1.1	rs188805910	-	G	0.0005	2065	CDS	TRAP1	ENST00000246957_rs188805910_G_0	MIMAT0000069_miR-16	2081-2097	-24.6	-9.163	0.293	0.555	0.394	7mer-m8	5	A AU G	CGCCA UG UGCUGCUG	GCGGU AU ACGACGAU	UAUAA GC	NA
L2HS-1419001_2.1.0	rs151052356	+	A	NA	1117	CDS	NMD3	ENST00000351193	MIMAT0000069_miR-16	1124-1132	-22.8	-7.715	0.145	0.621	0.549	offset-6mer	0	A A	ACGUGCUGC	UGCACGACG	GCGGUUAUAAA AU	NA
L2HS-1419001_2.1.1	rs151052356	+	T	0.0005	1117	CDS	NMD3	ENST00000351193_rs151052356_T_0	MIMAT0000069_miR-16	1124-1132	-22.8	-9.685	0.208	0.577	0.515	offset-6mer	0	A A	ACGUGCUGC	UGCACGACG	GCGGUUAUAAA AU	NA
L2HS-1419001_2.2.0	rs200610308	+	T	NA	1120	CDS	NMD3	ENST00000351193	MIMAT0000069_miR-16	1124-1132	-22.8	-7.715	0.145	0.621	0.549	offset-6mer	0	A A	ACGUGCUGC	UGCACGACG	GCGGUUAUAAA AU	NA
L2HS-1419001_2.2.1	rs200610308	+	C	0.0005	1120	CDS	NMD3	ENST00000351193_rs200610308_C_0	MIMAT0000069_miR-16	1124-1132	-22.8	-8.249	0.194	0.511	0.51	offset-6mer	0	A A	ACGUGCUGC	UGCACGACG	GCGGUUAUAAA AU	NA
0727A-1062474_1.1.0	rs187740174	-	T	NA	6561	3pUTR	CREB3L2	ENST00000330387	MIMAT0000069_miR-16	6575-6589	-23.4	-12.461	0.504	0.354	0.527	offset-6mer	2	G	GGUG UUGCGUGCUGU	UUAU AAUGCACGACG	GCGG A AU	NA
0727A-1062474_1.1.1	rs187740174	-	C	0.0009	6561	3pUTR	CREB3L2	ENST00000330387_rs187740174_C_0	MIMAT0000069_miR-16	6575-6589	-23.4	-10.725	0.403	0.411	0.504	offset-6mer	2	G	GGUG UUGCGUGCUGU	UUAU AAUGCACGACG	GCGG A AU	NA
TA1-4187598-1_1.1.0	rs183655880	-	A	NA	5982	3pUTR	OSBPL3	ENST00000313367	MIMAT0000069_miR-16	6002-6020	-23.6	-3.345	0.282	0.6	0.143	7mer-m8	3	A AC U	CGUCA UUUAC UGCUGCU	GCGGU AAAUG ACGACGA	UAU C U	NA
TA1-4187598-1_1.1.1	rs183655880	-	G	0.0005	5982	3pUTR	OSBPL3	ENST00000313367_rs183655880_G_0	MIMAT0000069_miR-16	6002-6020	-23.6	-3.445	0.282	0.558	0.148	7mer-m8	3	A AC U	CGUCA UUUAC UGCUGCU	GCGGU AAAUG ACGACGA	UAU C U	NA
TAON-3549879-1_1.1.0	rs145834196	+	G	NA	199	CDS	DAP3	ENST00000368336	MIMAT0000069_miR-16	209-226	-22.6	-2.339	0.293	0.436	0.439	7mer-m8	6	U AGCAU C	CGCCAA UGCUGCU	GCGGUU ACGACGA	AUAAAUGC U	NA
TAON-3549879-1_1.1.1	rs145834196	+	T	0.0018	199	CDS	DAP3	ENST00000368336_rs145834196_T_0	MIMAT0000069_miR-16	209-226	-22.6	-6.911	0.417	0.444	0.452	7mer-m8	6	U AGCAU C	CGCCAA UGCUGCU	GCGGUU ACGACGA	AUAAAUGC U	NA
TA1-816978-1_1.1.0	rs139505254	-	A	NA	1877	3pUTR	ACTG1	ENST00000331925	MIMAT0000069_miR-16	1881-1912	-21.4	-7.421	0.355	0.521	0.963	offset-6mer	2	A U G AGGAAAAAUAAAA C	CGUCA UGU UA GUGCUGC	GCGGU AUA AU CACGACG	U A G AU	NA
TA1-816978-1_1.1.1	rs139505254	-	C	0.0027	1877	3pUTR	ACTG1	ENST00000331925_rs139505254_C_0	MIMAT0000069_miR-16	1881-1912	-21.4	-6.972	0.346	0.449	0.96	offset-6mer	2	A U G AGGAAAAAUAAAA C	CGUCA UGU UA GUGCUGC	GCGGU AUA AU CACGACG	U A G AU	NA
TA1-816978-1_1.2.0	rs145033530	-	C	NA	1863	3pUTR	ACTG1	ENST00000331925	MIMAT0000069_miR-16	1881-1912	-21.4	-7.421	0.355	0.521	0.963	offset-6mer	2	A U G AGGAAAAAUAAAA C	CGUCA UGU UA GUGCUGC	GCGGU AUA AU CACGACG	U A G AU	NA
TA1-816978-1_1.2.1	rs145033530	-	T	0.02	1863	3pUTR	ACTG1	ENST00000331925_rs145033530_T_0	MIMAT0000069_miR-16	1881-1912	-21.4	-8.019	0.37	0.519	0.961	offset-6mer	2	A U G AGGAAAAAUAAAA C	CGUCA UGU UA GUGCUGC	GCGGU AUA AU CACGACG	U A G AU	NA
L1-416388_1.1.0	rs116657400	+	C	NA	2132	3pUTR	SOCS2	ENST00000340600	MIMAT0000069_miR-16	2151-2168	-22.5	-14.032	0.306	0.356	0.334	8mer	5	U C	GUU UAUUUAC UGCUGUUA	CGG AUAAAUG ACGACGAU	G UU C	NA
L1-416388_1.1.1	rs116657400	+	T	0.0023	2132	3pUTR	SOCS2	ENST00000340600_rs116657400_T_0	MIMAT0000069_miR-16	2151-2168	-22.5	-13.937	0.308	0.358	0.335	8mer	5	U C	GUU UAUUUAC UGCUGUUA	CGG AUAAAUG ACGACGAU	G UU C	NA
L1-416388_1.2.0	rs181068817	+	A	NA	2146	3pUTR	SOCS2	ENST00000340600	MIMAT0000069_miR-16	2151-2168	-22.5	-14.032	0.306	0.356	0.334	8mer	5	U C	GUU UAUUUAC UGCUGUUA	CGG AUAAAUG ACGACGAU	G UU C	NA
L1-416388_1.2.1	rs181068817	+	G	0.0005	2146	3pUTR	SOCS2	ENST00000340600_rs181068817_G_0	MIMAT0000069_miR-16	2151-2168	-22.5	-14.007	0.33	0.357	0.351	8mer	5	U C	GUU UAUUUAC UGCUGUUA	CGG AUAAAUG ACGACGAU	G UU C	NA
0727AHS-707505_2.1.0	rs257636	-	T	NA	265	CDS	GOT2	ENST00000245206	MIMAT0000069_miR-16	271-284	-21.1	-5.311	0.402	0.455	0.314	seedless	3	A U C	GCC UUACGU CUGC	CGG AAUGCA GACG	G UUAUA C AU	NA
0727AHS-707505_2.1.1	rs257636	-	C	0.67	265	CDS	GOT2	ENST00000245206_rs257636_C_0	MIMAT0000069_miR-16	271-284	-21.1	-4.506	0.307	0.529	0.312	seedless	3	A U C	GCC UUACGU CUGC	CGG AAUGCA GACG	G UUAUA C AU	NA
0727AHS-707505_2.2.0	rs8059441	-	C	NA	253	CDS	GOT2	ENST00000245206	MIMAT0000069_miR-16	271-284	-21.1	-5.311	0.402	0.455	0.314	seedless	3	A U C	GCC UUACGU CUGC	CGG AAUGCA GACG	G UUAUA C AU	NA
0727AHS-707505_2.2.1	rs8059441	-	T	0.02	253	CDS	GOT2	ENST00000245206_rs8059441_T_0	MIMAT0000069_miR-16	271-284	-21.1	-4.845	0.402	0.427	0.309	seedless	3	A U C	GCC UUACGU CUGC	CGG AAUGCA GACG	G UUAUA C AU	NA
TAON-3549932-1_1.1.0	rs35362523	+	C	NA	1401	CDS	EGLN2	ENST00000406058	MIMAT0000069_miR-16	1425-1442	-21	-7.587	0.58	0.324	0.42	seedless	5	A GGA G A A	UGCCAA GCG GC GC	GCGGUU UGC CG CG	AUAAA A A AU	NA
TAON-3549932-1_1.1.1	rs35362523	+	T	0.0005	1401	CDS	EGLN2	ENST00000406058_rs35362523_T_0	MIMAT0000069_miR-16	1425-1442	-21	-8.39	0.608	0.382	0.413	seedless	5	A GGA G A A	UGCCAA GCG GC GC	GCGGUU UGC CG CG	AUAAA A A AU	NA
TAON-3550940-1_1.1.0	rs139860064	+	C	NA	1459	CDS	PLD3	ENST00000409587	MIMAT0000069_miR-16	1478-1497	-21	4.638	0.298	0.23	0.308	6mer	4	G UGCUCAUCA G	CGCC GCUGCUG	GCGG CGACGAU	UUAUAAAUGCA	NA
TAON-3550940-1_1.1.1	rs139860064	+	T	0.0023	1459	CDS	PLD3	ENST00000409587_rs139860064_T_0	MIMAT0000069_miR-16	1478-1497	-21	6.393	0.256	0.326	0.313	6mer	4	G UGCUCAUCA G	CGCC GCUGCUG	GCGG CGACGAU	UUAUAAAUGCA	NA
TAON-3550940-1_1.2.0	rs147721393	+	C	NA	1468	CDS	PLD3	ENST00000409587	MIMAT0000069_miR-16	1478-1497	-21	4.638	0.298	0.23	0.308	6mer	4	G UGCUCAUCA G	CGCC GCUGCUG	GCGG CGACGAU	UUAUAAAUGCA	NA
TAON-3550940-1_1.2.1	rs147721393	+	T	0.0014	1468	CDS	PLD3	ENST00000409587_rs147721393_T_0	MIMAT0000069_miR-16	1478-1497	-21	4.865	0.285	0.181	0.31	6mer	4	G UGCUCAUCA G	CGCC GCUGCUG	GCGG CGACGAU	UUAUAAAUGCA	NA
A12-2138243_1.1.0	rs115400228	-	C	NA	1898	3pUTR	BTBD2	ENST00000255608	MIMAT0000069_miR-16	1903-1922	-20	3.748	0.341	0.262	0.474	seedless	3	U CGG CC GG G	GCCGG UGCG GC GC	CGGUU AUGC CG CG	G AUAA A A AU	NA
A12-2138243_1.1.1	rs115400228	-	T	0.01	1898	3pUTR	BTBD2	ENST00000255608_rs115400228_T_0	MIMAT0000069_miR-16	1903-1922	-20	0.589	0.311	0.201	0.569	seedless	3	U CGG CC GG G	GCCGG UGCG GC GC	CGGUU AUGC CG CG	G AUAA A A AU	NA
A12-2138243_1.2.0	rs147638440	-	C	NA	1895	3pUTR	BTBD2	ENST00000255608	MIMAT0000069_miR-16	1903-1922	-20	3.748	0.341	0.262	0.474	seedless	3	U CGG CC GG G	GCCGG UGCG GC GC	CGGUU AUGC CG CG	G AUAA A A AU	NA
A12-2138243_1.2.1	rs147638440	-	T	0.0005	1895	3pUTR	BTBD2	ENST00000255608_rs147638440_T_0	MIMAT0000069_miR-16	1903-1922	-20	4.707	0.289	0.294	0.494	seedless	3	U CGG CC GG G	GCCGG UGCG GC GC	CGGUU AUGC CG CG	G AUAA A A AU	NA
A12-2138243_1.3.0	rs183248455	-	C	NA	1885	3pUTR	BTBD2	ENST00000255608	MIMAT0000069_miR-16	1903-1922	-20	3.748	0.341	0.262	0.474	seedless	3	U CGG CC GG G	GCCGG UGCG GC GC	CGGUU AUGC CG CG	G AUAA A A AU	NA
A12-2138243_1.3.1	rs183248455	-	T	0.0041	1885	3pUTR	BTBD2	ENST00000255608_rs183248455_T_0	MIMAT0000069_miR-16	1903-1922	-20	1.649	0.258	0.313	0.51	seedless	3	U CGG CC GG G	GCCGG UGCG GC GC	CGGUU AUGC CG CG	G AUAA A A AU	NA
A12-2149033_1.1.0	rs188326606	+	T	NA	2980	3pUTR	SART1	ENST00000312397	MIMAT0000069_miR-16	2984-3005	-20.4	5.768	0.268	0.392	0.333	seedless	5	G GGG AC G	GCU AGUAUUUG GUGC GC	CGG UUAUAAAU CACG CG	G G A AU	NA
A12-2149033_1.1.1	rs188326606	+	C	0.01	2980	3pUTR	SART1	ENST00000312397_rs188326606_C_0	MIMAT0000069_miR-16	2984-3005	-20.4	3.485	0.35	0.344	0.318	seedless	5	G GGG AC G	GCU AGUAUUUG GUGC GC	CGG UUAUAAAU CACG CG	G G A AU	NA
TA1-1317664-1_1.1.0	rs185679553	-	C	NA	1077	3pUTR	HMGN1	ENST00000380749	MIMAT0000069_miR-16	1093-1109	-19.6	-9.896	0.376	0.388	0.42	offset-6mer	2	A UU AC G	C UGUU UGUGCUGU	G AUAA GCACGACG	GCG UU AU AU	NA
TA1-1317664-1_1.1.1	rs185679553	-	T	0.0005	1077	3pUTR	HMGN1	ENST00000380749_rs185679553_T_0	MIMAT0000069_miR-16	1093-1109	-19.6	-9.717	0.375	0.428	0.419	offset-6mer	2	A UU AC G	C UGUU UGUGCUGU	G AUAA GCACGACG	GCG UU AU AU	NA
L2HS-1982982_1.1.0	rs78197118	+	C	NA	469	CDS	TES	ENST00000358204	MIMAT0000069_miR-16	491-514	-18.9	-0.481	0.399	0.423	0.38	offset-6mer	5	U G AAUCCAGU C	GAUAUU ACG UGCUGC	UUAUAA UGC ACGACG	GCGG A AU	metal ion binding;zinc ion binding
L2HS-1982982_1.1.1	rs78197118	+	T	0.0009	469	CDS	TES	ENST00000358204_rs78197118_T_0	MIMAT0000069_miR-16	491-514	-18.9	-1.199	0.399	0.433	0.4	offset-6mer	5	U G AAUCCAGU C	GAUAUU ACG UGCUGC	UUAUAA UGC ACGACG	GCGG A AU	metal ion binding;zinc ion binding
L2HS-1982982_1.2.0	rs143022406	+	C	NA	480	CDS	TES	ENST00000358204	MIMAT0000069_miR-16	491-514	-18.9	-0.481	0.399	0.423	0.38	offset-6mer	5	U G AAUCCAGU C	GAUAUU ACG UGCUGC	UUAUAA UGC ACGACG	GCGG A AU	metal ion binding;zinc ion binding
L2HS-1982982_1.2.1	rs143022406	+	T	0.0005	480	CDS	TES	ENST00000358204_rs143022406_T_0	MIMAT0000069_miR-16	491-514	-18.9	0.169	0.411	0.295	0.389	offset-6mer	5	U G AAUCCAGU C	GAUAUU ACG UGCUGC	UUAUAA UGC ACGACG	GCGG A AU	metal ion binding;zinc ion binding
TAON-1828864-1_1.1.0	rs146132234	+	A	NA	1633	CDS	2014-03-06	ENST00000274140	MIMAT0000069_miR-16	1644-1651	-18.5	-6.655	0.265	0.471	0.564	offset-6mer	0	G C	UGUGCUGC	GCACGACG	GCGGUUAUAAAU AU	endoplasmic reticulum;integral to membrane;ligase activity;membrane;metal ion binding;protein binding;ubiquitin cycle;zinc ion binding
TAON-1828864-1_1.1.1	rs146132234	+	T	0.0005	1633	CDS	2014-03-06	ENST00000274140_rs146132234_T_0	MIMAT0000069_miR-16	1644-1651	-18.5	-6.502	0.263	0.436	0.568	offset-6mer	0	G C	UGUGCUGC	GCACGACG	GCGGUUAUAAAU AU	endoplasmic reticulum;integral to membrane;ligase activity;membrane;metal ion binding;protein binding;ubiquitin cycle;zinc ion binding
A12-2150234_1.1.0	rs111291515	-	C	NA	1498	3pUTR	CECR5	ENST00000336737	MIMAT0000069_miR-16	1515-1541	-19.9	8.129	0.421	0.471	0.525	seedless	3	G C UCCC CUUUCGUG A	GCC AGU ACGUGC GC	CGG UUA UGCACG CG	G UAAA A AU	NA
A12-2150234_1.1.1	rs111291515	-	T	0.0037	1498	3pUTR	CECR5	ENST00000336737_rs111291515_T_0	MIMAT0000069_miR-16	1515-1541	-19.9	8.155	0.42	0.476	0.526	seedless	3	G C UCCC CUUUCGUG A	GCC AGU ACGUGC GC	CGG UUA UGCACG CG	G UAAA A AU	NA
A12-2149043_1.1.0	rs190284965	+	G	NA	209	5pUTR	RUNDC3B	ENST00000338056	MIMAT0000069_miR-16	224-239	-19.2	-11.36	0.549	0.296	0.451	seedless	5	U GG A C C	GCCAA GCG GC GU	CGGUU UGC CG CG	G AUAAA A A AU	NA
A12-2149043_1.1.1	rs190284965	+	T	0.01	209	5pUTR	RUNDC3B	ENST00000338056_rs190284965_T_0	MIMAT0000069_miR-16	224-239	-19.2	-10.904	0.548	0.347	0.448	seedless	5	U GG A C C	GCCAA GCG GC GU	CGGUU UGC CG CG	G AUAAA A A AU	NA
0727AHS-1281087_1.1.0	rs190941382	+	C	NA	1680	CDS	GPAA1	ENST00000355091	MIMAT0000069_miR-16	1697-1708	-19.1	-6.877	0.409	0.346	0.287	offset-6mer	3	U C G	GCC AC UGCUGC	CGG UG ACGACG	G UUAUAAA C AU	NA
0727AHS-1281087_1.1.1	rs190941382	+	T	0.0005	1680	CDS	GPAA1	ENST00000355091_rs190941382_T_0	MIMAT0000069_miR-16	1697-1708	-19.1	-4.932	0.364	0.382	0.28	offset-6mer	3	U C G	GCC AC UGCUGC	CGG UG ACGACG	G UUAUAAA C AU	NA
A12-2154874_1.1.0	rs200822235	-	C	NA	266	CDS	LONP1	ENST00000360614	MIMAT0000069_miR-16	285-302	-19.5	10.907	0.175	0.299	0.356	seedless	4	A UCCGAGG G	CGCC GCG GC GC	GCGG UGC CG CG	UUAUAAA A A AU	NA
A12-2154874_1.1.1	rs200822235	-	T	0.0009	266	CDS	LONP1	ENST00000360614_rs200822235_T_0	MIMAT0000069_miR-16	285-302	-19.5	14.673	0.175	0.295	0.356	seedless	4	A UCCGAGG G	CGCC GCG GC GC	GCGG UGC CG CG	UUAUAAA A A AU	NA
TAON-3551583-1_1.1.0	rs12998058	-	T	NA	92	5pUTR	FBXO41	ENST00000521871	MIMAT0000069_miR-16	104-130	-19.9	11.4	0.331	0.148	0.323	seedless	4	C CCGAGAGGGAG GGG G	CGCC GCG GC GCUA	GCGG UGC CG CGAU	UUAUAAA A A	NA
TAON-3551583-1_1.1.1	rs12998058	-	C	0.21	92	5pUTR	FBXO41	ENST00000521871_rs12998058_C_0	MIMAT0000069_miR-16	104-130	-19.9	11.495	0.323	0.144	0.326	seedless	4	C CCGAGAGGGAG GGG G	CGCC GCG GC GCUA	GCGG UGC CG CGAU	UUAUAAA A A	NA
A12-923350_2.1.0	rs1057897	+	T	NA	2213	3pUTR	UBE2Z	ENST00000360943	MIMAT0000069_miR-16	2229-2248	-19.3	1.204	0.301	0.459	0.301	seedless	6	A GCAGA GGG G	GCCAAUG G GUUG	CGGUUAU C CGAC	G AAAUG A GAU	NA
A12-923350_2.1.1	rs1057897	+	G	0.47	2213	3pUTR	UBE2Z	ENST00000360943_rs1057897_G_0	MIMAT0000069_miR-16	2229-2248	-19.3	3.319	0.278	0.391	0.378	seedless	6	A GCAGA GGG G	GCCAAUG G GUUG	CGGUUAU C CGAC	G AAAUG A GAU	NA
TAON-3549903-1_1.1.0	rs201620172	-	A	NA	937	CDS	ATP5A1	ENST00000282050	MIMAT0000069_miR-16	946-977	-19.8	4.547	0.339	0.388	0.417	seedless	4	A UGAAG ACCAUUGUG CG C	UGCCA UAC GUGU GCUA	GCGGU AUG CACG CGAU	UAUAA A	NA
TAON-3549903-1_1.1.1	rs201620172	-	G	0.0009	937	CDS	ATP5A1	ENST00000282050_rs201620172_G_0	MIMAT0000069_miR-16	946-977	-19.8	6.132	0.318	0.452	0.414	seedless	4	A UGAAG ACCAUUGUG CG C	UGCCA UAC GUGU GCUA	GCGGU AUG CACG CGAU	UAUAA A	NA
TAON-3550959-1_1.1.0	rs150989995	-	T	NA	3219	3pUTR	AMOT	ENST00000304758	MIMAT0000069_miR-16	3243-3251	-17.5	-6.764	0.138	0.223	0.346	7mer-m8	0	G U	UGUGCUGUU	GCACGACGA	GCGGUUAUAAAU U	actin cytoskeleton organization and biogenesis;actin filament;angiostatin binding;cytoplasmic vesicle;lamellipodium;positive regulation of angiogenesis;positive regulation of blood vessel endothelial cell migration;tight junction
TAON-3550959-1_1.1.1	rs150989995	-	C	0.02	3219	3pUTR	AMOT	ENST00000304758_rs150989995_C_0	MIMAT0000069_miR-16	3243-3251	-17.5	-6.807	0.151	0.232	0.345	7mer-m8	0	G U	UGUGCUGUU	GCACGACGA	GCGGUUAUAAAU U	actin cytoskeleton organization and biogenesis;actin filament;angiostatin binding;cytoplasmic vesicle;lamellipodium;positive regulation of angiogenesis;positive regulation of blood vessel endothelial cell migration;tight junction
TAON-2874129-1_1.1.0	rs200486051	+	A	NA	690	CDS	USP8	ENST00000433963	MIMAT0000069_miR-16	696-707	-18.5	-9.99	0.363	0.359	0.596	seedless	1	A A U	UACGUG CUGUU	AUGCAC GACGA	GCGGUUAUAA U	NA
TAON-2874129-1_1.1.1	rs200486051	+	G	0.0005	690	CDS	USP8	ENST00000433963_rs200486051_G_0	MIMAT0000069_miR-16	696-707	-18.5	-6.653	0.23	0.296	0.618	seedless	1	A A U	UACGUG CUGUU	AUGCAC GACGA	GCGGUUAUAA U	NA
A12-2167777_1.1.0	rs199735854	-	C	NA	811	CDS	LIMA1	ENST00000341247	MIMAT0000069_miR-16	821-830	-17.2	-8.47	0.394	0.431	0.455	seedless	3	A A A	GCCGA GUGC	CGGUU CACG	G AUAAAUG ACGAU	NA
A12-2167777_1.1.1	rs199735854	-	T	0.0005	811	CDS	LIMA1	ENST00000341247_rs199735854_T_0	MIMAT0000069_miR-16	821-830	-17.2	-7.304	0.307	0.328	0.479	seedless	3	A A A	GCCGA GUGC	CGGUU CACG	G AUAAAUG ACGAU	NA
A12-2167777_1.2.0	rs144374512	-	C	NA	808	CDS	LIMA1	ENST00000341247	MIMAT0000069_miR-16	821-830	-17.2	-8.47	0.394	0.431	0.455	seedless	3	A A A	GCCGA GUGC	CGGUU CACG	G AUAAAUG ACGAU	NA
A12-2167777_1.2.1	rs144374512	-	A	0.0005	808	CDS	LIMA1	ENST00000341247_rs144374512_A_0	MIMAT0000069_miR-16	821-830	-17.2	-8.642	0.466	0.375	0.429	seedless	3	A A A	GCCGA GUGC	CGGUU CACG	G AUAAAUG ACGAU	NA
L2HS-1580719_1.1.0	rs187621371	-	T	NA	2439	CDS	A26C1B	ENST00000357462	MIMAT0000069_miR-16	2445-2467	-18.3	-2.636	0.461	0.388	0.665	seedless	2	C GGAGCACCC C A	CCGA CGU CUGCUG	GGUU GCA GACGAU	GC AUAAAU C	NA
L2HS-1580719_1.1.1	rs187621371	-	C	0.0014	2439	CDS	A26C1B	ENST00000357462_rs187621371_C_0	MIMAT0000069_miR-16	2445-2467	-18.3	-4.817	0.476	0.361	0.622	seedless	2	C GGAGCACCC C A	CCGA CGU CUGCUG	GGUU GCA GACGAU	GC AUAAAU C	NA
L2HS-1580719_1.2.0	rs201364219	-	G	NA	2429	CDS	A26C1B	ENST00000357462	MIMAT0000069_miR-16	2445-2467	-18.3	-2.636	0.461	0.388	0.665	seedless	2	C GGAGCACCC C A	CCGA CGU CUGCUG	GGUU GCA GACGAU	GC AUAAAU C	NA
L2HS-1580719_1.2.1	rs201364219	-	A	0.0005	2429	CDS	A26C1B	ENST00000357462_rs201364219_A_0	MIMAT0000069_miR-16	2445-2467	-18.3	-2.335	0.445	0.404	0.681	seedless	2	C GGAGCACCC C A	CCGA CGU CUGCUG	GGUU GCA GACGAU	GC AUAAAU C	NA
L2HS-626748_3.1.0	rs140525474	-	G	NA	647	CDS	HIST1H1C	ENST00000343677	MIMAT0000069_miR-16	655-671	-17.6	4.028	0.312	0.5	0.431	seedless	3	A UAAGAAG C	GCC GCG GC GC	CGG UGC CG CG	G UUAUAAA A A AU	NA
L2HS-626748_3.1.1	rs140525474	-	A	0.0018	647	CDS	HIST1H1C	ENST00000343677_rs140525474_A_0	MIMAT0000069_miR-16	655-671	-17.6	1.981	0.345	0.578	0.419	seedless	3	A UAAGAAG C	GCC GCG GC GC	CGG UGC CG CG	G UUAUAAA A A AU	NA
0727AHS-872584_1.1.0	rs7911488	-	T	NA	121	5pUTR	USMG5	ENST00000337003	MIMAT0000069_miR-16	142-170	-17.8	11.016	0.302	0.428	0.242	seedless	2	G CG GGUAGAUAG CA A	CGUCGGU U GCG GU UGC	GCGGUUA A UGC CG ACG	UA A A AU	NA
0727AHS-872584_1.1.1	rs7911488	-	C	0.27	121	5pUTR	USMG5	ENST00000337003_rs7911488_C_0	MIMAT0000069_miR-16	142-170	-17.8	11.143	0.3	0.427	0.24	seedless	2	G CG GGUAGAUAG CA A	CGUCGGU U GCG GU UGC	GCGGUUA A UGC CG ACG	UA A A AU	NA
A12-2153397_1.1.0	rs147441841	-	G	NA	1616	CDS	IGSF1	ENST00000370904	MIMAT0000069_miR-16	1634-1661	-18.4	1.331	0.408	0.428	0.2	seedless	6	G C GAAUGACCUU A	GCCAAU UAUG UGCU CUA	CGGUUA AUGC ACGA GAU	G UAA C	NA
A12-2153397_1.1.1	rs147441841	-	A	0.003	1616	CDS	IGSF1	ENST00000370904_rs147441841_A_0	MIMAT0000069_miR-16	1634-1661	-18.4	1.199	0.41	0.439	0.195	seedless	6	G C GAAUGACCUU A	GCCAAU UAUG UGCU CUA	CGGUUA AUGC ACGA GAU	G UAA C	NA
A12-2170992_1.1.0	rs201644557	-	G	NA	312	CDS	APLNR	ENST00000257254	MIMAT0000069_miR-16	328-342	-16.6	-6.538	0.496	0.518	0.286	seedless	4	U UC A	GCCA UAC UGUUG	CGGU AUG ACGAC	G UAUAA C GAU	NA
A12-2170992_1.1.1	rs201644557	-	T	0.0009	312	CDS	APLNR	ENST00000257254_rs201644557_T_0	MIMAT0000069_miR-16	328-342	-16.6	-9.32	0.484	0.604	0.303	seedless	4	U UC A	GCCA UAC UGUUG	CGGU AUG ACGAC	G UAUAA C GAU	NA
TAON-3550971-1_1.1.0	rs191506067	-	C	NA	3392	3pUTR	TLK1	ENST00000431350	MIMAT0000069_miR-16	3396-3405	-16.4	-10.514	0.472	0.488	0.349	6mer	0	A A U	AUG GCUGCU	UGC CGACGA	GCGGUUAUAAA A U	NA
TAON-3550971-1_1.1.1	rs191506067	-	T	0.0018	3392	3pUTR	TLK1	ENST00000431350_rs191506067_T_0	MIMAT0000069_miR-16	3396-3405	-16.4	-6.311	0.281	0.31	0.324	6mer	0	A A U	AUG GCUGCU	UGC CGACGA	GCGGUUAUAAA A U	NA
TAON-3550971-1_1.2.0	rs1045327	-	A	NA	3384	3pUTR	TLK1	ENST00000431350	MIMAT0000069_miR-16	3396-3405	-16.4	-10.514	0.472	0.488	0.349	6mer	0	A A U	AUG GCUGCU	UGC CGACGA	GCGGUUAUAAA A U	NA
TAON-3550971-1_1.2.1	rs1045327	-	G	0.15	3384	3pUTR	TLK1	ENST00000431350_rs1045327_G_0	MIMAT0000069_miR-16	3396-3405	-16.4	-11.509	0.525	0.509	0.353	6mer	0	A A U	AUG GCUGCU	UGC CGACGA	GCGGUUAUAAA A U	NA
TAON-3551024-1_1.1.0	rs80161102	-	C	NA	2419	CDS	ZNF644	ENST00000370440	MIMAT0000069_miR-16	2425-2435	-15	-6.688	0.414	0.549	0.406	seedless	5	A C U	GCCA UAUUUG	CGGU AUAAAU	G U GCACGACGAU	NA
TAON-3551024-1_1.1.1	rs80161102	-	A	0.0014	2419	CDS	ZNF644	ENST00000370440_rs80161102_A_0	MIMAT0000069_miR-16	2425-2435	-15	-5.922	0.489	0.477	0.292	seedless	5	A C U	GCCA UAUUUG	CGGU AUAAAU	G U GCACGACGAU	NA
TAON-3550605-1_1.1.0	rs61732916	+	G	NA	174	CDS	UBXN2B	ENST00000399598	MIMAT0000069_miR-16	191-209	-17	0.582	0.419	0.295	0.341	seedless	4	G G GG A G	CGC CG AUUUGC GUUG	GCG GU UAAAUG CGAC	UA CA GAU	NA
TAON-3550605-1_1.1.1	rs61732916	+	C	0.01	174	CDS	UBXN2B	ENST00000399598_rs61732916_C_0	MIMAT0000069_miR-16	191-209	-17	1.328	0.432	0.32	0.343	seedless	4	G G GG A G	CGC CG AUUUGC GUUG	GCG GU UAAAUG CGAC	UA CA GAU	NA
A12-2148540_1.1.0	rs76425569	+	G	NA	1401	CDS	COL4A2	ENST00000360467	MIMAT0000069_miR-16	1425-1444	-16.4	17.7	0.197	0.353	0.195	seedless	4	A GAAGCCA G A C	GCCAG G GUG GC	CGGUU U CAC CG	G AUAAA G GA AU	NA
A12-2148540_1.1.1	rs76425569	+	A	0.27	1401	CDS	COL4A2	ENST00000360467_rs76425569_A_0	MIMAT0000069_miR-16	1425-1444	-16.4	18.738	0.238	0.325	0.204	seedless	4	A GAAGCCA G A C	GCCAG G GUG GC	CGGUU U CAC CG	G AUAAA G GA AU	NA
A12-2169785_1.1.0	rs200162292	-	G	NA	751	CDS	DDN	ENST00000421952	MIMAT0000069_miR-16	775-798	-16.5	19.454	0.223	0.417	0.517	seedless	3	U CACUUCAUCA CCCA G	GCC GC GCUGC	CGG UG CGACG	G UUAUAAA CA AU	NA
A12-2169785_1.1.1	rs200162292	-	C	0.0009	751	CDS	DDN	ENST00000421952_rs200162292_C_0	MIMAT0000069_miR-16	775-798	-16.5	19.967	0.214	0.329	0.517	seedless	3	U CACUUCAUCA CCCA G	GCC GC GCUGC	CGG UG CGACG	G UUAUAAA CA AU	NA
A12-2175932_1.1.0	rs188035474	+	C	NA	1575	3pUTR	SYT11	ENST00000368324	MIMAT0000069_miR-16	1580-1603	-18.6	10.932	0.34	0.28	0.439	seedless	5	G GCUGGGGAGGG GA G	GCCAA AUGUG G	CGGUU UGCAC C	G AUAAA GA GAU	NA
A12-2175932_1.1.1	rs188035474	+	T	0.0018	1575	3pUTR	SYT11	ENST00000368324_rs188035474_T_0	MIMAT0000069_miR-16	1580-1603	-18.6	11.274	0.359	0.364	0.323	seedless	5	G GCUGGGGAGGG GA G	GCCAA AUGUG G	CGGUU UGCAC C	G AUAAA GA GAU	NA
L2-1984525_1.1.0	rs182461343	+	G	NA	591	CDS	RPS3	ENST00000278572	MIMAT0000069_miR-16	596-601	-14.9	-3.835	0.184	0.398	0.347	offset-6mer	0	A C	UGCUGC	ACGACG	GCGGUUAUAAAUGC AU	cytoplasm;cytosolic small ribosomal subunit (sensu Eukaryota);intracellular;protein binding;RNA binding;structural constituent of ribosome;translation
L2-1984525_1.1.1	rs182461343	+	A	0.0005	591	CDS	RPS3	ENST00000278572_rs182461343_A_0	MIMAT0000069_miR-16	596-601	-14.9	-3.476	0.177	0.395	0.352	offset-6mer	0	A C	UGCUGC	ACGACG	GCGGUUAUAAAUGC AU	cytoplasm;cytosolic small ribosomal subunit (sensu Eukaryota);intracellular;protein binding;RNA binding;structural constituent of ribosome;translation
A12-926395_2.1.0	rs117494579	-	C	NA	1054	CDS	CSGALNACT1	ENST00000454498	MIMAT0000069_miR-16	1056-1076	-17.1	12.425	0.326	0.195	0.234	seedless	3	G G GG GU G C	G U UG UUUGC UG UGCU	C G AU AAAUG AC ACGA	G G UU C G U	NA
A12-926395_2.1.1	rs117494579	-	T	0.01	1054	CDS	CSGALNACT1	ENST00000454498_rs117494579_T_0	MIMAT0000069_miR-16	1056-1076	-17.1	12.455	0.331	0.158	0.235	seedless	3	G G GG GU G C	G U UG UUUGC UG UGCU	C G AU AAAUG AC ACGA	G G UU C G U	NA
L2HS-392586_4.1.0	rs201712472	-	C	NA	783	CDS	HSPA8	ENST00000227378	MIMAT0000069_miR-16	805-819	-14.9	-2.599	0.305	0.403	0.406	seedless	3	U A A	GCUGA GUUUA GC GC	CGGUU UAAAU CG CG	G A GCA A AU	ATP binding;ATPase activity, coupled;cell surface;chaperone cofactor-dependent protein folding;intracellular;nucleotide binding;nucleus;protein folding;regulation of progression through cell cycle;response to unfolded protein;unfolded protein binding
L2HS-392586_4.1.1	rs201712472	-	T	0.0005	783	CDS	HSPA8	ENST00000227378_rs201712472_T_0	MIMAT0000069_miR-16	805-819	-14.9	-4.687	0.316	0.288	0.371	seedless	3	U A A	GCUGA GUUUA GC GC	CGGUU UAAAU CG CG	G A GCA A AU	ATP binding;ATPase activity, coupled;cell surface;chaperone cofactor-dependent protein folding;intracellular;nucleotide binding;nucleus;protein folding;regulation of progression through cell cycle;response to unfolded protein;unfolded protein binding
A12-2148519_1.1.0	rs148936402	-	C	NA	2868	CDS	RP1L1	ENST00000382483	MIMAT0000069_miR-16	2873-2889	-17.4	3.869	0.335	0.417	0.321	seedless	4	G G G A CC A	GCCAG UG G GC GC	CGGUU AU C CG CG	G AUAA G A A AU	NA
A12-2148519_1.1.1	rs148936402	-	T	0.0009	2868	CDS	RP1L1	ENST00000382483_rs148936402_T_0	MIMAT0000069_miR-16	2873-2889	-17.4	1.909	0.36	0.397	0.293	seedless	4	G G G A CC A	GCCAG UG G GC GC	CGGUU AU C CG CG	G AUAA G A A AU	NA
A12-2176012_1.1.0	rs74334271	+	C	NA	5035	CDS	CABIN1	ENST00000398319	MIMAT0000069_miR-16	5053-5075	-16.8	4.745	0.469	0.369	0.288	seedless	3	G CC GCAACAA A	CAGUAU CGUG CUGC	GUUAUA GCAC GACG	GCG AAU AU	NA
A12-2176012_1.1.1	rs74334271	+	T	0.0005	5035	CDS	CABIN1	ENST00000398319_rs74334271_T_0	MIMAT0000069_miR-16	5053-5075	-16.8	7.281	0.435	0.335	0.301	seedless	3	G CC GCAACAA A	CAGUAU CGUG CUGC	GUUAUA GCAC GACG	GCG AAU AU	NA
TA1-4188678-1_1.1.0	rs181945201	+	A	NA	134	5pUTR	RPS24	ENST00000435275	MIMAT0000069_miR-16	136-149	-14.9	1.917	0.267	0.218	0.859	seedless	5	U UC GA A	CGCCA AU ACG	GCGGU UA UGC	UA AA ACGACGAU	NA
TA1-4188678-1_1.1.1	rs181945201	+	G	0.0032	134	5pUTR	RPS24	ENST00000435275_rs181945201_G_0	MIMAT0000069_miR-16	136-149	-14.9	1.978	0.29	0.179	0.874	seedless	5	U UC GA A	CGCCA AU ACG	GCGGU UA UGC	UA AA ACGACGAU	NA
TA1-4188678-1_1.2.0	rs185722293	+	T	NA	135	5pUTR	RPS24	ENST00000435275	MIMAT0000069_miR-16	136-149	-14.9	1.917	0.267	0.218	0.859	seedless	5	U UC GA A	CGCCA AU ACG	GCGGU UA UGC	UA AA ACGACGAU	NA
TA1-4188678-1_1.2.1	rs185722293	+	G	0.01	135	5pUTR	RPS24	ENST00000435275_rs185722293_G_0	MIMAT0000069_miR-16	136-149	-14.9	-2.177	0.279	0.333	0.773	seedless	5	U UC GA A	CGCCA AU ACG	GCGGU UA UGC	UA AA ACGACGAU	NA
A12-2169553_1.1.0	rs141970061	-	C	NA	337	CDS	PGLYRP1	ENST00000008938	MIMAT0000069_miR-16	354-372	-14.7	1.906	0.452	0.207	0.566	seedless	2	G AACUUC G C	GCUGG ACG G UGC	CGGUU UGC C ACG	G AUAAA A G AU	NA
A12-2169553_1.1.1	rs141970061	-	G	0.01	337	CDS	PGLYRP1	ENST00000008938_rs141970061_G_0	MIMAT0000069_miR-16	354-372	-14.7	2.046	0.449	0.398	0.567	seedless	2	G AACUUC G C	GCUGG ACG G UGC	CGGUU UGC C ACG	G AUAAA A G AU	NA
A12-2148809_1.1.0	rs3087802	-	C	NA	4768	3pUTR	RP5-1187M17-10	ENST00000329152	MIMAT0000069_miR-16	4791-4802	-13.8	5.986	0.138	0.325	0.388	seedless	3	A UG GG A	GUUU G G GC	UAAA C C CG	GCGGUUA UG A GA AU	NA
A12-2148809_1.1.1	rs3087802	-	T	0.05	4768	3pUTR	RP5-1187M17-10	ENST00000329152_rs3087802_T_0	MIMAT0000069_miR-16	4791-4802	-13.8	5.909	0.14	0.338	0.395	seedless	3	A UG GG A	GUUU G G GC	UAAA C C CG	GCGGUUA UG A GA AU	NA
A12-36263_116.1.0	rs181651041	-	C	NA	476	CDS	RPLP0	ENST00000228306	MIMAT0000069_miR-16	483-499	-14.8	5.669	0.185	0.482	0.286	seedless	2	U GGGA G U	CCGG AUGUG GCU	GGUU UGCAC CGA	GC AUAAA GA U	NA
A12-36263_116.1.1	rs181651041	-	T	0.0005	476	CDS	RPLP0	ENST00000228306_rs181651041_T_0	MIMAT0000069_miR-16	483-499	-14.8	5.67	0.185	0.494	0.283	seedless	2	U GGGA G U	CCGG AUGUG GCU	GGUU UGCAC CGA	GC AUAAA GA U	NA
A12-3853705_1.1.0	rs186757005	-	G	NA	397	CDS	MLF2	ENST00000203630	MIMAT0000069_miR-16	405-429	-14.1	6.886	0.302	0.293	0.465	seedless	3	A GUG C GACA U	UGUCGG GUUU AUG UGUU	GCGGUU UAAA UGC ACGA	A ACG U	NA
A12-3853705_1.1.1	rs186757005	-	T	0.0005	397	CDS	MLF2	ENST00000203630_rs186757005_T_0	MIMAT0000069_miR-16	405-429	-14.1	5.181	0.334	0.345	0.442	seedless	3	A GUG C GACA U	UGUCGG GUUU AUG UGUU	GCGGUU UAAA UGC ACGA	A ACG U	NA
L2-2303988_1.1.0	rs199538431	+	C	NA	705	3pUTR	RPL10	ENST00000424325	MIMAT0000069_miR-16	722-742	-13.7	5.922	0.475	0.417	0.549	seedless	6	A AAUUC UUC C	CCAAUA UAC CUGU	GGUUAU AUG GACG	GC AA CAC AU	cytosolic large ribosomal subunit (sensu Eukaryota);endoplasmic reticulum;intracellular;ribosome;structural constituent of ribosome;translation
L2-2303988_1.1.1	rs199538431	+	T	0.0006	705	3pUTR	RPL10	ENST00000424325_rs199538431_T_0	MIMAT0000069_miR-16	722-742	-13.7	4.688	0.52	0.431	0.553	seedless	6	A AAUUC UUC C	CCAAUA UAC CUGU	GGUUAU AUG GACG	GC AA CAC AU	cytosolic large ribosomal subunit (sensu Eukaryota);endoplasmic reticulum;intracellular;ribosome;structural constituent of ribosome;translation
A12-2158950_1.1.0	rs147872124	-	G	NA	587	CDS	S100A14	ENST00000368702	MIMAT0000069_miR-16	612-619	-13.1	4.274	0.155	0.29	0.541	seedless	0	G G G	G GUGUUG	U CACGAC	GCGGUUAUAAA G GAU	NA
A12-2158950_1.1.1	rs147872124	-	A	0.0005	587	CDS	S100A14	ENST00000368702_rs147872124_A_0	MIMAT0000069_miR-16	612-619	-13.1	2.223	0.207	0.37	0.465	seedless	0	G G G	G GUGUUG	U CACGAC	GCGGUUAUAAA G GAU	NA
A12-2176823_1.1.0	rs11651304	+	A	NA	2455	CDS	CHD3	ENST00000380358	MIMAT0000069_miR-16	2456-2462	-11.6	-0.318	0.047	0.426	0.526	seedless	2	A A	GCUGAUG	CGGUUAU	G AAAUGCACGACGAU	ATP binding;ATP-dependent DNA helicase activity;ATP-dependent helicase activity;chromatin;chromatin assembly or disassembly;chromatin binding;chromatin modification;chromosome organization and biogenesis (sensu Eukaryota);DNA binding;hydrolase activity;metal ion binding;nucleotide binding;nucleus;protein binding;regulation of transcription from RNA polymerase II promoter;transcription;zinc ion bi…
A12-2176823_1.1.1	rs11651304	+	C	0.04	2455	CDS	CHD3	ENST00000380358_rs11651304_C_0	MIMAT0000069_miR-16	2456-2462	-11.6	-7.197	0.567	0.465	0.469	seedless	2	A A	GCUGAUG	CGGUUAU	G AAAUGCACGACGAU	ATP binding;ATP-dependent DNA helicase activity;ATP-dependent helicase activity;chromatin;chromatin assembly or disassembly;chromatin binding;chromatin modification;chromosome organization and biogenesis (sensu Eukaryota);DNA binding;hydrolase activity;metal ion binding;nucleotide binding;nucleus;protein binding;regulation of transcription from RNA polymerase II promoter;transcription;zinc ion bi…
A12-2142918_1.1.0	rs201964644	-	C	NA	2746	CDS	COL4A1	ENST00000375820	MIMAT0000069_miR-16	2752-2774	-11.7	13.421	0.409	0.115	0.271	seedless	4	U GGGAGAA GG CA G	CCAA AU GCGU UG	GGUU UA UGCA AC	GC A AA CG GAU	basement membrane;collagen;cytoplasm;extracellular matrix structural constituent;extracellular region;phosphate transport
A12-2142918_1.1.1	rs201964644	-	G	0.0005	2746	CDS	COL4A1	ENST00000375820_rs201964644_G_0	MIMAT0000069_miR-16	2752-2774	-11.7	13.583	0.418	0.199	0.274	seedless	4	U GGGAGAA GG CA G	CCAA AU GCGU UG	GGUU UA UGCA AC	GC A AA CG GAU	basement membrane;collagen;cytoplasm;extracellular matrix structural constituent;extracellular region;phosphate transport
TA1-4835282-1_1.1.0	rs201731947	-	T	NA	974	CDS	CAMKV	ENST00000477224	MIMAT0000069_miR-16	980-995	-12.6	5.451	0.261	0.438	0.387	seedless	3	U UCUG AA G	CCA GCU GCUA	GGU CGA CGAU	GC UAUAAAUGCA	ATP binding;protein amino acid phosphorylation;protein serine/threonine kinase activity
TA1-4835282-1_1.1.1	rs201731947	-	C	0.0005	974	CDS	CAMKV	ENST00000477224_rs201731947_C_0	MIMAT0000069_miR-16	980-995	-12.6	-1.739	0.324	0.495	0.499	seedless	3	U UCUG AA G	CCA GCU GCUA	GGU CGA CGAU	GC UAUAAAUGCA	ATP binding;protein amino acid phosphorylation;protein serine/threonine kinase activity
TA1-4835282-1_1.2.0	rs200717131	-	G	NA	959	CDS	CAMKV	ENST00000477224	MIMAT0000069_miR-16	980-995	-12.6	5.451	0.261	0.438	0.387	seedless	3	U UCUG AA G	CCA GCU GCUA	GGU CGA CGAU	GC UAUAAAUGCA	ATP binding;protein amino acid phosphorylation;protein serine/threonine kinase activity
TA1-4835282-1_1.2.1	rs200717131	-	A	0	959	CDS	CAMKV	ENST00000477224_rs200717131_A_0	MIMAT0000069_miR-16	980-995	-12.6	5.225	0.268	0.451	0.392	seedless	3	U UCUG AA G	CCA GCU GCUA	GGU CGA CGAU	GC UAUAAAUGCA	ATP binding;protein amino acid phosphorylation;protein serine/threonine kinase activity
A12-2168902_1.1.0	rs957200	+	C	NA	1711	3pUTR	IL1F5	ENST00000393200	MIMAT0000069_miR-16	1724-1730	-11	5.518	0.224	0.253	0.281	seedless	0	G GA U	GCUG A	CGAC U	GCGGUUAUAAAUGCA GA	NA
A12-2168902_1.1.1	rs957200	+	A	0.15	1711	3pUTR	IL1F5	ENST00000393200_rs957200_A_0	MIMAT0000069_miR-16	1724-1730	-11	5.278	0.223	0.448	0.282	seedless	0	G GA U	GCUG A	CGAC U	GCGGUUAUAAAUGCA GA	NA
A12-2167945_1.1.0	rs192188426	-	G	NA	1299	3pUTR	KLF14	ENST00000310992	MIMAT0000069_miR-16	1310-1322	-12.7	-1.588	0.431	0.232	0.342	seedless	3	A A GA C	UGCC UG G GCU	GCGG GC C CGA	UUAUAAAU A GA U	NA
A12-2167945_1.1.1	rs192188426	-	A	0.01	1299	3pUTR	KLF14	ENST00000310992_rs192188426_A_0	MIMAT0000069_miR-16	1310-1322	-12.7	-1.287	0.421	0.284	0.368	seedless	3	A A GA C	UGCC UG G GCU	GCGG GC C CGA	UUAUAAAU A GA U	NA
A12-2155736_1.1.0	rs149839980	+	G	NA	2222	CDS	ATXN2L	ENST00000336783	MIMAT0000069_miR-16	2225-2227	-9.2	-1.807	0.069	0.372	0.408	seedless	3	G C	GCC	CGG	G UUAUAAAUGCACGACGAU	NA
A12-2155736_1.1.1	rs149839980	+	A	0.0005	2222	CDS	ATXN2L	ENST00000336783_rs149839980_A_0	MIMAT0000069_miR-16	2225-2227	-9.2	5.336	0.023	0.429	0.46	seedless	3	G C	GCC	CGG	G UUAUAAAUGCACGACGAU	NA
L2-1852711_1.1.0	rs117423418	-	G	NA	4341	3pUTR	RBM12B	ENST00000399300	MIMAT0000070_miR-17	4346-4361	-32.7	-20.44	0.37	0.541	0.353	8mer	6	G A	GCACUGUAAGCACUUU	CGUGACAUUCGUGAAA	GAUGGA C	NA
L2-1852711_1.1.1	rs117423418	-	A	0.0018	4341	3pUTR	RBM12B	ENST00000399300_rs117423418_A_0	MIMAT0000070_miR-17	4346-4361	-32.7	-21.957	0.437	0.438	0.359	8mer	6	G A	GCACUGUAAGCACUUU	CGUGACAUUCGUGAAA	GAUGGA C	NA
L2HS-3158966_1.1.0	rs191577596	-	A	NA	4106	3pUTR	WASL	ENST00000223023	MIMAT0000070_miR-17	4108-4122	-33.2	-2.623	0.203	0.436	0.395	seedless	9	U G	CCUGCACUGUGAGCA	GGACGUGACAUUCGU	GAU GAAAC	actin binding;actin cytoskeleton;actin polymerization and/or depolymerization;cell motility;lamellipodium;nucleus;protein binding;protein complex assembly;regulation of transcription, DNA-dependent;response to bacterium;small GTPase regulator activity;transcription
L2HS-3158966_1.1.1	rs191577596	-	G	0.0005	4106	3pUTR	WASL	ENST00000223023_rs191577596_G_0	MIMAT0000070_miR-17	4108-4122	-33.2	-2.989	0.204	0.463	0.399	seedless	9	U G	CCUGCACUGUGAGCA	GGACGUGACAUUCGU	GAU GAAAC	actin binding;actin cytoskeleton;actin polymerization and/or depolymerization;cell motility;lamellipodium;nucleus;protein binding;protein complex assembly;regulation of transcription, DNA-dependent;response to bacterium;small GTPase regulator activity;transcription
L2-1852714_1.1.0	rs140850428	-	T	NA	2175	CDS	ZBTB5	ENST00000307750	MIMAT0000070_miR-17	2178-2197	-32.9	-13.703	0.322	0.38	0.464	seedless	5	C GCA G	CUGCCUGCGCUG GAGCA	GAUGGACGUGAC UUCGU	A GAAAC	NA
L2-1852714_1.1.1	rs140850428	-	G	0.0009	2175	CDS	ZBTB5	ENST00000307750_rs140850428_G_0	MIMAT0000070_miR-17	2178-2197	-32.9	-14.606	0.315	0.344	0.522	seedless	5	C GCA G	CUGCCUGCGCUG GAGCA	GAUGGACGUGAC UUCGU	A GAAAC	NA
L2HS-535689_3.1.0	rs79627159	+	C	NA	3126	CDS	CPS1	ENST00000430249	MIMAT0000070_miR-17	3146-3162	-29.2	-11.958	0.386	0.407	0.434	seedless	4	U AG A	CCUG ACUGUGAGCAC	GGAC UGACAUUCGUG	GAU G AAAC	NA
L2HS-535689_3.1.1	rs79627159	+	T	0.0027	3126	CDS	CPS1	ENST00000430249_rs79627159_T_0	MIMAT0000070_miR-17	3146-3162	-29.2	-16.393	0.388	0.317	0.355	seedless	4	U AG A	CCUG ACUGUGAGCAC	GGAC UGACAUUCGUG	GAU G AAAC	NA
L2HS-535689_3.2.0	rs35374255	+	G	NA	3130	CDS	CPS1	ENST00000430249	MIMAT0000070_miR-17	3146-3162	-29.2	-11.958	0.386	0.407	0.434	seedless	4	U AG A	CCUG ACUGUGAGCAC	GGAC UGACAUUCGUG	GAU G AAAC	NA
L2HS-535689_3.2.1	rs35374255	+	C	0.0009	3130	CDS	CPS1	ENST00000430249_rs35374255_C_0	MIMAT0000070_miR-17	3146-3162	-29.2	-12.413	0.357	0.456	0.43	seedless	4	U AG A	CCUG ACUGUGAGCAC	GGAC UGACAUUCGUG	GAU G AAAC	NA
L2HS-1165063_2.1.0	rs151180477	-	C	NA	500	CDS	GNB1	ENST00000378609	MIMAT0000070_miR-17	510-526	-29	-13.942	0.386	0.522	0.275	seedless	7	C A A	GCC UGCACUG GGGCAC	UGG ACGUGAC UUCGUG	GA A AAAC	NA
L2HS-1165063_2.1.1	rs151180477	-	G	0.0005	500	CDS	GNB1	ENST00000378609_rs151180477_G_0	MIMAT0000070_miR-17	510-526	-29	-9.593	0.415	0.422	0.266	seedless	7	C A A	GCC UGCACUG GGGCAC	UGG ACGUGAC UUCGUG	GA A AAAC	NA
L2HS-1692879_1.1.0	rs183257688	+	A	NA	1977	CDS	ARHGAP10	ENST00000336498	MIMAT0000070_miR-17	1995-2010	-27.7	-9.576	0.219	0.351	0.377	seedless	6	C C C	ACCUGC CUGU AGCAU	UGGACG GACA UCGUG	GA U U AAAC	NA
L2HS-1692879_1.1.1	rs183257688	+	G	0.03	1977	CDS	ARHGAP10	ENST00000336498_rs183257688_G_0	MIMAT0000070_miR-17	1995-2010	-27.7	-9.561	0.224	0.319	0.378	seedless	6	C C C	ACCUGC CUGU AGCAU	UGGACG GACA UCGUG	GA U U AAAC	NA
L2HS-1692879_1.2.0	rs187296312	+	C	NA	1993	CDS	ARHGAP10	ENST00000336498	MIMAT0000070_miR-17	1995-2010	-27.7	-9.576	0.219	0.351	0.377	seedless	6	C C C	ACCUGC CUGU AGCAU	UGGACG GACA UCGUG	GA U U AAAC	NA
L2HS-1692879_1.2.1	rs187296312	+	T	0.0005	1993	CDS	ARHGAP10	ENST00000336498_rs187296312_T_0	MIMAT0000070_miR-17	1995-2010	-27.7	-14.736	0.273	0.234	0.602	seedless	6	C C C	ACCUGC CUGU AGCAU	UGGACG GACA UCGUG	GA U U AAAC	NA
TAON-3454151-1_1.1.0	rs76501888	-	A	NA	897	3pUTR	HN1	ENST00000405458	MIMAT0000070_miR-17	906-953	-22.3	-2.777	0.412	0.47	0.486	8mer	4	A ACAUCUCUUGGAUUU UUUCAUUAAAAAGA A	GCCUG ACUGU G AGCACUUU	UGGAC UGACA U UCGUGAAA	GA G C	NA
TAON-3454151-1_1.1.1	rs76501888	-	G	0.0041	897	3pUTR	HN1	ENST00000405458_rs76501888_G_0	MIMAT0000070_miR-17	906-953	-22.3	-2.695	0.408	0.472	0.482	8mer	4	A ACAUCUCUUGGAUUU UUUCAUUAAAAAGA A	GCCUG ACUGU G AGCACUUU	UGGAC UGACA U UCGUGAAA	GA G C	NA
L2HS-3582516_1.1.0	rs185770739	-	G	NA	1351	CDS	ANKRD27	ENST00000306065	MIMAT0000070_miR-17	1353-1372	-27	-3.96	0.389	0.381	0.208	seedless	4	A U A C	CUGCCUGU UAAGCAC UUG	GAUGGACG AUUCGUG AAC	UGAC A	NA
L2HS-3582516_1.1.1	rs185770739	-	A	0.0005	1351	CDS	ANKRD27	ENST00000306065_rs185770739_A_0	MIMAT0000070_miR-17	1353-1372	-27	-4.211	0.391	0.381	0.211	seedless	4	A U A C	CUGCCUGU UAAGCAC UUG	GAUGGACG AUUCGUG AAC	UGAC A	NA
TA1-2677121-1_1.1.0	rs192487325	-	G	NA	1878	3pUTR	GLO1	ENST00000373365	MIMAT0000070_miR-17	1882-1902	-26.7	-6.822	0.148	0.43	0.351	8mer	4	CUAG A	UUGUACUG AAGCACUUU	GACGUGAC UUCGUGAAA	GAUG A C	NA
TA1-2677121-1_1.1.1	rs192487325	-	A	0.0009	1878	3pUTR	GLO1	ENST00000373365_rs192487325_A_0	MIMAT0000070_miR-17	1882-1902	-26.7	-7.178	0.166	0.456	0.352	8mer	4	CUAG A	UUGUACUG AAGCACUUU	GACGUGAC UUCGUGAAA	GAUG A C	NA
TA1-2677121-1_1.2.0	rs143734257	-	C	NA	1877	3pUTR	GLO1	ENST00000373365	MIMAT0000070_miR-17	1882-1902	-26.7	-6.822	0.148	0.43	0.351	8mer	4	CUAG A	UUGUACUG AAGCACUUU	GACGUGAC UUCGUGAAA	GAUG A C	NA
TA1-2677121-1_1.2.1	rs143734257	-	A	0.0018	1877	3pUTR	GLO1	ENST00000373365_rs143734257_A_0	MIMAT0000070_miR-17	1882-1902	-26.7	-2.94	0.136	0.35	0.349	8mer	4	CUAG A	UUGUACUG AAGCACUUU	GACGUGAC UUCGUGAAA	GAUG A C	NA
TAON-558665-1_2.1.0	rs146487565	-	G	NA	2622	3pUTR	HSP90AA1	ENST00000216281	MIMAT0000070_miR-17	2627-2642	-27.4	-21.481	0.482	0.343	0.438	seedless	7	A G G	AC UGCACUGUAAG AC	UG ACGUGACAUUC UG	GA G G AAAC	ATP binding;biological_process;cellular_component;cytosol;mitochondrial transport;molecular_function;nitric-oxide synthase regulator activity;nucleotide binding;positive regulation of nitric oxide biosynthetic process;protein folding;protein homodimerization activity;protein refolding;response to unfolded protein;signal transduction;TPR domain binding;unfolded protein binding
TAON-558665-1_2.1.1	rs146487565	-	A	0.01	2622	3pUTR	HSP90AA1	ENST00000216281_rs146487565_A_0	MIMAT0000070_miR-17	2627-2642	-27.4	-18.216	0.434	0.469	0.34	seedless	7	A G G	AC UGCACUGUAAG AC	UG ACGUGACAUUC UG	GA G G AAAC	ATP binding;biological_process;cellular_component;cytosol;mitochondrial transport;molecular_function;nitric-oxide synthase regulator activity;nucleotide binding;positive regulation of nitric oxide biosynthetic process;protein folding;protein homodimerization activity;protein refolding;response to unfolded protein;signal transduction;TPR domain binding;unfolded protein binding
TAON-558665-1_2.2.0	rs149051840	-	T	NA	2620	3pUTR	HSP90AA1	ENST00000216281	MIMAT0000070_miR-17	2627-2642	-27.4	-21.481	0.482	0.343	0.438	seedless	7	A G G	AC UGCACUGUAAG AC	UG ACGUGACAUUC UG	GA G G AAAC	ATP binding;biological_process;cellular_component;cytosol;mitochondrial transport;molecular_function;nitric-oxide synthase regulator activity;nucleotide binding;positive regulation of nitric oxide biosynthetic process;protein folding;protein homodimerization activity;protein refolding;response to unfolded protein;signal transduction;TPR domain binding;unfolded protein binding
TAON-558665-1_2.2.1	rs149051840	-	G	0.0009	2620	3pUTR	HSP90AA1	ENST00000216281_rs149051840_G_0	MIMAT0000070_miR-17	2627-2642	-27.4	-20.923	0.522	0.4	0.274	seedless	7	A G G	AC UGCACUGUAAG AC	UG ACGUGACAUUC UG	GA G G AAAC	ATP binding;biological_process;cellular_component;cytosol;mitochondrial transport;molecular_function;nitric-oxide synthase regulator activity;nucleotide binding;positive regulation of nitric oxide biosynthetic process;protein folding;protein homodimerization activity;protein refolding;response to unfolded protein;signal transduction;TPR domain binding;unfolded protein binding
L2-386633_2.1.0	rs200613847	+	C	NA	1704	CDS	SLC16A2	ENST00000276033	MIMAT0000070_miR-17	1729-1744	-26.4	-10.78	0.41	0.31	0.374	7mer-m8	7	C C C	CCUGCAC AGCGCUUU	GGACGUG UCGUGAAA	GAU ACAU C	NA
L2-386633_2.1.1	rs200613847	+	T	0.0006	1704	CDS	SLC16A2	ENST00000276033_rs200613847_T_0	MIMAT0000070_miR-17	1729-1744	-26.4	-11.653	0.433	0.257	0.374	7mer-m8	7	C C C	CCUGCAC AGCGCUUU	GGACGUG UCGUGAAA	GAU ACAU C	NA
L2-386633_2.2.0	rs12849161	+	A	NA	1708	CDS	SLC16A2	ENST00000276033	MIMAT0000070_miR-17	1729-1744	-26.4	-10.78	0.41	0.31	0.374	7mer-m8	7	C C C	CCUGCAC AGCGCUUU	GGACGUG UCGUGAAA	GAU ACAU C	NA
L2-386633_2.2.1	rs12849161	+	T	0.01	1708	CDS	SLC16A2	ENST00000276033_rs12849161_T_0	MIMAT0000070_miR-17	1729-1744	-26.4	-7.844	0.337	0.347	0.349	7mer-m8	7	C C C	CCUGCAC AGCGCUUU	GGACGUG UCGUGAAA	GAU ACAU C	NA
L1HS-119579_7.1.0	rs184222585	-	T	NA	2950	3pUTR	TNFRSF10B	ENST00000276431	MIMAT0000070_miR-17	2970-2985	-26.1	-15.755	0.456	0.353	0.367	seedless	3	U C	GCC GC CUGUAAGCAU	UGG CG GACAUUCGUG	GA A U AAAC	activation of NF-kappaB-inducing kinase;caspase activation;caspase activator activity;cell surface receptor linked signal transduction;induction of apoptosis via death domain receptors;integral to membrane;membrane;positive regulation of I-kappaB kinase/NF-kappaB cascade;protein binding;receptor activity;regulation of apoptosis;signal transduction;TRAIL binding
L1HS-119579_7.1.1	rs184222585	-	C	0.0005	2950	3pUTR	TNFRSF10B	ENST00000276431_rs184222585_C_0	MIMAT0000070_miR-17	2970-2985	-26.1	-15.506	0.454	0.392	0.362	seedless	3	U C	GCC GC CUGUAAGCAU	UGG CG GACAUUCGUG	GA A U AAAC	activation of NF-kappaB-inducing kinase;caspase activation;caspase activator activity;cell surface receptor linked signal transduction;induction of apoptosis via death domain receptors;integral to membrane;membrane;positive regulation of I-kappaB kinase/NF-kappaB cascade;protein binding;receptor activity;regulation of apoptosis;signal transduction;TRAIL binding
L2-1852695_1.1.0	rs187074190	-	C	NA	3711	CDS	FANCA	ENST00000389301	MIMAT0000070_miR-17	3722-3739	-26.5	-14.122	0.369	0.396	0.358	7mer-m8	7	G C	CUG CUGCACU GCACUUUG	GAU GACGUGA CGUGAAAC	G CAUU	cytoplasm;DNA repair;nucleus;protein binding;protein complex assembly
L2-1852695_1.1.1	rs187074190	-	T	0.0005	3711	CDS	FANCA	ENST00000389301_rs187074190_T_0	MIMAT0000070_miR-17	3722-3739	-26.5	-10.602	0.344	0.411	0.341	7mer-m8	7	G C	CUG CUGCACU GCACUUUG	GAU GACGUGA CGUGAAAC	G CAUU	cytoplasm;DNA repair;nucleus;protein binding;protein complex assembly
L2HS-730641_3.1.0	rs187141962	+	C	NA	1528	CDS	PPP2R1A	ENST00000322088	MIMAT0000070_miR-17	1540-1554	-26	-4.165	0.331	0.36	0.495	seedless	10	A C G	CUACCUGCAC GCAU	GAUGGACGUG CGUG	ACAUU AAAC	NA
L2HS-730641_3.1.1	rs187141962	+	T	0.0005	1528	CDS	PPP2R1A	ENST00000322088_rs187141962_T_0	MIMAT0000070_miR-17	1540-1554	-26	-4.108	0.328	0.34	0.493	seedless	10	A C G	CUACCUGCAC GCAU	GAUGGACGUG CGUG	ACAUU AAAC	NA
TA1-2675558-1_1.1.0	rs200862503	+	G	NA	993	CDS	BLVRA	ENST00000402924	MIMAT0000070_miR-17	997-1015	-27.6	-12.278	0.397	0.342	0.414	seedless	9	U CCU G G	CCUGCACUG GG GCUU	GGACGUGAC UC UGAA	GAU AU G AC	NA
TA1-2675558-1_1.1.1	rs200862503	+	A	0	993	CDS	BLVRA	ENST00000402924_rs200862503_A_0	MIMAT0000070_miR-17	997-1015	-27.6	-10.668	0.391	0.49	0.484	seedless	9	U CCU G G	CCUGCACUG GG GCUU	GGACGUGAC UC UGAA	GAU AU G AC	NA
TA1-2677069-1_1.1.0	rs45471201	+	C	NA	4047	3pUTR	DPYSL2	ENST00000311151	MIMAT0000070_miR-17	4048-4069	-25.3	-8.601	0.329	0.676	0.484	seedless	9	C UAG AAA A	ACCUGCACU AGG UUUG	UGGACGUGA UUC AAAC	GA CA GUG	NA
TA1-2677069-1_1.1.1	rs45471201	+	T	0.09	4047	3pUTR	DPYSL2	ENST00000311151_rs45471201_T_0	MIMAT0000070_miR-17	4048-4069	-25.3	-12.69	0.398	0.57	0.447	seedless	9	C UAG AAA A	ACCUGCACU AGG UUUG	UGGACGUGA UUC AAAC	GA CA GUG	NA
TAON-2612502-1_1.1.0	rs3743519	-	G	NA	1595	3pUTR	C16orf63	ENST00000255759	MIMAT0000070_miR-17	1619-1638	-25.4	-3.075	0.353	0.439	0.401	seedless	7	U ACC A G	UGCCUGCAC UAA CACU	AUGGACGUG AUU GUGA	G AC C AAC	NA
TAON-2612502-1_1.1.1	rs3743519	-	A	0.1	1595	3pUTR	C16orf63	ENST00000255759_rs3743519_A_0	MIMAT0000070_miR-17	1619-1638	-25.4	-2.992	0.347	0.429	0.401	seedless	7	U ACC A G	UGCCUGCAC UAA CACU	AUGGACGUG AUU GUGA	G AC C AAC	NA
0727AHS-506682_3.1.0	rs186555937	-	G	NA	1244	CDS	TMTC4	ENST00000376234	MIMAT0000070_miR-17	1257-1275	-23.8	-10.977	0.41	0.27	0.466	seedless	6	A UGC C G	UUGCACU AGCACU UG	GACGUGA UCGUGA AC	GAUG CAU A	NA
0727AHS-506682_3.1.1	rs186555937	-	A	0.0005	1244	CDS	TMTC4	ENST00000376234_rs186555937_A_0	MIMAT0000070_miR-17	1257-1275	-23.8	-9.276	0.41	0.376	0.461	seedless	6	A UGC C G	UUGCACU AGCACU UG	GACGUGA UCGUGA AC	GAUG CAU A	NA
TAON-2233958-1_1.1.0	rs8031440	+	G	NA	2693	3pUTR	SMAD3	ENST00000327367	MIMAT0000070_miR-17	2708-2722	-24.6	-16.199	0.446	0.366	0.391	offset-6mer	7	A C	UACCUGC C AGCACUU	AUGGACG G UCGUGAA	G U ACAU AC	double-stranded DNA binding;intracellular;mesoderm formation;negative regulation of transcription from RNA polymerase II promoter;nucleus;paraxial mesoderm morphogenesis;plasma membrane;positive regulation of transcription from RNA polymerase II promoter;regulation of binding;regulation of epithelial cell proliferation;regulation of immune response;regulation of striated muscle development;regula…
TAON-2233958-1_1.1.1	rs8031440	+	A	0.26	2693	3pUTR	SMAD3	ENST00000327367_rs8031440_A_0	MIMAT0000070_miR-17	2708-2722	-24.6	-17.663	0.557	0.373	0.315	offset-6mer	7	A C	UACCUGC C AGCACUU	AUGGACG G UCGUGAA	G U ACAU AC	double-stranded DNA binding;intracellular;mesoderm formation;negative regulation of transcription from RNA polymerase II promoter;nucleus;paraxial mesoderm morphogenesis;plasma membrane;positive regulation of transcription from RNA polymerase II promoter;regulation of binding;regulation of epithelial cell proliferation;regulation of immune response;regulation of striated muscle development;regula…
L2-2263164_1.1.0	rs145912850	-	G	NA	1091	CDS	LAPTM4A	ENST00000175091	MIMAT0000070_miR-17	1112-1127	-22.7	-18.898	0.704	0.335	0.434	seedless	5	C UUG C	CCUGC CU AAGCAC	GGACG GA UUCGUG	GAU U CA AAAC	NA
L2-2263164_1.1.1	rs145912850	-	T	0.01	1091	CDS	LAPTM4A	ENST00000175091_rs145912850_T_0	MIMAT0000070_miR-17	1112-1127	-22.7	-15.284	0.533	0.468	0.398	seedless	5	C UUG C	CCUGC CU AAGCAC	GGACG GA UUCGUG	GAU U CA AAAC	NA
0727A-1125522_1.1.0	rs45444299	-	A	NA	3786	CDS	FASN	ENST00000306749	MIMAT0000070_miR-17	3793-3813	-24.6	-6.977	0.451	0.281	0.456	seedless	5	G GA GCCG G	GCCUGC CUG CACU UG	UGGACG GAC GUGA AC	GA U AUUC A	3-hydroxypalmitoyl-[acyl-carrier-protein] dehydratase activity;3-oxoacyl-[acyl-carrier-protein] reductase activity;3-oxoacyl-[acyl-carrier-protein] synthase activity;acyl-ACP thioesterase activity;catalytic activity;cofactor binding;enoyl-[acyl-carrier-protein] reductase (NADPH, B-specific) activity;fatty acid biosynthetic process;glycogen granule;hydrolase activity, acting on ester bonds;lyase a…
0727A-1125522_1.1.1	rs45444299	-	C	0.0046	3786	CDS	FASN	ENST00000306749_rs45444299_C_0	MIMAT0000070_miR-17	3793-3813	-24.6	-8.328	0.494	0.32	0.456	seedless	5	G GA GCCG G	GCCUGC CUG CACU UG	UGGACG GAC GUGA AC	GA U AUUC A	3-hydroxypalmitoyl-[acyl-carrier-protein] dehydratase activity;3-oxoacyl-[acyl-carrier-protein] reductase activity;3-oxoacyl-[acyl-carrier-protein] synthase activity;acyl-ACP thioesterase activity;catalytic activity;cofactor binding;enoyl-[acyl-carrier-protein] reductase (NADPH, B-specific) activity;fatty acid biosynthetic process;glycogen granule;hydrolase activity, acting on ester bonds;lyase a…
0727A-1125522_1.2.0	rs41283365	-	C	NA	3768	CDS	FASN	ENST00000306749	MIMAT0000070_miR-17	3793-3813	-24.6	-6.977	0.451	0.281	0.456	seedless	5	G GA GCCG G	GCCUGC CUG CACU UG	UGGACG GAC GUGA AC	GA U AUUC A	3-hydroxypalmitoyl-[acyl-carrier-protein] dehydratase activity;3-oxoacyl-[acyl-carrier-protein] reductase activity;3-oxoacyl-[acyl-carrier-protein] synthase activity;acyl-ACP thioesterase activity;catalytic activity;cofactor binding;enoyl-[acyl-carrier-protein] reductase (NADPH, B-specific) activity;fatty acid biosynthetic process;glycogen granule;hydrolase activity, acting on ester bonds;lyase a…
0727A-1125522_1.2.1	rs41283365	-	T	0.09	3768	CDS	FASN	ENST00000306749_rs41283365_T_0	MIMAT0000070_miR-17	3793-3813	-24.6	-6.878	0.448	0.275	0.462	seedless	5	G GA GCCG G	GCCUGC CUG CACU UG	UGGACG GAC GUGA AC	GA U AUUC A	3-hydroxypalmitoyl-[acyl-carrier-protein] dehydratase activity;3-oxoacyl-[acyl-carrier-protein] reductase activity;3-oxoacyl-[acyl-carrier-protein] synthase activity;acyl-ACP thioesterase activity;catalytic activity;cofactor binding;enoyl-[acyl-carrier-protein] reductase (NADPH, B-specific) activity;fatty acid biosynthetic process;glycogen granule;hydrolase activity, acting on ester bonds;lyase a…
L2-470646_2.1.0	rs180701068	-	G	NA	1658	3pUTR	TMEM9	ENST00000367330	MIMAT0000070_miR-17	1665-1680	-22.6	-4.891	0.322	0.39	0.421	seedless	6	C G	UCU GCACUG GGGCAU	GGA CGUGAC UUCGUG	GAU A AAAC	NA
L2-470646_2.1.1	rs180701068	-	A	0	1658	3pUTR	TMEM9	ENST00000367330_rs180701068_A_0	MIMAT0000070_miR-17	1665-1680	-22.6	-1.715	0.289	0.355	0.436	seedless	6	C G	UCU GCACUG GGGCAU	GGA CGUGAC UUCGUG	GAU A AAAC	NA
L2-470646_2.2.0	rs186393184	-	T	NA	1643	3pUTR	TMEM9	ENST00000367330	MIMAT0000070_miR-17	1665-1680	-22.6	-4.891	0.322	0.39	0.421	seedless	6	C G	UCU GCACUG GGGCAU	GGA CGUGAC UUCGUG	GAU A AAAC	NA
L2-470646_2.2.1	rs186393184	-	G	0.0027	1643	3pUTR	TMEM9	ENST00000367330_rs186393184_G_0	MIMAT0000070_miR-17	1665-1680	-22.6	-4.26	0.389	0.352	0.439	seedless	6	C G	UCU GCACUG GGGCAU	GGA CGUGAC UUCGUG	GAU A AAAC	NA
L2HS-3726940_1.1.0	rs141958154	+	C	NA	1998	3pUTR	ABI2	ENST00000261017	MIMAT0000070_miR-17	2020-2041	-24.6	-8.82	0.493	0.286	0.379	seedless	6	C GAAU G	CU CCUGCA CUGU GGCAUU	GA GGACGU GACA UCGUGA	U U AAC	actin polymerization and/or depolymerization;biological_process;cell migration;cytoplasm;cytoskeletal adaptor activity;cytoskeleton;cytoskeleton organization and biogenesis;DNA binding;filopodium;kinase binding;lamellipodium;molecular_function;nucleus;SH3 domain binding;SH3/SH2 adaptor activity
L2HS-3726940_1.1.1	rs141958154	+	T	0.0037	1998	3pUTR	ABI2	ENST00000261017_rs141958154_T_0	MIMAT0000070_miR-17	2020-2041	-24.6	-4.507	0.427	0.449	0.366	seedless	6	C GAAU G	CU CCUGCA CUGU GGCAUU	GA GGACGU GACA UCGUGA	U U AAC	actin polymerization and/or depolymerization;biological_process;cell migration;cytoplasm;cytoskeletal adaptor activity;cytoskeleton;cytoskeleton organization and biogenesis;DNA binding;filopodium;kinase binding;lamellipodium;molecular_function;nucleus;SH3 domain binding;SH3/SH2 adaptor activity
L1-1078566_1.1.0	rs200090564	+	G	NA	2771	CDS	SIPA1L3	ENST00000222345	MIMAT0000070_miR-17	2783-2803	-24.2	-14.769	0.489	0.482	0.497	seedless	9	C A C U UG A	CCUGCACUG UAA G C UU	GGACGUGAC AUU C G AA	GAU UG AC	NA
L1-1078566_1.1.1	rs200090564	+	A	0.0005	2771	CDS	SIPA1L3	ENST00000222345_rs200090564_A_0	MIMAT0000070_miR-17	2783-2803	-24.2	-13.12	0.494	0.286	0.462	seedless	9	C A C U UG A	CCUGCACUG UAA G C UU	GGACGUGAC AUU C G AA	GAU UG AC	NA
TAON-2234036-1_1.1.0	rs139026074	-	G	NA	1959	CDS	PER1	ENST00000317276	MIMAT0000070_miR-17	1967-1983	-21.8	8.292	0.188	0.34	0.483	seedless	5	C C U G	CU CCUGC AC AGGCAC	GA GGACG UG UUCGUG	U ACA AAAC	entrainment of circadian clock;negative regulation of transcription;nucleus;protein binding;regulation of transcription, DNA-dependent;signal transducer activity;signal transduction;transcription
TAON-2234036-1_1.1.1	rs139026074	-	A	0.0037	1959	CDS	PER1	ENST00000317276_rs139026074_A_0	MIMAT0000070_miR-17	1967-1983	-21.8	8.365	0.186	0.286	0.484	seedless	5	C C U G	CU CCUGC AC AGGCAC	GA GGACG UG UUCGUG	U ACA AAAC	entrainment of circadian clock;negative regulation of transcription;nucleus;protein binding;regulation of transcription, DNA-dependent;signal transducer activity;signal transduction;transcription
TAON-2234117-1_1.1.0	rs143216263	+	T	NA	1634	3pUTR	TRUB1	ENST00000298746	MIMAT0000070_miR-17	1651-1690	-18.7	-4.672	0.424	0.268	0.47	seedless	6	A UUUGUUUAGAUC GAAAU AAUAA A	UACCUGUG UUG G GCUUUG	AUGGACGU GAC C UGAAAC	G AUU G	NA
TAON-2234117-1_1.1.1	rs143216263	+	C	0.0005	1634	3pUTR	TRUB1	ENST00000298746_rs143216263_C_0	MIMAT0000070_miR-17	1651-1690	-18.7	0.199	0.373	0.437	0.461	seedless	6	A UUUGUUUAGAUC GAAAU AAUAA A	UACCUGUG UUG G GCUUUG	AUGGACGU GAC C UGAAAC	G AUU G	NA
TAON-3454380-1_1.1.0	rs61760191	+	C	NA	594	CDS	UBE2C	ENST00000356455	MIMAT0000070_miR-17	613-638	-22.3	-9.066	0.573	0.161	0.474	seedless	7	G AAGAAACCU CA G	UACCUGC ACU AAGCA	AUGGACG UGA UUCGU	G CA GAAAC	NA
TAON-3454380-1_1.1.1	rs61760191	+	A	0.0032	594	CDS	UBE2C	ENST00000356455_rs61760191_A_0	MIMAT0000070_miR-17	613-638	-22.3	-9.087	0.572	0.165	0.477	seedless	7	G AAGAAACCU CA G	UACCUGC ACU AAGCA	AUGGACG UGA UUCGU	G CA GAAAC	NA
L2-470641_2.1.0	rs201279526	-	T	NA	910	CDS	EARS2	ENST00000449606	MIMAT0000070_miR-17	911-924	-21.3	-2.188	0.278	0.44	0.311	7mer-m8	4	U C	CCUG GAGCACUUUG	GGAC UUCGUGAAAC	GAU GUGACA	NA
L2-470641_2.1.1	rs201279526	-	C	0.0005	910	CDS	EARS2	ENST00000449606_rs201279526_C_0	MIMAT0000070_miR-17	911-924	-21.3	-0.575	0.256	0.389	0.268	7mer-m8	4	U C	CCUG GAGCACUUUG	GGAC UUCGUGAAAC	GAU GUGACA	NA
L2-470641_2.2.0	rs61742045	-	C	NA	905	CDS	EARS2	ENST00000449606	MIMAT0000070_miR-17	911-924	-21.3	-2.188	0.278	0.44	0.311	7mer-m8	4	U C	CCUG GAGCACUUUG	GGAC UUCGUGAAAC	GAU GUGACA	NA
L2-470641_2.2.1	rs61742045	-	T	0.0005	905	CDS	EARS2	ENST00000449606_rs61742045_T_0	MIMAT0000070_miR-17	911-924	-21.3	-3.572	0.296	0.401	0.3	7mer-m8	4	U C	CCUG GAGCACUUUG	GGAC UUCGUGAAAC	GAU GUGACA	NA
L2-470641_2.3.0	rs200580645	-	G	NA	893	CDS	EARS2	ENST00000449606	MIMAT0000070_miR-17	911-924	-21.3	-2.188	0.278	0.44	0.311	7mer-m8	4	U C	CCUG GAGCACUUUG	GGAC UUCGUGAAAC	GAU GUGACA	NA
L2-470641_2.3.1	rs200580645	-	A	0	893	CDS	EARS2	ENST00000449606_rs200580645_A_0	MIMAT0000070_miR-17	911-924	-21.3	-4.926	0.302	0.447	0.321	7mer-m8	4	U C	CCUG GAGCACUUUG	GGAC UUCGUGAAAC	GAU GUGACA	NA
TAON-2233724-1_1.1.0	rs1047153	-	G	NA	1951	3pUTR	ENPP5	ENST00000230565	MIMAT0000070_miR-17	1954-1987	-20.9	-7.875	0.483	0.419	0.308	8mer	5	A UUUAAAUUUCUCUCC A A	UUGCAC UG UGGGUACUUU	GACGUG AC AUUCGUGAAA	GAUG C	NA
TAON-2233724-1_1.1.1	rs1047153	-	A	0.58	1951	3pUTR	ENPP5	ENST00000230565_rs1047153_A_0	MIMAT0000070_miR-17	1954-1987	-20.9	-7.94	0.489	0.434	0.305	8mer	5	A UUUAAAUUUCUCUCC A A	UUGCAC UG UGGGUACUUU	GACGUG AC AUUCGUGAAA	GAUG C	NA
TAON-2233990-1_1.1.0	rs2272757	-	C	NA	1893	CDS	NOC2L	ENST00000327044	MIMAT0000070_miR-17	1896-1919	-20.9	6.669	0.292	0.493	0.361	seedless	3	G U ACAGCCACU A	ACC UGUACU GGCGC	UGG ACGUGA UCGUG	GA CAU AAAC	NA
TAON-2233990-1_1.1.1	rs2272757	-	T	0.47	1893	CDS	NOC2L	ENST00000327044_rs2272757_T_0	MIMAT0000070_miR-17	1896-1919	-20.9	5.845	0.31	0.477	0.357	seedless	3	G U ACAGCCACU A	ACC UGUACU GGCGC	UGG ACGUGA UCGUG	GA CAU AAAC	NA
TAON-558649-1_2.1.0	rs200563862	+	A	NA	1243	CDS	EIF2C1	ENST00000373204	MIMAT0000070_miR-17	1254-1274	-20.1	-10.619	0.583	0.411	0.429	seedless	3	G A UUAAAAA G	GC GCGCUGUA GCU	UG CGUGACAU UGA	GA GA UCG AAC	NA
TAON-558649-1_2.1.1	rs200563862	+	G	0.0005	1243	CDS	EIF2C1	ENST00000373204_rs200563862_G_0	MIMAT0000070_miR-17	1254-1274	-20.1	-12.989	0.625	0.365	0.285	seedless	3	G A UUAAAAA G	GC GCGCUGUA GCU	UG CGUGACAU UGA	GA GA UCG AAC	NA
0727A-408108_2.1.0	rs202105672	+	A	NA	1622	CDS	C6orf205	ENST00000376296	MIMAT0000070_miR-17	1629-1648	-20.3	-8.967	0.444	0.578	0.41	seedless	5	U G AGUG A	CUA CUGCA UG AGGCG	GAU GACGU AC UUCGU	G G A GAAAC	NA
0727A-408108_2.1.1	rs202105672	+	G	0.0005	1622	CDS	C6orf205	ENST00000376296_rs202105672_G_0	MIMAT0000070_miR-17	1629-1648	-20.3	-8.838	0.435	0.436	0.413	seedless	5	U G AGUG A	CUA CUGCA UG AGGCG	GAU GACGU AC UUCGU	G G A GAAAC	NA
TAON-2233945-1_1.1.0	rs202223700	-	C	NA	602	CDS	UBE2S	ENST00000264552	MIMAT0000070_miR-17	622-637	-19.2	-9.185	0.429	0.323	0.34	seedless	3	C C A	ACC G AC GUGGGCGC	UGG C UG CAUUCGUG	GA A G A AAAC	NA
TAON-2233945-1_1.1.1	rs202223700	-	T	0.0005	602	CDS	UBE2S	ENST00000264552_rs202223700_T_0	MIMAT0000070_miR-17	622-637	-19.2	-8.988	0.428	0.357	0.393	seedless	3	C C A	ACC G AC GUGGGCGC	UGG C UG CAUUCGUG	GA A G A AAAC	NA
TAON-2234134-1_1.1.0	rs185650723	+	C	NA	2002	3pUTR	MYC	ENST00000377970	MIMAT0000070_miR-17	2025-2038	-18	5.143	0.184	0.423	0.366	seedless	3	G U A	UG ACU UGGGCAU	AC UGA AUUCGUG	GAUGG G C AAAC	activation of pro-apoptotic gene products;caspase activation;cell cycle arrest;DNA binding;DNA fragmentation during apoptosis;induction of apoptosis by intracellular signals;iron ion homeostasis;negative regulation of survival gene product activity;nucleus;positive regulation of cell proliferation;protein binding;regulation of apoptosis;regulation of transcription from RNA polymerase II promoter;…
TAON-2234134-1_1.1.1	rs185650723	+	T	0.0005	2002	3pUTR	MYC	ENST00000377970_rs185650723_T_0	MIMAT0000070_miR-17	2025-2038	-18	5.283	0.18	0.415	0.365	seedless	3	G U A	UG ACU UGGGCAU	AC UGA AUUCGUG	GAUGG G C AAAC	activation of pro-apoptotic gene products;caspase activation;cell cycle arrest;DNA binding;DNA fragmentation during apoptosis;induction of apoptosis by intracellular signals;iron ion homeostasis;negative regulation of survival gene product activity;nucleus;positive regulation of cell proliferation;protein binding;regulation of apoptosis;regulation of transcription from RNA polymerase II promoter;…
L1HS-306854_4.1.0	rs61752835	+	C	NA	1213	CDS	APEX1	ENST00000216714	MIMAT0000070_miR-17	1233-1254	-18.4	5.65	0.344	0.402	0.767	seedless	4	C AAAU U GG A	CCU CACU UGAGC CU G	GGA GUGA AUUCG GA C	GAU C C U AA	3'-5' exonuclease activity;base-excision repair;cytoplasm;DNA binding;DNA-(apurinic or apyrimidinic site) lyase activity;endodeoxyribonuclease activity;endoplasmic reticulum;lyase activity;magnesium ion binding;nucleus;oxidoreductase activity;perinuclear region of cytoplasm;phosphodiesterase I activity;protein binding;regulation of cell redox homeostasis;regulation of DNA binding;ribonuclease H a…
L1HS-306854_4.1.1	rs61752835	+	T	0.0005	1213	CDS	APEX1	ENST00000216714_rs61752835_T_0	MIMAT0000070_miR-17	1233-1254	-18.4	4.809	0.349	0.457	0.76	seedless	4	C AAAU U GG A	CCU CACU UGAGC CU G	GGA GUGA AUUCG GA C	GAU C C U AA	3'-5' exonuclease activity;base-excision repair;cytoplasm;DNA binding;DNA-(apurinic or apyrimidinic site) lyase activity;endodeoxyribonuclease activity;endoplasmic reticulum;lyase activity;magnesium ion binding;nucleus;oxidoreductase activity;perinuclear region of cytoplasm;phosphodiesterase I activity;protein binding;regulation of cell redox homeostasis;regulation of DNA binding;ribonuclease H a…
L1HS-306854_4.2.0	rs17112002	+	A	NA	1227	3pUTR	APEX1	ENST00000216714	MIMAT0000070_miR-17	1233-1254	-18.4	5.65	0.344	0.402	0.767	seedless	4	C AAAU U GG A	CCU CACU UGAGC CU G	GGA GUGA AUUCG GA C	GAU C C U AA	3'-5' exonuclease activity;base-excision repair;cytoplasm;DNA binding;DNA-(apurinic or apyrimidinic site) lyase activity;endodeoxyribonuclease activity;endoplasmic reticulum;lyase activity;magnesium ion binding;nucleus;oxidoreductase activity;perinuclear region of cytoplasm;phosphodiesterase I activity;protein binding;regulation of cell redox homeostasis;regulation of DNA binding;ribonuclease H a…
L1HS-306854_4.2.1	rs17112002	+	T	0.0027	1227	3pUTR	APEX1	ENST00000216714_rs17112002_T_0	MIMAT0000070_miR-17	1233-1254	-18.4	3.725	0.371	0.436	0.75	seedless	4	C AAAU U GG A	CCU CACU UGAGC CU G	GGA GUGA AUUCG GA C	GAU C C U AA	3'-5' exonuclease activity;base-excision repair;cytoplasm;DNA binding;DNA-(apurinic or apyrimidinic site) lyase activity;endodeoxyribonuclease activity;endoplasmic reticulum;lyase activity;magnesium ion binding;nucleus;oxidoreductase activity;perinuclear region of cytoplasm;phosphodiesterase I activity;protein binding;regulation of cell redox homeostasis;regulation of DNA binding;ribonuclease H a…
L2-693966_1.1.0	rs8123912	-	C	NA	6526	3pUTR	ZNFX1	ENST00000396105	MIMAT0000070_miR-17	6538-6556	-17.4	0.109	0.473	0.73	0.268	seedless	6	U AAUU GG A	CU CCUGCA AGU AC	GA GGACGU UCG UG	U GACAU AAAC	NA
L2-693966_1.1.1	rs8123912	-	G	0.16	6526	3pUTR	ZNFX1	ENST00000396105_rs8123912_G_0	MIMAT0000070_miR-17	6538-6556	-17.4	0.934	0.476	0.657	0.268	seedless	6	U AAUU GG A	CU CCUGCA AGU AC	GA GGACGU UCG UG	U GACAU AAAC	NA
TA1-2677110-1_1.1.0	rs199797370	-	A	NA	336	CDS	HIST1H2AM	ENST00000359611	MIMAT0000070_miR-17	339-357	-18.5	6.571	0.212	0.578	0.502	seedless	4	U AU CA G G	UACC CGCU GGGCG U	AUGG GUGA UUCGU A	G AC CA G AAC	NA
TA1-2677110-1_1.1.1	rs199797370	-	G	0	336	CDS	HIST1H2AM	ENST00000359611_rs199797370_G_0	MIMAT0000070_miR-17	339-357	-18.5	5.764	0.233	0.557	0.504	seedless	4	U AU CA G G	UACC CGCU GGGCG U	AUGG GUGA UUCGU A	G AC CA G AAC	NA
TA1-2677110-1_1.2.0	rs201955302	-	G	NA	327	CDS	HIST1H2AM	ENST00000359611	MIMAT0000070_miR-17	339-357	-18.5	6.571	0.212	0.578	0.502	seedless	4	U AU CA G G	UACC CGCU GGGCG U	AUGG GUGA UUCGU A	G AC CA G AAC	NA
TA1-2677110-1_1.2.1	rs201955302	-	A	0.0005	327	CDS	HIST1H2AM	ENST00000359611_rs201955302_A_0	MIMAT0000070_miR-17	339-357	-18.5	6.938	0.207	0.599	0.504	seedless	4	U AU CA G G	UACC CGCU GGGCG U	AUGG GUGA UUCGU A	G AC CA G AAC	NA
TA1-2677110-1_1.3.0	rs201661468	-	C	NA	321	CDS	HIST1H2AM	ENST00000359611	MIMAT0000070_miR-17	339-357	-18.5	6.571	0.212	0.578	0.502	seedless	4	U AU CA G G	UACC CGCU GGGCG U	AUGG GUGA UUCGU A	G AC CA G AAC	NA
TA1-2677110-1_1.3.1	rs201661468	-	T	0.0005	321	CDS	HIST1H2AM	ENST00000359611_rs201661468_T_0	MIMAT0000070_miR-17	339-357	-18.5	6.807	0.207	0.583	0.502	seedless	4	U AU CA G G	UACC CGCU GGGCG U	AUGG GUGA UUCGU A	G AC CA G AAC	NA
L2-1052826_1.1.0	rs34185988	+	G	NA	479	CDS	TBC1D15	ENST00000485960	MIMAT0000070_miR-17	499-516	-18.4	4.592	0.165	0.219	0.387	6mer	5	U C U A C	CU CCUGC CU CACUUU	GA GGACG GA GUGAAA	U U CAUUC C	NA
L2-1052826_1.1.1	rs34185988	+	C	0.0018	479	CDS	TBC1D15	ENST00000485960_rs34185988_C_0	MIMAT0000070_miR-17	499-516	-18.4	4.244	0.173	0.215	0.385	6mer	5	U C U A C	CU CCUGC CU CACUUU	GA GGACG GA GUGAAA	U U CAUUC C	NA
L2-1052826_1.2.0	rs200977186	+	C	NA	492	CDS	TBC1D15	ENST00000485960	MIMAT0000070_miR-17	499-516	-18.4	4.592	0.165	0.219	0.387	6mer	5	U C U A C	CU CCUGC CU CACUUU	GA GGACG GA GUGAAA	U U CAUUC C	NA
L2-1052826_1.2.1	rs200977186	+	T	0.0005	492	CDS	TBC1D15	ENST00000485960_rs200977186_T_0	MIMAT0000070_miR-17	499-516	-18.4	3.817	0.174	0.231	0.386	6mer	5	U C U A C	CU CCUGC CU CACUUU	GA GGACG GA GUGAAA	U U CAUUC C	NA
TA1-4080977-1_1.1.0	rs148792820	-	C	NA	3255	3pUTR	ZNF689	ENST00000287461	MIMAT0000070_miR-17	3261-3278	-18.6	-2.296	0.292	0.468	0.347	seedless	2	U U G A CU C	UGCC UG GC G GCAC	AUGG AC UG C CGUG	G G A AUU AAAC	NA
TA1-4080977-1_1.1.1	rs148792820	-	T	0.0005	3255	3pUTR	ZNF689	ENST00000287461_rs148792820_T_0	MIMAT0000070_miR-17	3261-3278	-18.6	6.259	0.183	0.441	0.518	seedless	2	U U G A CU C	UGCC UG GC G GCAC	AUGG AC UG C CGUG	G G A AUU AAAC	NA
TA1-977284-1_1.1.0	rs201796504	-	C	NA	2980	CDS	RTTN	ENST00000255674	MIMAT0000070_miR-17	3001-3026	-19.2	0.701	0.344	0.292	0.363	seedless	4	U UU C UUUUAGA C	UGCCUGU C GU AGGUAC	AUGGACG G CA UUCGUG	G U A AAAC	NA
TA1-977284-1_1.1.1	rs201796504	-	T	0.0005	2980	CDS	RTTN	ENST00000255674_rs201796504_T_0	MIMAT0000070_miR-17	3001-3026	-19.2	0.441	0.338	0.302	0.371	seedless	4	U UU C UUUUAGA C	UGCCUGU C GU AGGUAC	AUGGACG G CA UUCGUG	G U A AAAC	NA
TAON-3454154-1_1.1.0	rs190680390	+	G	NA	2731	3pUTR	STK11	ENST00000326873	MIMAT0000070_miR-17	2738-2752	-17.3	12.035	0.228	0.344	0.288	seedless	3	G C CC G	GCCU GUGCU GCA	UGGA CGUGA CGU	GA CAUU GAAAC	ATP binding;cell cycle;cell cycle arrest;cytoplasm;magnesium ion binding;manganese ion binding;nucleotide binding;nucleus;protein amino acid phosphorylation;protein binding;protein serine/threonine kinase activity;transferase activity
TAON-3454154-1_1.1.1	rs190680390	+	A	0.0018	2731	3pUTR	STK11	ENST00000326873_rs190680390_A_0	MIMAT0000070_miR-17	2738-2752	-17.3	8.536	0.216	0.405	0.211	seedless	3	G C CC G	GCCU GUGCU GCA	UGGA CGUGA CGU	GA CAUU GAAAC	ATP binding;cell cycle;cell cycle arrest;cytoplasm;magnesium ion binding;manganese ion binding;nucleotide binding;nucleus;protein amino acid phosphorylation;protein binding;protein serine/threonine kinase activity;transferase activity
TAON-2233669-1_1.1.0	rs186745436	+	G	NA	421	CDS	ZSWIM3	ENST00000255152	MIMAT0000070_miR-17	430-448	-16.2	2.406	0.341	0.342	0.527	offset-6mer	2	G A CCAGC G	AC UGUGC GUACUU	UG ACGUG CGUGAA	GA G ACAUU AC	NA
TAON-2233669-1_1.1.1	rs186745436	+	A	0.0005	421	CDS	ZSWIM3	ENST00000255152_rs186745436_A_0	MIMAT0000070_miR-17	430-448	-16.2	0.199	0.387	0.379	0.521	offset-6mer	2	G A CCAGC G	AC UGUGC GUACUU	UG ACGUG CGUGAA	GA G ACAUU AC	NA
TAON-2233695-1_1.1.0	rs73347207	+	G	NA	2395	3pUTR	GDAP1	ENST00000220822	MIMAT0000070_miR-17	2417-2437	-15.4	2.597	0.398	0.26	0.354	seedless	3	A AAAGAA A A	GCC UGUACU ACUUU	UGG ACGUGA UGAAA	GA CAUUCG C	NA
TAON-2233695-1_1.1.1	rs73347207	+	A	0.0005	2395	3pUTR	GDAP1	ENST00000220822_rs73347207_A_0	MIMAT0000070_miR-17	2417-2437	-15.4	2.062	0.409	0.293	0.358	seedless	3	A AAAGAA A A	GCC UGUACU ACUUU	UGG ACGUGA UGAAA	GA CAUUCG C	NA
L1HS-292154_4.1.0	rs200327357	+	C	NA	320	CDS	HIST1H4C	ENST00000377803	MIMAT0000070_miR-17	322-344	-15.7	3.48	0.352	0.384	0.471	seedless	2	A A G GUA UAU C A	GCC UG AU GUA GC CU	UGG AC UG CAU CG GA	GA G A U U AAC	NA
L1HS-292154_4.1.1	rs200327357	+	T	0.0009	320	CDS	HIST1H4C	ENST00000377803_rs200327357_T_0	MIMAT0000070_miR-17	322-344	-15.7	6.034	0.331	0.359	0.479	seedless	2	A A G GUA UAU C A	GCC UG AU GUA GC CU	UGG AC UG CAU CG GA	GA G A U U AAC	NA
TA1-660358-1_2.1.0	rs35302335	+	G	NA	77	5pUTR	RPS27A	ENST00000404735	MIMAT0000070_miR-17	102-107	-13.5	-6.218	0.251	0.44	0.317	seedless	5	A C	ACCUGU	UGGACG	GA UGACAUUCGUGAAAC	NA
TA1-660358-1_2.1.1	rs35302335	+	T	0.01	77	5pUTR	RPS27A	ENST00000404735_rs35302335_T_0	MIMAT0000070_miR-17	102-107	-13.5	-7.569	0.223	0.256	0.396	seedless	5	A C	ACCUGU	UGGACG	GA UGACAUUCGUGAAAC	NA
TA1-2700061-1_1.1.0	rs200328107	-	C	NA	1464	CDS	TJP1	ENST00000400007	MIMAT0000070_miR-17	1482-1496	-12.1	15.152	0.202	0.378	0.45	seedless	3	G G CUCCG G	GCA U GAGUA	CGU A UUCGU	GAUGGA G CA GAAAC	intercellular junction assembly;membrane;membrane fraction;protein binding;septate junction;tight junction
TA1-2700061-1_1.1.1	rs200328107	-	T	0.0005	1464	CDS	TJP1	ENST00000400007_rs200328107_T_0	MIMAT0000070_miR-17	1482-1496	-12.1	15.349	0.201	0.546	0.45	seedless	3	G G CUCCG G	GCA U GAGUA	CGU A UUCGU	GAUGGA G CA GAAAC	intercellular junction assembly;membrane;membrane fraction;protein binding;septate junction;tight junction
TA1-2677000-1_1.1.0	rs969007	+	A	NA	4208	3pUTR	FBXO28	ENST00000366862	MIMAT0000070_miR-17	4223-4245	-13	-8.303	0.567	0.573	0.405	seedless	4	U G UAAAAA UAAA A	CUAC UGU UGU AU	GAUG ACG ACA UG	G UG UUCG AAAC	NA
TA1-2677000-1_1.1.1	rs969007	+	G	0.99	4208	3pUTR	FBXO28	ENST00000366862_rs969007_G_0	MIMAT0000070_miR-17	4223-4245	-13	-8.127	0.542	0.584	0.399	seedless	4	U G UAAAAA UAAA A	CUAC UGU UGU AU	GAUG ACG ACA UG	G UG UUCG AAAC	NA
L1-317763_2.1.0	rs12667	+	C	NA	1601	3pUTR	VIM	ENST00000224237	MIMAT0000071_miR-17*	1624-1641	-32.9	-11.267	0.294	0.443	0.282	6mer	8	U U	CAAGUGCCUUU CUGCAGU	GUUCACGGAAG GACGUCA	GAU U	cell motility;cytoplasm;cytoskeleton;intermediate filament;protein binding;structural constituent of cytoskeleton;structural molecule activity
L1-317763_2.1.1	rs12667	+	T	0.02	1601	3pUTR	VIM	ENST00000224237_rs12667_T_0	MIMAT0000071_miR-17*	1624-1641	-32.9	-12.948	0.227	0.491	0.279	6mer	8	U U	CAAGUGCCUUU CUGCAGU	GUUCACGGAAG GACGUCA	GAU U	cell motility;cytoplasm;cytoskeleton;intermediate filament;protein binding;structural constituent of cytoskeleton;structural molecule activity
L2HS-903294_2.1.0	rs148975166	-	T	NA	1102	CDS	HOXB2	ENST00000330070	MIMAT0000071_miR-17*	1109-1134	-28	-13.476	0.429	0.204	0.725	6mer	5	CUCU A AC U	UACG GUGCC UCG CUGCAGU	AUGU CACGG AGU GACGUCA	G U A	NA
L2HS-903294_2.1.1	rs148975166	-	C	0.0005	1102	CDS	HOXB2	ENST00000330070_rs148975166_C_0	MIMAT0000071_miR-17*	1109-1134	-28	-13.759	0.434	0.19	0.66	6mer	5	CUCU A AC U	UACG GUGCC UCG CUGCAGU	AUGU CACGG AGU GACGUCA	G U A	NA
L1HS-425521_3.1.0	rs191539697	-	C	NA	1784	3pUTR	GOT2	ENST00000245206	MIMAT0000071_miR-17*	1792-1807	-26.1	-6.63	0.23	0.683	0.497	8mer	3	A G G A	ACA GCC CACUGCAG	UGU CGG GUGACGUC	GA UCA AA A	NA
L1HS-425521_3.1.1	rs191539697	-	T	0.0014	1784	3pUTR	GOT2	ENST00000245206_rs191539697_T_0	MIMAT0000071_miR-17*	1792-1807	-26.1	-6.492	0.242	0.693	0.494	8mer	3	A G G A	ACA GCC CACUGCAG	UGU CGG GUGACGUC	GA UCA AA A	NA
L2-2187508_1.1.0	rs200426590	+	C	NA	1322	CDS	ZNF710	ENST00000268154	MIMAT0000071_miR-17*	1323-1337	-27.4	-3.804	0.14	0.371	0.391	seedless	3	A	AAG GCCUUCAC GCAG	UUC CGGAAGUG CGUC	GAUG A A A	NA
L2-2187508_1.1.1	rs200426590	+	T	0.0005	1322	CDS	ZNF710	ENST00000268154_rs200426590_T_0	MIMAT0000071_miR-17*	1323-1337	-27.4	-3.793	0.143	0.404	0.391	seedless	3	A	AAG GCCUUCAC GCAG	UUC CGGAAGUG CGUC	GAUG A A A	NA
L2-2187431_1.1.0	rs184188148	+	C	NA	2122	3pUTR	PTBP1	ENST00000356948	MIMAT0000071_miR-17*	2124-2136	-27	-4.122	0.171	0.751	0.286	6mer	4	C C	UGCCUUC CUGCAG	ACGGAAG GACGUC	GAUGUUC U A	heterogeneous nuclear ribonucleoprotein complex;mRNA processing;nucleic acid binding;nucleolus;nucleoplasm;nucleotide binding;nucleus;poly-pyrimidine tract binding;protein binding;RNA binding;RNA splicing
L2-2187431_1.1.1	rs184188148	+	T	0.0014	2122	3pUTR	PTBP1	ENST00000356948_rs184188148_T_0	MIMAT0000071_miR-17*	2124-2136	-27	-3.725	0.166	0.746	0.286	6mer	4	C C	UGCCUUC CUGCAG	ACGGAAG GACGUC	GAUGUUC U A	heterogeneous nuclear ribonucleoprotein complex;mRNA processing;nucleic acid binding;nucleolus;nucleoplasm;nucleotide binding;nucleus;poly-pyrimidine tract binding;protein binding;RNA binding;RNA splicing
L2HS-1294386_2.1.0	rs199831702	+	C	NA	424	3pUTR	NDUFV3	ENST00000340344	MIMAT0000071_miR-17*	425-436	-26.1	-12.014	0.394	0.428	0.527	offset-6mer	1	C U	GUCUUCACUGCA	CGGAAGUGACGU	GAUGUUCA CA	NA
L2HS-1294386_2.1.1	rs199831702	+	T	0.0005	424	3pUTR	NDUFV3	ENST00000340344_rs199831702_T_0	MIMAT0000071_miR-17*	425-436	-26.1	-12.937	0.405	0.433	0.523	offset-6mer	1	C U	GUCUUCACUGCA	CGGAAGUGACGU	GAUGUUCA CA	NA
L2-2187502_1.1.0	rs201121247	-	A	NA	72	5pUTR	RPS16	ENST00000251453	MIMAT0000071_miR-17*	92-108	-27.5	-9.702	0.47	0.277	0.404	6mer	4	C G C	CAAG GCC CGCUGCAGU	GUUC CGG GUGACGUCA	GAU A AA	NA
L2-2187502_1.1.1	rs201121247	-	G	0.0009	72	5pUTR	RPS16	ENST00000251453_rs201121247_G_0	MIMAT0000071_miR-17*	92-108	-27.5	-9.675	0.468	0.274	0.405	6mer	4	C G C	CAAG GCC CGCUGCAGU	GUUC CGG GUGACGUCA	GAU A AA	NA
L2-2187502_1.2.0	rs73547999	-	C	NA	70	5pUTR	RPS16	ENST00000251453	MIMAT0000071_miR-17*	92-108	-27.5	-9.702	0.47	0.277	0.404	6mer	4	C G C	CAAG GCC CGCUGCAGU	GUUC CGG GUGACGUCA	GAU A AA	NA
L2-2187502_1.2.1	rs73547999	-	T	0.01	70	5pUTR	RPS16	ENST00000251453_rs73547999_T_0	MIMAT0000071_miR-17*	92-108	-27.5	-9.648	0.471	0.221	0.405	6mer	4	C G C	CAAG GCC CGCUGCAGU	GUUC CGG GUGACGUCA	GAU A AA	NA
L2-2187502_1.3.0	rs199845528	-	G	NA	68	5pUTR	RPS16	ENST00000251453	MIMAT0000071_miR-17*	92-108	-27.5	-9.702	0.47	0.277	0.404	6mer	4	C G C	CAAG GCC CGCUGCAGU	GUUC CGG GUGACGUCA	GAU A AA	NA
L2-2187502_1.3.1	rs199845528	-	C	0.0009	68	5pUTR	RPS16	ENST00000251453_rs199845528_C_0	MIMAT0000071_miR-17*	92-108	-27.5	-9.497	0.462	0.274	0.405	6mer	4	C G C	CAAG GCC CGCUGCAGU	GUUC CGG GUGACGUCA	GAU A AA	NA
L2-2187488_1.1.0	rs190632028	-	A	NA	1716	CDS	ZNF423	ENST00000262383	MIMAT0000071_miR-17*	1732-1745	-25.9	-6.805	0.138	0.241	0.654	offset-6mer	4	C C A	UGCCUUC ACUGCA	ACGGAAG UGACGU	GAUGUUC CA	NA
L2-2187488_1.1.1	rs190632028	-	C	0.0005	1716	CDS	ZNF423	ENST00000262383_rs190632028_C_0	MIMAT0000071_miR-17*	1732-1745	-25.9	-21.555	0.578	0.239	0.459	offset-6mer	4	C C A	UGCCUUC ACUGCA	ACGGAAG UGACGU	GAUGUUC CA	NA
L2-2187497_1.1.0	rs190559281	+	G	NA	4023	3pUTR	HEXIM1	ENST00000332499	MIMAT0000071_miR-17*	4043-4057	-24.6	-6.556	0.222	0.677	0.654	8mer	2	U C C A	GU CC UCACUGCAG	CA GG AGUGACGUC	GAUGUU C A A	cyclin-dependent protein kinase inhibitor activity;cytoplasm;negative regulation of cyclin-dependent protein kinase activity;negative regulation of transcription from RNA polymerase II promoter;nucleus;protein binding;snRNA binding;transcriptional repressor activity
L2-2187497_1.1.1	rs190559281	+	T	0.0005	4023	3pUTR	HEXIM1	ENST00000332499_rs190559281_T_0	MIMAT0000071_miR-17*	4043-4057	-24.6	-4.483	0.247	0.661	0.593	8mer	2	U C C A	GU CC UCACUGCAG	CA GG AGUGACGUC	GAUGUU C A A	cyclin-dependent protein kinase inhibitor activity;cytoplasm;negative regulation of cyclin-dependent protein kinase activity;negative regulation of transcription from RNA polymerase II promoter;nucleus;protein binding;snRNA binding;transcriptional repressor activity
L1HS-1646725_1.1.0	rs150483763	-	A	NA	746	CDS	MRPL53	ENST00000258105	MIMAT0000071_miR-17*	751-767	-26.1	-10.738	0.302	0.545	0.343	7mer-A1	2	A A	CGAG G CCUUC CUGCAG	GUUC C GGAAG GACGUC	GAU A U A	NA
L1HS-1646725_1.1.1	rs150483763	-	G	0.0005	746	CDS	MRPL53	ENST00000258105_rs150483763_G_0	MIMAT0000071_miR-17*	751-767	-26.1	-11.715	0.275	0.437	0.348	7mer-A1	2	A A	CGAG G CCUUC CUGCAG	GUUC C GGAAG GACGUC	GAU A U A	NA
L1HS-1646725_1.2.0	rs141704877	-	A	NA	735	CDS	MRPL53	ENST00000258105	MIMAT0000071_miR-17*	751-767	-26.1	-10.738	0.302	0.545	0.343	7mer-A1	2	A A	CGAG G CCUUC CUGCAG	GUUC C GGAAG GACGUC	GAU A U A	NA
L1HS-1646725_1.2.1	rs141704877	-	G	0.01	735	CDS	MRPL53	ENST00000258105_rs141704877_G_0	MIMAT0000071_miR-17*	751-767	-26.1	-10.293	0.339	0.489	0.344	7mer-A1	2	A A	CGAG G CCUUC CUGCAG	GUUC C GGAAG GACGUC	GAU A U A	NA
L2HS-1215464_2.1.0	rs138863602	+	A	NA	1102	CDS	GAPDH	ENST00000229239	MIMAT0000071_miR-17*	1109-1123	-23.1	-11.631	0.476	0.601	0.317	seedless	4	A C	GCAA UGCCU C CUGCA	UGUU ACGGA G GACGU	GA C A U CA	cytoplasm;glucose metabolic process;glyceraldehyde-3-phosphate dehydrogenase (phosphorylating) activity;glycolysis;NAD binding;oxidoreductase activity;protein binding
L2HS-1215464_2.1.1	rs138863602	+	G	0.0009	1102	CDS	GAPDH	ENST00000229239_rs138863602_G_0	MIMAT0000071_miR-17*	1109-1123	-23.1	-9.695	0.418	0.519	0.339	seedless	4	A C	GCAA UGCCU C CUGCA	UGUU ACGGA G GACGU	GA C A U CA	cytoplasm;glucose metabolic process;glyceraldehyde-3-phosphate dehydrogenase (phosphorylating) activity;glycolysis;NAD binding;oxidoreductase activity;protein binding
0727A-1152767_1.1.0	rs149009665	+	G	NA	2491	3pUTR	P2RX6	ENST00000413302	MIMAT0000071_miR-17*	2505-2522	-15.9	0.436	0.353	0.251	0.291	seedless	2	U C AGG GGG G	GGU CC GC GCAG	UCA GG UG CGUC	GAUGU C AAG A A	NA
0727A-1152767_1.1.1	rs149009665	+	A	0.0014	2491	3pUTR	P2RX6	ENST00000413302_rs149009665_A_0	MIMAT0000071_miR-17*	2505-2522	-15.9	-1.245	0.381	0.23	0.291	seedless	2	U C AGG GGG G	GGU CC GC GCAG	UCA GG UG CGUC	GAUGU C AAG A A	NA
A12-4734066_1.1.0	rs200114132	-	A	NA	1253	CDS	WDR59	ENST00000262144	MIMAT0000071_miR-17*	1278-1304	-17.4	-0.373	0.44	0.293	0.378	seedless	2	A AAUUCUC GA AUG A	GCAGG CCU UCA UGCA	UGUUC GGA AGU ACGU	GA AC G CA	NA
A12-4734066_1.1.1	rs200114132	-	G	0.0005	1253	CDS	WDR59	ENST00000262144_rs200114132_G_0	MIMAT0000071_miR-17*	1278-1304	-17.4	-0.12	0.439	0.303	0.373	seedless	2	A AAUUCUC GA AUG A	GCAGG CCU UCA UGCA	UGUUC GGA AGU ACGU	GA AC G CA	NA
L2HS-3516602_1.1.0	rs77315634	-	C	NA	2580	3pUTR	RNF157	ENST00000269391	MIMAT0000072_miR-18a	2604-2619	-29.8	-14.99	0.25	0.44	0.442	7mer-m8	6	A A U	GCACUAGG GCACCUU	CGUGAUCU CGUGGAA	GAUAGA A U	NA
L2HS-3516602_1.1.1	rs77315634	-	A	0.01	2580	3pUTR	RNF157	ENST00000269391_rs77315634_A_0	MIMAT0000072_miR-18a	2604-2619	-29.8	-15.609	0.287	0.47	0.441	7mer-m8	6	A A U	GCACUAGG GCACCUU	CGUGAUCU CGUGGAA	GAUAGA A U	NA
L2HS-449825_4.1.0	rs143221563	+	G	NA	2047	3pUTR	VPS37A	ENST00000324849	MIMAT0000072_miR-18a	2057-2073	-30	-6.84	0.169	0.343	0.517	seedless	9	U UU G	UCUGCACUA UGCACU	AGACGUGAU ACGUGG	GAU CU AAU	NA
L2HS-449825_4.1.1	rs143221563	+	C	0.0005	2047	3pUTR	VPS37A	ENST00000324849_rs143221563_C_0	MIMAT0000072_miR-18a	2057-2073	-30	-9.398	0.167	0.349	0.508	seedless	9	U UU G	UCUGCACUA UGCACU	AGACGUGAU ACGUGG	GAU CU AAU	NA
L2HS-3088406_1.1.0	rs140522967	-	T	NA	895	CDS	PCNA	ENST00000379143	MIMAT0000072_miR-18a	914-929	-28	-11.656	0.208	0.427	0.392	seedless	5	A C	UGUCUGC AGAUGUACC	AUAGACG UCUACGUGG	G UGA AAU	base-excision repair, gap-filling;cell proliferation;cyclin-dependent protein kinase holoenzyme complex;DNA binding;DNA polymerase processivity factor activity;DNA repair;DNA replication;DNA replication factor C complex;intracellular protein transport;MutLalpha complex binding;nuclear lamina;nucleus;PCNA complex;phosphoinositide-mediated signaling;protein binding;regulation of DNA replication;reg…
L2HS-3088406_1.1.1	rs140522967	-	C	0.0009	895	CDS	PCNA	ENST00000379143_rs140522967_C_0	MIMAT0000072_miR-18a	914-929	-28	-12.721	0.238	0.392	0.361	seedless	5	A C	UGUCUGC AGAUGUACC	AUAGACG UCUACGUGG	G UGA AAU	base-excision repair, gap-filling;cell proliferation;cyclin-dependent protein kinase holoenzyme complex;DNA binding;DNA polymerase processivity factor activity;DNA repair;DNA replication;DNA replication factor C complex;intracellular protein transport;MutLalpha complex binding;nuclear lamina;nucleus;PCNA complex;phosphoinositide-mediated signaling;protein binding;regulation of DNA replication;reg…
L2HS-2027820_1.1.0	rs201082086	-	T	NA	1624	CDS	ARVCF	ENST00000263207	MIMAT0000072_miR-18a	1629-1644	-28	-6.944	0.339	0.302	0.298	offset-6mer	4	C C G	CUGC CUGG UGCGCCU	GACG GAUC ACGUGGA	GAUA U U AU	NA
L2HS-2027820_1.1.1	rs201082086	-	C	0.0014	1624	CDS	ARVCF	ENST00000263207_rs201082086_C_0	MIMAT0000072_miR-18a	1629-1644	-28	-6.954	0.33	0.306	0.295	offset-6mer	4	C C G	CUGC CUGG UGCGCCU	GACG GAUC ACGUGGA	GAUA U U AU	NA
L1HS-118753_7.1.0	rs189481716	+	A	NA	517	CDS	WAC	ENST00000354911	MIMAT0000072_miR-18a	526-547	-27.2	-18.885	0.575	0.494	0.322	8mer	3	A AAA UC U	GC ACU AGAUGCACCUUA	CG UGA UCUACGUGGAAU	GAUAGA	NA
L1HS-118753_7.1.1	rs189481716	+	G	0.0009	517	CDS	WAC	ENST00000354911_rs189481716_G_0	MIMAT0000072_miR-18a	526-547	-27.2	-17.01	0.513	0.548	0.329	8mer	3	A AAA UC U	GC ACU AGAUGCACCUUA	CG UGA UCUACGUGGAAU	GAUAGA	NA
0727AHS-509884_3.1.0	rs116055676	-	G	NA	918	3pUTR	FAM173B	ENST00000511437	MIMAT0000072_miR-18a	936-950	-25.9	-16.808	0.431	0.464	0.512	seedless	4	A C G	UGCA CUGGAUGCAU	ACGU GAUCUACGUG	GAUAG GAAU	NA
0727AHS-509884_3.1.1	rs116055676	-	A	0.01	918	3pUTR	FAM173B	ENST00000511437_rs116055676_A_0	MIMAT0000072_miR-18a	936-950	-25.9	-16.218	0.432	0.524	0.487	seedless	4	A C G	UGCA CUGGAUGCAU	ACGU GAUCUACGUG	GAUAG GAAU	NA
L2-1044223_1.1.0	rs1986694	+	G	NA	2822	3pUTR	PNPO	ENST00000225573	MIMAT0000072_miR-18a	2828-2845	-26.3	-1.176	0.399	0.43	0.355	seedless	8	G CUCA C	CUGCACUAGA ACCU	GACGUGAUCU UGGA	GAUA ACG AU	NA
L2-1044223_1.1.1	rs1986694	+	C	0.12	2822	3pUTR	PNPO	ENST00000225573_rs1986694_C_0	MIMAT0000072_miR-18a	2828-2845	-26.3	-1.238	0.4	0.432	0.361	seedless	8	G CUCA C	CUGCACUAGA ACCU	GACGUGAUCU UGGA	GAUA ACG AU	NA
L2HS-2027698_1.1.0	rs184096804	-	C	NA	4428	3pUTR	GIGYF1	ENST00000275732	MIMAT0000072_miR-18a	4453-4468	-24.9	-16.502	0.645	0.385	0.539	8mer	3	A AC A	CAC GAUGCACCUUA	GUG CUACGUGGAAU	GAUAGAC AU	NA
L2HS-2027698_1.1.1	rs184096804	-	T	0.0005	4428	3pUTR	GIGYF1	ENST00000275732_rs184096804_T_0	MIMAT0000072_miR-18a	4453-4468	-24.9	-17.955	0.625	0.422	0.528	8mer	3	A AC A	CAC GAUGCACCUUA	GUG CUACGUGGAAU	GAUAGAC AU	NA
L2-1044233_1.1.0	rs186544514	-	A	NA	1079	CDS	DCTN2	ENST00000434715	MIMAT0000072_miR-18a	1081-1092	-24.6	-10.916	0.324	0.581	0.492	seedless	3	A A	GCA AGGUGCACC	CGU UCUACGUGG	GAUAGA GA AAU	NA
L2-1044233_1.1.1	rs186544514	-	G	0.0005	1079	CDS	DCTN2	ENST00000434715_rs186544514_G_0	MIMAT0000072_miR-18a	1081-1092	-24.6	-7.874	0.27	0.527	0.497	seedless	3	A A	GCA AGGUGCACC	CGU UCUACGUGG	GAUAGA GA AAU	NA
TAON-3475818-1_1.1.0	rs1043098	+	C	NA	245	CDS	EIF4EBP2	ENST00000373218	MIMAT0000072_miR-18a	264-284	-25.4	-7.147	0.459	0.368	0.351	8mer	5	A U CCCUG A	G CACUAG GCACCUUA	C GUGAUC CGUGGAAU	GAUAGA UA	NA
TAON-3475818-1_1.1.1	rs1043098	+	T	0.53	245	CDS	EIF4EBP2	ENST00000373218_rs1043098_T_0	MIMAT0000072_miR-18a	264-284	-25.4	-6.963	0.448	0.339	0.337	8mer	5	A U CCCUG A	G CACUAG GCACCUUA	C GUGAUC CGUGGAAU	GAUAGA UA	NA
TAON-3475692-1_1.1.0	rs200244253	-	A	NA	431	CDS	ACAP3	ENST00000354700	MIMAT0000072_miR-18a	432-457	-24.4	-1.749	0.27	0.415	0.336	seedless	6	A GA UUCGC ACA A	UGUCUGCA GG UG GCCU	AUAGACGU UC AC UGGA	G GA U G AU	NA
TAON-3475692-1_1.1.1	rs200244253	-	T	0.0005	431	CDS	ACAP3	ENST00000354700_rs200244253_T_0	MIMAT0000072_miR-18a	432-457	-24.4	-1.78	0.272	0.414	0.335	seedless	6	A GA UUCGC ACA A	UGUCUGCA GG UG GCCU	AUAGACGU UC AC UGGA	G GA U G AU	NA
L2-1044231_1.1.0	rs61757546	+	C	NA	1801	CDS	AHRR	ENST00000316418	MIMAT0000072_miR-18a	1816-1825	-22.8	-10.258	0.302	0.375	0.516	offset-6mer	0	A G	GGAUGCACCU	UCUACGUGGA	GAUAGACGUGA AU	nucleus;receptor activity;regulation of transcription, DNA-dependent;signal transduction;transcription regulator activity
L2-1044231_1.1.1	rs61757546	+	T	0.0037	1801	CDS	AHRR	ENST00000316418_rs61757546_T_0	MIMAT0000072_miR-18a	1816-1825	-22.8	-13.026	0.385	0.33	0.498	offset-6mer	0	A G	GGAUGCACCU	UCUACGUGGA	GAUAGACGUGA AU	nucleus;receptor activity;regulation of transcription, DNA-dependent;signal transduction;transcription regulator activity
L1-379750_1.1.0	rs28372941	-	T	NA	656	CDS	PI4KB	ENST00000368875	MIMAT0000072_miR-18a	660-678	-25	-13.826	0.346	0.253	0.321	seedless	3	AUC G	UUGC CUAGAUG CACCU	GACG GAUCUAC GUGGA	GAUA U AU	NA
L1-379750_1.1.1	rs28372941	-	G	0.01	656	CDS	PI4KB	ENST00000368875_rs28372941_G_0	MIMAT0000072_miR-18a	660-678	-25	-5.977	0.278	0.196	0.426	seedless	3	AUC G	UUGC CUAGAUG CACCU	GACG GAUCUAC GUGGA	GAUA U AU	NA
TA1-4106514-1_1.1.0	rs8177828	+	C	NA	363	CDS	PPIA	ENST00000468812	MIMAT0000072_miR-18a	385-396	-21.8	-8.49	0.254	0.419	0.327	seedless	9	C A	AUCUGCACU GCC	UAGACGUGA UGG	GA UCUACG AAU	isomerase activity;peptide binding;peptidyl-prolyl cis-trans isomerase activity;protein folding;regulation of viral genome replication;unfolded protein binding;virion binding
TA1-4106514-1_1.1.1	rs8177828	+	T	0.01	363	CDS	PPIA	ENST00000468812_rs8177828_T_0	MIMAT0000072_miR-18a	385-396	-21.8	-8.481	0.263	0.43	0.33	seedless	9	C A	AUCUGCACU GCC	UAGACGUGA UGG	GA UCUACG AAU	isomerase activity;peptide binding;peptidyl-prolyl cis-trans isomerase activity;protein folding;regulation of viral genome replication;unfolded protein binding;virion binding
TA1-4106395-1_1.1.0	rs142480526	-	C	NA	341	CDS	DIAPH1	ENST00000398557	MIMAT0000072_miR-18a	355-378	-21.8	-3.621	0.352	0.391	0.545	seedless	6	U CAUAUGG AUC A	UCUGCAU GGAUG CC	AGACGUG UCUAC GG	GAU A GU AAU	actin binding;actin cytoskeleton organization and biogenesis;cellular component organization and biogenesis;cytoskeleton;profilin binding;receptor binding;Rho GTPase binding;sensory perception of sound
TA1-4106395-1_1.1.1	rs142480526	-	T	0.0018	341	CDS	DIAPH1	ENST00000398557_rs142480526_T_0	MIMAT0000072_miR-18a	355-378	-21.8	-4.332	0.387	0.379	0.529	seedless	6	U CAUAUGG AUC A	UCUGCAU GGAUG CC	AGACGUG UCUAC GG	GAU A GU AAU	actin binding;actin cytoskeleton organization and biogenesis;cellular component organization and biogenesis;cytoskeleton;profilin binding;receptor binding;Rho GTPase binding;sensory perception of sound
L2-563544_2.1.0	rs200799091	-	C	NA	876	CDS	ZFP36L2	ENST00000282388	MIMAT0000072_miR-18a	879-893	-21.4	-1.765	0.231	0.621	0.675	7mer-m8	2	A UG CC U	GC U G GCACCUU	CG A C CGUGGAA	GAUAGA UG U UA U	cell proliferation;cytoplasm;metal ion binding;nucleic acid binding;nucleus;regulation of mRNA stability;RNA binding;transcription factor activity;zinc ion binding
L2-563544_2.1.1	rs200799091	-	T	0.0005	876	CDS	ZFP36L2	ENST00000282388_rs200799091_T_0	MIMAT0000072_miR-18a	879-893	-21.4	-2.078	0.237	0.564	0.678	7mer-m8	2	A UG CC U	GC U G GCACCUU	CG A C CGUGGAA	GAUAGA UG U UA U	cell proliferation;cytoplasm;metal ion binding;nucleic acid binding;nucleus;regulation of mRNA stability;RNA binding;transcription factor activity;zinc ion binding
TA1-4106376-1_1.1.0	rs78411550	-	A	NA	1521	3pUTR	PON2	ENST00000433091	MIMAT0000072_miR-18a	1523-1546	-19.3	-2.473	0.295	0.32	0.405	6mer	5	U AA UAAGCCU U	UUUGCAC AG CACCUU	AGACGUG UC GUGGAA	GAU A UAC U	NA
TA1-4106376-1_1.1.1	rs78411550	-	G	0.01	1521	3pUTR	PON2	ENST00000433091_rs78411550_G_0	MIMAT0000072_miR-18a	1523-1546	-19.3	-5.793	0.481	0.596	0.404	6mer	5	U AA UAAGCCU U	UUUGCAC AG CACCUU	AGACGUG UC GUGGAA	GAU A UAC U	NA
TA1-4106407-1_1.1.0	rs192319876	-	G	NA	2023	3pUTR	DDX5	ENST00000225792	MIMAT0000072_miR-18a	2037-2062	-19.4	0.201	0.336	0.465	0.233	seedless	4	A UUUUCA AU U U	UGUCUGU UA UGC CUUUA	AUAGACG AU ACG GGAAU	G UG CU U	ATP binding;ATP-dependent helicase activity;cell growth;hydrolase activity;mRNA processing;nucleotide binding;nucleus;positive regulation of transcription;protein binding;RNA binding;RNA helicase activity;RNA splicing;spliceosome;transcription cofactor activity
TA1-4106407-1_1.1.1	rs192319876	-	C	0.0005	2023	3pUTR	DDX5	ENST00000225792_rs192319876_C_0	MIMAT0000072_miR-18a	2037-2062	-19.4	-9.39	0.41	0.391	0.338	seedless	4	A UUUUCA AU U U	UGUCUGU UA UGC CUUUA	AUAGACG AU ACG GGAAU	G UG CU U	ATP binding;ATP-dependent helicase activity;cell growth;hydrolase activity;mRNA processing;nucleotide binding;nucleus;positive regulation of transcription;protein binding;RNA binding;RNA helicase activity;RNA splicing;spliceosome;transcription cofactor activity
A12-49022_96.1.0	rs16892374	+	C	NA	3411	CDS	ZSWIM6	ENST00000252744	MIMAT0000072_miR-18a	3422-3445	-17.7	5.017	0.447	0.346	0.825	seedless	3	C CACGAUCGGG A	UCU UGGAUGC GCCU	AGA AUCUACG UGGA	GAU CGUG AU	NA
A12-49022_96.1.1	rs16892374	+	A	0.04	3411	CDS	ZSWIM6	ENST00000252744_rs16892374_A_0	MIMAT0000072_miR-18a	3422-3445	-17.7	7.686	0.393	0.282	0.826	seedless	3	C CACGAUCGGG A	UCU UGGAUGC GCCU	AGA AUCUACG UGGA	GAU CGUG AU	NA
TAON-626462-1_2.1.0	rs114063466	+	A	NA	690	CDS	RBPJ	ENST00000342320	MIMAT0000072_miR-18a	698-734	-18.4	4.776	0.32	0.249	0.486	seedless	4	C UUAAUCG C CCCAGACAGUUA A	UCUGU ACUA GAU GUACC	AGACG UGAU CUA CGUGG	GAU AAU	DNA recombination;negative regulation of transcription, DNA-dependent;Notch signaling pathway;nucleolus;nucleus;protein binding;recombinase activity;RNA polymerase II transcription factor activity;transcription;transcription factor activity;transcription from RNA polymerase II promoter
TAON-626462-1_2.1.1	rs114063466	+	C	0.0005	690	CDS	RBPJ	ENST00000342320_rs114063466_C_0	MIMAT0000072_miR-18a	698-734	-18.4	-0.964	0.324	0.276	0.503	seedless	4	C UUAAUCG C CCCAGACAGUUA A	UCUGU ACUA GAU GUACC	AGACG UGAU CUA CGUGG	GAU AAU	DNA recombination;negative regulation of transcription, DNA-dependent;Notch signaling pathway;nucleolus;nucleus;protein binding;recombinase activity;RNA polymerase II transcription factor activity;transcription;transcription factor activity;transcription from RNA polymerase II promoter
L1-132247_3.1.0	rs36107033	+	C	NA	2797	3pUTR	ZNF703	ENST00000331569	MIMAT0000072_miR-18a	2819-2836	-14.8	3.932	0.351	0.397	0.359	6mer	3	CGU CCGU C	GC CUA CACCUU	CG GAU GUGGAA	GAUAGA U CUAC U	NA
L1-132247_3.1.1	rs36107033	+	T	0.03	2797	3pUTR	ZNF703	ENST00000331569_rs36107033_T_0	MIMAT0000072_miR-18a	2819-2836	-14.8	2.082	0.366	0.409	0.362	6mer	3	CGU CCGU C	GC CUA CACCUU	CG GAU GUGGAA	GAUAGA U CUAC U	NA
L1-132247_3.2.0	rs144579109	+	C	NA	2803	3pUTR	ZNF703	ENST00000331569	MIMAT0000072_miR-18a	2819-2836	-14.8	3.932	0.351	0.397	0.359	6mer	3	CGU CCGU C	GC CUA CACCUU	CG GAU GUGGAA	GAUAGA U CUAC U	NA
L1-132247_3.2.1	rs144579109	+	T	0.01	2803	3pUTR	ZNF703	ENST00000331569_rs144579109_T_0	MIMAT0000072_miR-18a	2819-2836	-14.8	4.081	0.347	0.385	0.361	6mer	3	CGU CCGU C	GC CUA CACCUU	CG GAU GUGGAA	GAUAGA U CUAC U	NA
L1-609497_1.1.0	rs116698978	+	G	NA	1205	CDS	ETS2	ENST00000360214	MIMAT0000072_miR-18a	1210-1233	-15.2	-3.687	0.463	0.174	0.428	seedless	4	C U GUC UCA G C	CUA CUGC CU AG G ACUU	GAU GACG GA UC C UGGA	A U UA G AU	nucleus;regulation of transcription, DNA-dependent;sequence-specific DNA binding;skeletal development;transcription factor activity
L1-609497_1.1.1	rs116698978	+	A	0.01	1205	CDS	ETS2	ENST00000360214_rs116698978_A_0	MIMAT0000072_miR-18a	1210-1233	-15.2	-3.638	0.464	0.173	0.43	seedless	4	C U GUC UCA G C	CUA CUGC CU AG G ACUU	GAU GACG GA UC C UGGA	A U UA G AU	nucleus;regulation of transcription, DNA-dependent;sequence-specific DNA binding;skeletal development;transcription factor activity
L2-701995_1.1.0	rs146947692	-	A	NA	2925	3pUTR	TMEM87A	ENST00000389834	MIMAT0000073_miR-19a	2928-2959	-15.4	0.273	0.512	0.252	0.396	seedless	6	C A CUUCCCA UU UCU U	CA UUUUGC AGAU UUGU ACA	GU AAAACG UCUA AACG UGU	A C UA	NA
L2-701995_1.1.1	rs146947692	-	T	0.0005	2925	3pUTR	TMEM87A	ENST00000389834_rs146947692_T_0	MIMAT0000073_miR-19a	2928-2959	-15.4	2.242	0.419	0.38	0.4	seedless	6	C A CUUCCCA UU UCU U	CA UUUUGC AGAU UUGU ACA	GU AAAACG UCUA AACG UGU	A C UA	NA
L2-702009_1.1.0	rs34777458	+	C	NA	593	CDS	NUTF2	ENST00000219169	MIMAT0000074_miR-19b	606-627	-26.2	-11.573	0.464	0.454	0.347	7mer-m8	3	A ACGA U C	UCA UGC UGGGUUUGCAC	AGU ACG ACCUAAACGUG	CAAA U U	NA
L2-702009_1.1.1	rs34777458	+	T	0.0023	593	CDS	NUTF2	ENST00000219169_rs34777458_T_0	MIMAT0000074_miR-19b	606-627	-26.2	-11.498	0.466	0.328	0.346	7mer-m8	3	A ACGA U C	UCA UGC UGGGUUUGCAC	AGU ACG ACCUAAACGUG	CAAA U U	NA
L2-771454_1.1.0	rs11556126	-	T	NA	2927	3pUTR	ALAD	ENST00000409155	MIMAT0000074_miR-19b	2930-2945	-23.4	-4.317	0.143	0.639	0.305	offset-6mer	2	A G C	UGU AUGGGUUUGCAU	ACG UACCUAAACGUG	AGUCAAA U	NA
L2-771454_1.1.1	rs11556126	-	C	0.01	2927	3pUTR	ALAD	ENST00000409155_rs11556126_C_0	MIMAT0000074_miR-19b	2930-2945	-23.4	-4.429	0.138	0.596	0.3	offset-6mer	2	A G C	UGU AUGGGUUUGCAU	ACG UACCUAAACGUG	AGUCAAA U	NA
TA1-4081008-1_1.1.0	rs139047972	+	C	NA	2590	3pUTR	LYPD6	ENST00000334166	MIMAT0000075_miR-20a	2596-2621	-32.6	-12.921	0.351	0.396	0.381	8mer	6	G AG UGC C	UGCC GCACUA UAAGCACUUUA	AUGG CGUGAU AUUCGUGAAAU	G A	NA
TA1-4081008-1_1.1.1	rs139047972	+	T	0.01	2590	3pUTR	LYPD6	ENST00000334166_rs139047972_T_0	MIMAT0000075_miR-20a	2596-2621	-32.6	-12.063	0.335	0.412	0.293	8mer	6	G AG UGC C	UGCC GCACUA UAAGCACUUUA	AUGG CGUGAU AUUCGUGAAAU	G A	NA
L2HS-624221_3.1.0	rs8444	-	C	NA	1582	3pUTR	LASS2	ENST00000368954	MIMAT0000075_miR-20a	1584-1608	-32	-2.822	0.248	0.709	0.295	7mer-A1	5	G C GU A	CU CCUGCGCUAUAGG CACUUUA	GA GGACGUGAUAUUC GUGAAAU	U	endoplasmic reticulum;integral to membrane;lipid biosynthetic process;membrane;nucleus;protein binding;regulation of transcription, DNA-dependent;sequence-specific DNA binding;transcription factor activity
L2HS-624221_3.1.1	rs8444	-	T	0.39	1582	3pUTR	LASS2	ENST00000368954_rs8444_T_0	MIMAT0000075_miR-20a	1584-1608	-32	-2.984	0.246	0.629	0.295	7mer-A1	5	G C GU A	CU CCUGCGCUAUAGG CACUUUA	GA GGACGUGAUAUUC GUGAAAU	U	endoplasmic reticulum;integral to membrane;lipid biosynthetic process;membrane;nucleus;protein binding;regulation of transcription, DNA-dependent;sequence-specific DNA binding;transcription factor activity
TAON-3454440-1_1.1.0	rs79598128	+	G	NA	4121	3pUTR	RBL2	ENST00000262133	MIMAT0000075_miR-20a	4146-4169	-28.4	-10.858	0.409	0.329	0.234	8mer	5	A AAGUGG G	ACCUGUAU AGGCACUUUA	UGGACGUG UUCGUGAAAU	GA AUA	cell cycle;chromatin modification;DNA binding;negative regulation of progression through cell cycle;nucleus;protein binding;regulation of lipid kinase activity;regulation of transcription, DNA-dependent;transcription
TAON-3454440-1_1.1.1	rs79598128	+	C	0.0009	4121	3pUTR	RBL2	ENST00000262133_rs79598128_C_0	MIMAT0000075_miR-20a	4146-4169	-28.4	-11.218	0.41	0.361	0.238	8mer	5	A AAGUGG G	ACCUGUAU AGGCACUUUA	UGGACGUG UUCGUGAAAU	GA AUA	cell cycle;chromatin modification;DNA binding;negative regulation of progression through cell cycle;nucleus;protein binding;regulation of lipid kinase activity;regulation of transcription, DNA-dependent;transcription
TAON-3454440-1_1.2.0	rs186099022	+	G	NA	4127	3pUTR	RBL2	ENST00000262133	MIMAT0000075_miR-20a	4146-4169	-28.4	-10.858	0.409	0.329	0.234	8mer	5	A AAGUGG G	ACCUGUAU AGGCACUUUA	UGGACGUG UUCGUGAAAU	GA AUA	cell cycle;chromatin modification;DNA binding;negative regulation of progression through cell cycle;nucleus;protein binding;regulation of lipid kinase activity;regulation of transcription, DNA-dependent;transcription
TAON-3454440-1_1.2.1	rs186099022	+	A	0.0009	4127	3pUTR	RBL2	ENST00000262133_rs186099022_A_0	MIMAT0000075_miR-20a	4146-4169	-28.4	-11.466	0.414	0.342	0.241	8mer	5	A AAGUGG G	ACCUGUAU AGGCACUUUA	UGGACGUG UUCGUGAAAU	GA AUA	cell cycle;chromatin modification;DNA binding;negative regulation of progression through cell cycle;nucleus;protein binding;regulation of lipid kinase activity;regulation of transcription, DNA-dependent;transcription
TAON-3454440-1_1.3.0	rs148782697	+	G	NA	4136	3pUTR	RBL2	ENST00000262133	MIMAT0000075_miR-20a	4146-4169	-28.4	-10.858	0.409	0.329	0.234	8mer	5	A AAGUGG G	ACCUGUAU AGGCACUUUA	UGGACGUG UUCGUGAAAU	GA AUA	cell cycle;chromatin modification;DNA binding;negative regulation of progression through cell cycle;nucleus;protein binding;regulation of lipid kinase activity;regulation of transcription, DNA-dependent;transcription
TAON-3454440-1_1.3.1	rs148782697	+	C	0.0005	4136	3pUTR	RBL2	ENST00000262133_rs148782697_C_0	MIMAT0000075_miR-20a	4146-4169	-28.4	-11.034	0.409	0.333	0.235	8mer	5	A AAGUGG G	ACCUGUAU AGGCACUUUA	UGGACGUG UUCGUGAAAU	GA AUA	cell cycle;chromatin modification;DNA binding;negative regulation of progression through cell cycle;nucleus;protein binding;regulation of lipid kinase activity;regulation of transcription, DNA-dependent;transcription
TA1-4081023-1_1.1.0	rs199716345	-	C	NA	888	3pUTR	NUDT21	ENST00000300291	MIMAT0000075_miR-20a	889-906	-26.8	-8.309	0.528	0.236	0.379	seedless	2	C CU A	GCUUGU CUGUGAGCAC	UGGACG GAUAUUCGUG	GA U AAAU	NA
TA1-4081023-1_1.1.1	rs199716345	-	T	0.0005	888	3pUTR	NUDT21	ENST00000300291_rs199716345_T_0	MIMAT0000075_miR-20a	889-906	-26.8	-4.539	0.299	0.306	0.425	seedless	2	C CU A	GCUUGU CUGUGAGCAC	UGGACG GAUAUUCGUG	GA U AAAU	NA
TAON-1084627-1_1.1.0	rs138950537	+	A	NA	266	CDS	RPS27	ENST00000368567	MIMAT0000075_miR-20a	284-300	-25.3	-9.912	0.485	0.351	0.398	seedless	6	A A A C	GC GCACUA AAGCACU	UG CGUGAU UUCGUGA	GA GA A AAU	NA
TAON-1084627-1_1.1.1	rs138950537	+	T	0.0009	266	CDS	RPS27	ENST00000368567_rs138950537_T_0	MIMAT0000075_miR-20a	284-300	-25.3	-12.579	0.486	0.368	0.401	seedless	6	A A A C	GC GCACUA AAGCACU	UG CGUGAU UUCGUGA	GA GA A AAU	NA
L2HS-645386_3.1.0	rs199767727	+	C	NA	1432	CDS	KDM4D	ENST00000335080	MIMAT0000075_miR-20a	1438-1466	-27.4	-4.009	0.431	0.461	0.334	seedless	10	A CUUGGG CCAAA G	CUACCUGCAC GAGC ACUU	GAUGGACGUG UUCG UGAA	AUA AU	NA
L2HS-645386_3.1.1	rs199767727	+	T	0.0005	1432	CDS	KDM4D	ENST00000335080_rs199767727_T_0	MIMAT0000075_miR-20a	1438-1466	-27.4	-2.199	0.424	0.543	0.311	seedless	10	A CUUGGG CCAAA G	CUACCUGCAC GAGC ACUU	GAUGGACGUG UUCG UGAA	AUA AU	NA
L2-2429180_1.1.0	rs187141962	+	C	NA	1528	CDS	PPP2R1A	ENST00000322088	MIMAT0000075_miR-20a	1540-1554	-26	-4.165	0.331	0.36	0.495	seedless	10	A C G	CUACCUGCAC GCAU	GAUGGACGUG CGUG	AUAUU AAAU	NA
L2-2429180_1.1.1	rs187141962	+	T	0.0005	1528	CDS	PPP2R1A	ENST00000322088_rs187141962_T_0	MIMAT0000075_miR-20a	1540-1554	-26	-4.108	0.328	0.34	0.493	seedless	10	A C G	CUACCUGCAC GCAU	GAUGGACGUG CGUG	AUAUU AAAU	NA
L2HS-297067_5.1.0	rs140989597	-	C	NA	1381	3pUTR	C9orf78	ENST00000372447	MIMAT0000075_miR-20a	1386-1409	-25.4	-7.285	0.364	0.293	0.611	seedless	7	U UGG UUUUC A	UACCUGC AU AAGCACU	AUGGACG UA UUCGUGA	G UGA AAU	NA
L2HS-297067_5.1.1	rs140989597	-	T	0.0009	1381	3pUTR	C9orf78	ENST00000372447_rs140989597_T_0	MIMAT0000075_miR-20a	1386-1409	-25.4	-14.273	0.514	0.398	0.617	seedless	7	U UGG UUUUC A	UACCUGC AU AAGCACU	AUGGACG UA UUCGUGA	G UGA AAU	NA
TA1-4081102-1_1.1.0	rs146583457	-	G	NA	636	CDS	AKR7A2	ENST00000235835	MIMAT0000075_miR-20a	660-677	-25.5	0.924	0.286	0.378	0.397	7mer-m8	5	C C G	CCUGC CU AGGCACUUUG	GGACG GA UUCGUGAAAU	GAU U UA	NA
TA1-4081102-1_1.1.1	rs146583457	-	A	0.0005	636	CDS	AKR7A2	ENST00000235835_rs146583457_A_0	MIMAT0000075_miR-20a	660-677	-25.5	1.152	0.306	0.357	0.393	7mer-m8	5	C C G	CCUGC CU AGGCACUUUG	GGACG GA UUCGUGAAAU	GAU U UA	NA
TA1-4081102-1_1.2.0	rs200402102	-	C	NA	635	CDS	AKR7A2	ENST00000235835	MIMAT0000075_miR-20a	660-677	-25.5	0.924	0.286	0.378	0.397	7mer-m8	5	C C G	CCUGC CU AGGCACUUUG	GGACG GA UUCGUGAAAU	GAU U UA	NA
TA1-4081102-1_1.2.1	rs200402102	-	T	0.0005	635	CDS	AKR7A2	ENST00000235835_rs200402102_T_0	MIMAT0000075_miR-20a	660-677	-25.5	0.166	0.269	0.415	0.391	7mer-m8	5	C C G	CCUGC CU AGGCACUUUG	GGACG GA UUCGUGAAAU	GAU U UA	NA
L2-750875_1.1.0	rs183740735	+	G	NA	1255	3pUTR	YBX1	ENST00000321358	MIMAT0000075_miR-20a	1258-1281	-25.9	-14.023	0.341	0.348	0.38	seedless	5	A UUAU C G	CUAUCUGCA CUAUG AGCAU	GAUGGACGU GAUAU UCGUG	AAAU	DNA binding;double-stranded DNA binding;mRNA processing;nucleus;protein binding;regulation of transcription, DNA-dependent;RNA binding;RNA splicing;single-stranded DNA binding;transcription;transcription factor activity;transcription from RNA polymerase II promoter;transcriptional repressor activity
L2-750875_1.1.1	rs183740735	+	T	0.0005	1255	3pUTR	YBX1	ENST00000321358_rs183740735_T_0	MIMAT0000075_miR-20a	1258-1281	-25.9	-15.453	0.305	0.42	0.424	seedless	5	A UUAU C G	CUAUCUGCA CUAUG AGCAU	GAUGGACGU GAUAU UCGUG	AAAU	DNA binding;double-stranded DNA binding;mRNA processing;nucleus;protein binding;regulation of transcription, DNA-dependent;RNA binding;RNA splicing;single-stranded DNA binding;transcription;transcription factor activity;transcription from RNA polymerase II promoter;transcriptional repressor activity
TAON-3454541-1_1.1.0	rs139115502	-	C	NA	158	CDS	SELENBP1	ENST00000368868	MIMAT0000075_miR-20a	173-206	-25.4	-2.272	0.483	0.354	0.219	seedless	8	U C CAUUUACCGAAACAC G	CUACCUGC CUG AGGCACU	GAUGGACG GAU UUCGUGA	U A AAU	NA
TAON-3454541-1_1.1.1	rs139115502	-	T	0.01	158	CDS	SELENBP1	ENST00000368868_rs139115502_T_0	MIMAT0000075_miR-20a	173-206	-25.4	-1.764	0.476	0.38	0.226	seedless	8	U C CAUUUACCGAAACAC G	CUACCUGC CUG AGGCACU	GAUGGACG GAU UUCGUGA	U A AAU	NA
TAON-2743781-1_1.1.0	rs187640521	-	T	NA	2141	3pUTR	ATL3	ENST00000398868	MIMAT0000075_miR-20a	2152-2172	-24.4	-10.115	0.419	0.374	0.365	8mer	4	U U UU U	UAC CUGC UGU GCACUUUA	AUG GACG AUA CGUGAAAU	G UG UU	NA
TAON-2743781-1_1.1.1	rs187640521	-	A	0.0005	2141	3pUTR	ATL3	ENST00000398868_rs187640521_A_0	MIMAT0000075_miR-20a	2152-2172	-24.4	-8.705	0.373	0.386	0.369	8mer	4	U U UU U	UAC CUGC UGU GCACUUUA	AUG GACG AUA CGUGAAAU	G UG UU	NA
TAON-786572-1_1.1.0	rs191651118	-	G	NA	1568	CDS	ADSS	ENST00000366535	MIMAT0000075_miR-20a	1578-1593	-22.9	-13.908	0.53	0.273	0.4	seedless	7	A UAAU A	CUACCUGU GCAC	GAUGGACG CGUG	UGAUAUU AAAU	NA
TAON-786572-1_1.1.1	rs191651118	-	A	0.0005	1568	CDS	ADSS	ENST00000366535_rs191651118_A_0	MIMAT0000075_miR-20a	1578-1593	-22.9	-13.718	0.549	0.268	0.41	seedless	7	A UAAU A	CUACCUGU GCAC	GAUGGACG CGUG	UGAUAUU AAAU	NA
TAON-3910467-1_1.1.0	rs151240614	+	G	NA	1237	3pUTR	C20orf43	ENST00000023939	MIMAT0000075_miR-20a	1255-1270	-22.3	-6.167	0.338	0.192	0.198	offset-6mer	7	C GGU G	ACCUGCA GCAUUU	UGGACGU CGUGAA	GA GAUAUU AU	NA
TAON-3910467-1_1.1.1	rs151240614	+	A	0.0014	1237	3pUTR	C20orf43	ENST00000023939_rs151240614_A_0	MIMAT0000075_miR-20a	1255-1270	-22.3	-6.67	0.359	0.236	0.198	offset-6mer	7	C GGU G	ACCUGCA GCAUUU	UGGACGU CGUGAA	GA GAUAUU AU	NA
TA1-4080911-1_1.1.0	rs188539932	+	T	NA	1218	CDS	CCNB1	ENST00000256442	MIMAT0000075_miR-20a	1242-1270	-22.2	-4.645	0.272	0.604	0.235	7mer-m8	4	A G G CAUGGU C	CUAU UUG ACUAUGA GCACUUU	GAUG GAC UGAUAUU CGUGAAA	G U	cell cycle;cell division;cellular_component;G2/M transition of mitotic cell cycle;mitosis;nucleus;protein binding;regulation of progression through cell cycle
TA1-4080911-1_1.1.1	rs188539932	+	G	0	1218	CDS	CCNB1	ENST00000256442_rs188539932_G_0	MIMAT0000075_miR-20a	1242-1270	-22.2	-5.126	0.316	0.488	0.318	7mer-m8	4	A G G CAUGGU C	CUAU UUG ACUAUGA GCACUUU	GAUG GAC UGAUAUU CGUGAAA	G U	cell cycle;cell division;cellular_component;G2/M transition of mitotic cell cycle;mitosis;nucleus;protein binding;regulation of progression through cell cycle
TA1-4080911-1_1.2.0	rs1128761	+	G	NA	1219	CDS	CCNB1	ENST00000256442	MIMAT0000075_miR-20a	1242-1270	-22.2	-4.645	0.272	0.604	0.235	7mer-m8	4	A G G CAUGGU C	CUAU UUG ACUAUGA GCACUUU	GAUG GAC UGAUAUU CGUGAAA	G U	cell cycle;cell division;cellular_component;G2/M transition of mitotic cell cycle;mitosis;nucleus;protein binding;regulation of progression through cell cycle
TA1-4080911-1_1.2.1	rs1128761	+	A	0.15	1219	CDS	CCNB1	ENST00000256442_rs1128761_A_0	MIMAT0000075_miR-20a	1242-1270	-22.2	-3.363	0.312	0.577	0.317	7mer-m8	4	A G G CAUGGU C	CUAU UUG ACUAUGA GCACUUU	GAUG GAC UGAUAUU CGUGAAA	G U	cell cycle;cell division;cellular_component;G2/M transition of mitotic cell cycle;mitosis;nucleus;protein binding;regulation of progression through cell cycle
TAON-625118-1_2.1.0	rs150503665	-	A	NA	1091	CDS	LDHB	ENST00000350669	MIMAT0000075_miR-20a	1096-1115	-23.9	-10.515	0.368	0.501	0.547	seedless	5	G G A U A	ACCUGU ACU GUGAGC CU	UGGACG UGA UAUUCG GA	GA U AAU	NA
TAON-625118-1_2.1.1	rs150503665	-	G	0.0005	1091	CDS	LDHB	ENST00000350669_rs150503665_G_0	MIMAT0000075_miR-20a	1096-1115	-23.9	-5.396	0.28	0.401	0.517	seedless	5	G G A U A	ACCUGU ACU GUGAGC CU	UGGACG UGA UAUUCG GA	GA U AAU	NA
TA1-4080927-1_1.1.0	rs149862215	+	C	NA	1671	CDS	EIF2C4	ENST00000373210	MIMAT0000075_miR-20a	1693-1707	-20.8	-4.643	0.277	0.474	0.29	seedless	5	U A U A	UCUGCA GUA GCAC	GGACGU UAU CGUG	GAU GA U AAAU	NA
TA1-4080927-1_1.1.1	rs149862215	+	T	0.0005	1671	CDS	EIF2C4	ENST00000373210_rs149862215_T_0	MIMAT0000075_miR-20a	1693-1707	-20.8	-8.585	0.428	0.446	0.246	seedless	5	U A U A	UCUGCA GUA GCAC	GGACGU UAU CGUG	GAU GA U AAAU	NA
TAON-3454531-1_1.1.0	rs137863291	-	C	NA	4608	CDS	ABCA3	ENST00000301732	MIMAT0000075_miR-20a	4615-4633	-23.1	0.247	0.266	0.7	0.42	seedless	4	UCC G C	GCCUGUGCU UGAG AC	UGGACGUGA AUUC UG	GA U G AAAU	NA
TAON-3454531-1_1.1.1	rs137863291	-	G	0.0005	4608	CDS	ABCA3	ENST00000301732_rs137863291_G_0	MIMAT0000075_miR-20a	4615-4633	-23.1	0.141	0.267	0.629	0.426	seedless	4	UCC G C	GCCUGUGCU UGAG AC	UGGACGUGA AUUC UG	GA U G AAAU	NA
TAON-3454298-1_1.1.0	rs201827444	+	C	NA	311	CDS	RPL18A	ENST00000222247	MIMAT0000075_miR-20a	331-350	-22.7	-3.843	0.475	0.322	0.325	seedless	5	G AC CGC G	ACCUG CAC AGGCGCU	UGGAC GUG UUCGUGA	GA AUA AAU	NA
TAON-3454298-1_1.1.1	rs201827444	+	T	0.0005	311	CDS	RPL18A	ENST00000222247_rs201827444_T_0	MIMAT0000075_miR-20a	331-350	-22.7	-3.851	0.48	0.369	0.324	seedless	5	G AC CGC G	ACCUG CAC AGGCGCU	UGGAC GUG UUCGUGA	GA AUA AAU	NA
TAON-3454749-1_1.1.0	rs137914072	+	T	NA	3036	3pUTR	GATA6	ENST00000269216	MIMAT0000075_miR-20a	3040-3059	-20.9	-10.44	0.451	0.623	0.485	offset-6mer	6	A A GGAU G	CUACCU AC AGCAUUU	GAUGGA UG UCGUGAA	CG AUAU AU	chromatin binding;liver development;metal ion binding;muscle development;nucleus;positive regulation of transcription;positive regulation of transcription from RNA polymerase II promoter;protein binding;regulation of transcription, DNA-dependent;RNA polymerase II transcription factor activity, enhancer binding;sequence-specific DNA binding;transcription;transcriptional activator activity;zinc ion…
TAON-3454749-1_1.1.1	rs137914072	+	G	0.0014	3036	3pUTR	GATA6	ENST00000269216_rs137914072_G_0	MIMAT0000075_miR-20a	3040-3059	-20.9	-8.973	0.426	0.595	0.503	offset-6mer	6	A A GGAU G	CUACCU AC AGCAUUU	GAUGGA UG UCGUGAA	CG AUAU AU	chromatin binding;liver development;metal ion binding;muscle development;nucleus;positive regulation of transcription;positive regulation of transcription from RNA polymerase II promoter;protein binding;regulation of transcription, DNA-dependent;RNA polymerase II transcription factor activity, enhancer binding;sequence-specific DNA binding;transcription;transcriptional activator activity;zinc ion…
TAON-625135-1_2.1.0	rs199608957	-	C	NA	1631	CDS	VEZF1	ENST00000258963	MIMAT0000075_miR-20a	1652-1666	-21.6	-13.339	0.389	0.474	0.448	seedless	5	G GA G	ACCUGUA GAGCAU	UGGACGU UUCGUG	GA GAUA AAAU	NA
TAON-625135-1_2.1.1	rs199608957	-	T	0.0005	1631	CDS	VEZF1	ENST00000258963_rs199608957_T_0	MIMAT0000075_miR-20a	1652-1666	-21.6	-11.685	0.388	0.473	0.449	seedless	5	G GA G	ACCUGUA GAGCAU	UGGACGU UUCGUG	GA GAUA AAAU	NA
TA1-4081033-1_1.1.0	rs61760191	+	C	NA	594	CDS	UBE2C	ENST00000356455	MIMAT0000075_miR-20a	613-638	-22.4	-9.166	0.573	0.161	0.474	seedless	7	G AAGAAACCU CA G	UACCUGC ACU AAGCA	AUGGACG UGA UUCGU	G UA GAAAU	NA
TA1-4081033-1_1.1.1	rs61760191	+	A	0.0032	594	CDS	UBE2C	ENST00000356455_rs61760191_A_0	MIMAT0000075_miR-20a	613-638	-22.4	-9.187	0.572	0.165	0.477	seedless	7	G AAGAAACCU CA G	UACCUGC ACU AAGCA	AUGGACG UGA UUCGU	G UA GAAAU	NA
TAON-3454684-1_1.1.0	rs144730414	-	G	NA	1031	CDS	BTBD2	ENST00000255608	MIMAT0000075_miR-20a	1035-1049	-20.5	-2.861	0.279	0.272	0.505	seedless	8	U U U C	CU CCUGCACU CAC	GA GGACGUGA GUG	U UAUUC AAAU	NA
TAON-3454684-1_1.1.1	rs144730414	-	A	0.0027	1031	CDS	BTBD2	ENST00000255608_rs144730414_A_0	MIMAT0000075_miR-20a	1035-1049	-20.5	-2.932	0.299	0.302	0.517	seedless	8	U U U C	CU CCUGCACU CAC	GA GGACGUGA GUG	U UAUUC AAAU	NA
L2-1052823_1.1.0	rs202004535	-	T	NA	2832	CDS	DLC1	ENST00000276297	MIMAT0000075_miR-20a	2852-2875	-20.9	-2.258	0.374	0.442	0.519	seedless	5	A G UUCCCCA U C	GCCU GCACU AAGC CU	UGGA CGUGA UUCG GA	GA UA U AAU	cytoplasm;cytoskeleton organization and biogenesis;GTPase activator activity;intracellular;negative regulation of cell growth;protein binding;regulation of cell adhesion;Rho GTPase activator activity;signal transduction
L2-1052823_1.1.1	rs202004535	-	C	0.0005	2832	CDS	DLC1	ENST00000276297_rs202004535_C_0	MIMAT0000075_miR-20a	2852-2875	-20.9	-4.439	0.532	0.219	0.557	seedless	5	A G UUCCCCA U C	GCCU GCACU AAGC CU	UGGA CGUGA UUCG GA	GA UA U AAU	cytoplasm;cytoskeleton organization and biogenesis;GTPase activator activity;intracellular;negative regulation of cell growth;protein binding;regulation of cell adhesion;Rho GTPase activator activity;signal transduction
TAON-3454434-1_1.1.0	rs200347455	+	A	NA	2751	CDS	RBM10	ENST00000377604	MIMAT0000075_miR-20a	2773-2796	-18.1	2.46	0.487	0.555	0.426	seedless	5	G C AGAUGACGAG G	CU CCUGCG AGGCG	GA GGACGU UUCGU	U GAUA GAAAU	NA
TAON-3454434-1_1.1.1	rs200347455	+	G	0	2751	CDS	RBM10	ENST00000377604_rs200347455_G_0	MIMAT0000075_miR-20a	2773-2796	-18.1	3.547	0.448	0.52	0.422	seedless	5	G C AGAUGACGAG G	CU CCUGCG AGGCG	GA GGACGU UUCGU	U GAUA GAAAU	NA
TAON-3454505-1_1.1.0	rs146722627	+	C	NA	4446	CDS	LPHN3	ENST00000514591	MIMAT0000075_miR-20a	4466-4483	-19.3	-3.294	0.404	0.494	0.351	seedless	4	A A GCCGA G	UACC GCAU CACU	AUGG CGUG GUGA	G A AUAUUC AAU	NA
TAON-3454505-1_1.1.1	rs146722627	+	T	0.0005	4446	CDS	LPHN3	ENST00000514591_rs146722627_T_0	MIMAT0000075_miR-20a	4466-4483	-19.3	-7.306	0.522	0.318	0.195	seedless	4	A A GCCGA G	UACC GCAU CACU	AUGG CGUG GUGA	G A AUAUUC AAU	NA
L2HS-374198_4.1.0	rs184909354	-	T	NA	447	CDS	C11orf59	ENST00000278671	MIMAT0000075_miR-20a	466-482	-19.7	-8.409	0.446	0.365	0.403	7mer-m8	3	A A G C	UGCCU CA U GCACUUU	AUGGA GU A CGUGAAA	G C G UAUU U	NA
L2HS-374198_4.1.1	rs184909354	-	C	0.0005	447	CDS	C11orf59	ENST00000278671_rs184909354_C_0	MIMAT0000075_miR-20a	466-482	-19.7	-9.263	0.456	0.298	0.189	7mer-m8	3	A A G C	UGCCU CA U GCACUUU	AUGGA GU A CGUGAAA	G C G UAUU U	NA
TA1-735676-1_2.1.0	rs201381679	+	C	NA	1285	CDS	MRS2	ENST00000378386	MIMAT0000075_miR-20a	1304-1326	-20.7	-12.516	0.572	0.452	0.377	seedless	3	U AU UU C	UGCCU C CUAUG GGC CUUUA	AUGGA G GAUAU UCG GAAAU	G C U U	NA
TA1-735676-1_2.1.1	rs201381679	+	T	0.0005	1285	CDS	MRS2	ENST00000378386_rs201381679_T_0	MIMAT0000075_miR-20a	1304-1326	-20.7	-6.085	0.463	0.458	0.376	seedless	3	U AU UU C	UGCCU C CUAUG GGC CUUUA	AUGGA G GAUAU UCG GAAAU	G C U U	NA
TA1-735676-1_2.2.0	rs150697747	+	G	NA	1286	CDS	MRS2	ENST00000378386	MIMAT0000075_miR-20a	1304-1326	-20.7	-12.516	0.572	0.452	0.377	seedless	3	U AU UU C	UGCCU C CUAUG GGC CUUUA	AUGGA G GAUAU UCG GAAAU	G C U U	NA
TA1-735676-1_2.2.1	rs150697747	+	A	0.0009	1286	CDS	MRS2	ENST00000378386_rs150697747_A_0	MIMAT0000075_miR-20a	1304-1326	-20.7	-12.535	0.58	0.455	0.38	seedless	3	U AU UU C	UGCCU C CUAUG GGC CUUUA	AUGGA G GAUAU UCG GAAAU	G C U U	NA
TA1-735676-1_2.3.0	rs145494145	+	G	NA	1290	CDS	MRS2	ENST00000378386	MIMAT0000075_miR-20a	1304-1326	-20.7	-12.516	0.572	0.452	0.377	seedless	3	U AU UU C	UGCCU C CUAUG GGC CUUUA	AUGGA G GAUAU UCG GAAAU	G C U U	NA
TA1-735676-1_2.3.1	rs145494145	+	A	0.0009	1290	CDS	MRS2	ENST00000378386_rs145494145_A_0	MIMAT0000075_miR-20a	1304-1326	-20.7	-12.427	0.579	0.454	0.381	seedless	3	U AU UU C	UGCCU C CUAUG GGC CUUUA	AUGGA G GAUAU UCG GAAAU	G C U U	NA
TAON-3454381-1_1.1.0	rs6571	-	C	NA	474	3pUTR	RPL30	ENST00000287038	MIMAT0000075_miR-20a	486-507	-18.9	-1.544	0.26	0.534	0.457	seedless	7	C AACCUUAAACCU A	ACCUGCA GCA	UGGACGU CGU	GA GAUAUU GAAAU	cytosolic large ribosomal subunit (sensu Eukaryota);intracellular;ribosome;RNA binding;structural constituent of ribosome;translation
TAON-3454381-1_1.1.1	rs6571	-	T	0.0037	474	3pUTR	RPL30	ENST00000287038_rs6571_T_0	MIMAT0000075_miR-20a	486-507	-18.9	-1.759	0.268	0.551	0.462	seedless	7	C AACCUUAAACCU A	ACCUGCA GCA	UGGACGU CGU	GA GAUAUU GAAAU	cytosolic large ribosomal subunit (sensu Eukaryota);intracellular;ribosome;RNA binding;structural constituent of ribosome;translation
TA1-4080919-1_1.1.0	rs148337159	+	G	NA	812	CDS	CDT1	ENST00000301019	MIMAT0000075_miR-20a	823-839	-18.3	-8.712	0.48	0.375	0.466	seedless	4	C U AGGAU C	ACCU CA GGCAC	UGGA GU UCGUG	GA C GAUAU AAAU	cell cycle;DNA binding;DNA replication;DNA replication checkpoint;nucleus;protein binding;regulation of DNA replication initiation;regulation of S phase of mitotic cell cycle;replication fork
TA1-4080919-1_1.1.1	rs148337159	+	A	0.0009	812	CDS	CDT1	ENST00000301019_rs148337159_A_0	MIMAT0000075_miR-20a	823-839	-18.3	-7.718	0.487	0.413	0.472	seedless	4	C U AGGAU C	ACCU CA GGCAC	UGGA GU UCGUG	GA C GAUAU AAAU	cell cycle;DNA binding;DNA replication;DNA replication checkpoint;nucleus;protein binding;regulation of DNA replication initiation;regulation of S phase of mitotic cell cycle;replication fork
TAON-3454384-1_1.1.0	rs192012866	+	A	NA	3828	3pUTR	CTR9	ENST00000361367	MIMAT0000075_miR-20a	3838-3852	-19.8	-5.802	0.392	0.534	0.322	seedless	4	U C A	CCUGUGCUA GAGU C	GGACGUGAU UUCG G	GAU A U AAAU	NA
TAON-3454384-1_1.1.1	rs192012866	+	G	0.0014	3828	3pUTR	CTR9	ENST00000361367_rs192012866_G_0	MIMAT0000075_miR-20a	3838-3852	-19.8	1.781	0.187	0.483	0.242	seedless	4	U C A	CCUGUGCUA GAGU C	GGACGUGAU UUCG G	GAU A U AAAU	NA
L2HS-2039154_1.1.0	rs34185988	+	G	NA	522	CDS	TBC1D15	ENST00000319106	MIMAT0000075_miR-20a	542-559	-19.9	2.259	0.288	0.229	0.208	6mer	5	U C U C	CU CCUGC CUA CACUUU	GA GGACG GAU GUGAAA	U U AUUC U	NA
L2HS-2039154_1.1.1	rs34185988	+	C	0.0018	522	CDS	TBC1D15	ENST00000319106_rs34185988_C_0	MIMAT0000075_miR-20a	542-559	-19.9	3.416	0.241	0.217	0.211	6mer	5	U C U C	CU CCUGC CUA CACUUU	GA GGACG GAU GUGAAA	U U AUUC U	NA
L2HS-2039154_1.2.0	rs200977186	+	C	NA	535	CDS	TBC1D15	ENST00000319106	MIMAT0000075_miR-20a	542-559	-19.9	2.259	0.288	0.229	0.208	6mer	5	U C U C	CU CCUGC CUA CACUUU	GA GGACG GAU GUGAAA	U U AUUC U	NA
L2HS-2039154_1.2.1	rs200977186	+	T	0.0005	535	CDS	TBC1D15	ENST00000319106_rs200977186_T_0	MIMAT0000075_miR-20a	542-559	-19.9	-1.662	0.429	0.253	0.213	6mer	5	U C U C	CU CCUGC CUA CACUUU	GA GGACG GAU GUGAAA	U U AUUC U	NA
TA1-4080990-1_1.1.0	rs150527057	-	G	NA	1489	CDS	AP3D1	ENST00000345016	MIMAT0000075_miR-20a	1512-1522	-17.8	4.925	0.216	0.34	0.584	seedless	4	G AC G	GCAC GGCAC	CGUG UCGUG	GAUGGA AUAU AAAU	NA
TA1-4080990-1_1.1.1	rs150527057	-	A	0.0005	1489	CDS	AP3D1	ENST00000345016_rs150527057_A_0	MIMAT0000075_miR-20a	1512-1522	-17.8	4.976	0.218	0.329	0.587	seedless	4	G AC G	GCAC GGCAC	CGUG UCGUG	GAUGGA AUAU AAAU	NA
TAON-3454776-1_1.1.0	rs142644713	+	C	NA	905	CDS	RPL31	ENST00000264258	MIMAT0000075_miR-20a	927-942	-18.9	-10.794	0.423	0.478	0.448	6mer	6	G UAC C	UACCUGU CACUUU	AUGGACG GUGAAA	G UGAUAUUC U	NA
TAON-3454776-1_1.1.1	rs142644713	+	T	0.0032	905	CDS	RPL31	ENST00000264258_rs142644713_T_0	MIMAT0000075_miR-20a	927-942	-18.9	-8.209	0.315	0.478	0.463	6mer	6	G UAC C	UACCUGU CACUUU	AUGGACG GUGAAA	G UGAUAUUC U	NA
TAON-3454500-1_1.1.0	rs185381095	+	C	NA	134	5pUTR	C16orf68	ENST00000381920	MIMAT0000075_miR-20a	151-175	-19.7	5.055	0.354	0.419	0.419	seedless	5	G A UUGGAC CU G A	CUACC GC CUGU GCA U	GAUGG CG GAUA CGU A	A U UU G AAU	NA
TAON-3454500-1_1.1.1	rs185381095	+	T	0.0009	134	5pUTR	C16orf68	ENST00000381920_rs185381095_T_0	MIMAT0000075_miR-20a	151-175	-19.7	5.536	0.351	0.413	0.43	seedless	5	G A UUGGAC CU G A	CUACC GC CUGU GCA U	GAUGG CG GAUA CGU A	A U UU G AAU	NA
TAON-3454476-1_1.1.0	rs114488966	+	T	NA	949	3pUTR	HAUS2	ENST00000260372	MIMAT0000075_miR-20a	959-984	-18.5	-0.576	0.394	0.512	0.472	seedless	6	U UUCA AAA GAG U	CUACCU GU ACUA AAGC	GAUGGA CG UGAU UUCG	A UGAAAU	NA
TAON-3454476-1_1.1.1	rs114488966	+	C	0.0005	949	3pUTR	HAUS2	ENST00000260372_rs114488966_C_0	MIMAT0000075_miR-20a	959-984	-18.5	-3.765	0.446	0.19	0.526	seedless	6	U UUCA AAA GAG U	CUACCU GU ACUA AAGC	GAUGGA CG UGAU UUCG	A UGAAAU	NA
TAON-3454447-1_1.1.0	rs17855260	+	T	NA	2055	CDS	DTX2	ENST00000324432	MIMAT0000075_miR-20a	2058-2073	-18.1	9.397	0.242	0.505	0.515	seedless	2	U A G CC C	CC G GC UGAGCAC	GG C UG AUUCGUG	GAU A G AU AAAU	NA
TAON-3454447-1_1.1.1	rs17855260	+	C	0.32	2055	CDS	DTX2	ENST00000324432_rs17855260_C_0	MIMAT0000075_miR-20a	2058-2073	-18.1	9.105	0.225	0.429	0.523	seedless	2	U A G CC C	CC G GC UGAGCAC	GG C UG AUUCGUG	GAU A G AU AAAU	NA
TAON-3403172-1_1.1.0	rs141249581	-	T	NA	3864	3pUTR	PRKD3	ENST00000379066	MIMAT0000075_miR-20a	3879-3891	-16.6	-2.993	0.296	0.295	0.435	seedless	2	G A	GCUUGUAUU UAAG	UGGACGUGA AUUC	GA U GUGAAAU	ATP binding;diacylglycerol binding;intracellular signaling cascade;metal ion binding;nucleotide binding;protein amino acid phosphorylation;protein kinase C activation;protein kinase C activity;transferase activity;zinc ion binding
TAON-3403172-1_1.1.1	rs141249581	-	C	0.0037	3864	3pUTR	PRKD3	ENST00000379066_rs141249581_C_0	MIMAT0000075_miR-20a	3879-3891	-16.6	-2.925	0.3	0.316	0.434	seedless	2	G A	GCUUGUAUU UAAG	UGGACGUGA AUUC	GA U GUGAAAU	ATP binding;diacylglycerol binding;intracellular signaling cascade;metal ion binding;nucleotide binding;protein amino acid phosphorylation;protein kinase C activation;protein kinase C activity;transferase activity;zinc ion binding
TAON-3454401-1_1.1.0	rs199531623	-	C	NA	1485	CDS	GDI2	ENST00000380191	MIMAT0000075_miR-20a	1493-1508	-16.9	-6.117	0.409	0.289	0.515	seedless	4	U C A U C	CC GCAC UAUGA GC	GG CGUG AUAUU CG	GAU A UGAAAU	NA
TAON-3454401-1_1.1.1	rs199531623	-	A	0.0005	1485	CDS	GDI2	ENST00000380191_rs199531623_A_0	MIMAT0000075_miR-20a	1493-1508	-16.9	-3.464	0.388	0.372	0.522	seedless	4	U C A U C	CC GCAC UAUGA GC	GG CGUG AUAUU CG	GAU A UGAAAU	NA
L2HS-3654609_1.1.0	rs141005636	-	G	NA	737	CDS	FHL3	ENST00000373016	MIMAT0000075_miR-20a	740-757	-17.3	16.538	0.177	0.501	0.336	seedless	2	A A A CCCU G	UGCC G CGC GGCA	AUGG C GUG UCGU	G A AUAU GAAAU	NA
L2HS-3654609_1.1.1	rs141005636	-	A	0.0014	737	CDS	FHL3	ENST00000373016_rs141005636_A_0	MIMAT0000075_miR-20a	740-757	-17.3	16.178	0.182	0.47	0.333	seedless	2	A A A CCCU G	UGCC G CGC GGCA	AUGG C GUG UCGU	G A AUAU GAAAU	NA
L2HS-3654609_1.2.0	rs150225142	-	C	NA	736	CDS	FHL3	ENST00000373016	MIMAT0000075_miR-20a	740-757	-17.3	16.538	0.177	0.501	0.336	seedless	2	A A A CCCU G	UGCC G CGC GGCA	AUGG C GUG UCGU	G A AUAU GAAAU	NA
L2HS-3654609_1.2.1	rs150225142	-	T	0.0005	736	CDS	FHL3	ENST00000373016_rs150225142_T_0	MIMAT0000075_miR-20a	740-757	-17.3	18.172	0.158	0.574	0.336	seedless	2	A A A CCCU G	UGCC G CGC GGCA	AUGG C GUG UCGU	G A AUAU GAAAU	NA
TA1-1297578-1_1.1.0	rs7932705	-	C	NA	522	CDS	SSRP1	ENST00000278412	MIMAT0000075_miR-20a	543-556	-16.5	-0.729	0.224	0.553	0.312	seedless	3	A U	CUAUC GC CU UGAGC	GAUGG CG GA AUUCG	A U U UGAAAU	chromatin;chromosome;DNA binding;DNA repair;DNA replication;nucleus;protein binding;regulation of transcription, DNA-dependent;transcription
TA1-1297578-1_1.1.1	rs7932705	-	G	0.02	522	CDS	SSRP1	ENST00000278412_rs7932705_G_0	MIMAT0000075_miR-20a	543-556	-16.5	-0.598	0.215	0.609	0.312	seedless	3	A U	CUAUC GC CU UGAGC	GAUGG CG GA AUUCG	A U U UGAAAU	chromatin;chromosome;DNA binding;DNA repair;DNA replication;nucleus;protein binding;regulation of transcription, DNA-dependent;transcription
TAON-625138-1_2.1.0	rs189177705	-	G	NA	780	CDS	UEVLD	ENST00000320750	MIMAT0000075_miR-20a	802-835	-15.1	19.149	0.259	0.446	0.539	seedless	3	U C CAUUCCAAGGUG UCUU A	CUGCCU UGCU GUGA CAC	GAUGGA GUGA UAUU GUG	C C AAAU	NA
TAON-625138-1_2.1.1	rs189177705	-	A	0.0005	780	CDS	UEVLD	ENST00000320750_rs189177705_A_0	MIMAT0000075_miR-20a	802-835	-15.1	19.717	0.25	0.448	0.539	seedless	3	U C CAUUCCAAGGUG UCUU A	CUGCCU UGCU GUGA CAC	GAUGGA GUGA UAUU GUG	C C AAAU	NA
TAON-3454672-1_1.1.0	rs41291562	-	G	NA	3137	3pUTR	ALDH18A1	ENST00000371224	MIMAT0000075_miR-20a	3156-3173	-15.3	16.356	0.122	0.418	0.305	seedless	5	A G GCAG A A	A CUGCA GAG UGC	U GACGU UUC GUG	GA G GAUA AAAU	NA
TAON-3454672-1_1.1.1	rs41291562	-	A	0.01	3137	3pUTR	ALDH18A1	ENST00000371224_rs41291562_A_0	MIMAT0000075_miR-20a	3156-3173	-15.3	16.439	0.118	0.44	0.307	seedless	5	A G GCAG A A	A CUGCA GAG UGC	U GACGU UUC GUG	GA G GAUA AAAU	NA
A12-428721_10.1.0	rs1060957	+	A	NA	3299	3pUTR	CCDC75	ENST00000409774	MIMAT0000075_miR-20a	3320-3341	-15.6	-8.069	0.47	0.386	0.396	seedless	3	C A G UCUA A	ACC G AUUGUGG CAUUU	UGG C UGAUAUU GUGAA	GA A G C AU	NA
A12-428721_10.1.1	rs1060957	+	G	0.22	3299	3pUTR	CCDC75	ENST00000409774_rs1060957_G_0	MIMAT0000075_miR-20a	3320-3341	-15.6	-6.822	0.469	0.426	0.413	seedless	3	C A G UCUA A	ACC G AUUGUGG CAUUU	UGG C UGAUAUU GUGAA	GA A G C AU	NA
L2HS-1371262_2.1.0	rs144898782	+	A	NA	4087	3pUTR	SFXN1	ENST00000321442	MIMAT0000077_miR-22	4111-4132	-28.8	-10.173	0.37	0.426	0.613	7mer-m8	3	A GU AC U	A GUUU UGACUGGCAGCUU	U CAAG GUUGACCGUCGAA	GU AA	NA
L2HS-1371262_2.1.1	rs144898782	+	C	0.0009	4087	3pUTR	SFXN1	ENST00000321442_rs144898782_C_0	MIMAT0000077_miR-22	4111-4132	-28.8	-3.211	0.175	0.427	0.588	7mer-m8	3	A GU AC U	A GUUU UGACUGGCAGCUU	U CAAG GUUGACCGUCGAA	GU AA	NA
L2HS-1371262_2.2.0	rs115527363	+	G	NA	4108	3pUTR	SFXN1	ENST00000321442	MIMAT0000077_miR-22	4111-4132	-28.8	-10.173	0.37	0.426	0.613	7mer-m8	3	A GU AC U	A GUUU UGACUGGCAGCUU	U CAAG GUUGACCGUCGAA	GU AA	NA
L2HS-1371262_2.2.1	rs115527363	+	T	0.01	4108	3pUTR	SFXN1	ENST00000321442_rs115527363_T_0	MIMAT0000077_miR-22	4111-4132	-28.8	-8.421	0.305	0.452	0.611	7mer-m8	3	A GU AC U	A GUUU UGACUGGCAGCUU	U CAAG GUUGACCGUCGAA	GU AA	NA
L2-2091291_1.1.0	rs115760878	+	G	NA	1960	CDS	PEX5	ENST00000420616	MIMAT0000077_miR-22	1965-1981	-28.7	-4.576	0.289	0.406	0.556	7mer-m8	5	G C G	AG UCUUC CUGGCAGCU	UC AGAAG GACCGUCGA	UG A UU A	NA
L2-2091291_1.1.1	rs115760878	+	C	0.0014	1960	CDS	PEX5	ENST00000420616_rs115760878_C_0	MIMAT0000077_miR-22	1965-1981	-28.7	-12.823	0.314	0.317	0.279	7mer-m8	5	G C G	AG UCUUC CUGGCAGCU	UC AGAAG GACCGUCGA	UG A UU A	NA
L2-2393352_1.1.0	rs199798449	+	G	NA	1169	CDS	MYO6	ENST00000369977	MIMAT0000077_miR-22	1192-1210	-24.8	-8.121	0.273	0.418	0.36	offset-6mer	2	A GAGGA A	UUUU AGCUGGCAGC	AAGA UUGACCGUCG	UGUC AG AA	NA
L2-2393352_1.1.1	rs199798449	+	A	0.0005	1169	CDS	MYO6	ENST00000369977_rs199798449_A_0	MIMAT0000077_miR-22	1192-1210	-24.8	-8.198	0.272	0.415	0.363	offset-6mer	2	A GAGGA A	UUUU AGCUGGCAGC	AAGA UUGACCGUCG	UGUC AG AA	NA
L2-559784_2.1.0	rs191062828	+	C	NA	3	5pUTR	BUB1B	ENST00000287598	MIMAT0000077_miR-22	21-37	-21.9	-11.59	0.52	0.368	0.207	8mer	2	A GA U A	UUU AAC UGGCGGCU	AAG UUG ACCGUCGA	UGUC AAG A	anaphase-promoting complex;apoptosis;ATP binding;cell cycle;cell division;cell proliferation;cytoplasm;kinetochore;mitosis;mitotic checkpoint;negative regulation of progression through cell cycle;nucleotide binding;nucleus;outer kinetochore of condensed chromosome;phosphoinositide-mediated signaling;protein amino acid phosphorylation;protein binding;protein serine/threonine kinase activity;spindl…
L2-559784_2.1.1	rs191062828	+	T	0.0014	3	5pUTR	BUB1B	ENST00000287598_rs191062828_T_0	MIMAT0000077_miR-22	21-37	-21.9	-11.616	0.523	0.351	0.211	8mer	2	A GA U A	UUU AAC UGGCGGCU	AAG UUG ACCGUCGA	UGUC AAG A	anaphase-promoting complex;apoptosis;ATP binding;cell cycle;cell division;cell proliferation;cytoplasm;kinetochore;mitosis;mitotic checkpoint;negative regulation of progression through cell cycle;nucleotide binding;nucleus;outer kinetochore of condensed chromosome;phosphoinositide-mediated signaling;protein amino acid phosphorylation;protein binding;protein serine/threonine kinase activity;spindl…
L2-2393356_1.1.0	rs2286466	-	T	NA	318	CDS	RPS2	ENST00000343262	MIMAT0000077_miR-22	343-356	-21.6	2.405	0.115	0.502	0.43	seedless	6	U G C	UUCUUC CUGG GGC	AAGAAG GACC UCG	UGUC UU G AA	NA
L2-2393356_1.1.1	rs2286466	-	C	0.85	318	CDS	RPS2	ENST00000343262_rs2286466_C_0	MIMAT0000077_miR-22	343-356	-21.6	-0.373	0.146	0.384	0.473	seedless	6	U G C	UUCUUC CUGG GGC	AAGAAG GACC UCG	UGUC UU G AA	NA
0727AHS-144025_10.1.0	rs147595099	+	T	NA	837	CDS	CCDC109A	ENST00000373053	MIMAT0000078_miR-23a	838-856	-29.4	-16.617	0.405	0.557	0.47	seedless	4	U G A A	GGAAGU CC UGGCAAUGU	CCUUUA GG ACCGUUACA	G CUA	NA
0727AHS-144025_10.1.1	rs147595099	+	C	0.0005	837	CDS	CCDC109A	ENST00000373053_rs147595099_C_0	MIMAT0000078_miR-23a	838-856	-29.4	-18.238	0.413	0.577	0.444	seedless	4	U G A A	GGAAGU CC UGGCAAUGU	CCUUUA GG ACCGUUACA	G CUA	NA
L2HS-656699_3.1.0	rs841182	-	A	NA	995	3pUTR	FAM100A	ENST00000283474	MIMAT0000078_miR-23a	1007-1021	-25.7	-8.189	0.327	0.338	0.416	seedless	6	U U G	GAUCCCUGGC UG GA	UUAGGGACCG AC CU	CCU UU A A	NA
L2HS-656699_3.1.1	rs841182	-	G	0.98	995	3pUTR	FAM100A	ENST00000283474_rs841182_G_0	MIMAT0000078_miR-23a	1007-1021	-25.7	-8.405	0.343	0.214	0.412	seedless	6	U U G	GAUCCCUGGC UG GA	UUAGGGACCG AC CU	CCU UU A A	NA
L2HS-656699_3.2.0	rs184874522	-	G	NA	993	3pUTR	FAM100A	ENST00000283474	MIMAT0000078_miR-23a	1007-1021	-25.7	-8.189	0.327	0.338	0.416	seedless	6	U U G	GAUCCCUGGC UG GA	UUAGGGACCG AC CU	CCU UU A A	NA
L2HS-656699_3.2.1	rs184874522	-	A	0.01	993	3pUTR	FAM100A	ENST00000283474_rs184874522_A_0	MIMAT0000078_miR-23a	1007-1021	-25.7	-9.389	0.352	0.398	0.398	seedless	6	U U G	GAUCCCUGGC UG GA	UUAGGGACCG AC CU	CCU UU A A	NA
L1HS-645393_2.1.0	rs191747797	+	A	NA	490	CDS	LDHA	ENST00000422447	MIMAT0000078_miR-23a	501-515	-23.1	-13.886	0.397	0.41	0.485	seedless	2	A UU A	GA GUCUCUGGCAA	CU UAGGGACCGUU	C U ACACUA	NA
L1HS-645393_2.1.1	rs191747797	+	G	0.0005	490	CDS	LDHA	ENST00000422447_rs191747797_G_0	MIMAT0000078_miR-23a	501-515	-23.1	-13.806	0.327	0.438	0.571	seedless	2	A UU A	GA GUCUCUGGCAA	CU UAGGGACCGUU	C U ACACUA	NA
L2HS-656696_3.1.0	rs199651736	-	G	NA	114	CDS	HIST1H3B	ENST00000244661	MIMAT0000078_miR-23a	129-142	-23.8	-7.154	0.384	0.493	0.575	seedless	3	G G C C	CCC GGCA UGUGG	GGG CCGU ACACU	CCUUUA A U A	NA
L2HS-656696_3.1.1	rs199651736	-	A	0.0023	114	CDS	HIST1H3B	ENST00000244661_rs199651736_A_0	MIMAT0000078_miR-23a	129-142	-23.8	-5.7	0.326	0.484	0.459	seedless	3	G G C C	CCC GGCA UGUGG	GGG CCGU ACACU	CCUUUA A U A	NA
L2HS-1216475_2.1.0	rs113959605	-	C	NA	730	CDS	FASTKD1	ENST00000415956	MIMAT0000078_miR-23a	735-748	-24.5	-12.534	0.344	0.398	0.484	offset-6mer	4	A G U	CCCUGGU AAUGUG	GGGACCG UUACAC	CCUUUA UA	apoptosis;ATP binding;protein kinase activity
L2HS-1216475_2.1.1	rs113959605	-	T	0.01	730	CDS	FASTKD1	ENST00000415956_rs113959605_T_0	MIMAT0000078_miR-23a	735-748	-24.5	-12.193	0.347	0.399	0.479	offset-6mer	4	A G U	CCCUGGU AAUGUG	GGGACCG UUACAC	CCUUUA UA	apoptosis;ATP binding;protein kinase activity
0727AHS-1380065_1.1.0	rs200171402	-	G	NA	1396	CDS	LEMD2	ENST00000293760	MIMAT0000078_miR-23a	1415-1426	-23.4	0.006	0.15	0.29	0.441	seedless	3	U C	GGAGUUCCUGGC	CUUUAGGGACCG	C UUACACUA	NA
0727AHS-1380065_1.1.1	rs200171402	-	A	0.0005	1396	CDS	LEMD2	ENST00000293760_rs200171402_A_0	MIMAT0000078_miR-23a	1415-1426	-23.4	-0.066	0.151	0.279	0.434	seedless	3	U C	GGAGUUCCUGGC	CUUUAGGGACCG	C UUACACUA	NA
L2-1994204_1.1.0	rs201280643	+	C	NA	1703	CDS	CCT5	ENST00000280326	MIMAT0000078_miR-23a	1709-1718	-23.3	-9.455	0.312	0.364	0.174	seedless	4	G U	CCCUGGCAGU	GGGACCGUUA	CCUUUA CACUA	NA
L2-1994204_1.1.1	rs201280643	+	G	0	1703	CDS	CCT5	ENST00000280326_rs201280643_G_0	MIMAT0000078_miR-23a	1709-1718	-23.3	-9.679	0.321	0.202	0.435	seedless	4	G U	CCCUGGCAGU	GGGACCGUUA	CCUUUA CACUA	NA
L2HS-289279_5.1.0	rs186873307	-	A	NA	457	CDS	GRTP1	ENST00000375431	MIMAT0000078_miR-23a	477-495	-23	-6.25	0.387	0.488	0.424	offset-6mer	4	A A UA C	GAGG CCCUG CAAUGUG	CUUU GGGAC GUUACAC	C A C UA	NA
L2HS-289279_5.1.1	rs186873307	-	G	0.0005	457	CDS	GRTP1	ENST00000375431_rs186873307_G_0	MIMAT0000078_miR-23a	477-495	-23	-7.908	0.416	0.405	0.426	offset-6mer	4	A A UA C	GAGG CCCUG CAAUGUG	CUUU GGGAC GUUACAC	C A C UA	NA
L2HS-1901869_1.1.0	rs139434751	-	C	NA	56	5pUTR	ASNS	ENST00000394308	MIMAT0000078_miR-23a	75-83	-22.2	-7.228	0.354	0.52	0.512	seedless	6	C C	AUCCCUGGC	UAGGGACCG	CCUU UUACACUA	NA
L2HS-1901869_1.1.1	rs139434751	-	T	0.0032	56	5pUTR	ASNS	ENST00000394308_rs139434751_T_0	MIMAT0000078_miR-23a	75-83	-22.2	-7.271	0.272	0.39	0.493	seedless	6	C C	AUCCCUGGC	UAGGGACCG	CCUU UUACACUA	NA
L2HS-488516_3.1.0	rs182095808	-	G	NA	876	CDS	RPS4X	ENST00000316084	MIMAT0000078_miR-23a	901-924	-23.2	-9.584	0.367	0.32	0.604	seedless	5	U GU ACA CA C	GGGUCCCUGG G UGU GAU	UUUAGGGACC U ACA CUA	CC GU	NA
L2HS-488516_3.1.1	rs182095808	-	A	0.0006	876	CDS	RPS4X	ENST00000316084_rs182095808_A_0	MIMAT0000078_miR-23a	901-924	-23.2	-9.515	0.367	0.379	0.606	seedless	5	U GU ACA CA C	GGGUCCCUGG G UGU GAU	UUUAGGGACC U ACA CUA	CC GU	NA
L2HS-3114089_1.1.0	rs12484657	+	C	NA	663	CDS	PEX26	ENST00000329627	MIMAT0000078_miR-23a	675-687	-22.4	-1.041	0.264	0.812	0.269	seedless	3	U G A	GGA CCUUGGCAG	CCU GGGACCGUU	UUA ACACUA	NA
L2HS-3114089_1.1.1	rs12484657	+	G	0.01	663	CDS	PEX26	ENST00000329627_rs12484657_G_0	MIMAT0000078_miR-23a	675-687	-22.4	-5.936	0.248	0.557	0.268	seedless	3	U G A	GGA CCUUGGCAG	CCU GGGACCGUU	UUA ACACUA	NA
TAON-1923733-1_1.1.0	rs187407653	-	T	NA	267	5pUTR	KLF12	ENST00000377666	MIMAT0000078_miR-23a	280-297	-21.8	-4.599	0.496	0.517	0.486	7mer-m8	4	U G AU C	GAUCC GG CAAUGUGA	UUAGG CC GUUACACU	CCU GA A	NA
TAON-1923733-1_1.1.1	rs187407653	-	A	0.0005	267	5pUTR	KLF12	ENST00000377666_rs187407653_A_0	MIMAT0000078_miR-23a	280-297	-21.8	-14.226	0.512	0.345	0.515	7mer-m8	4	U G AU C	GAUCC GG CAAUGUGA	UUAGG CC GUUACACU	CCU GA A	NA
L1-1053594_1.1.0	rs183657809	+	A	NA	3323	3pUTR	RQCD1	ENST00000273064	MIMAT0000078_miR-23a	3324-3335	-20.3	-13.596	0.516	0.441	0.585	seedless	3	A U	UCCUGGUG UGUG	GGGACCGU ACAC	CCUUUA U UA	NA
L1-1053594_1.1.1	rs183657809	+	C	0.0041	3323	3pUTR	RQCD1	ENST00000273064_rs183657809_C_0	MIMAT0000078_miR-23a	3324-3335	-20.3	-15.501	0.59	0.368	0.54	seedless	3	A U	UCCUGGUG UGUG	GGGACCGU ACAC	CCUUUA U UA	NA
TA1-3506240-1_1.1.0	rs201731947	-	T	NA	974	CDS	CAMKV	ENST00000477224	MIMAT0000078_miR-23a	979-988	-15.8	1.716	0.087	0.469	0.466	seedless	3	U AU U	UCC CUGGC	AGG GACCG	CCUUU UUACACUA	ATP binding;protein amino acid phosphorylation;protein serine/threonine kinase activity
TA1-3506240-1_1.1.1	rs201731947	-	C	0.0005	974	CDS	CAMKV	ENST00000477224_rs201731947_C_0	MIMAT0000078_miR-23a	979-988	-15.8	-4.751	0.239	0.496	0.538	seedless	3	U AU U	UCC CUGGC	AGG GACCG	CCUUU UUACACUA	ATP binding;protein amino acid phosphorylation;protein serine/threonine kinase activity
TA1-3506240-1_1.2.0	rs200717131	-	G	NA	959	CDS	CAMKV	ENST00000477224	MIMAT0000078_miR-23a	979-988	-15.8	1.716	0.087	0.469	0.466	seedless	3	U AU U	UCC CUGGC	AGG GACCG	CCUUU UUACACUA	ATP binding;protein amino acid phosphorylation;protein serine/threonine kinase activity
TA1-3506240-1_1.2.1	rs200717131	-	A	0	959	CDS	CAMKV	ENST00000477224_rs200717131_A_0	MIMAT0000078_miR-23a	979-988	-15.8	1.343	0.097	0.478	0.469	seedless	3	U AU U	UCC CUGGC	AGG GACCG	CCUUU UUACACUA	ATP binding;protein amino acid phosphorylation;protein serine/threonine kinase activity
L2HS-3207689_1.1.0	rs75028515	+	T	NA	7534	CDS	HIVEP1	ENST00000379388	MIMAT0000078_miR-23a	7554-7562	-13.8	0.526	0.296	0.323	0.492	seedless	2	A GC C	CCU UGGC	GGG ACCG	CCUUUA UUACACUA	NA
L2HS-3207689_1.1.1	rs75028515	+	C	0.0018	7534	CDS	HIVEP1	ENST00000379388_rs75028515_C_0	MIMAT0000078_miR-23a	7554-7562	-13.8	-3.116	0.388	0.299	0.471	seedless	2	A GC C	CCU UGGC	GGG ACCG	CCUUUA UUACACUA	NA
L2-737448_1.1.0	rs145563952	+	A	NA	2246	3pUTR	DCAF10	ENST00000377724	MIMAT0000080_miR-24	2267-2288	-36.2	-23.226	0.377	0.461	0.461	seedless	7	U C U U C	CUG UCCUGCUGA CUG GCCA	GAC AGGACGACU GAC CGGU	A U U	NA
L2-737448_1.1.1	rs145563952	+	G	0.0018	2246	3pUTR	DCAF10	ENST00000377724_rs145563952_G_0	MIMAT0000080_miR-24	2267-2288	-36.2	-23.122	0.38	0.459	0.462	seedless	7	U C U U C	CUG UCCUGCUGA CUG GCCA	GAC AGGACGACU GAC CGGU	A U U	NA
L2-737568_1.1.0	rs200524123	-	G	NA	4211	CDS	IKBKAP	ENST00000374647	MIMAT0000080_miR-24	4227-4249	-32.3	-15.299	0.297	0.35	0.79	offset-6mer	7	G UCU U U	GUUCCUGU UGA GCUGAGCU	CAAGGACG ACU UGACUCGG	GA U	immune response;kinase activity;nucleus;phosphorylase kinase regulator activity;protein amino acid phosphorylation;protein binding;protein complex assembly;regulation of transcription, DNA-dependent;signal transducer activity;transcription
L2-737568_1.1.1	rs200524123	-	T	0.0005	4211	CDS	IKBKAP	ENST00000374647_rs200524123_T_0	MIMAT0000080_miR-24	4227-4249	-32.3	-15.737	0.279	0.392	0.715	offset-6mer	7	G UCU U U	GUUCCUGU UGA GCUGAGCU	CAAGGACG ACU UGACUCGG	GA U	immune response;kinase activity;nucleus;phosphorylase kinase regulator activity;protein amino acid phosphorylation;protein binding;protein complex assembly;regulation of transcription, DNA-dependent;signal transducer activity;transcription
L1HS-377616_3.1.0	rs185434982	+	C	NA	503	CDS	CCNG1	ENST00000340828	MIMAT0000080_miR-24	507-525	-30.4	-15.106	0.361	0.174	0.305	offset-6mer	2	GG G G	G U UGUUGGACUGAGCU	C G ACGACUUGACUCGG	GA AA G U	cell cycle;cell division;mitosis;nucleus;regulation of cyclin-dependent protein kinase activity
L1HS-377616_3.1.1	rs185434982	+	G	0.0005	503	CDS	CCNG1	ENST00000340828_rs185434982_G_0	MIMAT0000080_miR-24	507-525	-30.4	-16.162	0.617	0.278	0.45	offset-6mer	2	GG G G	G U UGUUGGACUGAGCU	C G ACGACUUGACUCGG	GA AA G U	cell cycle;cell division;mitosis;nucleus;regulation of cyclin-dependent protein kinase activity
L2HS-2500158_1.1.0	rs3770436	+	C	NA	2110	CDS	GORASP2	ENST00000234160	MIMAT0000080_miR-24	2131-2154	-30.3	-12.162	0.323	0.259	0.418	seedless	5	G UGGAU A	CUGUUUCUGC GCUG GCCA	GACAAGGACG UGAC CGGU	ACU U	NA
L2HS-2500158_1.1.1	rs3770436	+	T	0.11	2110	CDS	GORASP2	ENST00000234160_rs3770436_T_0	MIMAT0000080_miR-24	2131-2154	-30.3	-9.383	0.356	0.386	0.398	seedless	5	G UGGAU A	CUGUUUCUGC GCUG GCCA	GACAAGGACG UGAC CGGU	ACU U	NA
L2HS-1006737_2.1.0	rs138347820	-	C	NA	1834	CDS	VIL2	ENST00000367075	MIMAT0000081_miR-25	1849-1866	-31.3	-13.864	0.347	0.662	0.351	seedless	3	A A G	AGGCCGGGACAAGU CAA	UCUGGCUCUGUUCA GUU	AG C AC	NA
L2HS-1006737_2.1.1	rs138347820	-	T	0.0014	1834	CDS	VIL2	ENST00000367075_rs138347820_T_0	MIMAT0000081_miR-25	1849-1866	-31.3	-13.734	0.348	0.525	0.355	seedless	3	A A G	AGGCCGGGACAAGU CAA	UCUGGCUCUGUUCA GUU	AG C AC	NA
L2HS-1006737_2.2.0	rs201709066	-	C	NA	1829	CDS	VIL2	ENST00000367075	MIMAT0000081_miR-25	1849-1866	-31.3	-13.864	0.347	0.662	0.351	seedless	3	A A G	AGGCCGGGACAAGU CAA	UCUGGCUCUGUUCA GUU	AG C AC	NA
L2HS-1006737_2.2.1	rs201709066	-	A	0	1829	CDS	VIL2	ENST00000367075_rs201709066_A_0	MIMAT0000081_miR-25	1849-1866	-31.3	-13.676	0.353	0.689	0.356	seedless	3	A A G	AGGCCGGGACAAGU CAA	UCUGGCUCUGUUCA GUU	AG C AC	NA
L2HS-3371451_1.1.0	rs142219691	+	G	NA	1468	CDS	KATNB1	ENST00000379661	MIMAT0000081_miR-25	1488-1504	-31.3	-13.593	0.482	0.38	0.311	seedless	5	U C G	GACCGGGACGAG GCGA	CUGGCUCUGUUC CGUU	AGU A AC	NA
L2HS-3371451_1.1.1	rs142219691	+	A	0.0005	1468	CDS	KATNB1	ENST00000379661_rs142219691_A_0	MIMAT0000081_miR-25	1488-1504	-31.3	-13.7	0.491	0.379	0.313	seedless	5	U C G	GACCGGGACGAG GCGA	CUGGCUCUGUUC CGUU	AGU A AC	NA
L1HS-315416_4.1.0	rs199917712	-	A	NA	229	CDS	PARL	ENST00000317096	MIMAT0000081_miR-25	254-275	-32.8	-11.746	0.305	0.453	0.418	seedless	7	A CA GU A	UCAGACC GGGACAAGUG G	AGUCUGG CUCUGUUCAC U	GU AC	NA
L1HS-315416_4.1.1	rs199917712	-	G	0	229	CDS	PARL	ENST00000317096_rs199917712_G_0	MIMAT0000081_miR-25	254-275	-32.8	-10.844	0.298	0.345	0.419	seedless	7	A CA GU A	UCAGACC GGGACAAGUG G	AGUCUGG CUCUGUUCAC U	GU AC	NA
L1HS-317484_4.1.0	rs118006209	-	G	NA	352	CDS	DDX23	ENST00000308025	MIMAT0000081_miR-25	361-381	-30.3	-6.301	0.336	0.434	0.507	seedless	5	G GAUGG C	AGAUCGAGACAAG GCA	UCUGGCUCUGUUC CGU	AG A UAC	NA
L1HS-317484_4.1.1	rs118006209	-	A	0.01	352	CDS	DDX23	ENST00000308025_rs118006209_A_0	MIMAT0000081_miR-25	361-381	-30.3	-18.282	0.542	0.519	0.535	seedless	5	G GAUGG C	AGAUCGAGACAAG GCA	UCUGGCUCUGUUC CGU	AG A UAC	NA
L2HS-647115_3.1.0	rs113013616	-	T	NA	1770	CDS	HSPA8	ENST00000227378	MIMAT0000081_miR-25	1780-1804	-29.9	-19.142	0.425	0.532	0.494	7mer-m8	4	A AGAUU A	CAGA CUG GACAAGUGUAAUG	GUCU GGC CUGUUCACGUUAC	A U	ATP binding;ATPase activity, coupled;cell surface;chaperone cofactor-dependent protein folding;intracellular;nucleotide binding;nucleus;protein folding;regulation of progression through cell cycle;response to unfolded protein;unfolded protein binding
L2HS-647115_3.1.1	rs113013616	-	C	0.0032	1770	CDS	HSPA8	ENST00000227378_rs113013616_C_0	MIMAT0000081_miR-25	1780-1804	-29.9	-19.271	0.406	0.665	0.518	7mer-m8	4	A AGAUU A	CAGA CUG GACAAGUGUAAUG	GUCU GGC CUGUUCACGUUAC	A U	ATP binding;ATPase activity, coupled;cell surface;chaperone cofactor-dependent protein folding;intracellular;nucleotide binding;nucleus;protein folding;regulation of progression through cell cycle;response to unfolded protein;unfolded protein binding
L2HS-647115_3.2.0	rs199882006	-	C	NA	1767	CDS	HSPA8	ENST00000227378	MIMAT0000081_miR-25	1780-1804	-29.9	-19.142	0.425	0.532	0.494	7mer-m8	4	A AGAUU A	CAGA CUG GACAAGUGUAAUG	GUCU GGC CUGUUCACGUUAC	A U	ATP binding;ATPase activity, coupled;cell surface;chaperone cofactor-dependent protein folding;intracellular;nucleotide binding;nucleus;protein folding;regulation of progression through cell cycle;response to unfolded protein;unfolded protein binding
L2HS-647115_3.2.1	rs199882006	-	T	0.0009	1767	CDS	HSPA8	ENST00000227378_rs199882006_T_0	MIMAT0000081_miR-25	1780-1804	-29.9	-17.845	0.444	0.359	0.486	7mer-m8	4	A AGAUU A	CAGA CUG GACAAGUGUAAUG	GUCU GGC CUGUUCACGUUAC	A U	ATP binding;ATPase activity, coupled;cell surface;chaperone cofactor-dependent protein folding;intracellular;nucleotide binding;nucleus;protein folding;regulation of progression through cell cycle;response to unfolded protein;unfolded protein binding
L2HS-3452538_1.1.0	rs150509891	-	G	NA	2309	CDS	NVL	ENST00000281701	MIMAT0000081_miR-25	2333-2363	-29.5	8.608	0.289	0.363	0.578	seedless	8	AGACAGGG CCG G	AGACCGAG GCAAGUGU AGUG	UCUGGCUC UGUUCACG UUAC	AG	NA
L2HS-3452538_1.1.1	rs150509891	-	A	0.0046	2309	CDS	NVL	ENST00000281701_rs150509891_A_0	MIMAT0000081_miR-25	2333-2363	-29.5	9.191	0.284	0.336	0.582	seedless	8	AGACAGGG CCG G	AGACCGAG GCAAGUGU AGUG	UCUGGCUC UGUUCACG UUAC	AG	NA
L2HS-2642662_1.1.0	rs116719701	+	G	NA	4480	CDS	BAT2	ENST00000376033	MIMAT0000081_miR-25	4503-4520	-28.7	-7.742	0.407	0.251	0.528	seedless	2	A C	CGGGCC GGACGAG GCGA	GUCUGG UCUGUUC CGUU	A C A AC	NA
L2HS-2642662_1.1.1	rs116719701	+	A	0.01	4480	CDS	BAT2	ENST00000376033_rs116719701_A_0	MIMAT0000081_miR-25	4503-4520	-28.7	-11.125	0.517	0.209	0.534	seedless	2	A C	CGGGCC GGACGAG GCGA	GUCUGG UCUGUUC CGUU	A C A AC	NA
L2-1804244_1.1.0	rs149787260	-	G	NA	1250	CDS	WDR85	ENST00000277540	MIMAT0000081_miR-25	1252-1269	-26.8	-4.656	0.361	0.47	0.456	offset-6mer	6	U A G	CAGACC GA GGGUGCAA	GUCUGG CU UUCACGUU	A CU G AC	NA
L2-1804244_1.1.1	rs149787260	-	A	0.0005	1250	CDS	WDR85	ENST00000277540_rs149787260_A_0	MIMAT0000081_miR-25	1252-1269	-26.8	-3.675	0.352	0.527	0.431	offset-6mer	6	U A G	CAGACC GA GGGUGCAA	GUCUGG CU UUCACGUU	A CU G AC	NA
L2-1804244_1.2.0	rs140026738	-	C	NA	1243	CDS	WDR85	ENST00000277540	MIMAT0000081_miR-25	1252-1269	-26.8	-4.656	0.361	0.47	0.456	offset-6mer	6	U A G	CAGACC GA GGGUGCAA	GUCUGG CU UUCACGUU	A CU G AC	NA
L2-1804244_1.2.1	rs140026738	-	A	0	1243	CDS	WDR85	ENST00000277540_rs140026738_A_0	MIMAT0000081_miR-25	1252-1269	-26.8	-4.216	0.36	0.545	0.437	offset-6mer	6	U A G	CAGACC GA GGGUGCAA	GUCUGG CU UUCACGUU	A CU G AC	NA
L1-1167460_1.1.0	rs2070818	+	G	NA	733	CDS	EMD	ENST00000369842	MIMAT0000081_miR-25	754-767	-28.3	-13.752	0.275	0.322	0.476	seedless	3	C C	GGCCGGGACA GUGC	CUGGCUCUGU CACG	AGU U UUAC	NA
L1-1167460_1.1.1	rs2070818	+	C	0.0018	733	CDS	EMD	ENST00000369842_rs2070818_C_0	MIMAT0000081_miR-25	754-767	-28.3	-9.219	0.109	0.435	0.565	seedless	3	C C	GGCCGGGACA GUGC	CUGGCUCUGU CACG	AGU U UUAC	NA
L1-1167460_1.2.0	rs143447675	+	C	NA	753	CDS	EMD	ENST00000369842	MIMAT0000081_miR-25	754-767	-28.3	-13.752	0.275	0.322	0.476	seedless	3	C C	GGCCGGGACA GUGC	CUGGCUCUGU CACG	AGU U UUAC	NA
L1-1167460_1.2.1	rs143447675	+	T	0.0036	753	CDS	EMD	ENST00000369842_rs143447675_T_0	MIMAT0000081_miR-25	754-767	-28.3	-11.255	0.271	0.433	0.551	seedless	3	C C	GGCCGGGACA GUGC	CUGGCUCUGU CACG	AGU U UUAC	NA
L2-1761548_1.1.0	rs142420278	-	T	NA	5203	3pUTR	C17orf68	ENST00000315684	MIMAT0000081_miR-25	5206-5230	-29	-15.597	0.458	0.287	0.395	seedless	5	G U UG UUA G	UCG GGCCGAG G AG GCGAUG	AGU CUGGCUC U UC CGUUAC	UG A	NA
L2-1761548_1.1.1	rs142420278	-	G	0.0005	5203	3pUTR	C17orf68	ENST00000315684_rs142420278_G_0	MIMAT0000081_miR-25	5206-5230	-29	-7.403	0.354	0.353	0.436	seedless	5	G U UG UUA G	UCG GGCCGAG G AG GCGAUG	AGU CUGGCUC U UC CGUUAC	UG A	NA
L2-1761548_1.2.0	rs146427367	-	C	NA	5191	3pUTR	C17orf68	ENST00000315684	MIMAT0000081_miR-25	5206-5230	-29	-15.597	0.458	0.287	0.395	seedless	5	G U UG UUA G	UCG GGCCGAG G AG GCGAUG	AGU CUGGCUC U UC CGUUAC	UG A	NA
L2-1761548_1.2.1	rs146427367	-	A	0.0009	5191	3pUTR	C17orf68	ENST00000315684_rs146427367_A_0	MIMAT0000081_miR-25	5206-5230	-29	-15.183	0.449	0.337	0.395	seedless	5	G U UG UUA G	UCG GGCCGAG G AG GCGAUG	AGU CUGGCUC U UC CGUUAC	UG A	NA
L2-1761548_1.3.0	rs112336268	-	G	NA	5190	3pUTR	C17orf68	ENST00000315684	MIMAT0000081_miR-25	5206-5230	-29	-15.597	0.458	0.287	0.395	seedless	5	G U UG UUA G	UCG GGCCGAG G AG GCGAUG	AGU CUGGCUC U UC CGUUAC	UG A	NA
L2-1761548_1.3.1	rs112336268	-	C	0.0014	5190	3pUTR	C17orf68	ENST00000315684_rs112336268_C_0	MIMAT0000081_miR-25	5206-5230	-29	-6.794	0.281	0.446	0.436	seedless	5	G U UG UUA G	UCG GGCCGAG G AG GCGAUG	AGU CUGGCUC U UC CGUUAC	UG A	NA
L2-1761548_1.4.0	rs78517666	-	G	NA	5187	3pUTR	C17orf68	ENST00000315684	MIMAT0000081_miR-25	5206-5230	-29	-15.597	0.458	0.287	0.395	seedless	5	G U UG UUA G	UCG GGCCGAG G AG GCGAUG	AGU CUGGCUC U UC CGUUAC	UG A	NA
L2-1761548_1.4.1	rs78517666	-	A	0.06	5187	3pUTR	C17orf68	ENST00000315684_rs78517666_A_0	MIMAT0000081_miR-25	5206-5230	-29	-15.812	0.47	0.258	0.387	seedless	5	G U UG UUA G	UCG GGCCGAG G AG GCGAUG	AGU CUGGCUC U UC CGUUAC	UG A	NA
L2HS-646760_3.1.0	rs139850476	-	A	NA	5068	3pUTR	GPR157	ENST00000377411	MIMAT0000081_miR-25	5082-5097	-28.3	-10.671	0.321	0.77	0.24	offset-6mer	3	C A	CAGGCUGAG GGUGCAA	GUCUGGCUC UCACGUU	A UGU AC	NA
L2HS-646760_3.1.1	rs139850476	-	G	0.0027	5068	3pUTR	GPR157	ENST00000377411_rs139850476_G_0	MIMAT0000081_miR-25	5082-5097	-28.3	-10.614	0.315	0.726	0.24	offset-6mer	3	C A	CAGGCUGAG GGUGCAA	GUCUGGCUC UCACGUU	A UGU AC	NA
L2HS-646760_3.2.0	rs145499840	-	A	NA	5061	3pUTR	GPR157	ENST00000377411	MIMAT0000081_miR-25	5082-5097	-28.3	-10.671	0.321	0.77	0.24	offset-6mer	3	C A	CAGGCUGAG GGUGCAA	GUCUGGCUC UCACGUU	A UGU AC	NA
L2HS-646760_3.2.1	rs145499840	-	G	0.01	5061	3pUTR	GPR157	ENST00000377411_rs145499840_G_0	MIMAT0000081_miR-25	5082-5097	-28.3	-10.371	0.304	0.684	0.242	offset-6mer	3	C A	CAGGCUGAG GGUGCAA	GUCUGGCUC UCACGUU	A UGU AC	NA
L2HS-1775756_1.1.0	rs12060836	-	G	NA	1774	CDS	PHTF1	ENST00000369604	MIMAT0000081_miR-25	1790-1809	-28.5	-24.561	0.611	0.325	0.355	8mer	4	C U UU A	UC GAUCGAG AGUGCAAU	AG CUGGCUC UCACGUUA	U UGU C	NA
L2HS-1775756_1.1.1	rs12060836	-	A	0.01	1774	CDS	PHTF1	ENST00000369604_rs12060836_A_0	MIMAT0000081_miR-25	1790-1809	-28.5	-24.527	0.622	0.355	0.372	8mer	4	C U UU A	UC GAUCGAG AGUGCAAU	AG CUGGCUC UCACGUUA	U UGU C	NA
L2-1919496_1.1.0	rs181057353	+	C	NA	1614	CDS	CTNNBL1	ENST00000361383	MIMAT0000081_miR-25	1617-1633	-27.6	-10.875	0.377	0.321	0.409	6mer	6	U C C	GGCCGAGAU UGCAAUG	CUGGCUCUG ACGUUAC	AGU UUC	NA
L2-1919496_1.1.1	rs181057353	+	G	0.0014	1614	CDS	CTNNBL1	ENST00000361383_rs181057353_G_0	MIMAT0000081_miR-25	1617-1633	-27.6	-11.063	0.371	0.331	0.423	6mer	6	U C C	GGCCGAGAU UGCAAUG	CUGGCUCUG ACGUUAC	AGU UUC	NA
L2HS-3641254_1.1.0	rs62638723	-	C	NA	2166	CDS	SEMA4D	ENST00000438547	MIMAT0000081_miR-25	2172-2193	-26.5	-5.498	0.308	0.261	0.317	seedless	10	C GCCCCA GG G	CAGACCGAGA GCA G	GUCUGGCUCU CGU C	A GUUCA UA	NA
L2HS-3641254_1.1.1	rs62638723	-	G	0.0023	2166	CDS	SEMA4D	ENST00000438547_rs62638723_G_0	MIMAT0000081_miR-25	2172-2193	-26.5	-2.838	0.353	0.253	0.403	seedless	10	C GCCCCA GG G	CAGACCGAGA GCA G	GUCUGGCUCU CGU C	A GUUCA UA	NA
L2HS-3641254_1.2.0	rs145920058	-	G	NA	2160	CDS	SEMA4D	ENST00000438547	MIMAT0000081_miR-25	2172-2193	-26.5	-5.498	0.308	0.261	0.317	seedless	10	C GCCCCA GG G	CAGACCGAGA GCA G	GUCUGGCUCU CGU C	A GUUCA UA	NA
L2HS-3641254_1.2.1	rs145920058	-	A	0.0018	2160	CDS	SEMA4D	ENST00000438547_rs145920058_A_0	MIMAT0000081_miR-25	2172-2193	-26.5	-4.98	0.332	0.406	0.448	seedless	10	C GCCCCA GG G	CAGACCGAGA GCA G	GUCUGGCUCU CGU C	A GUUCA UA	NA
L2HS-3641254_1.3.0	rs138859126	-	G	NA	2153	CDS	SEMA4D	ENST00000438547	MIMAT0000081_miR-25	2172-2193	-26.5	-5.498	0.308	0.261	0.317	seedless	10	C GCCCCA GG G	CAGACCGAGA GCA G	GUCUGGCUCU CGU C	A GUUCA UA	NA
L2HS-3641254_1.3.1	rs138859126	-	A	0.0027	2153	CDS	SEMA4D	ENST00000438547_rs138859126_A_0	MIMAT0000081_miR-25	2172-2193	-26.5	-5.651	0.312	0.264	0.309	seedless	10	C GCCCCA GG G	CAGACCGAGA GCA G	GUCUGGCUCU CGU C	A GUUCA UA	NA
L2HS-2409293_1.1.0	rs56311745	-	C	NA	3780	CDS	CLSPN	ENST00000318121	MIMAT0000081_miR-25	3783-3798	-26.4	2.128	0.132	0.351	0.424	seedless	7	A A U	UCAGACC GGA AGUGC	AGUCUGG UCU UCACG	C GU UUAC	biological_process;cell cycle;cellular_component;chromosome;DNA binding;DNA repair;nucleus;protein binding
L2HS-2409293_1.1.1	rs56311745	-	T	0.0005	3780	CDS	CLSPN	ENST00000318121_rs56311745_T_0	MIMAT0000081_miR-25	3783-3798	-26.4	2.173	0.132	0.306	0.413	seedless	7	A A U	UCAGACC GGA AGUGC	AGUCUGG UCU UCACG	C GU UUAC	biological_process;cell cycle;cellular_component;chromosome;DNA binding;DNA repair;nucleus;protein binding
L2-626995_1.1.0	rs151270303	-	G	NA	2328	CDS	TSHZ3	ENST00000240587	MIMAT0000081_miR-25	2329-2342	-25.7	-6.581	0.367	0.5	0.161	offset-6mer	2	G GG G	CGGGAU GUGCAA	GCUCUG CACGUU	AGUCUG UU AC	NA
L2-626995_1.1.1	rs151270303	-	A	0.0005	2328	CDS	TSHZ3	ENST00000240587_rs151270303_A_0	MIMAT0000081_miR-25	2329-2342	-25.7	-6.541	0.366	0.501	0.166	offset-6mer	2	G GG G	CGGGAU GUGCAA	GCUCUG CACGUU	AGUCUG UU AC	NA
L2HS-3800228_1.1.0	rs8511	-	T	NA	1400	3pUTR	COPS3	ENST00000268717	MIMAT0000081_miR-25	1419-1438	-24.9	-8.069	0.446	0.543	0.279	seedless	2	A UU A U U	UC GGCC G GACAAGUGU	AG CUGG C CUGUUCACG	U U UUAC	cytoplasm;in utero embryonic development;nucleus;protein binding;response to light stimulus;signal transduction;signalosome complex
L2HS-3800228_1.1.1	rs8511	-	G	0.01	1400	3pUTR	COPS3	ENST00000268717_rs8511_G_0	MIMAT0000081_miR-25	1419-1438	-24.9	-7.686	0.461	0.529	0.275	seedless	2	A UU A U U	UC GGCC G GACAAGUGU	AG CUGG C CUGUUCACG	U U UUAC	cytoplasm;in utero embryonic development;nucleus;protein binding;response to light stimulus;signal transduction;signalosome complex
L1-1140763_1.1.0	rs138381480	-	G	NA	3056	3pUTR	FNBP1	ENST00000446176	MIMAT0000081_miR-25	3068-3083	-26.1	-4.273	0.214	0.394	0.397	7mer-m8	4	G	AGACUGG AGUGCAGUG	UCUGGCU UCACGUUAC	AG CUGU	cytoskeleton;endocytosis;identical protein binding;intracellular;lipid binding;lysosome;membrane;ribosome;RNA binding;structural constituent of ribosome;translation
L1-1140763_1.1.1	rs138381480	-	A	0.0023	3056	3pUTR	FNBP1	ENST00000446176_rs138381480_A_0	MIMAT0000081_miR-25	3068-3083	-26.1	-11.783	0.331	0.49	0.396	7mer-m8	4	G	AGACUGG AGUGCAGUG	UCUGGCU UCACGUUAC	AG CUGU	cytoskeleton;endocytosis;identical protein binding;intracellular;lipid binding;lysosome;membrane;ribosome;RNA binding;structural constituent of ribosome;translation
L1-1140763_1.2.0	rs113493050	-	G	NA	3047	3pUTR	FNBP1	ENST00000446176	MIMAT0000081_miR-25	3068-3083	-26.1	-4.273	0.214	0.394	0.397	7mer-m8	4	G	AGACUGG AGUGCAGUG	UCUGGCU UCACGUUAC	AG CUGU	cytoskeleton;endocytosis;identical protein binding;intracellular;lipid binding;lysosome;membrane;ribosome;RNA binding;structural constituent of ribosome;translation
L1-1140763_1.2.1	rs113493050	-	A	0.01	3047	3pUTR	FNBP1	ENST00000446176_rs113493050_A_0	MIMAT0000081_miR-25	3068-3083	-26.1	-3.635	0.202	0.398	0.398	7mer-m8	4	G	AGACUGG AGUGCAGUG	UCUGGCU UCACGUUAC	AG CUGU	cytoskeleton;endocytosis;identical protein binding;intracellular;lipid binding;lysosome;membrane;ribosome;RNA binding;structural constituent of ribosome;translation
L1-737692_1.1.0	rs1178434	+	C	NA	5647	3pUTR	EME2	ENST00000307394	MIMAT0000081_miR-25	5648-5661	-25.1	-16.013	0.419	0.277	0.502	offset-6mer	3	C A	CUGAG CAAGUGCAG	GGCUC GUUCACGUU	AGUCU U AC
L1-737692_1.1.1	rs1178434	+	G	0.55	5647	3pUTR	EME2	ENST00000307394_rs1178434_G_0	MIMAT0000081_miR-25	5648-5661	-25.1	-14.626	0.368	0.324	0.496	offset-6mer	3	C A	CUGAG CAAGUGCAG	GGCUC GUUCACGUU	AGUCU U AC
L2HS-371992_4.1.0	rs200592054	+	C	NA	862	CDS	PRKAR1A	ENST00000392711	MIMAT0000081_miR-25	863-874	-24.4	-13.419	0.45	0.267	0.389	seedless	8	C U	GACCGAGACA GC	CUGGCUCUGU CG	AGU UCA UUAC	cAMP binding;cAMP-dependent protein kinase complex;cAMP-dependent protein kinase regulator activity;intracellular signaling cascade;kinase activity;mesoderm formation;neuromuscular junction;nucleotide binding;protein amino acid phosphorylation;protein binding;regulation of transcription from RNA polymerase II promoter;signal transduction
L2HS-371992_4.1.1	rs200592054	+	T	0.0014	862	CDS	PRKAR1A	ENST00000392711_rs200592054_T_0	MIMAT0000081_miR-25	863-874	-24.4	-15.754	0.39	0.557	0.382	seedless	8	C U	GACCGAGACA GC	CUGGCUCUGU CG	AGU UCA UUAC	cAMP binding;cAMP-dependent protein kinase complex;cAMP-dependent protein kinase regulator activity;intracellular signaling cascade;kinase activity;mesoderm formation;neuromuscular junction;nucleotide binding;protein amino acid phosphorylation;protein binding;regulation of transcription from RNA polymerase II promoter;signal transduction
L2HS-3751820_1.1.0	rs140915382	-	C	NA	158	5pUTR	MBD1	ENST00000269468	MIMAT0000081_miR-25	181-197	-25.4	-10.132	0.423	0.352	0.276	seedless	4	C AU C	AUCGAGGCA AGUGCG	UGGCUCUGU UCACGU	AGUC UAC	NA
L2HS-3751820_1.1.1	rs140915382	-	T	0.0005	158	5pUTR	MBD1	ENST00000269468_rs140915382_T_0	MIMAT0000081_miR-25	181-197	-25.4	-9.093	0.432	0.379	0.315	seedless	4	C AU C	AUCGAGGCA AGUGCG	UGGCUCUGU UCACGU	AGUC UAC	NA
A12-206197_30.1.0	rs200138600	-	G	NA	1557	CDS	DCTN1	ENST00000409240	MIMAT0000081_miR-25	1577-1602	-24	-9.036	0.467	0.586	0.222	seedless	4	G GUGG UU GAA A	AGACU GAGAC G GCGAUG	UCUGG CUCUG C CGUUAC	AG UU A	NA
A12-206197_30.1.1	rs200138600	-	A	0.0005	1557	CDS	DCTN1	ENST00000409240_rs200138600_A_0	MIMAT0000081_miR-25	1577-1602	-24	-8.82	0.462	0.593	0.224	seedless	4	G GUGG UU GAA A	AGACU GAGAC G GCGAUG	UCUGG CUCUG C CGUUAC	AG UU A	NA
L2HS-3462125_1.1.0	rs146820102	+	C	NA	1580	CDS	TRAF3IP1	ENST00000373327	MIMAT0000081_miR-25	1599-1615	-24.1	-5.288	0.291	0.511	0.51	offset-6mer	2	C C G	UCGG CUGGGA GUGCAA	AGUC GGCUCU CACGUU	U GUU AC	NA
L2HS-3462125_1.1.1	rs146820102	+	T	0.0027	1580	CDS	TRAF3IP1	ENST00000373327_rs146820102_T_0	MIMAT0000081_miR-25	1599-1615	-24.1	-5.719	0.292	0.506	0.509	offset-6mer	2	C C G	UCGG CUGGGA GUGCAA	AGUC GGCUCU CACGUU	U GUU AC	NA
L2HS-3123383_1.1.0	rs191301347	-	T	NA	2633	3pUTR	ITGB1	ENST00000302278	MIMAT0000081_miR-25	2654-2670	-23.3	-14.154	0.47	0.293	0.303	seedless	4	A U A G	AGAC UGAGACAGG UG	UCUG GCUCUGUUC AC	AG GUUAC	cell adhesion;cell migration;cell-matrix adhesion;cellular defense response;homophilic cell adhesion;identical protein binding;integral to membrane;integrin complex;integrin-mediated signaling pathway;membrane;multicellular organismal development;protein binding;protein heterodimerization activity;receptor activity;ruffle
L2HS-3123383_1.1.1	rs191301347	-	C	0.01	2633	3pUTR	ITGB1	ENST00000302278_rs191301347_C_0	MIMAT0000081_miR-25	2654-2670	-23.3	-14.332	0.463	0.333	0.296	seedless	4	A U A G	AGAC UGAGACAGG UG	UCUG GCUCUGUUC AC	AG GUUAC	cell adhesion;cell migration;cell-matrix adhesion;cellular defense response;homophilic cell adhesion;identical protein binding;integral to membrane;integrin complex;integrin-mediated signaling pathway;membrane;multicellular organismal development;protein binding;protein heterodimerization activity;receptor activity;ruffle
L2HS-1188711_2.1.0	rs34540815	+	G	NA	495	CDS	ACP1	ENST00000272065	MIMAT0000081_miR-25	502-530	-24.8	-9.825	0.389	0.584	0.301	seedless	4	C U UU U ACCA U	UC GACU GAGACGG GU GCAGUG	AG CUGG CUCUGUU CA CGUUAC	U	acid phosphatase activity;cytoplasm;hydrolase activity;identical protein binding;non-membrane spanning protein tyrosine phosphatase activity;protein amino acid dephosphorylation;protein tyrosine phosphatase activity;soluble fraction
L2HS-1188711_2.1.1	rs34540815	+	A	0.0018	495	CDS	ACP1	ENST00000272065_rs34540815_A_0	MIMAT0000081_miR-25	502-530	-24.8	-9.222	0.395	0.544	0.288	seedless	4	C U UU U ACCA U	UC GACU GAGACGG GU GCAGUG	AG CUGG CUCUGUU CA CGUUAC	U	acid phosphatase activity;cytoplasm;hydrolase activity;identical protein binding;non-membrane spanning protein tyrosine phosphatase activity;protein amino acid dephosphorylation;protein tyrosine phosphatase activity;soluble fraction
L2-2445602_1.1.0	rs140142335	+	A	NA	2731	CDS	BRWD2	ENST00000263461	MIMAT0000081_miR-25	2750-2766	-23.1	-12.612	0.512	0.419	0.358	7mer-m8	6	A CU C	ACCGAG C GUGUGGUG	UGGCUC G CACGUUAC	AGUC U UU	integral to membrane;membrane
L2-2445602_1.1.1	rs140142335	+	G	0.0005	2731	CDS	BRWD2	ENST00000263461_rs140142335_G_0	MIMAT0000081_miR-25	2750-2766	-23.1	-11.057	0.519	0.351	0.333	7mer-m8	6	A CU C	ACCGAG C GUGUGGUG	UGGCUC G CACGUUAC	AGUC U UU	integral to membrane;membrane
A12-301066_19.1.0	rs61740909	+	G	NA	1600	CDS	PEX5	ENST00000420616	MIMAT0000081_miR-25	1621-1636	-21.8	8.069	0.159	0.287	0.421	offset-6mer	3	CU C	UGAGGCAG GUGCAG	GCUCUGUU CACGUU	AGUCUG AC	NA
A12-301066_19.1.1	rs61740909	+	A	0.0032	1600	CDS	PEX5	ENST00000420616_rs61740909_A_0	MIMAT0000081_miR-25	1621-1636	-21.8	6.571	0.185	0.321	0.411	offset-6mer	3	CU C	UGAGGCAG GUGCAG	GCUCUGUU CACGUU	AGUCUG AC	NA
A12-3819195_1.1.0	rs149092118	+	C	NA	664	CDS	ADAMTSL1	ENST00000380548	MIMAT0000081_miR-25	684-701	-22.3	-5.595	0.369	0.301	0.561	seedless	1	C UC G A	GGCUGG CGAG GCAGU	CUGGCU GUUC CGUUA	AGU CU A C	NA
A12-3819195_1.1.1	rs149092118	+	T	0.0023	664	CDS	ADAMTSL1	ENST00000380548_rs149092118_T_0	MIMAT0000081_miR-25	684-701	-22.3	-9.128	0.426	0.259	0.489	seedless	1	C UC G A	GGCUGG CGAG GCAGU	CUGGCU GUUC CGUUA	AGU CU A C	NA
A12-121015_50.1.0	rs187462910	-	A	NA	2855	3pUTR	SRPR	ENST00000332118	MIMAT0000081_miR-25	2861-2881	-21.5	-10.986	0.479	0.363	0.198	8mer	4	A G CU U A	CAGAU UG AU AGUGCAAU	GUCUG GC UG UCACGUUA	A UC U C	NA
A12-121015_50.1.1	rs187462910	-	G	0.0005	2855	3pUTR	SRPR	ENST00000332118_rs187462910_G_0	MIMAT0000081_miR-25	2861-2881	-21.5	-9.934	0.42	0.355	0.21	8mer	4	A G CU U A	CAGAU UG AU AGUGCAAU	GUCUG GC UG UCACGUUA	A UC U C	NA
L2HS-3269112_1.1.0	rs199732667	+	T	NA	5232	CDS	BPTF	ENST00000306378	MIMAT0000081_miR-25	5251-5274	-22	-10.67	0.541	0.458	0.48	seedless	5	C A A AAACU A	AC CGAGAC AAGUG GAUG	UG GCUCUG UUCAC UUAC	AGUC G	NA
L2HS-3269112_1.1.1	rs199732667	+	G	0.0014	5232	CDS	BPTF	ENST00000306378_rs199732667_G_0	MIMAT0000081_miR-25	5251-5274	-22	-11.352	0.636	0.374	0.366	seedless	5	C A A AAACU A	AC CGAGAC AAGUG GAUG	UG GCUCUG UUCAC UUAC	AGUC G	NA
A12-3818397_1.1.0	rs58183479	+	A	NA	1456	CDS	DDX49	ENST00000247003	MIMAT0000081_miR-25	1477-1500	-19.6	-0.786	0.398	0.444	0.279	seedless	4	C UCCCCUCC C	UCAGGCC AG CAGG GC	AGUCUGG UC GUUC CG	C U A UUAC	NA
A12-3818397_1.1.1	rs58183479	+	G	0.0009	1456	CDS	DDX49	ENST00000247003_rs58183479_G_0	MIMAT0000081_miR-25	1477-1500	-19.6	0.284	0.395	0.449	0.277	seedless	4	C UCCCCUCC C	UCAGGCC AG CAGG GC	AGUCUGG UC GUUC CG	C U A UUAC	NA
A12-3818397_1.2.0	rs35412126	+	G	NA	1464	CDS	DDX49	ENST00000247003	MIMAT0000081_miR-25	1477-1500	-19.6	-0.786	0.398	0.444	0.279	seedless	4	C UCCCCUCC C	UCAGGCC AG CAGG GC	AGUCUGG UC GUUC CG	C U A UUAC	NA
A12-3818397_1.2.1	rs35412126	+	A	0.02	1464	CDS	DDX49	ENST00000247003_rs35412126_A_0	MIMAT0000081_miR-25	1477-1500	-19.6	-0.78	0.398	0.478	0.28	seedless	4	C UCCCCUCC C	UCAGGCC AG CAGG GC	AGUCUGG UC GUUC CG	C U A UUAC	NA
A12-96917_60.1.0	rs187901603	+	A	NA	318	5pUTR	ANKIB1	ENST00000265742	MIMAT0000081_miR-25	331-346	-17.1	-10.43	0.601	0.341	0.757	seedless	3	A AAA C	AGA GGA AAGUGC	UCU UCU UUCACG	AG GGC G UUAC	NA
A12-96917_60.1.1	rs187901603	+	T	0.0005	318	5pUTR	ANKIB1	ENST00000265742_rs187901603_T_0	MIMAT0000081_miR-25	331-346	-17.1	-10.166	0.572	0.175	0.771	seedless	3	A AAA C	AGA GGA AAGUGC	UCU UCU UUCACG	AG GGC G UUAC	NA
L1HS-1585802_1.1.0	rs199860189	+	G	NA	544	CDS	RNASEH2A	ENST00000221486	MIMAT0000081_miR-25	563-590	-19.9	6.103	0.413	0.494	0.25	seedless	4	G UGCCCUCUAC UG UU U	CAGA CCG G G AGUGC	GUCU GGC C U UCACG	A U UG UUAC	NA
L1HS-1585802_1.1.1	rs199860189	+	A	0.0005	544	CDS	RNASEH2A	ENST00000221486_rs199860189_A_0	MIMAT0000081_miR-25	563-590	-19.9	6.035	0.411	0.597	0.254	seedless	4	G UGCCCUCUAC UG UU U	CAGA CCG G G AGUGC	GUCU GGC C U UCACG	A U UG UUAC	NA
A12-3819256_1.1.0	rs113114164	+	A	NA	2084	CDS	EP300	ENST00000263253	MIMAT0000081_miR-25	2097-2117	-18.6	0.629	0.349	0.463	0.556	seedless	3	G UU U UG GAA C	CAG CC GG GAG UGC	GUC GG UC UUC ACG	A U C UG UUAC	acetyltransferase activity;apoptosis;cell cycle;heart development;histone acetylation;histone acetyltransferase activity;histone acetyltransferase complex;homeostatic process;lung development;metal ion binding;N-terminal peptidyl-lysine acetylation;nervous system development;nucleus;organ morphogenesis;positive regulation of transcription factor activity;positive regulation of transcription, DNA-…
A12-3819256_1.1.1	rs113114164	+	G	0.0014	2084	CDS	EP300	ENST00000263253_rs113114164_G_0	MIMAT0000081_miR-25	2097-2117	-18.6	4.989	0.29	0.462	0.566	seedless	3	G UU U UG GAA C	CAG CC GG GAG UGC	GUC GG UC UUC ACG	A U C UG UUAC	acetyltransferase activity;apoptosis;cell cycle;heart development;histone acetylation;histone acetyltransferase activity;histone acetyltransferase complex;homeostatic process;lung development;metal ion binding;N-terminal peptidyl-lysine acetylation;nervous system development;nucleus;organ morphogenesis;positive regulation of transcription factor activity;positive regulation of transcription, DNA-…
A12-73404_74.1.0	rs189041126	+	C	NA	1756	3pUTR	C2orf29	ENST00000289382	MIMAT0000081_miR-25	1769-1784	-18.9	-2.471	0.267	0.535	0.512	seedless	3	C UG U U G	CUGAG GA UGC UG	GGCUC UU ACG AC	AGUCU UG C UU	NA
A12-73404_74.1.1	rs189041126	+	T	0.0005	1756	3pUTR	C2orf29	ENST00000289382_rs189041126_T_0	MIMAT0000081_miR-25	1769-1784	-18.9	-2.607	0.272	0.525	0.51	seedless	3	C UG U U G	CUGAG GA UGC UG	GGCUC UU ACG AC	AGUCU UG C UU	NA
TA1-2844858-1_1.1.0	rs6792607	-	T	NA	1481	3pUTR	EIF5A2	ENST00000295822	MIMAT0000081_miR-25	1482-1495	-14.6	-3.287	0.322	0.392	0.447	6mer	2	U UA C	GA AC UGCAAUG	CU UG ACGUUAC	AGUCUGG C UUC	NA
TA1-2844858-1_1.1.1	rs6792607	-	G	0.48	1481	3pUTR	EIF5A2	ENST00000295822_rs6792607_G_0	MIMAT0000081_miR-25	1482-1495	-14.6	-6.105	0.483	0.407	0.434	6mer	2	U UA C	GA AC UGCAAUG	CU UG ACGUUAC	AGUCUGG C UUC	NA
L2HS-298161_5.1.0	rs114929315	+	T	NA	1293	CDS	ACTL6A	ENST00000429709	MIMAT0000081_miR-25	1299-1315	-17.7	-9.265	0.539	0.423	0.279	seedless	3	A UU AUA A U	CAGG GA GAG GC	GUCU CU UUC CG	A GG CUG A UUAC	NA
L2HS-298161_5.1.1	rs114929315	+	C	0.01	1293	CDS	ACTL6A	ENST00000429709_rs114929315_C_0	MIMAT0000081_miR-25	1299-1315	-17.7	-8.412	0.523	0.472	0.324	seedless	3	A UU AUA A U	CAGG GA GAG GC	GUCU CU UUC CG	A GG CUG A UUAC	NA
L2-304739_2.1.0	rs2231526	+	C	NA	702	3pUTR	CHRAC1	ENST00000220913	MIMAT0000081_miR-25	704-722	-16.8	-2.946	0.35	0.511	0.534	seedless	4	A GUU U GG A	CAGA CC AG GUGU U	GUCU GG UC CACG A	A C UGUU UU C	NA
L2-304739_2.1.1	rs2231526	+	T	0.01	702	3pUTR	CHRAC1	ENST00000220913_rs2231526_T_0	MIMAT0000081_miR-25	704-722	-16.8	-1.997	0.343	0.526	0.516	seedless	4	A GUU U GG A	CAGA CC AG GUGU U	GUCU GG UC CACG A	A C UGUU UU C	NA
A12-193975_32.1.0	rs79691341	-	G	NA	270	5pUTR	TMEM173	ENST00000330794	MIMAT0000081_miR-25	275-286	-14.8	1.582	0.18	0.371	0.438	seedless	3	G C C U	UAG GCCGGG C	GUC UGGCUC G	A U UUCACGUUAC	NA
A12-193975_32.1.1	rs79691341	-	A	0.02	270	5pUTR	TMEM173	ENST00000330794_rs79691341_A_0	MIMAT0000081_miR-25	275-286	-14.8	1.047	0.24	0.406	0.465	seedless	3	G C C U	UAG GCCGGG C	GUC UGGCUC G	A U UUCACGUUAC	NA
A12-81012_69.1.0	rs147750779	-	A	NA	1595	CDS	ANKRD18A	ENST00000399703	MIMAT0000081_miR-25	1615-1631	-13.3	-7.197	0.61	0.68	0.14	seedless	4	AGCUG U	AGACU AGA AAGU	UCUGG UCU UUCA	AG C G CGUUAC	NA
A12-81012_69.1.1	rs147750779	-	C	0.0046	1595	CDS	ANKRD18A	ENST00000399703_rs147750779_C_0	MIMAT0000081_miR-25	1615-1631	-13.3	-4.916	0.545	0.85	0.15	seedless	4	AGCUG U	AGACU AGA AAGU	UCUGG UCU UUCA	AG C G CGUUAC	NA
A12-163082_38.1.0	rs145402779	-	A	NA	1402	3pUTR	NDNL2	ENST00000332303	MIMAT0000081_miR-25	1420-1433	-9	0.837	0.292	0.425	0.555	seedless	2	A AAAAUAA U	GGA AAGU	UCU UUCA	AG GGCUCUG CGUUAC	NA
A12-163082_38.1.1	rs145402779	-	G	0.02	1402	3pUTR	NDNL2	ENST00000332303_rs145402779_G_0	MIMAT0000081_miR-25	1420-1433	-9	2.518	0.187	0.553	0.539	seedless	2	A AAAAUAA U	GGA AAGU	UCU UUCA	AG GGCUCUG CGUUAC	NA
A12-163082_38.2.0	rs183677724	-	G	NA	1395	3pUTR	NDNL2	ENST00000332303	MIMAT0000081_miR-25	1420-1433	-9	0.837	0.292	0.425	0.555	seedless	2	A AAAAUAA U	GGA AAGU	UCU UUCA	AG GGCUCUG CGUUAC	NA
A12-163082_38.2.1	rs183677724	-	T	0.0014	1395	3pUTR	NDNL2	ENST00000332303_rs183677724_T_0	MIMAT0000081_miR-25	1420-1433	-9	-7.015	0.768	0.286	0.594	seedless	2	A AAAAUAA U	GGA AAGU	UCU UUCA	AG GGCUCUG CGUUAC	NA
L2HS-191141_7.1.0	rs146062904	+	G	NA	700	CDS	RPL13	ENST00000311528	MIMAT0000082_miR-26a	722-741	-28.5	-8.33	0.322	0.591	0.416	7mer-A1	5	A C G A	AGCC UCCUGGG ACUUGGA	UCGG AGGACCU UGAACUU	AU AA	NA
L2HS-191141_7.1.1	rs146062904	+	C	0.0014	700	CDS	RPL13	ENST00000311528_rs146062904_C_0	MIMAT0000082_miR-26a	722-741	-28.5	-12.244	0.367	0.624	0.423	7mer-A1	5	A C G A	AGCC UCCUGGG ACUUGGA	UCGG AGGACCU UGAACUU	AU AA	NA
L2HS-374057_4.1.0	rs183005760	-	T	NA	1560	CDS	ASCC2	ENST00000307790	MIMAT0000082_miR-26a	1578-1594	-28.9	-8.55	0.261	0.181	0.471	seedless	4	U G A	GGCCUG CCUGGA UACU	UCGGAU GGACCU AUGA	A A ACUU	NA
L2HS-374057_4.1.1	rs183005760	-	C	0.0005	1560	CDS	ASCC2	ENST00000307790_rs183005760_C_0	MIMAT0000082_miR-26a	1578-1594	-28.9	-9.333	0.241	0.233	0.469	seedless	4	U G A	GGCCUG CCUGGA UACU	UCGGAU GGACCU AUGA	A A ACUU	NA
L2-461600_2.1.0	rs140205766	-	C	NA	799	CDS	TXNDC11	ENST00000283033	MIMAT0000082_miR-26a	802-819	-28.2	-16.487	0.362	0.416	0.646	7mer-m8	5	C C	AGCC UCCUGG UUAUUUGA	UCGG AGGACC AAUGAACU	AU U U	NA
L2-461600_2.1.1	rs140205766	-	T	0.0005	799	CDS	TXNDC11	ENST00000283033_rs140205766_T_0	MIMAT0000082_miR-26a	802-819	-28.2	-13.059	0.331	0.423	0.819	7mer-m8	5	C C	AGCC UCCUGG UUAUUUGA	UCGG AGGACC AAUGAACU	AU U U	NA
L2-461600_2.2.0	rs143881122	-	C	NA	798	CDS	TXNDC11	ENST00000283033	MIMAT0000082_miR-26a	802-819	-28.2	-16.487	0.362	0.416	0.646	7mer-m8	5	C C	AGCC UCCUGG UUAUUUGA	UCGG AGGACC AAUGAACU	AU U U	NA
L2-461600_2.2.1	rs143881122	-	A	0.0009	798	CDS	TXNDC11	ENST00000283033_rs143881122_A_0	MIMAT0000082_miR-26a	802-819	-28.2	-14.717	0.333	0.364	0.746	7mer-m8	5	C C	AGCC UCCUGG UUAUUUGA	UCGG AGGACC AAUGAACU	AU U U	NA
L2-461600_2.3.0	rs189879580	-	C	NA	796	CDS	TXNDC11	ENST00000283033	MIMAT0000082_miR-26a	802-819	-28.2	-16.487	0.362	0.416	0.646	7mer-m8	5	C C	AGCC UCCUGG UUAUUUGA	UCGG AGGACC AAUGAACU	AU U U	NA
[truncated: 9,419 more rows]
