# Supplementary material for: Effects of genetic variations on microRNA: target interactions
Source: Nucleic Acids Res. 2014 Jul 31;42(15):9543–52. doi: 10.1093/nar/gku675 (PMC4150780; doi:10.1093/nar/gku675)
Supplement: SUPPLEMENTARY DATA [file supp_gku675_nar-01456-z-2014-File003.zip › NAR-01456-2014 Suppl files/Supplementary_Table3.xls]

## Sheet: Supplementary_Table3.txt
seq_allele_ID	snpID	snpStrand	allele	MAF	snp_location	snp_region	geneSymbol	transcript	miRNA	Site_Position	dG_hybrid	dG_total	Site_Access	Upstream_Access(25nt)	Dwstream_Access(25nt)	Seed_Type	Length_3p_helix	Target_Mismatch	Target_Match	Mir_Match	Mir_Mismatch	cancerGeneGO
L2HS-818542_2.1.0	rs60743205	-	C	NA	2428	3pUTR	SESN1	ENST00000436639	MIMAT0000062_let-7a	2389-2408	-28.5	-7.303	0.34	0.407	0.384	6mer	5	C A U	GCUAUAUGACCUG UGCCUU	UGAUAUGUUGGAU AUGGAG	U G U	NA
L2HS-818542_2.1.1	rs60743205	-	G	0.0037	2428	3pUTR	SESN1	ENST00000436639_rs60743205_G_0	MIMAT0000062_let-7a	2389-2408	-28.5	-7.647	0.322	0.402	0.374	6mer	5	C A U	GCUAUAUGACCUG UGCCUU	UGAUAUGUUGGAU AUGGAG	U G U	NA
0727A-1038941_1.1.0	rs34747071	+	A	NA	431	CDS	CCNB2	ENST00000288207	MIMAT0000062_let-7a	403-421	-27.8	-15.416	0.469	0.767	0.456	7mer-m8	4	C A U	AACUG AACCUACUGCUUC	UUGAU UUGGAUGAUGGAG	AUG U	cell cycle;cell division;microtubule cytoskeleton;mitosis;nucleus;protein binding;regulation of progression through cell cycle
0727A-1038941_1.1.1	rs34747071	+	G	0.0027	431	CDS	CCNB2	ENST00000288207_rs34747071_G_0	MIMAT0000062_let-7a	403-421	-27.8	-19.428	0.511	0.81	0.345	7mer-m8	4	C A U	AACUG AACCUACUGCUUC	UUGAU UUGGAUGAUGGAG	AUG U	cell cycle;cell division;microtubule cytoskeleton;mitosis;nucleus;protein binding;regulation of progression through cell cycle
L2-303414_2.1.0	rs199932847	+	G	NA	2331	CDS	ATXN2L	ENST00000336783	MIMAT0000062_let-7a	2294-2314	-27.8	-19.607	0.581	0.401	0.451	7mer-A1	4	A UCU A G	GUACA CCUAC UACCUCA	UAUGU GGAUG AUGGAGU	UUGA U	NA
L2-303414_2.1.1	rs199932847	+	C	0.0005	2331	CDS	ATXN2L	ENST00000336783_rs199932847_C_0	MIMAT0000062_let-7a	2294-2314	-27.8	-18.991	0.562	0.416	0.458	7mer-A1	4	A UCU A G	GUACA CCUAC UACCUCA	UAUGU GGAUG AUGGAGU	UUGA U	NA
L1HS-608156_2.1.0	rs199614379	-	C	NA	5298	CDS	PDE4DIP	ENST00000313382	MIMAT0000062_let-7a	5273-5291	-28.3	-18.174	0.478	0.4	0.391	8mer	3	C UU A	GACU C CCUACUACCUCA	UUGA G GGAUGAUGGAGU	UAU UU	actin binding;actin cytoskeleton;actin cytoskeleton organization and biogenesis;cytoskeleton organization and biogenesis
L1HS-608156_2.1.1	rs199614379	-	T	0.0009	5298	CDS	PDE4DIP	ENST00000313382_rs199614379_T_0	MIMAT0000062_let-7a	5273-5291	-28.3	-18.273	0.481	0.4	0.395	8mer	3	C UU A	GACU C CCUACUACCUCA	UUGA G GGAUGAUGGAGU	UAU UU	actin binding;actin cytoskeleton;actin cytoskeleton organization and biogenesis;cytoskeleton organization and biogenesis
L2HS-583453_3.1.0	rs2230896	+	G	NA	1168	CDS	PLOD1	ENST00000196061	MIMAT0000062_let-7a	1150-1165	-27.2	-11.971	0.492	0.221	0.478	8mer	2	C G	UGC ACCUACUACUUCA	AUG UGGAUGAUGGAGU	UUGAU U	electron transport;endoplasmic reticulum;epidermis development;hydroxylysine biosynthetic process;iron ion binding;L-ascorbic acid binding;membrane;metal ion binding;oxidoreductase activity;oxidoreductase activity, acting on single donors with incorporation of molecular oxygen, incorporation of two atoms of oxygen;procollagen-lysine 5-dioxygenase activity;protein homodimerization activity;protein…
L2HS-583453_3.1.1	rs2230896	+	A	0.01	1168	CDS	PLOD1	ENST00000196061_rs2230896_A_0	MIMAT0000062_let-7a	1150-1165	-27.2	-7.906	0.42	0.222	0.471	8mer	2	C G	UGC ACCUACUACUUCA	AUG UGGAUGAUGGAGU	UUGAU U	electron transport;endoplasmic reticulum;epidermis development;hydroxylysine biosynthetic process;iron ion binding;L-ascorbic acid binding;membrane;metal ion binding;oxidoreductase activity;oxidoreductase activity, acting on single donors with incorporation of molecular oxygen, incorporation of two atoms of oxygen;procollagen-lysine 5-dioxygenase activity;protein homodimerization activity;protein…
L1HS-226845_4.1.0	rs139149585	+	C	NA	973	CDS	NFATC2IP	ENST00000320805	MIMAT0000062_let-7a	953-969	-26.8	-10.182	0.323	0.391	0.475	seedless	4	G A	AGCUAU C ACCUACUGCC	UUGAUA G UGGAUGAUGG	U U AGU	NA
L1HS-226845_4.1.1	rs139149585	+	T	0.0005	973	CDS	NFATC2IP	ENST00000320805_rs139149585_T_0	MIMAT0000062_let-7a	953-969	-26.8	-10.275	0.326	0.382	0.477	seedless	4	G A	AGCUAU C ACCUACUGCC	UUGAUA G UGGAUGAUGG	U U AGU	NA
L2-1435669_1.1.0	rs202132498	+	T	NA	1285	CDS	C2orf56	ENST00000002125	MIMAT0000062_let-7a	1247-1269	-26.6	-4.814	0.279	0.454	0.571	8mer	4	U UUUUU U U	AACU GCC UGCUACCUCA	UUGA UGG AUGAUGGAGU	UAUGU	NA
L2-1435669_1.1.1	rs202132498	+	C	0	1285	CDS	C2orf56	ENST00000002125_rs202132498_C_0	MIMAT0000062_let-7a	1247-1269	-26.6	-4.84	0.28	0.453	0.582	8mer	4	U UUUUU U U	AACU GCC UGCUACCUCA	UUGA UGG AUGAUGGAGU	UAUGU	NA
L2-1435669_1.2.0	rs142954245	+	T	NA	1294	CDS	C2orf56	ENST00000002125	MIMAT0000062_let-7a	1247-1269	-26.6	-4.814	0.279	0.454	0.571	8mer	4	U UUUUU U U	AACU GCC UGCUACCUCA	UUGA UGG AUGAUGGAGU	UAUGU	NA
L2-1435669_1.2.1	rs142954245	+	A	0.0005	1294	CDS	C2orf56	ENST00000002125_rs142954245_A_0	MIMAT0000062_let-7a	1247-1269	-26.6	-4.306	0.276	0.455	0.633	8mer	4	U UUUUU U U	AACU GCC UGCUACCUCA	UUGA UGG AUGAUGGAGU	UAUGU	NA
L2HS-3287998_1.1.0	rs151172652	-	C	NA	134	5pUTR	CNBP	ENST00000451728	MIMAT0000062_let-7a	114-127	-25.6	-8.399	0.327	0.541	0.35	offset-6mer	3	A G	ACAGCCU CUACCUU	UGUUGGA GAUGGAG	UUGAUA U U	NA
L2HS-3287998_1.1.1	rs151172652	-	A	0.0027	134	5pUTR	CNBP	ENST00000451728_rs151172652_A_0	MIMAT0000062_let-7a	114-127	-25.6	-12.406	0.346	0.646	0.377	offset-6mer	3	A G	ACAGCCU CUACCUU	UGUUGGA GAUGGAG	UUGAUA U U	NA
L1-436792_1.1.0	rs41277162	-	G	NA	2636	3pUTR	ANGEL2	ENST00000366962	MIMAT0000062_let-7a	2603-2623	-25.2	6.099	0.178	0.323	0.308	7mer-m8	4	U CAC C C	GCU UGCAACC CUGCCUC	UGA AUGUUGG GAUGGAG	U U AU U	NA
L1-436792_1.1.1	rs41277162	-	A	0.03	2636	3pUTR	ANGEL2	ENST00000366962_rs41277162_A_0	MIMAT0000062_let-7a	2603-2623	-25.2	6.26	0.178	0.322	0.343	7mer-m8	4	U CAC C C	GCU UGCAACC CUGCCUC	UGA AUGUUGG GAUGGAG	U U AU U	NA
L1HS-197032_5.1.0	rs57810503	-	C	NA	1820	CDS	EIF2C2	ENST00000220592	MIMAT0000062_let-7a	1791-1809	-25.7	-5.14	0.308	0.465	0.508	offset-6mer	4	C C G A	CUGU CAACCU CUGCCU A	GAUA GUUGGA GAUGGA U	UU U U G	cellular_component;protein binding;translation;translation initiation factor activity
L1HS-197032_5.1.1	rs57810503	-	G	0.01	1820	CDS	EIF2C2	ENST00000220592_rs57810503_G_0	MIMAT0000062_let-7a	1791-1809	-25.7	-6.237	0.427	0.419	0.357	offset-6mer	4	C C G A	CUGU CAACCU CUGCCU A	GAUA GUUGGA GAUGGA U	UU U U G	cellular_component;protein binding;translation;translation initiation factor activity
L2HS-452058_4.1.0	rs201873637	-	C	NA	734	3pUTR	GADD45GIP1	ENST00000316939	MIMAT0000062_let-7a	715-726	-25.1	-13.214	0.336	0.465	0.801	offset-6mer	1	A G	AGCCUGCUACCU	UUGGAUGAUGGA	UUGAUAUG GU	cell cycle;nucleus
L2HS-452058_4.1.1	rs201873637	-	A	0	734	3pUTR	GADD45GIP1	ENST00000316939_rs201873637_A_0	MIMAT0000062_let-7a	715-726	-25.1	-13.206	0.321	0.455	0.79	offset-6mer	1	A G	AGCCUGCUACCU	UUGGAUGAUGGA	UUGAUAUG GU	cell cycle;nucleus
TA1-4594907-1_1.1.0	rs186382599	+	G	NA	1285	3pUTR	GGPS1	ENST00000358966	MIMAT0000062_let-7a	1248-1268	-25.1	-4.551	0.285	0.481	0.511	seedless	4	C C A A	AACU UAU CCUACUACC UCA	UUGA AUG GGAUGAUGG AGU	U UU	NA
TA1-4594907-1_1.1.1	rs186382599	+	A	0.0018	1285	3pUTR	GGPS1	ENST00000358966_rs186382599_A_0	MIMAT0000062_let-7a	1248-1268	-25.1	-4.853	0.293	0.477	0.531	seedless	4	C C A A	AACU UAU CCUACUACC UCA	UUGA AUG GGAUGAUGG AGU	U UU	NA
L2-779887_1.1.0	rs186250206	+	G	NA	630	3pUTR	NME4	ENST00000219479	MIMAT0000062_let-7a	612-628	-23.6	-14.451	0.668	0.348	0.403	7mer-m8	2	C GG A C	GCA ACC ACUACCUC	UGU UGG UGAUGGAG	UUGAUA A U	NA
L2-779887_1.1.1	rs186250206	+	C	0.0005	630	3pUTR	NME4	ENST00000219479_rs186250206_C_0	MIMAT0000062_let-7a	612-628	-23.6	-9.224	0.573	0.27	0.515	7mer-m8	2	C GG A C	GCA ACC ACUACCUC	UGU UGG UGAUGGAG	UUGAUA A U	NA
L2-779933_1.1.0	rs200319903	+	C	NA	557	CDS	LRRC42	ENST00000371370	MIMAT0000062_let-7a	522-537	-23.5	-11.907	0.547	0.505	0.389	8mer	1	A U G	AUG CUUACUACCUCA	UGU GGAUGAUGGAGU	UUGAUA U	NA
L2-779933_1.1.1	rs200319903	+	G	0.0005	557	CDS	LRRC42	ENST00000371370_rs200319903_G_0	MIMAT0000062_let-7a	522-537	-23.5	-18.785	0.585	0.38	0.309	8mer	1	A U G	AUG CUUACUACCUCA	UGU GGAUGAUGGAGU	UUGAUA U	NA
L2HS-2970855_1.1.0	rs138987065	-	A	NA	4377	3pUTR	DHX57	ENST00000295373	MIMAT0000062_let-7a	4350-4364	-24.1	-14.18	0.425	0.447	0.661	7mer-m8	3	C G A	A AACCU CUACCUCG	U UUGGA GAUGGAGU	UUGAUA G U	NA
L2HS-2970855_1.1.1	rs138987065	-	G	0.0023	4377	3pUTR	DHX57	ENST00000295373_rs138987065_G_0	MIMAT0000062_let-7a	4350-4364	-24.1	-16.299	0.55	0.457	0.509	7mer-m8	3	C G A	A AACCU CUACCUCG	U UUGGA GAUGGAGU	UUGAUA G U	NA
L1-599791_1.1.0	rs201648317	-	C	NA	109	CDS	C18orf45	ENST00000383233	MIMAT0000062_let-7a	93-103	-23.5	-3.702	0.185	0.368	0.179	offset-6mer	2	U G	ACCUGCUACCU	UGGAUGAUGGA	UUGAUAUGU GU	NA
L1-599791_1.1.1	rs201648317	-	G	0.0005	109	CDS	C18orf45	ENST00000383233_rs201648317_G_0	MIMAT0000062_let-7a	93-103	-23.5	-6.232	0.232	0.38	0.383	offset-6mer	2	U G	ACCUGCUACCU	UGGAUGAUGGA	UUGAUAUGU GU	NA
L1-599791_1.2.0	rs201046341	-	G	NA	104	CDS	C18orf45	ENST00000383233	MIMAT0000062_let-7a	93-103	-23.5	-3.702	0.185	0.368	0.179	offset-6mer	2	U G	ACCUGCUACCU	UGGAUGAUGGA	UUGAUAUGU GU	NA
L1-599791_1.2.1	rs201046341	-	A	0.0005	104	CDS	C18orf45	ENST00000383233_rs201046341_A_0	MIMAT0000062_let-7a	93-103	-23.5	-11.376	0.357	0.34	0.247	offset-6mer	2	U G	ACCUGCUACCU	UGGAUGAUGGA	UUGAUAUGU GU	NA
L2HS-535832_3.1.0	rs71371993	-	C	NA	547	CDS	FAM171A2	ENST00000293443	MIMAT0000062_let-7a	517-532	-25.1	-10.45	0.473	0.457	0.333	offset-6mer	2	U G	CUGU CAGCCU CUACCU	GAUA GUUGGA GAUGGA	UU U U GU	NA
L2HS-535832_3.1.1	rs71371993	-	T	0.08	547	CDS	FAM171A2	ENST00000293443_rs71371993_T_0	MIMAT0000062_let-7a	517-532	-25.1	-11.05	0.463	0.443	0.302	offset-6mer	2	U G	CUGU CAGCCU CUACCU	GAUA GUUGGA GAUGGA	UU U U GU	NA
L1-1053360_1.1.0	rs146806609	-	G	NA	1334	CDS	PTGES2	ENST00000338961	MIMAT0000062_let-7a	1301-1315	-23.1	-5.191	0.307	0.44	0.437	seedless	2	C C G	AU ACCUACUACC CA	UG UGGAUGAUGG GU	UUGAUA U A	NA
L1-1053360_1.1.1	rs146806609	-	A	0.0009	1334	CDS	PTGES2	ENST00000338961_rs146806609_A_0	MIMAT0000062_let-7a	1301-1315	-23.1	-4.957	0.287	0.437	0.469	seedless	2	C C G	AU ACCUACUACC CA	UG UGGAUGAUGG GU	UUGAUA U A	NA
L1-1053360_1.2.0	rs138171460	-	T	NA	1320	CDS	PTGES2	ENST00000338961	MIMAT0000062_let-7a	1301-1315	-23.1	-5.191	0.307	0.44	0.437	seedless	2	C C G	AU ACCUACUACC CA	UG UGGAUGAUGG GU	UUGAUA U A	NA
L1-1053360_1.2.1	rs138171460	-	C	0.0005	1320	CDS	PTGES2	ENST00000338961_rs138171460_C_0	MIMAT0000062_let-7a	1301-1315	-23.1	-4.879	0.288	0.438	0.441	seedless	2	C C G	AU ACCUACUACC CA	UG UGGAUGAUGG GU	UUGAUA U A	NA
A12-75747_72.1.0	rs61748966	+	G	NA	1511	CDS	SLC35A4	ENST00000323146	MIMAT0000062_let-7a	1495-1509	-23.7	-13.467	0.503	0.319	0.339	7mer-m8	3	U C	UAC GCCU CUGCCUC	AUG UGGA GAUGGAG	UUGAU U U U	NA
A12-75747_72.1.1	rs61748966	+	A	0.0005	1511	CDS	SLC35A4	ENST00000323146_rs61748966_A_0	MIMAT0000062_let-7a	1495-1509	-23.7	-13.864	0.49	0.297	0.353	7mer-m8	3	U C	UAC GCCU CUGCCUC	AUG UGGA GAUGGAG	UUGAU U U U	NA
L2-779915_1.1.0	rs183523234	-	A	NA	2172	3pUTR	BSDC1	ENST00000455895	MIMAT0000062_let-7a	2130-2153	-23.9	-1.664	0.331	0.389	0.245	seedless	4	C C A ACCC A	UUGU CAACC GCU ACCUCA	GAUA GUUGG UGA UGGAGU	UU U A	NA
L2-779915_1.1.1	rs183523234	-	G	0.0009	2172	3pUTR	BSDC1	ENST00000455895_rs183523234_G_0	MIMAT0000062_let-7a	2130-2153	-23.9	-1.764	0.33	0.389	0.246	seedless	4	C C A ACCC A	UUGU CAACC GCU ACCUCA	GAUA GUUGG UGA UGGAGU	UU U A	NA
L2HS-572598_3.1.0	rs188662058	-	T	NA	327	5pUTR	NUDT5	ENST00000491614	MIMAT0000062_let-7a	295-308	-23.5	-4.394	0.114	0.395	0.445	7mer-m8	2	A C	GAC CUGCUGCCUC	UUG GAUGAUGGAG	UUGAUAUG U	NA
L2HS-572598_3.1.1	rs188662058	-	C	0.0014	327	5pUTR	NUDT5	ENST00000491614_rs188662058_C_0	MIMAT0000062_let-7a	295-308	-23.5	-9.396	0.303	0.368	0.344	7mer-m8	2	A C	GAC CUGCUGCCUC	UUG GAUGAUGGAG	UUGAUAUG U	NA
L2HS-486512_3.1.0	rs139120653	+	A	NA	2873	CDS	ATP2A2	ENST00000313432	MIMAT0000062_let-7a	2833-2853	-23.1	-1.166	0.304	0.572	0.287	8mer	3	A A U U U	AAC GU CA CC GCUACCUCA	UUG UA GU GG UGAUGGAGU	A U U A	NA
L2HS-486512_3.1.1	rs139120653	+	G	0.0005	2873	CDS	ATP2A2	ENST00000313432_rs139120653_G_0	MIMAT0000062_let-7a	2833-2853	-23.1	-2.594	0.272	0.45	0.383	8mer	3	A A U U U	AAC GU CA CC GCUACCUCA	UUG UA GU GG UGAUGGAGU	A U U A	NA
L1-1303510_1.1.0	rs190800006	+	A	NA	2379	3pUTR	PPP2R2A	ENST00000380737	MIMAT0000062_let-7a	2357-2367	-21.7	-10.569	0.343	0.821	0.346	seedless	3	A G	AACCUACUACU	UUGGAUGAUGG	UUGAUAUG AGU	protein amino acid dephosphorylation;protein binding;protein phosphatase type 2A activity;protein phosphatase type 2A complex;protein phosphatase type 2A regulator activity;signal transduction
L1-1303510_1.1.1	rs190800006	+	G	0.0005	2379	3pUTR	PPP2R2A	ENST00000380737_rs190800006_G_0	MIMAT0000062_let-7a	2357-2367	-21.7	-10.735	0.344	0.813	0.347	seedless	3	A G	AACCUACUACU	UUGGAUGAUGG	UUGAUAUG AGU	protein amino acid dephosphorylation;protein binding;protein phosphatase type 2A activity;protein phosphatase type 2A complex;protein phosphatase type 2A regulator activity;signal transduction
L2HS-3921254_1.1.0	rs200276601	+	C	NA	1569	CDS	PIK3R1	ENST00000521381	MIMAT0000062_let-7a	1554-1564	-21.7	-14.811	0.409	0.365	0.402	seedless	3	A G	AACCUACUACU	UUGGAUGAUGG	UUGAUAUG AGU	NA
L2HS-3921254_1.1.1	rs200276601	+	T	0.0005	1569	CDS	PIK3R1	ENST00000521381_rs200276601_T_0	MIMAT0000062_let-7a	1554-1564	-21.7	-14.036	0.444	0.377	0.382	seedless	3	A G	AACCUACUACU	UUGGAUGAUGG	UUGAUAUG AGU	NA
L2-1946126_1.1.0	rs147452342	-	A	NA	501	3pUTR	RPS13	ENST00000228140	MIMAT0000062_let-7a	464-476	-23.3	-9.892	0.309	0.529	0.301	seedless	4	C C	UACAGCCU CUGCC	AUGUUGGA GAUGG	UUGAU U AGU	cytosolic small ribosomal subunit (sensu Eukaryota);intracellular;protein binding;ribosome;RNA binding;structural constituent of ribosome;translation
L2-1946126_1.1.1	rs147452342	-	T	0.01	501	3pUTR	RPS13	ENST00000228140_rs147452342_T_0	MIMAT0000062_let-7a	464-476	-23.3	-11.462	0.36	0.515	0.396	seedless	4	C C	UACAGCCU CUGCC	AUGUUGGA GAUGG	UUGAU U AGU	cytosolic small ribosomal subunit (sensu Eukaryota);intracellular;protein binding;ribosome;RNA binding;structural constituent of ribosome;translation
L2HS-1687916_1.1.0	rs201852577	+	C	NA	791	CDS	ITM2B	ENST00000378565	MIMAT0000062_let-7a	770-787	-24.2	-5.756	0.27	0.481	0.456	7mer-A1	3	G U G	UG AACCUAU UGCCUCA	AU UUGGAUG AUGGAGU	UUGAU G	NA
L2HS-1687916_1.1.1	rs201852577	+	T	0.0005	791	CDS	ITM2B	ENST00000378565_rs201852577_T_0	MIMAT0000062_let-7a	770-787	-24.2	-6.805	0.245	0.471	0.392	7mer-A1	3	G U G	UG AACCUAU UGCCUCA	AU UUGGAUG AUGGAGU	UUGAU G	NA
TA1-4594741-1_1.1.0	rs192191869	+	C	NA	3511	3pUTR	SAMD4B	ENST00000314471	MIMAT0000062_let-7a	3488-3503	-22.1	-8.26	0.599	0.328	0.246	offset-6mer	4	G	AACU GACC ACUACCUU	UUGA UUGG UGAUGGAG	UAUG A U	NA
TA1-4594741-1_1.1.1	rs192191869	+	T	0.0009	3511	3pUTR	SAMD4B	ENST00000314471_rs192191869_T_0	MIMAT0000062_let-7a	3488-3503	-22.1	-9.005	0.589	0.336	0.235	offset-6mer	4	G	AACU GACC ACUACCUU	UUGA UUGG UGAUGGAG	UAUG A U	NA
L2HS-1687992_1.1.0	rs201214677	-	G	NA	3003	CDS	ERN1	ENST00000433197	MIMAT0000062_let-7a	2989-2999	-21.3	-14.213	0.573	0.502	0.396	7mer-m8	1	C C	CCUACUACUUC	GGAUGAUGGAG	UUGAUAUGUU U	apoptosis;ATP binding;cell cycle arrest;electron transport;endoplasmic reticulum;endoplasmic reticulum membrane;endoribonuclease activity, producing 5'-phosphomonoesters;hydrolase activity;induction of apoptosis;integral to endoplasmic reticulum membrane;integral to membrane;magnesium ion binding;membrane;mRNA processing;nucleotide binding;protein amino acid autophosphorylation;protein binding;pr…
L2HS-1687992_1.1.1	rs201214677	-	A	0.0005	3003	CDS	ERN1	ENST00000433197_rs201214677_A_0	MIMAT0000062_let-7a	2989-2999	-21.3	-15.106	0.61	0.509	0.449	7mer-m8	1	C C	CCUACUACUUC	GGAUGAUGGAG	UUGAUAUGUU U	apoptosis;ATP binding;cell cycle arrest;electron transport;endoplasmic reticulum;endoplasmic reticulum membrane;endoribonuclease activity, producing 5'-phosphomonoesters;hydrolase activity;induction of apoptosis;integral to endoplasmic reticulum membrane;integral to membrane;magnesium ion binding;membrane;mRNA processing;nucleotide binding;protein amino acid autophosphorylation;protein binding;pr…
TAON-3366077-1_1.1.0	rs191946632	-	A	NA	3404	3pUTR	REPS1	ENST00000450536	MIMAT0000062_let-7a	3365-3400	-20.5	17.422	0.153	0.344	0.463	seedless	3	A AUUUACUCUC GUC AUU C	AGCUA UGCAGCC UAC CUUCA	UUGAU AUGUUGG AUG GGAGU	AU	calcium ion binding;protein binding
TAON-3366077-1_1.1.1	rs191946632	-	G	0.0005	3404	3pUTR	REPS1	ENST00000450536_rs191946632_G_0	MIMAT0000062_let-7a	3365-3400	-20.5	17.574	0.153	0.341	0.454	seedless	3	A AUUUACUCUC GUC AUU C	AGCUA UGCAGCC UAC CUUCA	UUGAU AUGUUGG AUG GGAGU	AU	calcium ion binding;protein binding
TA1-3459454-1_1.1.0	rs183754786	-	C	NA	387	CDS	BUD13	ENST00000260210	MIMAT0000062_let-7a	358-369	-21.3	-9.822	0.354	0.373	0.499	seedless	2	A A	GACCUAC CCUCA	UUGGAUG GGAGU	UUGAUAUG AU	NA
TA1-3459454-1_1.1.1	rs183754786	-	A	0.0005	387	CDS	BUD13	ENST00000260210_rs183754786_A_0	MIMAT0000062_let-7a	358-369	-21.3	-10.172	0.403	0.46	0.615	seedless	2	A A	GACCUAC CCUCA	UUGGAUG GGAGU	UUGAUAUG AU	NA
TA1-3459454-1_1.2.0	rs10488698	-	C	NA	382	CDS	BUD13	ENST00000260210	MIMAT0000062_let-7a	358-369	-21.3	-9.822	0.354	0.373	0.499	seedless	2	A A	GACCUAC CCUCA	UUGGAUG GGAGU	UUGAUAUG AU	NA
TA1-3459454-1_1.2.1	rs10488698	-	T	0.06	382	CDS	BUD13	ENST00000260210_rs10488698_T_0	MIMAT0000062_let-7a	358-369	-21.3	-10.067	0.438	0.478	0.645	seedless	2	A A	GACCUAC CCUCA	UUGGAUG GGAGU	UUGAUAUG AU	NA
L1-151260_3.1.0	rs192389569	+	G	NA	3740	3pUTR	DDX18	ENST00000263239	MIMAT0000062_let-7a	3722-3732	-20.8	-14.148	0.543	0.448	0.581	offset-6mer	2	U G	ACCUACUACUU	UGGAUGAUGGA	UUGAUAUGU GU	NA
L1-151260_3.1.1	rs192389569	+	C	0.0032	3740	3pUTR	DDX18	ENST00000263239_rs192389569_C_0	MIMAT0000062_let-7a	3722-3732	-20.8	-14.117	0.519	0.428	0.613	offset-6mer	2	U G	ACCUACUACUU	UGGAUGAUGGA	UUGAUAUGU GU	NA
L1-151260_3.2.0	rs1052628	+	A	NA	3752	3pUTR	DDX18	ENST00000263239	MIMAT0000062_let-7a	3722-3732	-20.8	-14.148	0.543	0.448	0.581	offset-6mer	2	U G	ACCUACUACUU	UGGAUGAUGGA	UUGAUAUGU GU	NA
L1-151260_3.2.1	rs1052628	+	G	0.11	3752	3pUTR	DDX18	ENST00000263239_rs1052628_G_0	MIMAT0000062_let-7a	3722-3732	-20.8	-13.158	0.501	0.418	0.57	offset-6mer	2	U G	ACCUACUACUU	UGGAUGAUGGA	UUGAUAUGU GU	NA
L1-198050_2.1.0	rs4770121	-	G	NA	1180	CDS	SKA3	ENST00000314759	MIMAT0000062_let-7a	1166-1178	-21.7	-12.004	0.391	0.422	0.389	seedless	2	A C	AC ACCUAC ACCUC	UG UGGAUG UGGAG	UUGAUA U A U	NA
L1-198050_2.1.1	rs4770121	-	A	0.93	1180	CDS	SKA3	ENST00000314759_rs4770121_A_0	MIMAT0000062_let-7a	1166-1178	-21.7	-12.769	0.396	0.419	0.391	seedless	2	A C	AC ACCUAC ACCUC	UG UGGAUG UGGAG	UUGAUA U A U	NA
L1HS-688754_2.1.0	rs78917343	-	A	NA	2013	3pUTR	CFL2	ENST00000341223	MIMAT0000062_let-7a	1994-2005	-21	-19.442	0.645	0.342	0.284	7mer-m8	2	C U	ACCUACUAUUUC	UGGAUGAUGGAG	UUGAUAUGU U	NA
L1HS-688754_2.1.1	rs78917343	-	G	0.0009	2013	3pUTR	CFL2	ENST00000341223_rs78917343_G_0	MIMAT0000062_let-7a	1994-2005	-21	-19.531	0.648	0.342	0.306	7mer-m8	2	C U	ACCUACUAUUUC	UGGAUGAUGGAG	UUGAUAUGU U	NA
L2HS-1687942_1.1.0	rs139394678	+	T	NA	1113	CDS	SP1	ENST00000327443	MIMAT0000062_let-7a	1077-1093	-20.9	-1.795	0.37	0.256	0.309	seedless	3	U CA UA A	ACU AC CUACUACC	UGA UG GAUGAUGG	U UA UUG AGU	double-stranded DNA binding;intracellular;metal ion binding;nucleus;positive regulation of global transcription from RNA polymerase II promoter;positive regulation of transcription, DNA-dependent;protein C-terminus binding;protein homodimerization activity;RNA polymerase II transcription factor activity;sequence-specific DNA binding;transcription;transcription factor activity;transcriptional acti…
L2HS-1687942_1.1.1	rs139394678	+	C	0.0005	1113	CDS	SP1	ENST00000327443_rs139394678_C_0	MIMAT0000062_let-7a	1077-1093	-20.9	-1.894	0.37	0.252	0.374	seedless	3	U CA UA A	ACU AC CUACUACC	UGA UG GAUGAUGG	U UA UUG AGU	double-stranded DNA binding;intracellular;metal ion binding;nucleus;positive regulation of global transcription from RNA polymerase II promoter;positive regulation of transcription, DNA-dependent;protein C-terminus binding;protein homodimerization activity;RNA polymerase II transcription factor activity;sequence-specific DNA binding;transcription;transcription factor activity;transcriptional acti…
L1-198042_2.1.0	rs200501846	-	A	NA	5863	CDS	ANKRD17	ENST00000330838	MIMAT0000062_let-7a	5842-5859	-21.8	-2.639	0.384	0.393	0.513	7mer-A1	3	U G	GACU UAC CCUA UGCCUCA	UUGA AUG GGAU AUGGAGU	U UU G	NA
L1-198042_2.1.1	rs200501846	-	G	0	5863	CDS	ANKRD17	ENST00000330838_rs200501846_G_0	MIMAT0000062_let-7a	5842-5859	-21.8	-2.394	0.377	0.379	0.514	7mer-A1	3	U G	GACU UAC CCUA UGCCUCA	UUGA AUG GGAU AUGGAGU	U UU G	NA
L2HS-818500_2.1.0	rs115325363	+	T	NA	1591	CDS	NEU3	ENST00000294064	MIMAT0000062_let-7a	1560-1575	-20.8	-7.016	0.163	0.268	0.246	seedless	2	A C	GUAU ACCUACUAC UC	UAUG UGGAUGAUG AG	UUGA U G U	NA
L2HS-818500_2.1.1	rs115325363	+	G	0.01	1591	CDS	NEU3	ENST00000294064_rs115325363_G_0	MIMAT0000062_let-7a	1560-1575	-20.8	-15.026	0.57	0.319	0.281	seedless	2	A C	GUAU ACCUACUAC UC	UAUG UGGAUGAUG AG	UUGA U G U	NA
L1-851016_1.1.0	rs200785492	+	G	NA	547	CDS	RPSA	ENST00000301821	MIMAT0000062_let-7a	526-541	-21	-6.536	0.254	0.421	0.517	seedless	3	A C A	UGU UAACCUA CUACC	AUA GUUGGAU GAUGG	UUG U AGU	NA
L1-851016_1.1.1	rs200785492	+	A	0.0005	547	CDS	RPSA	ENST00000301821_rs200785492_A_0	MIMAT0000062_let-7a	526-541	-21	-10.444	0.364	0.425	0.513	seedless	3	A C A	UGU UAACCUA CUACC	AUA GUUGGAU GAUGG	UUG U AGU	NA
L1HS-1721229_1.1.0	rs187944023	-	T	NA	3270	3pUTR	VAV2	ENST00000406606	MIMAT0000062_let-7a	3228-3246	-22.2	15.578	0.12	0.46	0.308	seedless	3	C C CGG G	CAA CCUGCUGCC UCA	GUU GGAUGAUGG AGU	UUGAUAU	diacylglycerol binding;guanyl-nucleotide exchange factor activity;intracellular;intracellular signaling cascade;metal ion binding;protein binding;regulation of Rho protein signal transduction;Rho guanyl-nucleotide exchange factor activity;zinc ion binding
L1HS-1721229_1.1.1	rs187944023	-	C	0.0005	3270	3pUTR	VAV2	ENST00000406606_rs187944023_C_0	MIMAT0000062_let-7a	3228-3246	-22.2	16.261	0.114	0.469	0.308	seedless	3	C C CGG G	CAA CCUGCUGCC UCA	GUU GGAUGAUGG AGU	UUGAUAU	diacylglycerol binding;guanyl-nucleotide exchange factor activity;intracellular;intracellular signaling cascade;metal ion binding;protein binding;regulation of Rho protein signal transduction;Rho guanyl-nucleotide exchange factor activity;zinc ion binding
L1HS-1721229_1.2.0	rs73662192	-	G	NA	3255	3pUTR	VAV2	ENST00000406606	MIMAT0000062_let-7a	3228-3246	-22.2	15.578	0.12	0.46	0.308	seedless	3	C C CGG G	CAA CCUGCUGCC UCA	GUU GGAUGAUGG AGU	UUGAUAU	diacylglycerol binding;guanyl-nucleotide exchange factor activity;intracellular;intracellular signaling cascade;metal ion binding;protein binding;regulation of Rho protein signal transduction;Rho guanyl-nucleotide exchange factor activity;zinc ion binding
L1HS-1721229_1.2.1	rs73662192	-	A	0.0027	3255	3pUTR	VAV2	ENST00000406606_rs73662192_A_0	MIMAT0000062_let-7a	3228-3246	-22.2	17.947	0.093	0.49	0.301	seedless	3	C C CGG G	CAA CCUGCUGCC UCA	GUU GGAUGAUGG AGU	UUGAUAU	diacylglycerol binding;guanyl-nucleotide exchange factor activity;intracellular;intracellular signaling cascade;metal ion binding;protein binding;regulation of Rho protein signal transduction;Rho guanyl-nucleotide exchange factor activity;zinc ion binding
L1HS-306750_4.1.0	rs6000898	+	T	NA	1286	3pUTR	H1F0	ENST00000340857	MIMAT0000062_let-7a	1258-1274	-21.3	-11.5	0.525	0.365	0.301	seedless	4	U U G	GCUAU UAACCUAC UAC	UGAUA GUUGGAUG AUG	U U GAGU	NA
L1HS-306750_4.1.1	rs6000898	+	C	0.28	1286	3pUTR	H1F0	ENST00000340857_rs6000898_C_0	MIMAT0000062_let-7a	1258-1274	-21.3	-11.506	0.526	0.363	0.3	seedless	4	U U G	GCUAU UAACCUAC UAC	UGAUA GUUGGAUG AUG	U U GAGU	NA
L1HS-475706_3.1.0	rs147254896	+	C	NA	1644	CDS	CD2AP	ENST00000359314	MIMAT0000062_let-7a	1628-1641	-21	-11.62	0.499	0.656	0.446	seedless	3	A CC A	AACCUACU ACCU	UUGGAUGA UGGA	UUGAUAUG GU	NA
L1HS-475706_3.1.1	rs147254896	+	T	0.0005	1644	CDS	CD2AP	ENST00000359314_rs147254896_T_0	MIMAT0000062_let-7a	1628-1641	-21	-11.199	0.462	0.658	0.46	seedless	3	A CC A	AACCUACU ACCU	UUGGAUGA UGGA	UUGAUAUG GU	NA
L1HS-475706_3.2.0	rs2039503	+	C	NA	1660	CDS	CD2AP	ENST00000359314	MIMAT0000062_let-7a	1628-1641	-21	-11.62	0.499	0.656	0.446	seedless	3	A CC A	AACCUACU ACCU	UUGGAUGA UGGA	UUGAUAUG GU	NA
L1HS-475706_3.2.1	rs2039503	+	T	0.98	1660	CDS	CD2AP	ENST00000359314_rs2039503_T_0	MIMAT0000062_let-7a	1628-1641	-21	-11.546	0.495	0.654	0.478	seedless	3	A CC A	AACCUACU ACCU	UUGGAUGA UGGA	UUGAUAUG GU	NA
L1HS-475706_3.3.0	rs200798500	+	A	NA	1663	CDS	CD2AP	ENST00000359314	MIMAT0000062_let-7a	1628-1641	-21	-11.62	0.499	0.656	0.446	seedless	3	A CC A	AACCUACU ACCU	UUGGAUGA UGGA	UUGAUAUG GU	NA
L1HS-475706_3.3.1	rs200798500	+	G	0.0005	1663	CDS	CD2AP	ENST00000359314_rs200798500_G_0	MIMAT0000062_let-7a	1628-1641	-21	-11.185	0.484	0.656	0.459	seedless	3	A CC A	AACCUACU ACCU	UUGGAUGA UGGA	UUGAUAUG GU	NA
L1HS-906525_1.1.0	rs116878484	-	C	NA	2476	3pUTR	CAMK2D	ENST00000394522	MIMAT0000062_let-7a	2451-2464	-20.8	-11.76	0.436	0.417	0.33	8mer	2	C ACU G	ACC CUACCUCA	UGG GAUGGAGU	UUGAUAUGU AU	ATP binding;calcium- and calmodulin-dependent protein kinase complex;calmodulin binding;kinase activity;nucleotide binding;protein amino acid phosphorylation;protein serine/threonine kinase activity;regulation of cell growth;transferase activity
L1HS-906525_1.1.1	rs116878484	-	T	0.0009	2476	3pUTR	CAMK2D	ENST00000394522_rs116878484_T_0	MIMAT0000062_let-7a	2451-2464	-20.8	-11.247	0.471	0.421	0.319	8mer	2	C ACU G	ACC CUACCUCA	UGG GAUGGAGU	UUGAUAUGU AU	ATP binding;calcium- and calmodulin-dependent protein kinase complex;calmodulin binding;kinase activity;nucleotide binding;protein amino acid phosphorylation;protein serine/threonine kinase activity;regulation of cell growth;transferase activity
L2HS-1110758_2.1.0	rs147536612	+	G	NA	952	CDS	SP1	ENST00000327443	MIMAT0000062_let-7a	900-927	-22.1	-12.665	0.489	0.485	0.375	offset-6mer	3	C CA G UUCUGCA G	CUGU ACAGC U GCUACCUU	GAUA UGUUG A UGAUGGAG	UU G U	double-stranded DNA binding;intracellular;metal ion binding;nucleus;positive regulation of global transcription from RNA polymerase II promoter;positive regulation of transcription, DNA-dependent;protein C-terminus binding;protein homodimerization activity;RNA polymerase II transcription factor activity;sequence-specific DNA binding;transcription;transcription factor activity;transcriptional acti…
L2HS-1110758_2.1.1	rs147536612	+	A	0.0005	952	CDS	SP1	ENST00000327443_rs147536612_A_0	MIMAT0000062_let-7a	900-927	-22.1	-12.988	0.485	0.48	0.369	offset-6mer	3	C CA G UUCUGCA G	CUGU ACAGC U GCUACCUU	GAUA UGUUG A UGAUGGAG	UU G U	double-stranded DNA binding;intracellular;metal ion binding;nucleus;positive regulation of global transcription from RNA polymerase II promoter;positive regulation of transcription, DNA-dependent;protein C-terminus binding;protein homodimerization activity;RNA polymerase II transcription factor activity;sequence-specific DNA binding;transcription;transcription factor activity;transcriptional acti…
TA1-4594777-1_1.1.0	rs145727796	+	C	NA	2565	3pUTR	AOC2	ENST00000253799	MIMAT0000062_let-7a	2525-2545	-21.5	-8.166	0.31	0.536	0.652	seedless	4	A C AU G	UAU ACAA CCUACUA CUCA	AUA UGUU GGAUGAU GAGU	UUG G	NA
TA1-4594777-1_1.1.1	rs145727796	+	T	0.0005	2565	3pUTR	AOC2	ENST00000253799_rs145727796_T_0	MIMAT0000062_let-7a	2525-2545	-21.5	-5.213	0.287	0.522	0.497	seedless	4	A C AU G	UAU ACAA CCUACUA CUCA	AUA UGUU GGAUGAU GAGU	UUG G	NA
TAON-662752-1_2.1.0	rs144423131	+	G	NA	1531	CDS	ATG4C	ENST00000317868	MIMAT0000062_let-7a	1480-1507	-21.1	-6.098	0.408	0.46	0.337	seedless	5	A AUUUUAC AAC A	GACUAUG AUCUACUAC CA	UUGAUAU UGGAUGAUG GU	GU GA	NA
TAON-662752-1_2.1.1	rs144423131	+	T	0.0005	1531	CDS	ATG4C	ENST00000317868_rs144423131_T_0	MIMAT0000062_let-7a	1480-1507	-21.1	-11.068	0.561	0.508	0.433	seedless	5	A AUUUUAC AAC A	GACUAUG AUCUACUAC CA	UUGAUAU UGGAUGAUG GU	GU GA	NA
L1-1293875_1.1.0	rs181237464	+	C	NA	6113	3pUTR	ZNF609	ENST00000326648	MIMAT0000062_let-7a	6088-6100	-20.9	-8.146	0.366	0.383	0.374	seedless	3	A C U	ACAGCCU CCUCA	UGUUGGA GGAGU	UUGAUA UGAU	NA
L1-1293875_1.1.1	rs181237464	+	T	0.0009	6113	3pUTR	ZNF609	ENST00000326648_rs181237464_T_0	MIMAT0000062_let-7a	6088-6100	-20.9	-10.2	0.441	0.46	0.464	seedless	3	A C U	ACAGCCU CCUCA	UGUUGGA GGAGU	UUGAUA UGAU	NA
L1-1293875_1.2.0	rs11071804	+	C	NA	6114	3pUTR	ZNF609	ENST00000326648	MIMAT0000062_let-7a	6088-6100	-20.9	-8.146	0.366	0.383	0.374	seedless	3	A C U	ACAGCCU CCUCA	UGUUGGA GGAGU	UUGAUA UGAU	NA
L1-1293875_1.2.1	rs11071804	+	G	0.79	6114	3pUTR	ZNF609	ENST00000326648_rs11071804_G_0	MIMAT0000062_let-7a	6088-6100	-20.9	-9.234	0.378	0.513	0.48	seedless	3	A C U	ACAGCCU CCUCA	UGUUGGA GGAGU	UUGAUA UGAU	NA
0727A-336638_2.1.0	rs139877652	-	G	NA	2655	3pUTR	TTC22	ENST00000371276	MIMAT0000062_let-7a	2626-2642	-20.7	-5.84	0.397	0.368	0.267	seedless	4	C C C	ACU GCAACCU C AUCUC	UGA UGUUGGA G UGGAG	U UA U A U	NA
0727A-336638_2.1.1	rs139877652	-	A	0.01	2655	3pUTR	TTC22	ENST00000371276_rs139877652_A_0	MIMAT0000062_let-7a	2626-2642	-20.7	-5.951	0.333	0.288	0.49	seedless	4	C C C	ACU GCAACCU C AUCUC	UGA UGUUGGA G UGGAG	U UA U A U	NA
TAON-3929719-1_1.1.0	rs7004887	-	C	NA	502	3pUTR	RPL30	ENST00000287038	MIMAT0000062_let-7a	475-499	-20.3	-9.26	0.467	0.235	0.488	seedless	4	C AAAUUUC AA A	UACA ACCUGC ACCUUA	AUGU UGGAUG UGGAGU	UUGAU A	cytosolic large ribosomal subunit (sensu Eukaryota);intracellular;ribosome;RNA binding;structural constituent of ribosome;translation
TAON-3929719-1_1.1.1	rs7004887	-	G	0.01	502	3pUTR	RPL30	ENST00000287038_rs7004887_G_0	MIMAT0000062_let-7a	475-499	-20.3	-8.048	0.497	0.234	0.446	seedless	4	C AAAUUUC AA A	UACA ACCUGC ACCUUA	AUGU UGGAUG UGGAGU	UUGAU A	cytosolic large ribosomal subunit (sensu Eukaryota);intracellular;ribosome;RNA binding;structural constituent of ribosome;translation
TA1-4594953-1_1.1.0	rs17357180	+	G	NA	2251	3pUTR	SESN2	ENST00000253063	MIMAT0000062_let-7a	2204-2227	-20.6	-4.532	0.423	0.155	0.373	seedless	3	A UCAU CU UG U	GAUU UAC CCUACU C CA	UUGA AUG GGAUGA G GU	U UU UG A	NA
TA1-4594953-1_1.1.1	rs17357180	+	C	0.02	2251	3pUTR	SESN2	ENST00000253063_rs17357180_C_0	MIMAT0000062_let-7a	2204-2227	-20.6	-4.483	0.415	0.151	0.413	seedless	3	A UCAU CU UG U	GAUU UAC CCUACU C CA	UUGA AUG GGAUGA G GU	U UU UG A	NA
L2-468084_2.1.0	rs113379599	-	C	NA	1039	CDS	SIK1	ENST00000270162	MIMAT0000062_let-7a	1017-1029	-19.3	-13.118	0.725	0.44	0.384	seedless	3	C C	ACAG CUAC ACCUC	UGUU GAUG UGGAG	UUGAUA G A U	NA
L2-468084_2.1.1	rs113379599	-	T	0.01	1039	CDS	SIK1	ENST00000270162_rs113379599_T_0	MIMAT0000062_let-7a	1017-1029	-19.3	-11.171	0.52	0.229	0.564	seedless	3	C C	ACAG CUAC ACCUC	UGUU GAUG UGGAG	UUGAUA G A U	NA
L2HS-148588_8.1.0	rs145506564	-	C	NA	3298	3pUTR	ZNF629	ENST00000262525	MIMAT0000062_let-7a	3269-3282	-19.1	-8.061	0.469	0.524	0.344	seedless	2	A C C	AC ACCU CU CCUCA	UG UGGA GA GGAGU	UUGAUA U U U	NA
L2HS-148588_8.1.1	rs145506564	-	A	0.0032	3298	3pUTR	ZNF629	ENST00000262525_rs145506564_A_0	MIMAT0000062_let-7a	3269-3282	-19.1	-5.489	0.501	0.547	0.324	seedless	2	A C C	AC ACCU CU CCUCA	UG UGGA GA GGAGU	UUGAUA U U U	NA
L2HS-1571594_1.1.0	rs146970649	-	A	NA	3492	3pUTR	RBMXL1	ENST00000321792	MIMAT0000062_let-7a	3470-3489	-19.6	-2.197	0.185	0.466	0.385	seedless	2	U AG UU G U	CUGUG GACCU UG CUC	GAUAU UUGGA AU GAG	UU G UG G U	NA
L2HS-1571594_1.1.1	rs146970649	-	G	0.0009	3492	3pUTR	RBMXL1	ENST00000321792_rs146970649_G_0	MIMAT0000062_let-7a	3470-3489	-19.6	-1.878	0.182	0.465	0.373	seedless	2	U AG UU G U	CUGUG GACCU UG CUC	GAUAU UUGGA AU GAG	UU G UG G U	NA
L1-364427_1.1.0	rs2297155	+	G	NA	1684	CDS	NCBP1	ENST00000375147	MIMAT0000062_let-7a	1664-1674	-17.6	2.005	0.247	0.417	0.442	offset-6mer	1	U C C	CCU CUACCUU	GGA GAUGGAG	UUGAUAUGUU U U	NA
L1-364427_1.1.1	rs2297155	+	A	0.13	1684	CDS	NCBP1	ENST00000375147_rs2297155_A_0	MIMAT0000062_let-7a	1664-1674	-17.6	1.904	0.246	0.422	0.436	offset-6mer	1	U C C	CCU CUACCUU	GGA GAUGGAG	UUGAUAUGUU U U	NA
L2HS-818445_2.1.0	rs116738920	-	A	NA	817	CDS	BTBD1	ENST00000261721	MIMAT0000062_let-7a	778-797	-19.2	-3.441	0.39	0.424	0.394	seedless	3	G CU G U	AAC CAGCUUGCUA UCUU	UUG GUUGGAUGAU GGAG	AUAU U	NA
L2HS-818445_2.1.1	rs116738920	-	G	0.0014	817	CDS	BTBD1	ENST00000261721_rs116738920_G_0	MIMAT0000062_let-7a	778-797	-19.2	-3.165	0.375	0.436	0.372	seedless	3	G CU G U	AAC CAGCUUGCUA UCUU	UUG GUUGGAUGAU GGAG	AUAU U	NA
L2-186577_3.1.0	rs139599501	-	C	NA	3979	CDS	NID2	ENST00000216286	MIMAT0000062_let-7a	3938-3958	-20.3	-5.559	0.518	0.402	0.369	seedless	5	A CA G CCU G	ACAACCU A UACC UCA	UGUUGGA U AUGG AGU	UUGAUA G	NA
L2-186577_3.1.1	rs139599501	-	T	0.0009	3979	CDS	NID2	ENST00000216286_rs139599501_T_0	MIMAT0000062_let-7a	3938-3958	-20.3	-9.978	0.638	0.41	0.467	seedless	5	A CA G CCU G	ACAACCU A UACC UCA	UGUUGGA U AUGG AGU	UUGAUA G	NA
L2-1125805_1.1.0	rs187890003	+	A	NA	2756	3pUTR	NOLC1	ENST00000370007	MIMAT0000062_let-7a	2728-2755	-17.6	4.989	0.269	0.421	0.545	seedless	3	G AAGUUUU A AUGG A	GACUG UAGCC GC ACCU	UUGAU GUUGG UG UGGA	AU A A GU	NA
L2-1125805_1.1.1	rs187890003	+	T	0.0005	2756	3pUTR	NOLC1	ENST00000370007_rs187890003_T_0	MIMAT0000062_let-7a	2728-2755	-17.6	4.984	0.297	0.421	0.469	seedless	3	G AAGUUUU A AUGG A	GACUG UAGCC GC ACCU	UUGAU GUUGG UG UGGA	AU A A GU	NA
L2HS-378444_4.1.0	rs141046953	-	G	NA	1585	CDS	FAM13C	ENST00000277705	MIMAT0000062_let-7a	1544-1561	-19.6	-3.455	0.352	0.406	0.334	seedless	2	C UG UG C	CUGU G ACC ACCUCA	GAUA U UGG UGGAGU	UU UG AUGA	NA
L2HS-378444_4.1.1	rs141046953	-	C	0.04	1585	CDS	FAM13C	ENST00000277705_rs141046953_C_0	MIMAT0000062_let-7a	1544-1561	-19.6	-2.28	0.319	0.438	0.447	seedless	2	C UG UG C	CUGU G ACC ACCUCA	GAUA U UGG UGGAGU	UU UG AUGA	NA
L2HS-378444_4.2.0	rs199877009	-	A	NA	1570	CDS	FAM13C	ENST00000277705	MIMAT0000062_let-7a	1544-1561	-19.6	-3.455	0.352	0.406	0.334	seedless	2	C UG UG C	CUGU G ACC ACCUCA	GAUA U UGG UGGAGU	UU UG AUGA	NA
L2HS-378444_4.2.1	rs199877009	-	C	0.0005	1570	CDS	FAM13C	ENST00000277705_rs199877009_C_0	MIMAT0000062_let-7a	1544-1561	-19.6	-7.394	0.492	0.417	0.284	seedless	2	C UG UG C	CUGU G ACC ACCUCA	GAUA U UGG UGGAGU	UU UG AUGA	NA
L1-259295_2.1.0	rs141994493	+	C	NA	4034	3pUTR	ZCCHC9	ENST00000254037	MIMAT0000062_let-7a	4010-4033	-17.1	-9.217	0.528	0.419	0.39	seedless	3	U UUCUA AG CC C	ACU AACC GC GCUUCA	UGA UUGG UG UGGAGU	U UAUG A A	NA
L1-259295_2.1.1	rs141994493	+	G	0.0014	4034	3pUTR	ZCCHC9	ENST00000254037_rs141994493_G_0	MIMAT0000062_let-7a	4010-4033	-17.1	-0.802	0.473	0.451	0.42	seedless	3	U UUCUA AG CC C	ACU AACC GC GCUUCA	UGA UUGG UG UGGAGU	U UAUG A A	NA
L1-259295_2.2.0	rs2270825	+	G	NA	4035	3pUTR	ZCCHC9	ENST00000254037	MIMAT0000062_let-7a	4010-4033	-17.1	-9.217	0.528	0.419	0.39	seedless	3	U UUCUA AG CC C	ACU AACC GC GCUUCA	UGA UUGG UG UGGAGU	U UAUG A A	NA
L1-259295_2.2.1	rs2270825	+	A	0.08	4035	3pUTR	ZCCHC9	ENST00000254037_rs2270825_A_0	MIMAT0000062_let-7a	4010-4033	-17.1	-7.943	0.511	0.442	0.418	seedless	3	U UUCUA AG CC C	ACU AACC GC GCUUCA	UGA UUGG UG UGGAGU	U UAUG A A	NA
A12-98412_59.1.0	rs187429082	+	A	NA	5546	3pUTR	KIAA0284	ENST00000414716	MIMAT0000062_let-7a	5520-5539	-16.9	14.94	0.243	0.505	0.273	seedless	2	G C GGAG C	GGCUG CCUGU GCCUC	UUGAU GGAUG UGGAG	AUGUU A U	NA
A12-98412_59.1.1	rs187429082	+	G	0.0009	5546	3pUTR	KIAA0284	ENST00000414716_rs187429082_G_0	MIMAT0000062_let-7a	5520-5539	-16.9	14.875	0.242	0.507	0.195	seedless	2	G C GGAG C	GGCUG CCUGU GCCUC	UUGAU GGAUG UGGAG	AUGUU A U	NA
A12-1585387_1.1.0	rs145110205	+	G	NA	2760	CDS	UBE3C	ENST00000348165	MIMAT0000062_let-7a	2721-2745	-14.8	6.32	0.41	0.37	0.379	seedless	4	C AGGGGUUCUUUAAG A	CAACC ACUACU	GUUGG UGAUGG	UUGAUAU A AGU	NA
A12-1585387_1.1.1	rs145110205	+	C	0.0009	2760	CDS	UBE3C	ENST00000348165_rs145110205_C_0	MIMAT0000062_let-7a	2721-2745	-14.8	6.268	0.414	0.376	0.426	seedless	4	C AGGGGUUCUUUAAG A	CAACC ACUACU	GUUGG UGAUGG	UUGAUAU A AGU	NA
L1-198051_2.1.0	rs117051791	+	A	NA	1787	3pUTR	NDUFAF3	ENST00000326925	MIMAT0000062_let-7a	1756-1776	-17.3	-7.7	0.536	0.575	0.76	seedless	2	C UUG U UG U	CU GC ACUUA CU CUUA	GA UG UGGAU GA GAGU	UU UA U UG	NA
L1-198051_2.1.1	rs117051791	+	G	0.01	1787	3pUTR	NDUFAF3	ENST00000326925_rs117051791_G_0	MIMAT0000062_let-7a	1756-1776	-17.3	-9.977	0.598	0.507	0.7	seedless	2	C UUG U UG U	CU GC ACUUA CU CUUA	GA UG UGGAU GA GAGU	UU UA U UG	NA
L2HS-2900437_1.1.0	rs146759151	+	A	NA	325	5pUTR	SYNPR	ENST00000295894	MIMAT0000062_let-7a	282-302	-14.1	-2.094	0.367	0.45	0.358	seedless	3	U GG AGAA U	GCUGU ACAG GCUUUA	UGAUA UGUU UGGAGU	U GGAUGA	NA
L2HS-2900437_1.1.1	rs146759151	+	G	0.0046	325	5pUTR	SYNPR	ENST00000295894_rs146759151_G_0	MIMAT0000062_let-7a	282-302	-14.1	-0.001	0.347	0.408	0.4	seedless	3	U GG AGAA U	GCUGU ACAG GCUUUA	UGAUA UGUU UGGAGU	U GGAUGA	NA
L2HS-1571595_1.1.0	rs79702234	-	A	NA	2019	3pUTR	TMEM39A	ENST00000319172	MIMAT0000062_let-7a	1987-2003	-14.8	-7.955	0.412	0.464	0.184	seedless	2	U G U	UUGUAUA CUAUUAU UU	GAUAUGU GAUGAUG AG	UU UG G U	NA
L2HS-1571595_1.1.1	rs79702234	-	G	0.01	2019	3pUTR	TMEM39A	ENST00000319172_rs79702234_G_0	MIMAT0000062_let-7a	1987-2003	-14.8	-7.808	0.411	0.475	0.192	seedless	2	U G U	UUGUAUA CUAUUAU UU	GAUAUGU GAUGAUG AG	UU UG G U	NA
A12-2476302_1.1.0	rs34808360	+	G	NA	1302	CDS	ZC3H18	ENST00000301011	MIMAT0000062_let-7a	1258-1278	-10.5	7.345	0.268	0.506	0.405	seedless	2	U CG AUC GAGAG G G	CU G CC AU UCA	GA U GG UG AGU	UU UA GUU AUGA G	NA
A12-2476302_1.1.1	rs34808360	+	A	0.0005	1302	CDS	ZC3H18	ENST00000301011_rs34808360_A_0	MIMAT0000062_let-7a	1258-1278	-10.5	5.072	0.302	0.436	0.48	seedless	2	U CG AUC GAGAG G G	CU G CC AU UCA	GA U GG UG AGU	UU UA GUU AUGA G	NA
0727AHS-364830_4.1.0	rs145908973	+	G	NA	974	CDS	TRABD	ENST00000303434	MIMAT0000063_let-7b	926-952	-35.8	-5.618	0.311	0.582	0.369	7mer-m8	2	A GC CGA G	GGCCGCGCG GCCU GCUGCCUCG	UUGGUGUGU UGGA UGAUGGAGU		NA
0727AHS-364830_4.1.1	rs145908973	+	A	0.0018	974	CDS	TRABD	ENST00000303434_rs145908973_A_0	MIMAT0000063_let-7b	926-952	-35.8	-5.609	0.307	0.62	0.354	7mer-m8	2	A GC CGA G	GGCCGCGCG GCCU GCUGCCUCG	UUGGUGUGU UGGA UGAUGGAGU		NA
L2HS-3771182_1.1.0	rs114308170	+	G	NA	3342	CDS	MOV10	ENST00000413052	MIMAT0000063_let-7b	3311-3333	-33.6	-0.129	0.349	0.273	0.242	7mer-m8	4	G C AUG C	GGCC CACAGCC ACUACCUC	UUGG GUGUUGG UGAUGGAG	U A U	NA
L2HS-3771182_1.1.1	rs114308170	+	A	0.0005	3342	CDS	MOV10	ENST00000413052_rs114308170_A_0	MIMAT0000063_let-7b	3311-3333	-33.6	-0.161	0.35	0.275	0.32	7mer-m8	4	G C AUG C	GGCC CACAGCC ACUACCUC	UUGG GUGUUGG UGAUGGAG	U A U	NA
L2-1374109_1.1.0	rs199928197	-	C	NA	1105	CDS	NDRG1	ENST00000414097	MIMAT0000063_let-7b	1070-1096	-31.5	-10.478	0.539	0.578	0.603	seedless	7	G A CAACCC U	AACCACA AACCUGCUA CCUC	UUGGUGU UUGGAUGAU GGAG	G U	cell differentiation;nucleus;protein binding;response to metal ion
L2-1374109_1.1.1	rs199928197	-	T	0.0005	1105	CDS	NDRG1	ENST00000414097_rs199928197_T_0	MIMAT0000063_let-7b	1070-1096	-31.5	-10.068	0.545	0.575	0.579	seedless	7	G A CAACCC U	AACCACA AACCUGCUA CCUC	UUGGUGU UUGGAUGAU GGAG	G U	cell differentiation;nucleus;protein binding;response to metal ion
L2HS-3645015_1.1.0	rs181330058	-	G	NA	1405	CDS	AUP1	ENST00000377526	MIMAT0000063_let-7b	1366-1383	-33	-23.342	0.607	0.6	0.373	7mer-m8	4	U C	ACC CACAGCCU CUGCCUC	UGG GUGUUGGA GAUGGAG	U U U U	NA
L2HS-3645015_1.1.1	rs181330058	-	A	0.0027	1405	CDS	AUP1	ENST00000377526_rs181330058_A_0	MIMAT0000063_let-7b	1366-1383	-33	-23.371	0.607	0.6	0.363	7mer-m8	4	U C	ACC CACAGCCU CUGCCUC	UGG GUGUUGGA GAUGGAG	U U U U	NA
L2-2046504_1.1.0	rs201814369	+	C	NA	2029	CDS	PAPOLA	ENST00000216277	MIMAT0000063_let-7b	2007-2026	-29.6	-11.441	0.292	0.528	0.518	seedless	9	U A C U	GCCACACAACC GC AUUUC	UGGUGUGUUGG UG UGGAG	U A A U	cytoplasm;mRNA polyadenylation;mRNA processing;nucleus;polynucleotide adenylyltransferase activity;RNA binding;transcription;transferase activity
L2-2046504_1.1.1	rs201814369	+	T	0.0005	2029	CDS	PAPOLA	ENST00000216277_rs201814369_T_0	MIMAT0000063_let-7b	2007-2026	-29.6	-15.736	0.429	0.516	0.528	seedless	9	U A C U	GCCACACAACC GC AUUUC	UGGUGUGUUGG UG UGGAG	U A A U	cytoplasm;mRNA polyadenylation;mRNA processing;nucleus;polynucleotide adenylyltransferase activity;RNA binding;transcription;transferase activity
L2-2046493_1.1.0	rs191743243	+	G	NA	1337	CDS	SOX13	ENST00000272193	MIMAT0000063_let-7b	1298-1315	-31.8	-18.454	0.538	0.235	0.544	offset-6mer	4	A G	AGCCAC CAACCU CUGCCU	UUGGUG GUUGGA GAUGGA	U U GU	NA
L2-2046493_1.1.1	rs191743243	+	A	0.0005	1337	CDS	SOX13	ENST00000272193_rs191743243_A_0	MIMAT0000063_let-7b	1298-1315	-31.8	-17.81	0.535	0.252	0.544	offset-6mer	4	A G	AGCCAC CAACCU CUGCCU	UUGGUG GUUGGA GAUGGA	U U GU	NA
0727AHS-393265_4.1.0	rs150043675	-	C	NA	1471	CDS	CLINT1	ENST00000411809	MIMAT0000063_let-7b	1442-1459	-31.7	-17.947	0.427	0.419	0.329	8mer	4	U A	CCAC C CCUGCUGCCUCA	GGUG G GGAUGAUGGAGU	UU U UU	NA
0727AHS-393265_4.1.1	rs150043675	-	T	0.0005	1471	CDS	CLINT1	ENST00000411809_rs150043675_T_0	MIMAT0000063_let-7b	1442-1459	-31.7	-17.023	0.351	0.418	0.185	8mer	4	U A	CCAC C CCUGCUGCCUCA	GGUG G GGAUGAUGGAGU	UU U UU	NA
L2HS-1687623_1.1.0	rs150526733	+	C	NA	470	CDS	PCGF3	ENST00000362003	MIMAT0000063_let-7b	434-468	-30.1	0.949	0.343	0.647	0.352	7mer-A1	5	C C CGCCUGUGCAGCGGG U	CCACAU ACCUGC UACCUCA	GGUGUG UGGAUG AUGGAGU	UU U	NA
L2HS-1687623_1.1.1	rs150526733	+	T	0.0005	470	CDS	PCGF3	ENST00000362003_rs150526733_T_0	MIMAT0000063_let-7b	434-468	-30.1	1.739	0.392	0.611	0.371	7mer-A1	5	C C CGCCUGUGCAGCGGG U	CCACAU ACCUGC UACCUCA	GGUGUG UGGAUG AUGGAGU	UU U	NA
L2HS-1687623_1.2.0	rs139474186	+	C	NA	473	CDS	PCGF3	ENST00000362003	MIMAT0000063_let-7b	434-468	-30.1	0.949	0.343	0.647	0.352	7mer-A1	5	C C CGCCUGUGCAGCGGG U	CCACAU ACCUGC UACCUCA	GGUGUG UGGAUG AUGGAGU	UU U	NA
L2HS-1687623_1.2.1	rs139474186	+	T	0.0027	473	CDS	PCGF3	ENST00000362003_rs139474186_T_0	MIMAT0000063_let-7b	434-468	-30.1	-0.246	0.345	0.615	0.381	7mer-A1	5	C C CGCCUGUGCAGCGGG U	CCACAU ACCUGC UACCUCA	GGUGUG UGGAUG AUGGAGU	UU U	NA
L2HS-1687623_1.3.0	rs35762433	+	G	NA	482	CDS	PCGF3	ENST00000362003	MIMAT0000063_let-7b	434-468	-30.1	0.949	0.343	0.647	0.352	7mer-A1	5	C C CGCCUGUGCAGCGGG U	CCACAU ACCUGC UACCUCA	GGUGUG UGGAUG AUGGAGU	UU U	NA
L2HS-1687623_1.3.1	rs35762433	+	A	0.0027	482	CDS	PCGF3	ENST00000362003_rs35762433_A_0	MIMAT0000063_let-7b	434-468	-30.1	0.648	0.339	0.641	0.382	7mer-A1	5	C C CGCCUGUGCAGCGGG U	CCACAU ACCUGC UACCUCA	GGUGUG UGGAUG AUGGAGU	UU U	NA
L1HS-519169_2.1.0	rs1138054	-	T	NA	2116	3pUTR	GSR	ENST00000221130	MIMAT0000063_let-7b	2083-2104	-31.1	0.58	0.205	0.366	0.143	7mer-m8	6	C U C C	AGC CA CACAACCU CUGCCUC	UUG GU GUGUUGGA GAUGGAG	U U	NA
L1HS-519169_2.1.1	rs1138054	-	C	0.82	2116	3pUTR	GSR	ENST00000221130_rs1138054_C_0	MIMAT0000063_let-7b	2083-2104	-31.1	0.37	0.206	0.364	0.184	7mer-m8	6	C U C C	AGC CA CACAACCU CUGCCUC	UUG GU GUGUUGGA GAUGGAG	U U	NA
L2HS-380151_4.1.0	rs200311919	+	C	NA	2908	3pUTR	HK1	ENST00000359426	MIMAT0000063_let-7b	2867-2886	-32.4	-13.134	0.378	0.498	0.439	7mer-m8	2	G C U	GAUC C CAGCCUACUGCCUC	UUGG G GUUGGAUGAUGGAG	U U U	NA
L2HS-380151_4.1.1	rs200311919	+	T	0.0005	2908	3pUTR	HK1	ENST00000359426_rs200311919_T_0	MIMAT0000063_let-7b	2867-2886	-32.4	-13.357	0.382	0.527	0.468	7mer-m8	2	G C U	GAUC C CAGCCUACUGCCUC	UUGG G GUUGGAUGAUGGAG	U U U	NA
L1HS-120496_7.1.0	rs3733769	-	T	NA	866	CDS	HMGCS1	ENST00000433297	MIMAT0000063_let-7b	829-846	-30.4	-11.619	0.368	0.447	0.251	8mer	3	U G	CCAUACAG UGCUACCUCA	GGUGUGUU AUGAUGGAGU	UU GG	NA
L1HS-120496_7.1.1	rs3733769	-	C	0.37	866	CDS	HMGCS1	ENST00000433297_rs3733769_C_0	MIMAT0000063_let-7b	829-846	-30.4	-12.121	0.359	0.446	0.337	8mer	3	U G	CCAUACAG UGCUACCUCA	GGUGUGUU AUGAUGGAGU	UU GG	NA
L1HS-120496_7.2.0	rs189025670	-	C	NA	858	CDS	HMGCS1	ENST00000433297	MIMAT0000063_let-7b	829-846	-30.4	-11.619	0.368	0.447	0.251	8mer	3	U G	CCAUACAG UGCUACCUCA	GGUGUGUU AUGAUGGAGU	UU GG	NA
L1HS-120496_7.2.1	rs189025670	-	T	0.0005	858	CDS	HMGCS1	ENST00000433297_rs189025670_T_0	MIMAT0000063_let-7b	829-846	-30.4	-11.776	0.368	0.445	0.293	8mer	3	U G	CCAUACAG UGCUACCUCA	GGUGUGUU AUGAUGGAGU	UU GG	NA
L1HS-120496_7.3.0	rs199674078	-	G	NA	847	CDS	HMGCS1	ENST00000433297	MIMAT0000063_let-7b	829-846	-30.4	-11.619	0.368	0.447	0.251	8mer	3	U G	CCAUACAG UGCUACCUCA	GGUGUGUU AUGAUGGAGU	UU GG	NA
L1HS-120496_7.3.1	rs199674078	-	C	0.0005	847	CDS	HMGCS1	ENST00000433297_rs199674078_C_0	MIMAT0000063_let-7b	829-846	-30.4	-15.69	0.41	0.424	0.349	8mer	3	U G	CCAUACAG UGCUACCUCA	GGUGUGUU AUGAUGGAGU	UU GG	NA
L2HS-486349_3.1.0	rs34747071	+	A	NA	431	CDS	CCNB2	ENST00000288207	MIMAT0000063_let-7b	403-421	-27.3	-14.916	0.469	0.767	0.456	7mer-m8	3	A U	AACUG AACCUACUGCUUC	UUGGU UUGGAUGAUGGAG	GUG U	cell cycle;cell division;microtubule cytoskeleton;mitosis;nucleus;protein binding;regulation of progression through cell cycle
L2HS-486349_3.1.1	rs34747071	+	G	0.0027	431	CDS	CCNB2	ENST00000288207_rs34747071_G_0	MIMAT0000063_let-7b	403-421	-27.3	-18.928	0.511	0.81	0.345	7mer-m8	3	A U	AACUG AACCUACUGCUUC	UUGGU UUGGAUGAUGGAG	GUG U	cell cycle;cell division;microtubule cytoskeleton;mitosis;nucleus;protein binding;regulation of progression through cell cycle
L2HS-486397_3.1.0	rs183585396	-	C	NA	5614	3pUTR	IPCEF1	ENST00000265198	MIMAT0000063_let-7b	5569-5590	-30.6	-14.553	0.522	0.328	0.409	7mer-m8	4	U U U C	AGC CAC GCAACCU CUGCCUC	UUG GUG UGUUGGA GAUGGAG	U U	NA
L2HS-486397_3.1.1	rs183585396	-	T	0.0018	5614	3pUTR	IPCEF1	ENST00000265198_rs183585396_T_0	MIMAT0000063_let-7b	5569-5590	-30.6	-11.813	0.309	0.36	0.432	7mer-m8	4	U U U C	AGC CAC GCAACCU CUGCCUC	UUG GUG UGUUGGA GAUGGAG	U U	NA
TA1-4595108-1_1.1.0	rs140801565	+	G	NA	1522	3pUTR	SPN	ENST00000360121	MIMAT0000063_let-7b	1491-1509	-30.1	19.662	0	0.041	0.186	7mer-m8	4	U U C	UCAC GCAACCU CUGCCUC	GGUG UGUUGGA GAUGGAG	UU U U	bacterial binding;basement membrane;cell surface receptor linked signal transduction;cellular defense response;chemotaxis;defense response to bacterium;establishment and/or maintenance of cell polarity;external side of plasma membrane;extracellular space;induction of apoptosis by extracellular signals;integral to plasma membrane;membrane;negative regulation of cell adhesion;negative regulation of…
TA1-4595108-1_1.1.1	rs140801565	+	A	0.0018	1522	3pUTR	SPN	ENST00000360121_rs140801565_A_0	MIMAT0000063_let-7b	1491-1509	-30.1	19.62	0.001	0.041	0.186	7mer-m8	4	U U C	UCAC GCAACCU CUGCCUC	GGUG UGUUGGA GAUGGAG	UU U U	bacterial binding;basement membrane;cell surface receptor linked signal transduction;cellular defense response;chemotaxis;defense response to bacterium;establishment and/or maintenance of cell polarity;external side of plasma membrane;extracellular space;induction of apoptosis by extracellular signals;integral to plasma membrane;membrane;negative regulation of cell adhesion;negative regulation of…
L2-779656_1.1.0	rs7544985	+	G	NA	4040	3pUTR	TXLNA	ENST00000373609	MIMAT0000063_let-7b	3999-4023	-27.9	1.524	0.228	0.427	0.502	7mer-m8	2	U UG UCAC CA U	GCC AC ACUU GCUACCUC	UGG UG UGGA UGAUGGAG	U UG U U	cell proliferation;cytoplasm;exocytosis;extracellular region;high molecular weight B cell growth factor receptor binding
L2-779656_1.1.1	rs7544985	+	A	0.01	4040	3pUTR	TXLNA	ENST00000373609_rs7544985_A_0	MIMAT0000063_let-7b	3999-4023	-27.9	0.446	0.213	0.427	0.501	7mer-m8	2	U UG UCAC CA U	GCC AC ACUU GCUACCUC	UGG UG UGGA UGAUGGAG	U UG U U	cell proliferation;cytoplasm;exocytosis;extracellular region;high molecular weight B cell growth factor receptor binding
L2-779658_1.1.0	rs186443800	-	C	NA	650	CDS	ACTG1	ENST00000331925	MIMAT0000063_let-7b	609-642	-31.7	-12.408	0.5	0.443	0.361	8mer	3	G UG UGGCCGGGACCU G U	GACC GC GACC ACUACCUCA	UUGG UG UUGG UGAUGGAGU	UG A	NA
L2-779658_1.1.1	rs186443800	-	T	0.0005	650	CDS	ACTG1	ENST00000331925_rs186443800_T_0	MIMAT0000063_let-7b	609-642	-31.7	-7.209	0.515	0.539	0.304	8mer	3	G UG UGGCCGGGACCU G U	GACC GC GACC ACUACCUCA	UUGG UG UUGG UGAUGGAGU	UG A	NA
L2HS-3550495_1.1.0	rs145242225	+	C	NA	831	CDS	IL17RC	ENST00000383812	MIMAT0000063_let-7b	798-818	-29.9	-1.1	0.241	0.327	0.533	offset-6mer	9	C CA A G	AACCACACA GC GCUGCCU	UUGGUGUGU UG UGAUGGA	GA GU	NA
L2HS-3550495_1.1.1	rs145242225	+	T	0.0005	831	CDS	IL17RC	ENST00000383812_rs145242225_T_0	MIMAT0000063_let-7b	798-818	-29.9	-10.51	0.315	0.363	0.439	offset-6mer	9	C CA A G	AACCACACA GC GCUGCCU	UUGGUGUGU UG UGAUGGA	GA GU	NA
L2HS-3550495_1.2.0	rs75692599	+	G	NA	837	CDS	IL17RC	ENST00000383812	MIMAT0000063_let-7b	798-818	-29.9	-1.1	0.241	0.327	0.533	offset-6mer	9	C CA A G	AACCACACA GC GCUGCCU	UUGGUGUGU UG UGAUGGA	GA GU	NA
L2HS-3550495_1.2.1	rs75692599	+	A	0.01	837	CDS	IL17RC	ENST00000383812_rs75692599_A_0	MIMAT0000063_let-7b	798-818	-29.9	-1.646	0.25	0.324	0.547	offset-6mer	9	C CA A G	AACCACACA GC GCUGCCU	UUGGUGUGU UG UGAUGGA	GA GU	NA
L2HS-818384_2.1.0	rs7544985	+	G	NA	3882	3pUTR	TXLNA	ENST00000373610	MIMAT0000063_let-7b	3841-3865	-27.9	1.737	0.229	0.425	0.502	7mer-m8	2	U UG UCAC CA U	GCC AC ACUU GCUACCUC	UGG UG UGGA UGAUGGAG	U UG U U	cell proliferation;cytoplasm;exocytosis;extracellular region;high molecular weight B cell growth factor receptor binding
L2HS-818384_2.1.1	rs7544985	+	A	0.01	3882	3pUTR	TXLNA	ENST00000373610_rs7544985_A_0	MIMAT0000063_let-7b	3841-3865	-27.9	0.293	0.213	0.428	0.503	7mer-m8	2	U UG UCAC CA U	GCC AC ACUU GCUACCUC	UGG UG UGGA UGAUGGAG	U UG U U	cell proliferation;cytoplasm;exocytosis;extracellular region;high molecular weight B cell growth factor receptor binding
TA1-3730208-1_1.1.0	rs184437226	+	C	NA	1721	CDS	SETD5	ENST00000402198	MIMAT0000063_let-7b	1704-1720	-27.7	-12.437	0.424	0.489	0.509	seedless	4	U U C C	GCCAC CCUAC ACCUC	UGGUG GGAUG UGGAG	U UGUU A U	NA
TA1-3730208-1_1.1.1	rs184437226	+	T	0.0005	1721	CDS	SETD5	ENST00000402198_rs184437226_T_0	MIMAT0000063_let-7b	1704-1720	-27.7	-9.396	0.411	0.47	0.463	seedless	4	U U C C	GCCAC CCUAC ACCUC	UGGUG GGAUG UGGAG	U UGUU A U	NA
L2HS-637245_3.1.0	rs186382599	+	G	NA	1285	3pUTR	GGPS1	ENST00000358966	MIMAT0000063_let-7b	1242-1268	-29.9	-5.247	0.358	0.439	0.511	seedless	4	U CUCUAU A A	GCCAC CAA CCUACUACC UCA	UGGUG GUU GGAUGAUGG AGU	U U	NA
L2HS-637245_3.1.1	rs186382599	+	A	0.0018	1285	3pUTR	GGPS1	ENST00000358966_rs186382599_A_0	MIMAT0000063_let-7b	1242-1268	-29.9	-5.288	0.364	0.436	0.531	seedless	4	U CUCUAU A A	GCCAC CAA CCUACUACC UCA	UGGUG GUU GGAUGAUGG AGU	U U	NA
TAON-3929985-1_1.1.0	rs148653520	-	C	NA	2107	CDS	MCM7	ENST00000303887	MIMAT0000063_let-7b	2072-2096	-28.5	5.564	0.292	0.195	0.385	seedless	7	C UCAAU C C U	ACCACAC GCC GCUGCU CA	UGGUGUG UGG UGAUGG GU	U U A A	ATP binding;cell cycle;chromatin;DNA binding;DNA replication;DNA replication initiation;DNA-dependent ATPase activity;nucleoside-triphosphatase activity;nucleotide binding;nucleus;protein binding;regulation of transcription, DNA-dependent;transcription
TAON-3929985-1_1.1.1	rs148653520	-	T	0.0005	2107	CDS	MCM7	ENST00000303887_rs148653520_T_0	MIMAT0000063_let-7b	2072-2096	-28.5	5.43	0.29	0.197	0.346	seedless	7	C UCAAU C C U	ACCACAC GCC GCUGCU CA	UGGUGUG UGG UGAUGG GU	U U A A	ATP binding;cell cycle;chromatin;DNA binding;DNA replication;DNA replication initiation;DNA-dependent ATPase activity;nucleoside-triphosphatase activity;nucleotide binding;nucleus;protein binding;regulation of transcription, DNA-dependent;transcription
L1HS-600823_2.1.0	rs189635224	+	C	NA	755	3pUTR	TPD52L2	ENST00000346249	MIMAT0000063_let-7b	725-744	-28.7	-15.213	0.694	0.197	0.477	seedless	4	A CA G	GC CACGCAACC GCCUCA	UG GUGUGUUGG UGGAGU	U AUGA	NA
L1HS-600823_2.1.1	rs189635224	+	T	0	755	3pUTR	TPD52L2	ENST00000346249_rs189635224_T_0	MIMAT0000063_let-7b	725-744	-28.7	-10.423	0.604	0.195	0.404	seedless	4	A CA G	GC CACGCAACC GCCUCA	UG GUGUGUUGG UGGAGU	U AUGA	NA
L2HS-3901970_1.1.0	rs200896946	+	C	NA	865	CDS	PDCL3	ENST00000264254	MIMAT0000063_let-7b	822-847	-30.4	-22.435	0.539	0.28	0.208	seedless	5	A UUCA A A	AGCCAU ACAACCUGC UACC CA	UUGGUG UGUUGGAUG AUGG GU	A	NA
L2HS-3901970_1.1.1	rs200896946	+	T	0.0005	865	CDS	PDCL3	ENST00000264254_rs200896946_T_0	MIMAT0000063_let-7b	822-847	-30.4	-21.026	0.576	0.274	0.342	seedless	5	A UUCA A A	AGCCAU ACAACCUGC UACC CA	UUGGUG UGUUGGAUG AUGG GU	A	NA
L1-972715_1.1.0	rs138987065	-	A	NA	4377	3pUTR	DHX57	ENST00000295373	MIMAT0000063_let-7b	4348-4364	-28.7	-12.161	0.377	0.472	0.661	7mer-m8	3	A G A	GCA AACCU CUACCUCG	UGU UUGGA GAUGGAGU	UUGG G U	NA
L1-972715_1.1.1	rs138987065	-	G	0.0023	4377	3pUTR	DHX57	ENST00000295373_rs138987065_G_0	MIMAT0000063_let-7b	4348-4364	-28.7	-14.406	0.487	0.482	0.509	7mer-m8	3	A G A	GCA AACCU CUACCUCG	UGU UUGGA GAUGGAGU	UUGG G U	NA
L2-779625_1.1.0	rs200377377	-	A	NA	619	CDS	ARL6IP1	ENST00000304414	MIMAT0000063_let-7b	593-610	-28.4	-7.714	0.229	0.481	0.261	seedless	6	G C	UC CACAACCUGCU UCUCA	GG GUGUUGGAUGA GGAGU	UU U U	NA
L2-779625_1.1.1	rs200377377	-	C	0.0005	619	CDS	ARL6IP1	ENST00000304414_rs200377377_C_0	MIMAT0000063_let-7b	593-610	-28.4	-7.594	0.223	0.481	0.233	seedless	6	G C	UC CACAACCUGCU UCUCA	GG GUGUUGGAUGA GGAGU	UU U U	NA
L2HS-1043498_2.1.0	rs143033667	+	G	NA	1256	CDS	DAB2IP	ENST00000408936	MIMAT0000063_let-7b	1236-1254	-28.3	-14.182	0.668	0.367	0.34	offset-6mer	4	C G G	AUCAC CAACC ACUACCU G	UGGUG GUUGG UGAUGGA U	U U A G	cell cycle;GTPase activator activity;intracellular;membrane;negative regulation of progression through cell cycle;regulation of small GTPase mediated signal transduction
L2HS-1043498_2.1.1	rs143033667	+	A	0.0005	1256	CDS	DAB2IP	ENST00000408936_rs143033667_A_0	MIMAT0000063_let-7b	1236-1254	-28.3	-15.714	0.692	0.369	0.404	offset-6mer	4	C G G	AUCAC CAACC ACUACCU G	UGGUG GUUGG UGAUGGA U	U U A G	cell cycle;GTPase activator activity;intracellular;membrane;negative regulation of progression through cell cycle;regulation of small GTPase mediated signal transduction
L2HS-1374537_2.1.0	rs192219825	-	G	NA	756	CDS	MSI1	ENST00000257552	MIMAT0000063_let-7b	733-752	-26.8	-6.839	0.307	0.468	0.391	seedless	5	A GCCA G	AGCCACA ACCUAC GCC	UUGGUGU UGGAUG UGG	GU A AGU	NA
L2HS-1374537_2.1.1	rs192219825	-	A	0.0005	756	CDS	MSI1	ENST00000257552_rs192219825_A_0	MIMAT0000063_let-7b	733-752	-26.8	-6.912	0.314	0.468	0.408	seedless	5	A GCCA G	AGCCACA ACCUAC GCC	UUGGUGU UGGAUG UGG	GU A AGU	NA
TAON-3930011-1_1.1.0	rs76646410	-	G	NA	357	CDS	NFU1	ENST00000410022	MIMAT0000063_let-7b	334-356	-27.4	-16.432	0.581	0.407	0.359	offset-6mer	5	A UUUU C G G	GACCAC CC ACUACCU CA	UUGGUG GG UGAUGGA GU	UGUU A	NA
TAON-3930011-1_1.1.1	rs76646410	-	T	0.02	357	CDS	NFU1	ENST00000410022_rs76646410_T_0	MIMAT0000063_let-7b	334-356	-27.4	-16.653	0.586	0.387	0.336	offset-6mer	5	A UUUU C G G	GACCAC CC ACUACCU CA	UUGGUG GG UGAUGGA GU	UGUU A	NA
L2HS-599612_3.1.0	rs34215390	+	C	NA	503	CDS	CD151	ENST00000322008	MIMAT0000063_let-7b	475-494	-27.5	-6.497	0.385	0.541	0.421	seedless	2	C AG G	GCC UAC GCCUACUACC CA	UGG GUG UGGAUGAUGG GU	U U U A	cell adhesion;integral to membrane;integral to plasma membrane;membrane fraction;plasma membrane;protein binding;sensory perception of sound;visual perception
L2HS-599612_3.1.1	rs34215390	+	T	0.0005	503	CDS	CD151	ENST00000322008_rs34215390_T_0	MIMAT0000063_let-7b	475-494	-27.5	-6.405	0.386	0.545	0.423	seedless	2	C AG G	GCC UAC GCCUACUACC CA	UGG GUG UGGAUGAUGG GU	U U U A	cell adhesion;integral to membrane;integral to plasma membrane;membrane fraction;plasma membrane;protein binding;sensory perception of sound;visual perception
L2HS-706989_3.1.0	rs141544324	-	C	NA	1031	3pUTR	UCK1	ENST00000372215	MIMAT0000063_let-7b	1001-1019	-27.5	-10.657	0.525	0.452	0.286	seedless	6	C CCA U U	CCACAC CUGCU CCUC	GGUGUG GAUGA GGAG	UU UUG U U	NA
L2HS-706989_3.1.1	rs141544324	-	T	0.0005	1031	3pUTR	UCK1	ENST00000372215_rs141544324_T_0	MIMAT0000063_let-7b	1001-1019	-27.5	-7.559	0.391	0.391	0.298	seedless	6	C CCA U U	CCACAC CUGCU CCUC	GGUGUG GAUGA GGAG	UU UUG U U	NA
L2HS-706989_3.2.0	rs187612828	-	G	NA	1023	3pUTR	UCK1	ENST00000372215	MIMAT0000063_let-7b	1001-1019	-27.5	-10.657	0.525	0.452	0.286	seedless	6	C CCA U U	CCACAC CUGCU CCUC	GGUGUG GAUGA GGAG	UU UUG U U	NA
L2HS-706989_3.2.1	rs187612828	-	A	0.0009	1023	3pUTR	UCK1	ENST00000372215_rs187612828_A_0	MIMAT0000063_let-7b	1001-1019	-27.5	-13.242	0.425	0.314	0.394	seedless	6	C CCA U U	CCACAC CUGCU CCUC	GGUGUG GAUGA GGAG	UU UUG U U	NA
L2HS-818350_2.1.0	rs202163947	+	G	NA	1933	CDS	ACCN2	ENST00000228468	MIMAT0000063_let-7b	1895-1914	-27	-17.265	0.669	0.272	0.559	8mer	4	C AUC C	GCUGC CAAC CUACCUCA	UGGUG GUUG GAUGGAGU	U U GAU	NA
L2HS-818350_2.1.1	rs202163947	+	A	0.0005	1933	CDS	ACCN2	ENST00000228468_rs202163947_A_0	MIMAT0000063_let-7b	1895-1914	-27	-18.534	0.728	0.324	0.642	8mer	4	C AUC C	GCUGC CAAC CUACCUCA	UGGUG GUUG GAUGGAGU	U U GAU	NA
L2HS-1258825_2.1.0	rs139394678	+	T	NA	1113	CDS	SP1	ENST00000327443	MIMAT0000063_let-7b	1073-1093	-26.8	-5.109	0.347	0.217	0.309	seedless	4	U UA A	AGCUAC CAAC CUACUACC	UUGGUG GUUG GAUGAUGG	U AGU	double-stranded DNA binding;intracellular;metal ion binding;nucleus;positive regulation of global transcription from RNA polymerase II promoter;positive regulation of transcription, DNA-dependent;protein C-terminus binding;protein homodimerization activity;RNA polymerase II transcription factor activity;sequence-specific DNA binding;transcription;transcription factor activity;transcriptional acti…
L2HS-1258825_2.1.1	rs139394678	+	C	0.0005	1113	CDS	SP1	ENST00000327443_rs139394678_C_0	MIMAT0000063_let-7b	1073-1093	-26.8	-5.234	0.347	0.212	0.374	seedless	4	U UA A	AGCUAC CAAC CUACUACC	UUGGUG GUUG GAUGAUGG	U AGU	double-stranded DNA binding;intracellular;metal ion binding;nucleus;positive regulation of global transcription from RNA polymerase II promoter;positive regulation of transcription, DNA-dependent;protein C-terminus binding;protein homodimerization activity;RNA polymerase II transcription factor activity;sequence-specific DNA binding;transcription;transcription factor activity;transcriptional acti…
L2HS-625898_3.1.0	rs139854789	-	C	NA	303	CDS	ISOC2	ENST00000425675	MIMAT0000063_let-7b	257-279	-28.1	-16.246	0.523	0.255	0.496	seedless	4	C A UC U C	GCCAC ACA GCCUACU CC CA	UGGUG UGU UGGAUGA GG GU	U U A	catalytic activity;metabolic process;mitochondrion
L2HS-625898_3.1.1	rs139854789	-	T	0.0009	303	CDS	ISOC2	ENST00000425675_rs139854789_T_0	MIMAT0000063_let-7b	257-279	-28.1	-15.811	0.517	0.257	0.494	seedless	4	C A UC U C	GCCAC ACA GCCUACU CC CA	UGGUG UGU UGGAUGA GG GU	U U A	catalytic activity;metabolic process;mitochondrion
L2HS-625898_3.2.0	rs199623350	-	C	NA	301	CDS	ISOC2	ENST00000425675	MIMAT0000063_let-7b	257-279	-28.1	-16.246	0.523	0.255	0.496	seedless	4	C A UC U C	GCCAC ACA GCCUACU CC CA	UGGUG UGU UGGAUGA GG GU	U U A	catalytic activity;metabolic process;mitochondrion
L2HS-625898_3.2.1	rs199623350	-	T	0.0005	301	CDS	ISOC2	ENST00000425675_rs199623350_T_0	MIMAT0000063_let-7b	257-279	-28.1	-17.188	0.503	0.216	0.421	seedless	4	C A UC U C	GCCAC ACA GCCUACU CC CA	UGGUG UGU UGGAUGA GG GU	U U A	catalytic activity;metabolic process;mitochondrion
L2HS-625898_3.3.0	rs201524919	-	T	NA	287	CDS	ISOC2	ENST00000425675	MIMAT0000063_let-7b	257-279	-28.1	-16.246	0.523	0.255	0.496	seedless	4	C A UC U C	GCCAC ACA GCCUACU CC CA	UGGUG UGU UGGAUGA GG GU	U U A	catalytic activity;metabolic process;mitochondrion
L2HS-625898_3.3.1	rs201524919	-	G	0.0005	287	CDS	ISOC2	ENST00000425675_rs201524919_G_0	MIMAT0000063_let-7b	257-279	-28.1	-16.108	0.543	0.267	0.499	seedless	4	C A UC U C	GCCAC ACA GCCUACU CC CA	UGGUG UGU UGGAUGA GG GU	U U A	catalytic activity;metabolic process;mitochondrion
L2HS-625898_3.4.0	rs11555785	-	C	NA	285	CDS	ISOC2	ENST00000425675	MIMAT0000063_let-7b	257-279	-28.1	-16.246	0.523	0.255	0.496	seedless	4	C A UC U C	GCCAC ACA GCCUACU CC CA	UGGUG UGU UGGAUGA GG GU	U U A	catalytic activity;metabolic process;mitochondrion
L2HS-625898_3.4.1	rs11555785	-	G	0.0018	285	CDS	ISOC2	ENST00000425675_rs11555785_G_0	MIMAT0000063_let-7b	257-279	-28.1	-15.993	0.566	0.288	0.475	seedless	4	C A UC U C	GCCAC ACA GCCUACU CC CA	UGGUG UGU UGGAUGA GG GU	U U A	catalytic activity;metabolic process;mitochondrion
L2HS-629480_3.1.0	rs61751199	+	T	NA	2705	CDS	KDM4A	ENST00000372396	MIMAT0000063_let-7b	2682-2701	-26.5	-9.63	0.396	0.434	0.309	offset-6mer	2	C U CA C	GGCCGC GCC ACUGCCUU	UUGGUG UGG UGAUGGAG	UGU A U	NA
L2HS-629480_3.1.1	rs61751199	+	C	0.0005	2705	CDS	KDM4A	ENST00000372396_rs61751199_C_0	MIMAT0000063_let-7b	2682-2701	-26.5	-9.22	0.392	0.413	0.276	offset-6mer	2	C U CA C	GGCCGC GCC ACUGCCUU	UUGGUG UGG UGAUGGAG	UGU A U	NA
L2-2046486_1.1.0	rs187828852	+	A	NA	319	CDS	PSMG4	ENST00000473000	MIMAT0000063_let-7b	277-299	-27.9	2.877	0.367	0.214	0.433	seedless	4	U G CU G G	CC ACACGACCU ACU GCCUU	GG UGUGUUGGA UGA UGGAG	UU U	NA
L2-2046486_1.1.1	rs187828852	+	T	0.0009	319	CDS	PSMG4	ENST00000473000_rs187828852_T_0	MIMAT0000063_let-7b	277-299	-27.9	2.684	0.367	0.216	0.435	seedless	4	U G CU G G	CC ACACGACCU ACU GCCUU	GG UGUGUUGGA UGA UGGAG	UU U	NA
0727AHS-388829_4.1.0	rs199523681	-	G	NA	494	CDS	AP3M1	ENST00000355264	MIMAT0000063_let-7b	463-481	-26.6	-16.346	0.546	0.317	0.258	8mer	4	A CUC U	ACAC ACC ACUACCUCA	UGUG UGG UGAUGGAGU	UUGG U A	NA
0727AHS-388829_4.1.1	rs199523681	-	A	0.0005	494	CDS	AP3M1	ENST00000355264_rs199523681_A_0	MIMAT0000063_let-7b	463-481	-26.6	-17.102	0.569	0.315	0.213	8mer	4	A CUC U	ACAC ACC ACUACCUCA	UGUG UGG UGAUGGAGU	UUGG U A	NA
0727AHS-388829_4.2.0	rs141167605	-	C	NA	493	CDS	AP3M1	ENST00000355264	MIMAT0000063_let-7b	463-481	-26.6	-16.346	0.546	0.317	0.258	8mer	4	A CUC U	ACAC ACC ACUACCUCA	UGUG UGG UGAUGGAGU	UUGG U A	NA
0727AHS-388829_4.2.1	rs141167605	-	A	0.0014	493	CDS	AP3M1	ENST00000355264_rs141167605_A_0	MIMAT0000063_let-7b	463-481	-26.6	-15.401	0.523	0.317	0.417	8mer	4	A CUC U	ACAC ACC ACUACCUCA	UGUG UGG UGAUGGAGU	UUGG U A	NA
L2-2198923_1.1.0	rs191714559	+	G	NA	3813	3pUTR	IGHMBP2	ENST00000255078	MIMAT0000063_let-7b	3781-3803	-26.1	3.862	0.253	0.439	0.474	seedless	4	C CA AU G	GCC CACAGCCU GC CUUCA	UGG GUGUUGGA UG GGAGU	U U AU	ATP binding;axon;cell soma;cytoplasm;DNA binding;DNA helicase activity;DNA recombination;DNA repair;DNA replication;hydrolase activity;metal ion binding;nucleoside-triphosphatase activity;nucleotide binding;nucleus;protein binding;regulation of transcription, DNA-dependent;single-stranded DNA binding;transcription;zinc ion binding
L2-2198923_1.1.1	rs191714559	+	A	0.0018	3813	3pUTR	IGHMBP2	ENST00000255078_rs191714559_A_0	MIMAT0000063_let-7b	3781-3803	-26.1	2.709	0.262	0.439	0.469	seedless	4	C CA AU G	GCC CACAGCCU GC CUUCA	UGG GUGUUGGA UG GGAGU	U U AU	ATP binding;axon;cell soma;cytoplasm;DNA binding;DNA helicase activity;DNA recombination;DNA repair;DNA replication;hydrolase activity;metal ion binding;nucleoside-triphosphatase activity;nucleotide binding;nucleus;protein binding;regulation of transcription, DNA-dependent;single-stranded DNA binding;transcription;zinc ion binding
L2-2198923_1.2.0	rs116625875	+	G	NA	3828	3pUTR	IGHMBP2	ENST00000255078	MIMAT0000063_let-7b	3781-3803	-26.1	3.862	0.253	0.439	0.474	seedless	4	C CA AU G	GCC CACAGCCU GC CUUCA	UGG GUGUUGGA UG GGAGU	U U AU	ATP binding;axon;cell soma;cytoplasm;DNA binding;DNA helicase activity;DNA recombination;DNA repair;DNA replication;hydrolase activity;metal ion binding;nucleoside-triphosphatase activity;nucleotide binding;nucleus;protein binding;regulation of transcription, DNA-dependent;single-stranded DNA binding;transcription;zinc ion binding
L2-2198923_1.2.1	rs116625875	+	A	0.01	3828	3pUTR	IGHMBP2	ENST00000255078_rs116625875_A_0	MIMAT0000063_let-7b	3781-3803	-26.1	4.412	0.25	0.444	0.379	seedless	4	C CA AU G	GCC CACAGCCU GC CUUCA	UGG GUGUUGGA UG GGAGU	U U AU	ATP binding;axon;cell soma;cytoplasm;DNA binding;DNA helicase activity;DNA recombination;DNA repair;DNA replication;hydrolase activity;metal ion binding;nucleoside-triphosphatase activity;nucleotide binding;nucleus;protein binding;regulation of transcription, DNA-dependent;single-stranded DNA binding;transcription;zinc ion binding
L2-1377556_1.1.0	rs141004050	-	C	NA	1721	CDS	BMP7	ENST00000395863	MIMAT0000063_let-7b	1699-1720	-27.1	-11.825	0.474	0.348	0.434	seedless	4	C CAA C C	CCACGCAGCU UGC AUCUC	GGUGUGUUGG AUG UGGAG	UU A U	NA
L2-1377556_1.1.1	rs141004050	-	T	0.01	1721	CDS	BMP7	ENST00000395863_rs141004050_T_0	MIMAT0000063_let-7b	1699-1720	-27.1	-9.818	0.423	0.326	0.461	seedless	4	C CAA C C	CCACGCAGCU UGC AUCUC	GGUGUGUUGG AUG UGGAG	UU A U	NA
L2HS-2758274_1.1.0	rs73975096	+	A	NA	917	3pUTR	FAM57A	ENST00000308278	MIMAT0000063_let-7b	888-905	-27.2	-6.444	0.456	0.375	0.365	7mer-m8	3	U A C	CC CAC ACC GCUGCCUC	GG GUG UGG UGAUGGAG	UU U U A U	NA
L2HS-2758274_1.1.1	rs73975096	+	G	0.0032	917	3pUTR	FAM57A	ENST00000308278_rs73975096_G_0	MIMAT0000063_let-7b	888-905	-27.2	-4.661	0.434	0.379	0.379	7mer-m8	3	U A C	CC CAC ACC GCUGCCUC	GG GUG UGG UGAUGGAG	UU U U A U	NA
L2HS-1285074_2.1.0	rs147541374	-	T	NA	2564	3pUTR	ZNF3	ENST00000424697	MIMAT0000063_let-7b	2539-2559	-26.8	-6.535	0.371	0.344	0.377	seedless	5	A U CUCC U	GACCAC CCUGC ACCUC	UUGGUG GGAUG UGGAG	UGUU A U	NA
L2HS-1285074_2.1.1	rs147541374	-	C	0.0032	2564	3pUTR	ZNF3	ENST00000424697_rs147541374_C_0	MIMAT0000063_let-7b	2539-2559	-26.8	-6.367	0.39	0.357	0.472	seedless	5	A U CUCC U	GACCAC CCUGC ACCUC	UUGGUG GGAUG UGGAG	UGUU A U	NA
L2HS-1285074_2.2.0	rs184133199	-	G	NA	2561	3pUTR	ZNF3	ENST00000424697	MIMAT0000063_let-7b	2539-2559	-26.8	-6.535	0.371	0.344	0.377	seedless	5	A U CUCC U	GACCAC CCUGC ACCUC	UUGGUG GGAUG UGGAG	UGUU A U	NA
L2HS-1285074_2.2.1	rs184133199	-	A	0.0009	2561	3pUTR	ZNF3	ENST00000424697_rs184133199_A_0	MIMAT0000063_let-7b	2539-2559	-26.8	-12.327	0.485	0.41	0.393	seedless	5	A U CUCC U	GACCAC CCUGC ACCUC	UUGGUG GGAUG UGGAG	UGUU A U	NA
L2HS-3511318_1.1.0	rs201371540	-	T	NA	1618	CDS	HSP90AA1	ENST00000216281	MIMAT0000063_let-7b	1584-1599	-26.1	-16.561	0.557	0.336	0.177	7mer-m8	5	U U	ACUACACA CUGCCUC	UGGUGUGU GAUGGAG	U UGGAU U	ATP binding;biological_process;cellular_component;cytosol;mitochondrial transport;molecular_function;nitric-oxide synthase regulator activity;nucleotide binding;positive regulation of nitric oxide biosynthetic process;protein folding;protein homodimerization activity;protein refolding;response to unfolded protein;signal transduction;TPR domain binding;unfolded protein binding
L2HS-3511318_1.1.1	rs201371540	-	A	0.0005	1618	CDS	HSP90AA1	ENST00000216281_rs201371540_A_0	MIMAT0000063_let-7b	1584-1599	-26.1	-14.128	0.413	0.373	0.394	7mer-m8	5	U U	ACUACACA CUGCCUC	UGGUGUGU GAUGGAG	U UGGAU U	ATP binding;biological_process;cellular_component;cytosol;mitochondrial transport;molecular_function;nitric-oxide synthase regulator activity;nucleotide binding;positive regulation of nitric oxide biosynthetic process;protein folding;protein homodimerization activity;protein refolding;response to unfolded protein;signal transduction;TPR domain binding;unfolded protein binding
L1HS-421973_3.1.0	rs199708115	-	C	NA	1586	3pUTR	GSK3A	ENST00000222330	MIMAT0000063_let-7b	1544-1566	-26.2	-1.378	0.465	0.464	0.48	seedless	3	C AUGC C	GACCG CAC ACCUAC CCUCA	UUGGU GUG UGGAUG GGAGU	U AU	ATP binding;nucleotide binding;protein amino acid phosphorylation;protein serine/threonine kinase activity;transferase activity
L1HS-421973_3.1.1	rs199708115	-	T	0.0005	1586	3pUTR	GSK3A	ENST00000222330_rs199708115_T_0	MIMAT0000063_let-7b	1544-1566	-26.2	-3.385	0.452	0.468	0.535	seedless	3	C AUGC C	GACCG CAC ACCUAC CCUCA	UUGGU GUG UGGAUG GGAGU	U AU	ATP binding;nucleotide binding;protein amino acid phosphorylation;protein serine/threonine kinase activity;transferase activity
L2-457966_2.1.0	rs141822756	-	G	NA	3324	CDS	RPAP1	ENST00000304330	MIMAT0000063_let-7b	3289-3303	-26.5	-13.629	0.523	0.307	0.349	offset-6mer	2	U A G	CCGCA CUGCUACCU	GGUGU GAUGAUGGA	UU GUUG GU	NA
L2-457966_2.1.1	rs141822756	-	A	0.0005	3324	CDS	RPAP1	ENST00000304330_rs141822756_A_0	MIMAT0000063_let-7b	3289-3303	-26.5	-15.392	0.545	0.337	0.427	offset-6mer	2	U A G	CCGCA CUGCUACCU	GGUGU GAUGAUGGA	UU GUUG GU	NA
L2-457966_2.2.0	rs201441647	-	C	NA	3315	CDS	RPAP1	ENST00000304330	MIMAT0000063_let-7b	3289-3303	-26.5	-13.629	0.523	0.307	0.349	offset-6mer	2	U A G	CCGCA CUGCUACCU	GGUGU GAUGAUGGA	UU GUUG GU	NA
L2-457966_2.2.1	rs201441647	-	T	0.0005	3315	CDS	RPAP1	ENST00000304330_rs201441647_T_0	MIMAT0000063_let-7b	3289-3303	-26.5	-16.697	0.557	0.309	0.4	offset-6mer	2	U A G	CCGCA CUGCUACCU	GGUGU GAUGAUGGA	UU GUUG GU	NA
L1HS-146877_6.1.0	rs192943135	+	C	NA	1027	CDS	PCBP2	ENST00000439930	MIMAT0000063_let-7b	980-1005	-26.2	2.407	0.352	0.306	0.31	7mer-A1	6	C C CCGUCCAUG A	CCACAC ACC UGCCUCA	GGUGUG UGG AUGGAGU	UU U AUG	cytoplasm;DNA binding;mRNA metabolic process;nucleus;protein binding;ribonucleoprotein complex;RNA binding
L1HS-146877_6.1.1	rs192943135	+	A	0	1027	CDS	PCBP2	ENST00000439930_rs192943135_A_0	MIMAT0000063_let-7b	980-1005	-26.2	1.914	0.364	0.314	0.335	7mer-A1	6	C C CCGUCCAUG A	CCACAC ACC UGCCUCA	GGUGUG UGG AUGGAGU	UU U AUG	cytoplasm;DNA binding;mRNA metabolic process;nucleus;protein binding;ribonucleoprotein complex;RNA binding
L2HS-3652391_1.1.0	rs199932847	+	G	NA	2331	CDS	ATXN2L	ENST00000336783	MIMAT0000063_let-7b	2296-2314	-26.9	-17.839	0.64	0.369	0.451	7mer-A1	3	CU A G	ACAU CCUAC UACCUCA	UGUG GGAUG AUGGAGU	UUGG UU	NA
L2HS-3652391_1.1.1	rs199932847	+	C	0.0005	2331	CDS	ATXN2L	ENST00000336783_rs199932847_C_0	MIMAT0000063_let-7b	2296-2314	-26.9	-17.237	0.592	0.407	0.458	7mer-A1	3	CU A G	ACAU CCUAC UACCUCA	UGUG GGAUG AUGGAGU	UUGG UU	NA
L2HS-693016_3.1.0	rs201200240	+	T	NA	930	CDS	DBNDD2	ENST00000372720	MIMAT0000063_let-7b	896-915	-27.1	-19.84	0.635	0.256	0.546	seedless	4	U AUA A	CCAC CAACCUGC GCC CA	GGUG GUUGGAUG UGG GU	UU U A A	cytoplasm;protein binding
L2HS-693016_3.1.1	rs201200240	+	C	0	930	CDS	DBNDD2	ENST00000372720_rs201200240_C_0	MIMAT0000063_let-7b	896-915	-27.1	-20.936	0.686	0.277	0.556	seedless	4	U AUA A	CCAC CAACCUGC GCC CA	GGUG GUUGGAUG UGG GU	UU U A A	cytoplasm;protein binding
L1HS-1594805_1.1.0	rs4902	-	T	NA	6048	CDS	NACA	ENST00000454682	MIMAT0000063_let-7b	6009-6036	-26.1	5.388	0.374	0.433	0.503	seedless	11	C AAGCCCA G GG G	AACCACACAAC GCUG C CA	UUGGUGUGUUG UGAU G GU	GA G A	cytoplasm;DNA binding;nascent polypeptide-associated complex;nucleus;protein transport;transcription;translation
L1HS-1594805_1.1.1	rs4902	-	C	0.6	6048	CDS	NACA	ENST00000454682_rs4902_C_0	MIMAT0000063_let-7b	6009-6036	-26.1	5.374	0.374	0.428	0.62	seedless	11	C AAGCCCA G GG G	AACCACACAAC GCUG C CA	UUGGUGUGUUG UGAU G GU	GA G A	cytoplasm;DNA binding;nascent polypeptide-associated complex;nucleus;protein transport;transcription;translation
L1HS-435736_3.1.0	rs146806609	-	G	NA	1334	CDS	PTGES2	ENST00000338961	MIMAT0000063_let-7b	1297-1315	-26.7	-5.933	0.323	0.415	0.437	seedless	2	A C G	GAUCAU ACCUACUACC CA	UUGGUG UGGAUGAUGG GU	UGU A	NA
L1HS-435736_3.1.1	rs146806609	-	A	0.0009	1334	CDS	PTGES2	ENST00000338961_rs146806609_A_0	MIMAT0000063_let-7b	1297-1315	-26.7	-5.322	0.298	0.421	0.469	seedless	2	A C G	GAUCAU ACCUACUACC CA	UUGGUG UGGAUGAUGG GU	UGU A	NA
L1HS-435736_3.2.0	rs138171460	-	T	NA	1320	CDS	PTGES2	ENST00000338961	MIMAT0000063_let-7b	1297-1315	-26.7	-5.933	0.323	0.415	0.437	seedless	2	A C G	GAUCAU ACCUACUACC CA	UUGGUG UGGAUGAUGG GU	UGU A	NA
L1HS-435736_3.2.1	rs138171460	-	C	0.0005	1320	CDS	PTGES2	ENST00000338961_rs138171460_C_0	MIMAT0000063_let-7b	1297-1315	-26.7	-5.378	0.303	0.419	0.441	seedless	2	A C G	GAUCAU ACCUACUACC CA	UUGGUG UGGAUGAUGG GU	UGU A	NA
L2HS-699086_3.1.0	rs184145795	+	G	NA	567	3pUTR	MED28	ENST00000237380	MIMAT0000063_let-7b	529-547	-25.9	0.621	0.214	0.295	0.421	seedless	3	U UC U	GCCA ACA CCUGC ACCUC	UGGU UGU GGAUG UGGAG	U G U A U	NA
L2HS-699086_3.1.1	rs184145795	+	A	0.0005	567	3pUTR	MED28	ENST00000237380_rs184145795_A_0	MIMAT0000063_let-7b	529-547	-25.9	-7.206	0.316	0.342	0.362	seedless	3	U UC U	GCCA ACA CCUGC ACCUC	UGGU UGU GGAUG UGGAG	U G U A U	NA
L2-2515774_1.1.0	rs184488810	+	T	NA	2045	CDS	MCM4	ENST00000523944	MIMAT0000063_let-7b	2029-2044	-25	-9.609	0.414	0.772	0.548	8mer	3	A U A U	ACA CC GCUGCCUCA	UGU GG UGAUGGAGU	UUGGUG U A	NA
L2-2515774_1.1.1	rs184488810	+	C	0.0005	2045	CDS	MCM4	ENST00000523944_rs184488810_C_0	MIMAT0000063_let-7b	2029-2044	-25	-10.054	0.432	0.757	0.55	8mer	3	A U A U	ACA CC GCUGCCUCA	UGU GG UGAUGGAGU	UUGGUG U A	NA
L2-2515774_1.2.0	rs201190526	+	G	NA	2060	CDS	MCM4	ENST00000523944	MIMAT0000063_let-7b	2029-2044	-25	-9.609	0.414	0.772	0.548	8mer	3	A U A U	ACA CC GCUGCCUCA	UGU GG UGAUGGAGU	UUGGUG U A	NA
L2-2515774_1.2.1	rs201190526	+	A	0.0005	2060	CDS	MCM4	ENST00000523944_rs201190526_A_0	MIMAT0000063_let-7b	2029-2044	-25	-6.425	0.403	0.744	0.672	8mer	3	A U A U	ACA CC GCUGCCUCA	UGU GG UGAUGGAGU	UUGGUG U A	NA
L2HS-617982_3.1.0	rs202069542	+	G	NA	638	CDS	MRPL37	ENST00000360840	MIMAT0000063_let-7b	589-615	-26.6	-7.512	0.378	0.456	0.485	seedless	3	C AGAGAGA CGG U	CCA GACCUACUGCC UCA	GGU UUGGAUGAUGG AGU	UU GUG	NA
L2HS-617982_3.1.1	rs202069542	+	T	0.0005	638	CDS	MRPL37	ENST00000360840_rs202069542_T_0	MIMAT0000063_let-7b	589-615	-26.6	-7.627	0.377	0.457	0.502	seedless	3	C AGAGAGA CGG U	CCA GACCUACUGCC UCA	GGU UUGGAUGAUGG AGU	UU GUG	NA
L2HS-3939880_1.1.0	rs200224563	-	T	NA	2356	3pUTR	FXR2	ENST00000250113	MIMAT0000063_let-7b	2333-2353	-26.4	0.815	0.197	0.425	0.182	seedless	4	A U ACC C	AACC C CAACCUGC CCUC	UUGG G GUUGGAUG GGAG	U U AU U	NA
L2HS-3939880_1.1.1	rs200224563	-	C	0	2356	3pUTR	FXR2	ENST00000250113_rs200224563_C_0	MIMAT0000063_let-7b	2333-2353	-26.4	-3.49	0.272	0.434	0.174	seedless	4	A U ACC C	AACC C CAACCUGC CCUC	UUGG G GUUGGAUG GGAG	U U AU U	NA
L2HS-734659_3.1.0	rs61731306	+	G	NA	2693	CDS	ERAP2	ENST00000437043	MIMAT0000063_let-7b	2659-2679	-24.4	-19.749	0.602	0.472	0.319	seedless	8	CAG A	AACCACAC ACUU CU ACCU	UUGGUGUG UGGA GA UGGA	U U GU	aminopeptidase activity;antigen processing and presentation of endogenous peptide antigen via MHC class I;blood pressure regulation;endoplasmic reticulum lumen;membrane alanyl aminopeptidase activity;metallopeptidase activity;N-terminal arginine aminopeptidase activity;N-terminal lysine aminopeptidase activity;proteolysis;zinc ion binding
L2HS-734659_3.1.1	rs61731306	+	T	0.01	2693	CDS	ERAP2	ENST00000437043_rs61731306_T_0	MIMAT0000063_let-7b	2659-2679	-24.4	-16.458	0.541	0.304	0.295	seedless	8	CAG A	AACCACAC ACUU CU ACCU	UUGGUGUG UGGA GA UGGA	U U GU	aminopeptidase activity;antigen processing and presentation of endogenous peptide antigen via MHC class I;blood pressure regulation;endoplasmic reticulum lumen;membrane alanyl aminopeptidase activity;metallopeptidase activity;N-terminal arginine aminopeptidase activity;N-terminal lysine aminopeptidase activity;proteolysis;zinc ion binding
L2HS-734659_3.2.0	rs145822963	+	C	NA	2695	CDS	ERAP2	ENST00000437043	MIMAT0000063_let-7b	2659-2679	-24.4	-19.749	0.602	0.472	0.319	seedless	8	CAG A	AACCACAC ACUU CU ACCU	UUGGUGUG UGGA GA UGGA	U U GU	aminopeptidase activity;antigen processing and presentation of endogenous peptide antigen via MHC class I;blood pressure regulation;endoplasmic reticulum lumen;membrane alanyl aminopeptidase activity;metallopeptidase activity;N-terminal arginine aminopeptidase activity;N-terminal lysine aminopeptidase activity;proteolysis;zinc ion binding
L2HS-734659_3.2.1	rs145822963	+	T	0.0009	2695	CDS	ERAP2	ENST00000437043_rs145822963_T_0	MIMAT0000063_let-7b	2659-2679	-24.4	-19.215	0.588	0.461	0.316	seedless	8	CAG A	AACCACAC ACUU CU ACCU	UUGGUGUG UGGA GA UGGA	U U GU	aminopeptidase activity;antigen processing and presentation of endogenous peptide antigen via MHC class I;blood pressure regulation;endoplasmic reticulum lumen;membrane alanyl aminopeptidase activity;metallopeptidase activity;N-terminal arginine aminopeptidase activity;N-terminal lysine aminopeptidase activity;proteolysis;zinc ion binding
L1HS-150968_6.1.0	rs200195310	-	C	NA	7544	CDS	FLNA	ENST00000369863	MIMAT0000063_let-7b	7511-7527	-28.6	-7.174	0.249	0.592	0.332	8mer	3	C UG U	ACC GCA GCUACCUCA	UGG UGU UGAUGGAGU	U UG UGGA	actin binding;actin cytoskeleton;actin cytoskeleton organization and biogenesis;actin filament binding;cell motility;cell surface receptor linked signal transduction;cytoplasm;negative regulation of transcription factor activity;nervous system development;nucleus;positive regulation of I-kappaB kinase/NF-kappaB cascade;positive regulation of transcription factor import into nucleus;signal transdu…
L1HS-150968_6.1.1	rs200195310	-	T	0.0006	7544	CDS	FLNA	ENST00000369863_rs200195310_T_0	MIMAT0000063_let-7b	7511-7527	-28.6	-7.192	0.245	0.595	0.328	8mer	3	C UG U	ACC GCA GCUACCUCA	UGG UGU UGAUGGAGU	U UG UGGA	actin binding;actin cytoskeleton;actin cytoskeleton organization and biogenesis;actin filament binding;cell motility;cell surface receptor linked signal transduction;cytoplasm;negative regulation of transcription factor activity;nervous system development;nucleus;positive regulation of I-kappaB kinase/NF-kappaB cascade;positive regulation of transcription factor import into nucleus;signal transdu…
L2HS-3074492_1.1.0	rs36110778	-	G	NA	2170	CDS	E2F7	ENST00000322886	MIMAT0000063_let-7b	2134-2149	-25.8	-14.952	0.473	0.448	0.489	6mer	5	U U	CCACA GACCU UGCCUC	GGUGU UUGGA AUGGAG	UU G UG U	NA
L2HS-3074492_1.1.1	rs36110778	-	C	0.01	2170	CDS	E2F7	ENST00000322886_rs36110778_C_0	MIMAT0000063_let-7b	2134-2149	-25.8	-16.502	0.521	0.443	0.538	6mer	5	U U	CCACA GACCU UGCCUC	GGUGU UUGGA AUGGAG	UU G UG U	NA
L1-485320_1.1.0	rs147714826	-	G	NA	2372	3pUTR	TBC1D20	ENST00000354200	MIMAT0000063_let-7b	2348-2365	-22.9	-13.427	0.651	0.443	0.443	offset-6mer	3	G CC C G	GCAC ACU ACUACCUU	UGUG UGG UGAUGGAG	UUGG U A U	NA
L1-485320_1.1.1	rs147714826	-	A	0.0018	2372	3pUTR	TBC1D20	ENST00000354200_rs147714826_A_0	MIMAT0000063_let-7b	2348-2365	-22.9	-13.639	0.681	0.459	0.509	offset-6mer	3	G CC C G	GCAC ACU ACUACCUU	UGUG UGG UGAUGGAG	UUGG U A U	NA
L2HS-1238948_2.1.0	rs45562136	+	G	NA	2482	3pUTR	PPP1R16B	ENST00000299824	MIMAT0000063_let-7b	2458-2474	-26.6	-2.29	0.167	0.325	0.238	seedless	4	G G	AGCCAC CAGCC AC ACCU	UUGGUG GUUGG UG UGGA	U A A GU	NA
L2HS-1238948_2.1.1	rs45562136	+	T	0.04	2482	3pUTR	PPP1R16B	ENST00000299824_rs45562136_T_0	MIMAT0000063_let-7b	2458-2474	-26.6	0.082	0.196	0.336	0.266	seedless	4	G G	AGCCAC CAGCC AC ACCU	UUGGUG GUUGG UG UGGA	U A A GU	NA
L2HS-1134229_2.1.0	rs117808303	-	A	NA	3642	CDS	ATXN2	ENST00000377617	MIMAT0000063_let-7b	3595-3618	-26.6	-3.887	0.322	0.486	0.693	seedless	6	CCUC UCA C	CCACAC AGCCU GCUACC	GGUGUG UUGGA UGAUGG	UU AGU	NA
L2HS-1134229_2.1.1	rs117808303	-	G	0.0018	3642	CDS	ATXN2	ENST00000377617_rs117808303_G_0	MIMAT0000063_let-7b	3595-3618	-26.6	-5.566	0.303	0.484	0.615	seedless	6	CCUC UCA C	CCACAC AGCCU GCUACC	GGUGUG UUGGA UGAUGG	UU AGU	NA
L2HS-1482990_1.1.0	rs149679444	+	C	NA	3079	3pUTR	GDF11	ENST00000257868	MIMAT0000063_let-7b	3057-3077	-25.9	5.754	0.173	0.433	0.48	7mer-A1	6	U CCU C	CCACAC CCUAU UACUUCA	GGUGUG GGAUG AUGGAGU	UU UU	NA
L2HS-1482990_1.1.1	rs149679444	+	T	0.0005	3079	3pUTR	GDF11	ENST00000257868_rs149679444_T_0	MIMAT0000063_let-7b	3057-3077	-25.9	5.422	0.171	0.434	0.456	7mer-A1	6	U CCU C	CCACAC CCUAU UACUUCA	GGUGUG GGAUG AUGGAGU	UU UU	NA
L2HS-3048986_1.1.0	rs61754634	+	C	NA	774	CDS	GPI	ENST00000356487	MIMAT0000063_let-7b	728-750	-24.8	-7.864	0.4	0.544	0.623	seedless	2	U UC A UU G	GCC CA GACCU ACUACC CA	UGG GU UUGGA UGAUGG GU	U U G A	carbohydrate metabolic process;cytokine activity;extracellular space;gluconeogenesis;glucose-6-phosphate isomerase activity;glycolysis;growth factor activity;hemostasis;humoral immune response;isomerase activity;nervous system development
L2HS-3048986_1.1.1	rs61754634	+	T	0.0005	774	CDS	GPI	ENST00000356487_rs61754634_T_0	MIMAT0000063_let-7b	728-750	-24.8	-7.816	0.398	0.544	0.647	seedless	2	U UC A UU G	GCC CA GACCU ACUACC CA	UGG GU UUGGA UGAUGG GU	U U G A	carbohydrate metabolic process;cytokine activity;extracellular space;gluconeogenesis;glucose-6-phosphate isomerase activity;glycolysis;growth factor activity;hemostasis;humoral immune response;isomerase activity;nervous system development
L2HS-365156_4.1.0	rs201524841	+	G	NA	1112	CDS	ADCK2	ENST00000072869	MIMAT0000063_let-7b	1082-1098	-25.4	-10.915	0.441	0.446	0.413	seedless	4	C	GCCAC CAACCU C AUCUC	UGGUG GUUGGA G UGGAG	U U U A U	ATP binding;integral to membrane;kinase activity;membrane;nucleotide binding;transferase activity
L2HS-365156_4.1.1	rs201524841	+	A	0.0005	1112	CDS	ADCK2	ENST00000072869_rs201524841_A_0	MIMAT0000063_let-7b	1082-1098	-25.4	-11.368	0.466	0.433	0.41	seedless	4	C	GCCAC CAACCU C AUCUC	UGGUG GUUGGA G UGGAG	U U U A U	ATP binding;integral to membrane;kinase activity;membrane;nucleotide binding;transferase activity
0727A-1035918_1.1.0	rs140018828	-	C	NA	1886	CDS	KHSRP	ENST00000398148	MIMAT0000063_let-7b	1838-1867	-24.9	-11.263	0.695	0.348	0.321	seedless	2	G CU UACUC A AG G	GGCCGC AC AC CUACUACC CA	UUGGUG UG UG GAUGAUGG GU	U A	NA
0727A-1035918_1.1.1	rs140018828	-	T	0.01	1886	CDS	KHSRP	ENST00000398148_rs140018828_T_0	MIMAT0000063_let-7b	1838-1867	-24.9	-10.481	0.527	0.411	0.25	seedless	2	G CU UACUC A AG G	GGCCGC AC AC CUACUACC CA	UUGGUG UG UG GAUGAUGG GU	U A	NA
0727A-1038918_1.1.0	rs191476594	+	G	NA	3484	CDS	YEATS2	ENST00000421660	MIMAT0000063_let-7b	3454-3477	-26.2	-14.38	0.506	0.567	0.287	seedless	3	U UCU GUA C A	GCCAU GCCU GCUGCC CA	UGGUG UGGA UGAUGG GU	U UGU A	NA
0727A-1038918_1.1.1	rs191476594	+	A	0.0005	3484	CDS	YEATS2	ENST00000421660_rs191476594_A_0	MIMAT0000063_let-7b	3454-3477	-26.2	-14.567	0.498	0.692	0.211	seedless	3	U UCU GUA C A	GCCAU GCCU GCUGCC CA	UGGUG UGGA UGAUGG GU	U UGU A	NA
0727A-1038918_1.2.0	rs201941589	+	C	NA	3490	CDS	YEATS2	ENST00000421660	MIMAT0000063_let-7b	3454-3477	-26.2	-14.38	0.506	0.567	0.287	seedless	3	U UCU GUA C A	GCCAU GCCU GCUGCC CA	UGGUG UGGA UGAUGG GU	U UGU A	NA
0727A-1038918_1.2.1	rs201941589	+	T	0.0005	3490	CDS	YEATS2	ENST00000421660_rs201941589_T_0	MIMAT0000063_let-7b	3454-3477	-26.2	-14.281	0.494	0.68	0.176	seedless	3	U UCU GUA C A	GCCAU GCCU GCUGCC CA	UGGUG UGGA UGAUGG GU	U UGU A	NA
L1HS-736507_2.1.0	rs139461504	+	C	NA	1992	CDS	NFATC1	ENST00000318065	MIMAT0000063_let-7b	1963-1980	-25.3	-1.677	0.305	0.324	0.488	seedless	5	GAG A	ACCAC CAGCC AC GCC	UGGUG GUUGG UG UGG	U U A A AGU	NA
L1HS-736507_2.1.1	rs139461504	+	T	0	1992	CDS	NFATC1	ENST00000318065_rs139461504_T_0	MIMAT0000063_let-7b	1963-1980	-25.3	-1.816	0.303	0.324	0.484	seedless	5	GAG A	ACCAC CAGCC AC GCC	UGGUG GUUGG UG UGG	U U A A AGU	NA
L2-2046509_1.1.0	rs201201233	-	G	NA	866	CDS	TMEM55B	ENST00000250489	MIMAT0000063_let-7b	829-845	-25.3	-3.352	0.405	0.342	0.33	6mer	4	U UG U	GCCAC G CCU UGCCUU	UGGUG U GGA AUGGAG	U UG U UG U	NA
L2-2046509_1.1.1	rs201201233	-	A	0.0005	866	CDS	TMEM55B	ENST00000250489_rs201201233_A_0	MIMAT0000063_let-7b	829-845	-25.3	-4.937	0.36	0.314	0.289	6mer	4	U UG U	GCCAC G CCU UGCCUU	UGGUG U GGA AUGGAG	U UG U UG U	NA
L2-2199300_1.1.0	rs190980728	-	C	NA	598	3pUTR	TXNL4A	ENST00000269601	MIMAT0000063_let-7b	559-579	-23.7	-1.241	0.31	0.457	0.363	seedless	3	U U GAG GC G	ACCGC ACU GC CCUCA	UGGUG UGG UG GGAGU	U UGU A AU	NA
L2-2199300_1.1.1	rs190980728	-	T	0.0009	598	3pUTR	TXNL4A	ENST00000269601_rs190980728_T_0	MIMAT0000063_let-7b	559-579	-23.7	-2.199	0.309	0.483	0.264	seedless	3	U U GAG GC G	ACCGC ACU GC CCUCA	UGGUG UGG UG GGAGU	U UGU A AU	NA
L2-779475_1.1.0	rs141846451	+	C	NA	1786	3pUTR	GAPDH	ENST00000229239	MIMAT0000063_let-7b	1762-1785	-25.7	-4.947	0.42	0.442	0.546	seedless	7	C UG CCC C	ACCACAC AAUCU CU CCUCA	UGGUGUG UUGGA GA GGAGU	U U U	cytoplasm;glucose metabolic process;glyceraldehyde-3-phosphate dehydrogenase (phosphorylating) activity;glycolysis;NAD binding;oxidoreductase activity;protein binding
L2-779475_1.1.1	rs141846451	+	A	0.0023	1786	3pUTR	GAPDH	ENST00000229239_rs141846451_A_0	MIMAT0000063_let-7b	1762-1785	-25.7	-12.927	0.628	0.391	0.42	seedless	7	C UG CCC C	ACCACAC AAUCU CU CCUCA	UGGUGUG UUGGA GA GGAGU	U U U	cytoplasm;glucose metabolic process;glyceraldehyde-3-phosphate dehydrogenase (phosphorylating) activity;glycolysis;NAD binding;oxidoreductase activity;protein binding
L2-779475_1.2.0	rs1803622	+	G	NA	1791	3pUTR	GAPDH	ENST00000229239	MIMAT0000063_let-7b	1762-1785	-25.7	-4.947	0.42	0.442	0.546	seedless	7	C UG CCC C	ACCACAC AAUCU CU CCUCA	UGGUGUG UUGGA GA GGAGU	U U U	cytoplasm;glucose metabolic process;glyceraldehyde-3-phosphate dehydrogenase (phosphorylating) activity;glycolysis;NAD binding;oxidoreductase activity;protein binding
L2-779475_1.2.1	rs1803622	+	T	0.37	1791	3pUTR	GAPDH	ENST00000229239_rs1803622_T_0	MIMAT0000063_let-7b	1762-1785	-25.7	-1.108	0.378	0.43	0.582	seedless	7	C UG CCC C	ACCACAC AAUCU CU CCUCA	UGGUGUG UUGGA GA GGAGU	U U U	cytoplasm;glucose metabolic process;glyceraldehyde-3-phosphate dehydrogenase (phosphorylating) activity;glycolysis;NAD binding;oxidoreductase activity;protein binding
L2HS-1127857_2.1.0	rs17849229	+	G	NA	1713	CDS	UNC13B	ENST00000378495	MIMAT0000063_let-7b	1685-1696	-23.7	-13.76	0.515	0.393	0.302	seedless	4	C A	CAACCUACUGCU	GUUGGAUGAUGG	UUGGUGU AGU	NA
L2HS-1127857_2.1.1	rs17849229	+	A	0.01	1713	CDS	UNC13B	ENST00000378495_rs17849229_A_0	MIMAT0000063_let-7b	1685-1696	-23.7	-13.497	0.504	0.393	0.351	seedless	4	C A	CAACCUACUGCU	GUUGGAUGAUGG	UUGGUGU AGU	NA
TA1-2726786-1_1.1.0	rs1859247	+	C	NA	2188	3pUTR	MIDN	ENST00000300952	MIMAT0000063_let-7b	2145-2166	-23.9	-7.126	0.475	0.508	0.451	seedless	3	C CUU U CCU U	ACC CAC CCUGC CCUC	UGG GUG GGAUG GGAG	U U UU AU U	NA
TA1-2726786-1_1.1.1	rs1859247	+	T	0.12	2188	3pUTR	MIDN	ENST00000300952_rs1859247_T_0	MIMAT0000063_let-7b	2145-2166	-23.9	-7.087	0.479	0.503	0.47	seedless	3	C CUU U CCU U	ACC CAC CCUGC CCUC	UGG GUG GGAUG GGAG	U U UU AU U	NA
L2HS-371927_4.1.0	rs200620974	+	G	NA	2674	CDS	BAT2	ENST00000376033	MIMAT0000063_let-7b	2639-2662	-23.9	-1.692	0.43	0.518	0.257	seedless	4	G C CC CUC U	AACC CGC ACUUAC ACCUC	UUGG GUG UGGAUG UGGAG	U U A U	NA
L2HS-371927_4.1.1	rs200620974	+	C	0.0005	2674	CDS	BAT2	ENST00000376033_rs200620974_C_0	MIMAT0000063_let-7b	2639-2662	-23.9	5.301	0.28	0.553	0.292	seedless	4	G C CC CUC U	AACC CGC ACUUAC ACCUC	UUGG GUG UGGAUG UGGAG	U U A U	NA
L2HS-371927_4.2.0	rs115390142	+	G	NA	2676	CDS	BAT2	ENST00000376033	MIMAT0000063_let-7b	2639-2662	-23.9	-1.692	0.43	0.518	0.257	seedless	4	G C CC CUC U	AACC CGC ACUUAC ACCUC	UUGG GUG UGGAUG UGGAG	U U A U	NA
L2HS-371927_4.2.1	rs115390142	+	A	0.0009	2676	CDS	BAT2	ENST00000376033_rs115390142_A_0	MIMAT0000063_let-7b	2639-2662	-23.9	-2.151	0.455	0.529	0.292	seedless	4	G C CC CUC U	AACC CGC ACUUAC ACCUC	UUGG GUG UGGAUG UGGAG	U U A U	NA
0727AHS-1138137_1.1.0	rs148867490	+	A	NA	2362	CDS	SAFB	ENST00000292123	MIMAT0000063_let-7b	2324-2342	-26.3	-1.353	0.26	0.246	0.524	seedless	3	G C A	GACCGCG GCC GCUACC CG	UUGGUGU UGG UGAUGG GU	GU A A	DNA binding;double-stranded DNA binding;establishment and/or maintenance of chromatin architecture;nucleic acid binding;nucleotide binding;nucleus;protein binding;regulation of transcription, DNA-dependent;RNA binding;transcription
0727AHS-1138137_1.1.1	rs148867490	+	G	0.0005	2362	CDS	SAFB	ENST00000292123_rs148867490_G_0	MIMAT0000063_let-7b	2324-2342	-26.3	-2.575	0.277	0.26	0.455	seedless	3	G C A	GACCGCG GCC GCUACC CG	UUGGUGU UGG UGAUGG GU	GU A A	DNA binding;double-stranded DNA binding;establishment and/or maintenance of chromatin architecture;nucleic acid binding;nucleotide binding;nucleus;protein binding;regulation of transcription, DNA-dependent;RNA binding;transcription
L1HS-455053_3.1.0	rs847595	+	C	NA	396	CDS	LACE1	ENST00000368977	MIMAT0000063_let-7b	350-372	-23.7	-4.018	0.382	0.358	0.43	seedless	2	A CCA ACU G	GCAUGACC ACUGCC UCA	UGUGUUGG UGAUGG AGU	UUGG A	NA
L1HS-455053_3.1.1	rs847595	+	T	0.01	396	CDS	LACE1	ENST00000368977_rs847595_T_0	MIMAT0000063_let-7b	350-372	-23.7	-3.791	0.368	0.358	0.434	seedless	2	A CCA ACU G	GCAUGACC ACUGCC UCA	UGUGUUGG UGAUGG AGU	UUGG A	NA
L1HS-455053_3.2.0	rs186208029	+	G	NA	397	CDS	LACE1	ENST00000368977	MIMAT0000063_let-7b	350-372	-23.7	-4.018	0.382	0.358	0.43	seedless	2	A CCA ACU G	GCAUGACC ACUGCC UCA	UGUGUUGG UGAUGG AGU	UUGG A	NA
L1HS-455053_3.2.1	rs186208029	+	A	0.0005	397	CDS	LACE1	ENST00000368977_rs186208029_A_0	MIMAT0000063_let-7b	350-372	-23.7	-4.036	0.442	0.353	0.436	seedless	2	A CCA ACU G	GCAUGACC ACUGCC UCA	UGUGUUGG UGAUGG AGU	UUGG A	NA
L2HS-3168808_1.1.0	rs151316950	+	G	NA	1303	CDS	RALGAPB	ENST00000262879	MIMAT0000063_let-7b	1264-1282	-23.8	-17.936	0.598	0.486	0.557	8mer	3	U UUA AU A	GCC AAC CUGCCUCA	UGG UUG GAUGGAGU	U UGUG GAU	NA
L2HS-3168808_1.1.1	rs151316950	+	A	0.0005	1303	CDS	RALGAPB	ENST00000262879_rs151316950_A_0	MIMAT0000063_let-7b	1264-1282	-23.8	-13.355	0.521	0.471	0.414	8mer	3	U UUA AU A	GCC AAC CUGCCUCA	UGG UUG GAUGGAGU	U UGUG GAU	NA
L2HS-1687584_1.1.0	rs200031917	-	C	NA	1144	CDS	ZNF629	ENST00000262525	MIMAT0000063_let-7b	1112-1127	-25.1	-20.989	0.761	0.358	0.449	seedless	7	G A	AACCACA ACCU CCUCA	UUGGUGU UGGA GGAGU	GU UGAU	NA
L2HS-1687584_1.1.1	rs200031917	-	T	0.0005	1144	CDS	ZNF629	ENST00000262525_rs200031917_T_0	MIMAT0000063_let-7b	1112-1127	-25.1	-19.231	0.632	0.332	0.455	seedless	7	G A	AACCACA ACCU CCUCA	UUGGUGU UGGA GGAGU	GU UGAU	NA
L2HS-3391923_1.1.0	rs138082297	-	G	NA	2058	CDS	AMPH	ENST00000356264	MIMAT0000063_let-7b	2019-2038	-24.4	-8.798	0.4	0.202	0.405	seedless	3	C G G G A	AGCCAUG GG CUGCU ACC	UUGGUGU UU GAUGA UGG	G G AGU	NA
L2HS-3391923_1.1.1	rs138082297	-	C	0.0009	2058	CDS	AMPH	ENST00000356264_rs138082297_C_0	MIMAT0000063_let-7b	2019-2038	-24.4	-3.222	0.283	0.279	0.461	seedless	3	C G G G A	AGCCAUG GG CUGCU ACC	UUGGUGU UU GAUGA UGG	G G AGU	NA
L2HS-3391924_1.1.0	rs138082297	-	G	NA	1785	CDS	AMPH	ENST00000325590	MIMAT0000063_let-7b	1746-1765	-24.4	-9.153	0.404	0.192	0.401	seedless	3	C G G G A	AGCCAUG GG CUGCU ACC	UUGGUGU UU GAUGA UGG	G G AGU	NA
L2HS-3391924_1.1.1	rs138082297	-	C	0.0009	1785	CDS	AMPH	ENST00000325590_rs138082297_C_0	MIMAT0000063_let-7b	1746-1765	-24.4	-3.297	0.283	0.281	0.461	seedless	3	C G G G A	AGCCAUG GG CUGCU ACC	UUGGUGU UU GAUGA UGG	G G AGU	NA
L2HS-416234_4.1.0	rs185628882	+	C	NA	2221	3pUTR	NUSAP1	ENST00000260359	MIMAT0000063_let-7b	2186-2202	-25	-14.265	0.431	0.512	0.501	seedless	3	A G	AGCUACAUAGCC CUAUC	UUGGUGUGUUGG GAUGG	AU AGU	NA
L2HS-416234_4.1.1	rs185628882	+	T	0.0009	2221	3pUTR	NUSAP1	ENST00000260359_rs185628882_T_0	MIMAT0000063_let-7b	2186-2202	-25	-14.117	0.436	0.446	0.458	seedless	3	A G	AGCUACAUAGCC CUAUC	UUGGUGUGUUGG GAUGG	AU AGU	NA
L2-779579_1.1.0	rs139317060	-	C	NA	3926	3pUTR	SMC1A	ENST00000322213	MIMAT0000063_let-7b	3897-3920	-25.8	1.061	0.363	0.273	0.311	7mer-m8	4	U C UCCCC C	GACU C CAACCU CUACCUC	UUGG G GUUGGA GAUGGAG	U U U U	ATP binding;ATPase activity;cell cycle;cell cycle checkpoint;cell division;chromatin binding;chromosome;chromosome organization and biogenesis;chromosome segregation;cohesin core heterodimer;condensed nuclear chromosome;DNA damage response, signal transduction;DNA metabolic process;DNA repair;kinetochore;meiosis;microtubule motor activity;mitotic sister chromatid cohesion;mitotic spindle organiza…
L2-779579_1.1.1	rs139317060	-	T	0.01	3926	3pUTR	SMC1A	ENST00000322213_rs139317060_T_0	MIMAT0000063_let-7b	3897-3920	-25.8	-4.509	0.363	0.451	0.208	7mer-m8	4	U C UCCCC C	GACU C CAACCU CUACCUC	UUGG G GUUGGA GAUGGAG	U U U U	ATP binding;ATPase activity;cell cycle;cell cycle checkpoint;cell division;chromatin binding;chromosome;chromosome organization and biogenesis;chromosome segregation;cohesin core heterodimer;condensed nuclear chromosome;DNA damage response, signal transduction;DNA metabolic process;DNA repair;kinetochore;meiosis;microtubule motor activity;mitotic sister chromatid cohesion;mitotic spindle organiza…
L2HS-296705_5.1.0	rs183704257	+	C	NA	3780	3pUTR	ANTXR1	ENST00000303714	MIMAT0000063_let-7b	3759-3776	-25.1	-5.744	0.306	0.44	0.512	7mer-m8	4	G U U	AACC C ACUUGCUAUCUC	UUGG G UGGAUGAUGGAG	U UGU U	NA
L2HS-296705_5.1.1	rs183704257	+	T	0.0009	3780	3pUTR	ANTXR1	ENST00000303714_rs183704257_T_0	MIMAT0000063_let-7b	3759-3776	-25.1	-5.319	0.31	0.435	0.464	7mer-m8	4	G U U	AACC C ACUUGCUAUCUC	UUGG G UGGAUGAUGGAG	U UGU U	NA
L2HS-296705_5.2.0	rs144911905	+	A	NA	3787	3pUTR	ANTXR1	ENST00000303714	MIMAT0000063_let-7b	3759-3776	-25.1	-5.744	0.306	0.44	0.512	7mer-m8	4	G U U	AACC C ACUUGCUAUCUC	UUGG G UGGAUGAUGGAG	U UGU U	NA
L2HS-296705_5.2.1	rs144911905	+	T	0.0005	3787	3pUTR	ANTXR1	ENST00000303714_rs144911905_T_0	MIMAT0000063_let-7b	3759-3776	-25.1	-5.521	0.301	0.435	0.579	7mer-m8	4	G U U	AACC C ACUUGCUAUCUC	UUGG G UGGAUGAUGGAG	U UGU U	NA
L2HS-3342728_1.1.0	rs186635615	+	G	NA	1739	3pUTR	FLAD1	ENST00000368432	MIMAT0000063_let-7b	1704-1728	-25	-16.884	0.638	0.328	0.53	seedless	5	C UACCGUC U G	CCACA CAGCCUA CUACU	GGUGU GUUGGAU GAUGG	UU AGU	NA
L2HS-3342728_1.1.1	rs186635615	+	A	0.0009	1739	3pUTR	FLAD1	ENST00000368432_rs186635615_A_0	MIMAT0000063_let-7b	1704-1728	-25	-15.255	0.624	0.338	0.596	seedless	5	C UACCGUC U G	CCACA CAGCCUA CUACU	GGUGU GUUGGAU GAUGG	UU AGU	NA
L2HS-3832606_1.1.0	rs184086871	-	G	NA	844	3pUTR	DNAJC8	ENST00000263697	MIMAT0000063_let-7b	812-831	-24.7	-6.082	0.269	0.432	0.312	7mer-m8	4	UUUCC C	AACC CCUGCUAUCUC	UUGG GGAUGAUGGAG	UGUGUU U	NA
L2HS-3832606_1.1.1	rs184086871	-	A	0.0005	844	3pUTR	DNAJC8	ENST00000263697_rs184086871_A_0	MIMAT0000063_let-7b	812-831	-24.7	-5.118	0.237	0.435	0.303	7mer-m8	4	UUUCC C	AACC CCUGCUAUCUC	UUGG GGAUGAUGGAG	UGUGUU U	NA
L2HS-218319_6.1.0	rs138349014	-	G	NA	354	CDS	LACTB2	ENST00000276590	MIMAT0000063_let-7b	320-341	-24.7	-20.787	0.594	0.26	0.647	seedless	4	U G U A A	AAU ACAC ACCUAUUGC UUA	UUG UGUG UGGAUGAUG AGU	G U G	NA
L2HS-218319_6.1.1	rs138349014	-	A	0.0014	354	CDS	LACTB2	ENST00000276590_rs138349014_A_0	MIMAT0000063_let-7b	320-341	-24.7	-21.752	0.605	0.262	0.678	seedless	4	U G U A A	AAU ACAC ACCUAUUGC UUA	UUG UGUG UGGAUGAUG AGU	G U G	NA
L2HS-416241_4.1.0	rs1126487	-	A	NA	355	5pUTR	HNRNPF	ENST00000443950	MIMAT0000063_let-7b	322-349	-24.3	-2.369	0.413	0.431	0.455	seedless	6	A CCAAGAUC AC C	AGCCACAC ACCUG ACC CA	UUGGUGUG UGGAU UGG GU	U GA A	NA
L2HS-416241_4.1.1	rs1126487	-	T	0.49	355	5pUTR	HNRNPF	ENST00000443950_rs1126487_T_0	MIMAT0000063_let-7b	322-349	-24.3	-1.546	0.436	0.369	0.345	seedless	6	A CCAAGAUC AC C	AGCCACAC ACCUG ACC CA	UUGGUGUG UGGAU UGG GU	U GA A	NA
L2HS-251570_5.1.0	rs192389569	+	G	NA	3740	3pUTR	DDX18	ENST00000263239	MIMAT0000063_let-7b	3716-3732	-23.3	-13.345	0.504	0.408	0.581	offset-6mer	2	CU G	UCAU ACCUACUACUU	GGUG UGGAUGAUGGA	UU UGU GU	NA
L2HS-251570_5.1.1	rs192389569	+	C	0.0032	3740	3pUTR	DDX18	ENST00000263239_rs192389569_C_0	MIMAT0000063_let-7b	3716-3732	-23.3	-13.002	0.48	0.4	0.613	offset-6mer	2	CU G	UCAU ACCUACUACUU	GGUG UGGAUGAUGGA	UU UGU GU	NA
L2HS-251570_5.2.0	rs1052628	+	A	NA	3752	3pUTR	DDX18	ENST00000263239	MIMAT0000063_let-7b	3716-3732	-23.3	-13.345	0.504	0.408	0.581	offset-6mer	2	CU G	UCAU ACCUACUACUU	GGUG UGGAUGAUGGA	UU UGU GU	NA
L2HS-251570_5.2.1	rs1052628	+	G	0.11	3752	3pUTR	DDX18	ENST00000263239_rs1052628_G_0	MIMAT0000063_let-7b	3716-3732	-23.3	-11.848	0.448	0.406	0.57	offset-6mer	2	CU G	UCAU ACCUACUACUU	GGUG UGGAUGAUGGA	UU UGU GU	NA
L1HS-346481_3.1.0	rs192904363	+	G	NA	1567	CDS	GPATCH1	ENST00000170564	MIMAT0000063_let-7b	1542-1561	-24.1	-6.885	0.352	0.405	0.309	6mer	4	U G GAA C	AA CAC CAACU UGCCUC	UU GUG GUUGG AUGGAG	G U AUG U	NA
L1HS-346481_3.1.1	rs192904363	+	A	0.0009	1567	CDS	GPATCH1	ENST00000170564_rs192904363_A_0	MIMAT0000063_let-7b	1542-1561	-24.1	-7.263	0.364	0.415	0.346	6mer	4	U G GAA C	AA CAC CAACU UGCCUC	UU GUG GUUGG AUGGAG	G U AUG U	NA
L2HS-1606447_1.1.0	rs201480190	-	C	NA	1909	CDS	ZNF652	ENST00000362063	MIMAT0000063_let-7b	1881-1897	-23.4	-17.041	0.754	0.472	0.463	seedless	5	A A C A	ACACAGCC AC ACC CA	UGUGUUGG UG UGG GU	UUGG A A A	NA
L2HS-1606447_1.1.1	rs201480190	-	T	0.0005	1909	CDS	ZNF652	ENST00000362063_rs201480190_T_0	MIMAT0000063_let-7b	1881-1897	-23.4	-17.223	0.75	0.469	0.606	seedless	5	A A C A	ACACAGCC AC ACC CA	UGUGUUGG UG UGG GU	UUGG A A A	NA
L2HS-1606447_1.2.0	rs149645530	-	C	NA	1899	CDS	ZNF652	ENST00000362063	MIMAT0000063_let-7b	1881-1897	-23.4	-17.041	0.754	0.472	0.463	seedless	5	A A C A	ACACAGCC AC ACC CA	UGUGUUGG UG UGG GU	UUGG A A A	NA
L2HS-1606447_1.2.1	rs149645530	-	T	0.01	1899	CDS	ZNF652	ENST00000362063_rs149645530_T_0	MIMAT0000063_let-7b	1881-1897	-23.4	-16.822	0.712	0.466	0.399	seedless	5	A A C A	ACACAGCC AC ACC CA	UGUGUUGG UG UGG GU	UUGG A A A	NA
L2HS-3454801_1.1.0	rs145709748	+	C	NA	589	CDS	FEN1	ENST00000305885	MIMAT0000063_let-7b	549-583	-24.7	-1.867	0.447	0.299	0.234	seedless	5	A CA C AUGGGCAUGUU G C	GACCAC GC ACCUG CUACC CA	UUGGUG UG UGGAU GAUGG GU	U A	5'-3' exonuclease activity;5'-flap endonuclease activity;damaged DNA binding;DNA replication;double-strand break repair;double-stranded DNA binding;double-stranded DNA specific exodeoxyribonuclease activity;endonuclease activity;hydrolase activity;magnesium ion binding;manganese ion binding;nucleus;phosphoinositide-mediated signaling;protein binding;ribonuclease H activity;UV protection
L2HS-3454801_1.1.1	rs145709748	+	T	0.0005	589	CDS	FEN1	ENST00000305885_rs145709748_T_0	MIMAT0000063_let-7b	549-583	-24.7	-0.002	0.426	0.295	0.289	seedless	5	A CA C AUGGGCAUGUU G C	GACCAC GC ACCUG CUACC CA	UUGGUG UG UGGAU GAUGG GU	U A	5'-3' exonuclease activity;5'-flap endonuclease activity;damaged DNA binding;DNA replication;double-strand break repair;double-stranded DNA binding;double-stranded DNA specific exodeoxyribonuclease activity;endonuclease activity;hydrolase activity;magnesium ion binding;manganese ion binding;nucleus;phosphoinositide-mediated signaling;protein binding;ribonuclease H activity;UV protection
L2HS-3454801_1.2.0	rs115282527	+	C	NA	603	CDS	FEN1	ENST00000305885	MIMAT0000063_let-7b	549-583	-24.7	-1.867	0.447	0.299	0.234	seedless	5	A CA C AUGGGCAUGUU G C	GACCAC GC ACCUG CUACC CA	UUGGUG UG UGGAU GAUGG GU	U A	5'-3' exonuclease activity;5'-flap endonuclease activity;damaged DNA binding;DNA replication;double-strand break repair;double-stranded DNA binding;double-stranded DNA specific exodeoxyribonuclease activity;endonuclease activity;hydrolase activity;magnesium ion binding;manganese ion binding;nucleus;phosphoinositide-mediated signaling;protein binding;ribonuclease H activity;UV protection
L2HS-3454801_1.2.1	rs115282527	+	T	0.0005	603	CDS	FEN1	ENST00000305885_rs115282527_T_0	MIMAT0000063_let-7b	549-583	-24.7	-1.557	0.446	0.295	0.288	seedless	5	A CA C AUGGGCAUGUU G C	GACCAC GC ACCUG CUACC CA	UUGGUG UG UGGAU GAUGG GU	U A	5'-3' exonuclease activity;5'-flap endonuclease activity;damaged DNA binding;DNA replication;double-strand break repair;double-stranded DNA binding;double-stranded DNA specific exodeoxyribonuclease activity;endonuclease activity;hydrolase activity;magnesium ion binding;manganese ion binding;nucleus;phosphoinositide-mediated signaling;protein binding;ribonuclease H activity;UV protection
L2HS-764099_2.1.0	rs192223260	+	A	NA	1172	3pUTR	OBFC2B	ENST00000380198	MIMAT0000063_let-7b	1154-1171	-22.6	-18.284	0.82	0.297	0.372	seedless	4	U AU A	GCCAC CAACC AC CC CA	UGGUG GUUGG UG GG GU	U U A AU A	nucleic acid binding
L2HS-764099_2.1.1	rs192223260	+	G	0.0005	1172	3pUTR	OBFC2B	ENST00000380198_rs192223260_G_0	MIMAT0000063_let-7b	1154-1171	-22.6	-2.177	0.533	0.417	0.512	seedless	4	U AU A	GCCAC CAACC AC CC CA	UGGUG GUUGG UG GG GU	U U A AU A	nucleic acid binding
L2HS-818603_2.1.0	rs201792342	+	G	NA	2000	CDS	TRIM28	ENST00000253024	MIMAT0000063_let-7b	1978-1993	-24.8	-8.33	0.379	0.207	0.428	seedless	2	G C U A	AGCC C CCUACUGCC	UUGG G GGAUGAUGG	U UGUU AGU	epithelial to mesenchymal transition;intracellular;metal ion binding;nucleus;positive regulation of gene-specific transcription;protein binding;regulation of transcription from RNA polymerase II promoter;sequence-specific DNA binding;transcription;transcription corepressor activity;transcription factor activity;zinc ion binding
L2HS-818603_2.1.1	rs201792342	+	A	0.0005	2000	CDS	TRIM28	ENST00000253024_rs201792342_A_0	MIMAT0000063_let-7b	1978-1993	-24.8	5.287	0.166	0.213	0.345	seedless	2	G C U A	AGCC C CCUACUGCC	UUGG G GGAUGAUGG	U UGUU AGU	epithelial to mesenchymal transition;intracellular;metal ion binding;nucleus;positive regulation of gene-specific transcription;protein binding;regulation of transcription from RNA polymerase II promoter;sequence-specific DNA binding;transcription;transcription corepressor activity;transcription factor activity;zinc ion binding
TA1-4595145-1_1.1.0	rs74137610	+	T	NA	2327	3pUTR	BTG2	ENST00000290551	MIMAT0000063_let-7b	2283-2302	-22.7	3.575	0.242	0.574	0.45	seedless	2	U UUCCCA U A	GCC GACCUGCU CC	UGG UUGGAUGA GG	U UGUG U AGU	anterior/posterior pattern formation;DNA repair;negative regulation of cell proliferation;protein amino acid methylation;protein binding;regulation of transcription, DNA-dependent;transcription;transcription factor activity
TA1-4595145-1_1.1.1	rs74137610	+	C	0.01	2327	3pUTR	BTG2	ENST00000290551_rs74137610_C_0	MIMAT0000063_let-7b	2283-2302	-22.7	3.62	0.241	0.575	0.476	seedless	2	U UUCCCA U A	GCC GACCUGCU CC	UGG UUGGAUGA GG	U UGUG U AGU	anterior/posterior pattern formation;DNA repair;negative regulation of cell proliferation;protein amino acid methylation;protein binding;regulation of transcription, DNA-dependent;transcription;transcription factor activity
0727AHS-1355293_1.1.0	rs149213082	-	G	NA	186	CDS	HIST1H3B	ENST00000244661	MIMAT0000063_let-7b	145-166	-23.1	-9.048	0.568	0.379	0.423	seedless	1	U GAU GCC A	CUGCGCGA CC GCUACC	GGUGUGUU GG UGAUGG	UU A AGU	NA
0727AHS-1355293_1.1.1	rs149213082	-	A	0.0009	186	CDS	HIST1H3B	ENST00000244661_rs149213082_A_0	MIMAT0000063_let-7b	145-166	-23.1	-8.543	0.534	0.354	0.448	seedless	1	U GAU GCC A	CUGCGCGA CC GCUACC	GGUGUGUU GG UGAUGG	UU A AGU	NA
0727AHS-1355293_1.2.0	rs143413138	-	C	NA	184	CDS	HIST1H3B	ENST00000244661	MIMAT0000063_let-7b	145-166	-23.1	-9.048	0.568	0.379	0.423	seedless	1	U GAU GCC A	CUGCGCGA CC GCUACC	GGUGUGUU GG UGAUGG	UU A AGU	NA
0727AHS-1355293_1.2.1	rs143413138	-	T	0.0009	184	CDS	HIST1H3B	ENST00000244661_rs143413138_T_0	MIMAT0000063_let-7b	145-166	-23.1	-8.91	0.564	0.376	0.45	seedless	1	U GAU GCC A	CUGCGCGA CC GCUACC	GGUGUGUU GG UGAUGG	UU A AGU	NA
0727AHS-1365831_1.1.0	rs149840053	-	C	NA	1469	3pUTR	GNB1	ENST00000378609	MIMAT0000063_let-7b	1451-1464	-22.8	-18.109	0.857	0.53	0.483	seedless	4	G C	ACAC CCUAC ACCUC	UGUG GGAUG UGGAG	UUGG UU A U	NA
0727AHS-1365831_1.1.1	rs149840053	-	G	0.0009	1469	3pUTR	GNB1	ENST00000378609_rs149840053_G_0	MIMAT0000063_let-7b	1451-1464	-22.8	-16.302	0.678	0.4	0.488	seedless	4	G C	ACAC CCUAC ACCUC	UGUG GGAUG UGGAG	UUGG UU A U	NA
L2-303325_2.1.0	rs141891784	+	G	NA	4749	CDS	SMARCA4	ENST00000429416	MIMAT0000063_let-7b	4723-4737	-23	-8.099	0.291	0.364	0.663	seedless	4	C C A	CCAC CAACCU C ACC	GGUG GUUGGA G UGG	UU U U A AGU	ATP binding;DNA binding;helicase activity;hydrolase activity;nucleoplasm;nucleotide binding;nucleus;protein binding;regulation of transcription from RNA polymerase II promoter;transcription;transcription coactivator activity;transcription factor activity
L2-303325_2.1.1	rs141891784	+	T	0.0005	4749	CDS	SMARCA4	ENST00000429416_rs141891784_T_0	MIMAT0000063_let-7b	4723-4737	-23	-8.033	0.29	0.372	0.665	seedless	4	C C A	CCAC CAACCU C ACC	GGUG GUUGGA G UGG	UU U U A AGU	ATP binding;DNA binding;helicase activity;hydrolase activity;nucleoplasm;nucleotide binding;nucleus;protein binding;regulation of transcription from RNA polymerase II promoter;transcription;transcription coactivator activity;transcription factor activity
L1HS-519174_2.1.0	rs188554276	-	G	NA	224	CDS	ETFA	ENST00000267950	MIMAT0000063_let-7b	199-222	-24.4	-6.32	0.336	0.423	0.373	seedless	4	U UACU AC G	ACCAU GCAGCC AC GCCUU	UGGUG UGUUGG UG UGGAG	U A A U	NA
L1HS-519174_2.1.1	rs188554276	-	A	0.0005	224	CDS	ETFA	ENST00000267950_rs188554276_A_0	MIMAT0000063_let-7b	199-222	-24.4	-6.359	0.335	0.425	0.373	seedless	4	U UACU AC G	ACCAU GCAGCC AC GCCUU	UGGUG UGUUGG UG UGGAG	U A A U	NA
L1HS-1437309_1.1.0	rs147297623	+	T	NA	1554	3pUTR	TSEN15	ENST00000361641	MIMAT0000063_let-7b	1517-1529	-22	-12.182	0.432	0.454	0.376	7mer-m8	3	A U	AACCUACUGUCUC	UUGGAUGAUGGAG	UUGGUGUG U	NA
L1HS-1437309_1.1.1	rs147297623	+	C	0.01	1554	3pUTR	TSEN15	ENST00000361641_rs147297623_C_0	MIMAT0000063_let-7b	1517-1529	-22	-12.852	0.47	0.453	0.337	7mer-m8	3	A U	AACCUACUGUCUC	UUGGAUGAUGGAG	UUGGUGUG U	NA
L2HS-2437919_1.1.0	rs80277652	-	T	NA	465	CDS	FAM136A	ENST00000037869	MIMAT0000063_let-7b	428-443	-24.1	-7.765	0.365	0.307	0.512	seedless	6	U	GACCACAU GC ACCUCA	UUGGUGUG UG UGGAGU	UUGGA A	NA
L2HS-2437919_1.1.1	rs80277652	-	C	0	465	CDS	FAM136A	ENST00000037869_rs80277652_C_0	MIMAT0000063_let-7b	428-443	-24.1	-8.509	0.415	0.339	0.4	seedless	6	U	GACCACAU GC ACCUCA	UUGGUGUG UG UGGAGU	UUGGA A	NA
L2HS-1374504_2.1.0	rs1049987	-	G	NA	2724	3pUTR	HADHA	ENST00000380649	MIMAT0000063_let-7b	2694-2716	-23.4	11.961	0.214	0.442	0.382	seedless	4	A UCUCU C	AGCCAC C GCCUGUU CCUC	UUGGUG G UGGAUGA GGAG	U U U U	NA
L2HS-1374504_2.1.1	rs1049987	-	A	0.14	2724	3pUTR	HADHA	ENST00000380649_rs1049987_A_0	MIMAT0000063_let-7b	2694-2716	-23.4	11.807	0.215	0.435	0.268	seedless	4	A UCUCU C	AGCCAC C GCCUGUU CCUC	UUGGUG G UGGAUGA GGAG	U U U U	NA
L2HS-1343995_2.1.0	rs185537811	-	C	NA	3042	3pUTR	SERBP1	ENST00000370994	MIMAT0000063_let-7b	3011-3027	-24.8	-11.494	0.354	0.407	0.355	seedless	4	A G G	CACAU AC UGCUACC CA	GUGUG UG AUGAUGG GU	UUG U G A	mRNA 3'-UTR binding;nucleus;protein binding;regulation of mRNA stability;RNA binding
L2HS-1343995_2.1.1	rs185537811	-	G	0.0005	3042	3pUTR	SERBP1	ENST00000370994_rs185537811_G_0	MIMAT0000063_let-7b	3011-3027	-24.8	-12.311	0.406	0.457	0.381	seedless	4	A G G	CACAU AC UGCUACC CA	GUGUG UG AUGAUGG GU	UUG U G A	mRNA 3'-UTR binding;nucleus;protein binding;regulation of mRNA stability;RNA binding
TA1-4595111-1_1.1.0	rs150918254	+	A	NA	3324	CDS	ZCCHC9	ENST00000254037	MIMAT0000063_let-7b	3263-3303	-23.1	1.617	0.478	0.364	0.428	seedless	5	U AAGCGUAA GAAGCCAAUAG UC A	ACCA ACAACUU GCUA CCUCA	UGGU UGUUGGA UGAU GGAGU	U G	NA
TA1-4595111-1_1.1.1	rs150918254	+	G	0.01	3324	CDS	ZCCHC9	ENST00000254037_rs150918254_G_0	MIMAT0000063_let-7b	3263-3303	-23.1	1.489	0.478	0.376	0.447	seedless	5	U AAGCGUAA GAAGCCAAUAG UC A	ACCA ACAACUU GCUA CCUCA	UGGU UGUUGGA UGAU GGAGU	U G	NA
TAON-3930061-1_1.1.0	rs185586458	-	A	NA	2719	3pUTR	FAM48A	ENST00000350612	MIMAT0000063_let-7b	2686-2704	-22	-4.123	0.395	0.37	0.5	seedless	6	U AGAA A	AC GCACAACCU UAUC	UG UGUGUUGGA AUGG	U G UG AGU	NA
TAON-3930061-1_1.1.1	rs185586458	-	C	0.0005	2719	3pUTR	FAM48A	ENST00000350612_rs185586458_C_0	MIMAT0000063_let-7b	2686-2704	-22	-8.569	0.524	0.37	0.672	seedless	6	U AGAA A	AC GCACAACCU UAUC	UG UGUGUUGGA AUGG	U G UG AGU	NA
L2HS-196715_6.1.0	rs200574256	-	T	NA	537	CDS	C5orf15	ENST00000231512	MIMAT0000063_let-7b	519-534	-22.5	-9.304	0.514	0.307	0.551	seedless	2	U UC U	CC C GCCUACU CCUC	GG G UGGAUGA GGAG	UU U UGU U U	NA
L2HS-196715_6.1.1	rs200574256	-	C	0	537	CDS	C5orf15	ENST00000231512_rs200574256_C_0	MIMAT0000063_let-7b	519-534	-22.5	-12.701	0.554	0.299	0.539	seedless	2	U UC U	CC C GCCUACU CCUC	GG G UGGAUGA GGAG	UU U UGU U U	NA
L2HS-3494985_1.1.0	rs57810503	-	C	NA	1820	CDS	EIF2C2	ENST00000220592	MIMAT0000063_let-7b	1792-1809	-22.3	-2.548	0.314	0.462	0.508	offset-6mer	4	C GU G A	U C CAACCU CUGCCU A	G G GUUGGA GAUGGA U	UU GU U U G	cellular_component;protein binding;translation;translation initiation factor activity
L2HS-3494985_1.1.1	rs57810503	-	G	0.01	1820	CDS	EIF2C2	ENST00000220592_rs57810503_G_0	MIMAT0000063_let-7b	1792-1809	-22.3	-5.162	0.444	0.411	0.357	offset-6mer	4	C GU G A	U C CAACCU CUGCCU A	G G GUUGGA GAUGGA U	UU GU U U G	cellular_component;protein binding;translation;translation initiation factor activity
L2HS-818367_2.1.0	rs139107867	+	T	NA	3836	3pUTR	CCNF	ENST00000397066	MIMAT0000063_let-7b	3805-3832	-21.6	-4.725	0.544	0.403	0.424	6mer	6	C CC AAUUU UG C	AACCACGC AGCU U UAUUUU	UUGGUGUG UUGG A AUGGAG	UG U	NA
L2HS-818367_2.1.1	rs139107867	+	C	0.0009	3836	3pUTR	CCNF	ENST00000397066_rs139107867_C_0	MIMAT0000063_let-7b	3805-3832	-21.6	-7.409	0.677	0.538	0.242	6mer	6	C CC AAUUU UG C	AACCACGC AGCU U UAUUUU	UUGGUGUG UUGG A AUGGAG	UG U	NA
L2HS-818367_2.2.0	rs149900630	+	C	NA	3842	3pUTR	CCNF	ENST00000397066	MIMAT0000063_let-7b	3805-3832	-21.6	-4.725	0.544	0.403	0.424	6mer	6	C CC AAUUU UG C	AACCACGC AGCU U UAUUUU	UUGGUGUG UUGG A AUGGAG	UG U	NA
L2HS-818367_2.2.1	rs149900630	+	T	0.01	3842	3pUTR	CCNF	ENST00000397066_rs149900630_T_0	MIMAT0000063_let-7b	3805-3832	-21.6	-5.269	0.547	0.308	0.427	6mer	6	C CC AAUUU UG C	AACCACGC AGCU U UAUUUU	UUGGUGUG UUGG A AUGGAG	UG U	NA
L2HS-1414015_2.1.0	rs150301152	+	C	NA	322	CDS	POLR3G	ENST00000399107	MIMAT0000063_let-7b	298-315	-21.8	-8.466	0.452	0.443	0.557	7mer-m8	6	A C C C	AACCAC CC ACUAUUUC	UUGGUG GG UGAUGGAG	UGUU A U	NA
L2HS-1414015_2.1.1	rs150301152	+	G	0.0009	322	CDS	POLR3G	ENST00000399107_rs150301152_G_0	MIMAT0000063_let-7b	298-315	-21.8	-10.464	0.42	0.451	0.454	7mer-m8	6	A C C C	AACCAC CC ACUAUUUC	UUGGUG GG UGAUGGAG	UGUU A U	NA
L2-234496_3.1.0	rs146165770	+	C	NA	6888	CDS	EP300	ENST00000263253	MIMAT0000063_let-7b	6868-6884	-23.8	-12.192	0.534	0.53	0.384	seedless	4	U UG C G	GCCAC CCUACU C CA	UGGUG GGAUGA G GU	U UGUU UG A	acetyltransferase activity;apoptosis;cell cycle;heart development;histone acetylation;histone acetyltransferase activity;histone acetyltransferase complex;homeostatic process;lung development;metal ion binding;N-terminal peptidyl-lysine acetylation;nervous system development;nucleus;organ morphogenesis;positive regulation of transcription factor activity;positive regulation of transcription, DNA-…
L2-234496_3.1.1	rs146165770	+	G	0.0009	6888	CDS	EP300	ENST00000263253_rs146165770_G_0	MIMAT0000063_let-7b	6868-6884	-23.8	-6.462	0.437	0.45	0.205	seedless	4	U UG C G	GCCAC CCUACU C CA	UGGUG GGAUGA G GU	U UGUU UG A	acetyltransferase activity;apoptosis;cell cycle;heart development;histone acetylation;histone acetyltransferase activity;histone acetyltransferase complex;homeostatic process;lung development;metal ion binding;N-terminal peptidyl-lysine acetylation;nervous system development;nucleus;organ morphogenesis;positive regulation of transcription factor activity;positive regulation of transcription, DNA-…
L2HS-741593_3.1.0	rs78586059	+	T	NA	3785	3pUTR	PTGFRN	ENST00000393203	MIMAT0000063_let-7b	3763-3779	-22.8	-2.985	0.316	0.653	0.319	seedless	4	A U	AGCCAC CA CUAUU CCUC	UUGGUG GU GAUGA GGAG	U UG U U	NA
L2HS-741593_3.1.1	rs78586059	+	C	0.01	3785	3pUTR	PTGFRN	ENST00000393203_rs78586059_C_0	MIMAT0000063_let-7b	3763-3779	-22.8	-1.219	0.296	0.629	0.371	seedless	4	A U	AGCCAC CA CUAUU CCUC	UUGGUG GU GAUGA GGAG	U UG U U	NA
L1-485282_1.1.0	rs188545293	-	G	NA	1886	3pUTR	ATE1	ENST00000369043	MIMAT0000063_let-7b	1838-1861	-22.2	-10.12	0.46	0.429	0.376	seedless	3	A UAU CC U	AACUGCAU GACCUA GCC CA	UUGGUGUG UUGGAU UGG GU	GA A	NA
L1-485282_1.1.1	rs188545293	-	A	0.0027	1886	3pUTR	ATE1	ENST00000369043_rs188545293_A_0	MIMAT0000063_let-7b	1838-1861	-22.2	-10.01	0.425	0.444	0.377	seedless	3	A UAU CC U	AACUGCAU GACCUA GCC CA	UUGGUGUG UUGGAU UGG GU	GA A	NA
L1-485282_1.2.0	rs7919858	-	G	NA	1868	3pUTR	ATE1	ENST00000369043	MIMAT0000063_let-7b	1838-1861	-22.2	-10.12	0.46	0.429	0.376	seedless	3	A UAU CC U	AACUGCAU GACCUA GCC CA	UUGGUGUG UUGGAU UGG GU	GA A	NA
L1-485282_1.2.1	rs7919858	-	A	0.01	1868	3pUTR	ATE1	ENST00000369043_rs7919858_A_0	MIMAT0000063_let-7b	1838-1861	-22.2	-13.313	0.534	0.441	0.308	seedless	3	A UAU CC U	AACUGCAU GACCUA GCC CA	UUGGUGUG UUGGAU UGG GU	GA A	NA
L2-1723671_1.1.0	rs115912410	+	A	NA	3427	CDS	ZNF687	ENST00000324048	MIMAT0000063_let-7b	3391-3411	-21.2	5.485	0.493	0.269	0.415	seedless	3	C CC CC G	CCAUGC ACCU CUACU CA	GGUGUG UGGA GAUGG GU	UU U U A	NA
L2-1723671_1.1.1	rs115912410	+	C	0.02	3427	CDS	ZNF687	ENST00000324048_rs115912410_C_0	MIMAT0000063_let-7b	3391-3411	-21.2	5.534	0.489	0.273	0.396	seedless	3	C CC CC G	CCAUGC ACCU CUACU CA	GGUGUG UGGA GAUGG GU	UU U U A	NA
L2HS-1333052_2.1.0	rs200978292	-	C	NA	1441	CDS	HARS	ENST00000504156	MIMAT0000063_let-7b	1417-1431	-22.2	-3.39	0.227	0.316	0.46	seedless	4	G	ACCA UCUGCU CCUCA	UGGU GGAUGA GGAGU	U GUGUU U	NA
L2HS-1333052_2.1.1	rs200978292	-	T	0.0005	1441	CDS	HARS	ENST00000504156_rs200978292_T_0	MIMAT0000063_let-7b	1417-1431	-22.2	-3.621	0.248	0.304	0.459	seedless	4	G	ACCA UCUGCU CCUCA	UGGU GGAUGA GGAGU	U GUGUU U	NA
L2HS-572287_3.1.0	rs181855743	-	C	NA	4807	3pUTR	DIAPH1	ENST00000398557	MIMAT0000063_let-7b	4788-4805	-22.2	-3.754	0.465	0.369	0.495	seedless	4	C A C	GACCAU CC AC ACCUCA	UUGGUG GG UG UGGAGU	UGUU A A	actin binding;actin cytoskeleton organization and biogenesis;cellular component organization and biogenesis;cytoskeleton;profilin binding;receptor binding;Rho GTPase binding;sensory perception of sound
L2HS-572287_3.1.1	rs181855743	-	T	0.0009	4807	3pUTR	DIAPH1	ENST00000398557_rs181855743_T_0	MIMAT0000063_let-7b	4788-4805	-22.2	-8.579	0.497	0.383	0.457	seedless	4	C A C	GACCAU CC AC ACCUCA	UUGGUG GG UG UGGAGU	UGUU A A	actin binding;actin cytoskeleton organization and biogenesis;cellular component organization and biogenesis;cytoskeleton;profilin binding;receptor binding;Rho GTPase binding;sensory perception of sound
TAON-3929977-1_1.1.0	rs142635228	+	C	NA	1785	CDS	RIOK3	ENST00000339486	MIMAT0000063_let-7b	1769-1779	-21.2	-16.047	0.643	0.38	0.213	seedless	1	A A	AGCCUACUAUC	UUGGAUGAUGG	UUGGUGUG AGU	NA
TAON-3929977-1_1.1.1	rs142635228	+	G	0.0005	1785	CDS	RIOK3	ENST00000339486_rs142635228_G_0	MIMAT0000063_let-7b	1769-1779	-21.2	-11.347	0.461	0.518	0.235	seedless	1	A A	AGCCUACUAUC	UUGGAUGAUGG	UUGGUGUG AGU	NA
L1HS-222968_5.1.0	rs118106981	-	C	NA	455	CDS	NDUFA10	ENST00000252711	MIMAT0000063_let-7b	406-432	-20.6	-4.73	0.431	0.258	0.458	seedless	2	A CCU C G AAUGG A	AGCC CGC ACC ACUAU CA	UUGG GUG UGG UGAUG GU	U U A GA	NA
L1HS-222968_5.1.1	rs118106981	-	T	0.0014	455	CDS	NDUFA10	ENST00000252711_rs118106981_T_0	MIMAT0000063_let-7b	406-432	-20.6	-4.446	0.471	0.313	0.449	seedless	2	A CCU C G AAUGG A	AGCC CGC ACC ACUAU CA	UUGG GUG UGG UGAUG GU	U U A GA	NA
L1-399674_1.1.0	rs139120653	+	A	NA	2873	CDS	ATP2A2	ENST00000313432	MIMAT0000063_let-7b	2839-2853	-21.7	0.901	0.167	0.662	0.287	8mer	2	U U	UCAU CC GCUACCUCA	GGUG GG UGAUGGAGU	UU UGUU A	NA
L1-399674_1.1.1	rs139120653	+	G	0.0005	2873	CDS	ATP2A2	ENST00000313432_rs139120653_G_0	MIMAT0000063_let-7b	2839-2853	-21.7	-4.044	0.233	0.509	0.383	8mer	2	U U	UCAU CC GCUACCUCA	GGUG GG UGAUGGAGU	UU UGUU A	NA
L2HS-327961_4.1.0	rs138551989	+	C	NA	6160	3pUTR	ZNF507	ENST00000311921	MIMAT0000063_let-7b	6134-6149	-21.2	-4.733	0.509	0.286	0.265	seedless	3	A GAA U	CAC CGACC GCCUU	GUG GUUGG UGGAG	UUG U AUGA U	NA
L2HS-327961_4.1.1	rs138551989	+	G	0.0005	6160	3pUTR	ZNF507	ENST00000311921_rs138551989_G_0	MIMAT0000063_let-7b	6134-6149	-21.2	-3.67	0.459	0.285	0.269	seedless	3	A GAA U	CAC CGACC GCCUU	GUG GUUGG UGGAG	UUG U AUGA U	NA
TAON-3929978-1_1.1.0	rs200785492	+	G	NA	547	CDS	RPSA	ENST00000301821	MIMAT0000063_let-7b	529-541	-20.8	-5.992	0.241	0.458	0.517	seedless	3	U C A	UAACCUA CUACC	GUUGGAU GAUGG	UUGGUGU AGU	NA
TAON-3929978-1_1.1.1	rs200785492	+	A	0.0005	547	CDS	RPSA	ENST00000301821_rs200785492_A_0	MIMAT0000063_let-7b	529-541	-20.8	-9.786	0.37	0.465	0.513	seedless	3	U C A	UAACCUA CUACC	GUUGGAU GAUGG	UUGGUGU AGU	NA
L2-1724419_1.1.0	rs200369681	+	G	NA	132	CDS	SNRPE	ENST00000414487	MIMAT0000063_let-7b	95-112	-21.5	-9.829	0.407	0.343	0.481	seedless	4	C CAU G	CCAU CAACCU CUUCA	GGUG GUUGGA GGAGU	UU U UGAU	mRNA processing;nucleus;protein binding;RNA binding;RNA splicing;small nuclear ribonucleoprotein complex;spliceosome;spliceosome assembly
L2-1724419_1.1.1	rs200369681	+	A	0.0005	132	CDS	SNRPE	ENST00000414487_rs200369681_A_0	MIMAT0000063_let-7b	95-112	-21.5	-9.05	0.379	0.363	0.432	seedless	4	C CAU G	CCAU CAACCU CUUCA	GGUG GUUGGA GGAGU	UU U UGAU	mRNA processing;nucleus;protein binding;RNA binding;RNA splicing;small nuclear ribonucleoprotein complex;spliceosome;spliceosome assembly
L2HS-179732_7.1.0	rs141427759	-	C	NA	924	3pUTR	YWHAE	ENST00000264335	MIMAT0000063_let-7b	889-910	-20.4	-5.081	0.701	0.334	0.36	seedless	5	A CUC CC C	AACCAU UGACC AC CCUC	UUGGUG GUUGG UG GGAG	U A AU U	enzyme binding;intracellular signaling cascade;protein domain specific binding;protein targeting
L2HS-179732_7.1.1	rs141427759	-	T	0.0027	924	3pUTR	YWHAE	ENST00000264335_rs141427759_T_0	MIMAT0000063_let-7b	889-910	-20.4	-6.116	0.695	0.345	0.404	seedless	5	A CUC CC C	AACCAU UGACC AC CCUC	UUGGUG GUUGG UG GGAG	U A AU U	enzyme binding;intracellular signaling cascade;protein domain specific binding;protein targeting
L2HS-179732_7.2.0	rs183997616	-	C	NA	921	3pUTR	YWHAE	ENST00000264335	MIMAT0000063_let-7b	889-910	-20.4	-5.081	0.701	0.334	0.36	seedless	5	A CUC CC C	AACCAU UGACC AC CCUC	UUGGUG GUUGG UG GGAG	U A AU U	enzyme binding;intracellular signaling cascade;protein domain specific binding;protein targeting
L2HS-179732_7.2.1	rs183997616	-	A	0.0037	921	3pUTR	YWHAE	ENST00000264335_rs183997616_A_0	MIMAT0000063_let-7b	889-910	-20.4	-10.156	0.628	0.418	0.589	seedless	5	A CUC CC C	AACCAU UGACC AC CCUC	UUGGUG GUUGG UG GGAG	U A AU U	enzyme binding;intracellular signaling cascade;protein domain specific binding;protein targeting
L2HS-583149_3.1.0	rs145963182	+	G	NA	1363	CDS	WDR25	ENST00000402312	MIMAT0000063_let-7b	1341-1356	-22.1	-10.084	0.61	0.395	0.207	seedless	2	U C G	GCC C CAGCCU GCCUU	UGG G GUUGGA UGGAG	U U U UGA U	NA
L2HS-583149_3.1.1	rs145963182	+	A	0.0009	1363	CDS	WDR25	ENST00000402312_rs145963182_A_0	MIMAT0000063_let-7b	1341-1356	-22.1	-10.442	0.628	0.394	0.197	seedless	2	U C G	GCC C CAGCCU GCCUU	UGG G GUUGGA UGGAG	U U U UGA U	NA
L2HS-583149_3.2.0	rs35447854	+	G	NA	1375	CDS	WDR25	ENST00000402312	MIMAT0000063_let-7b	1341-1356	-22.1	-10.084	0.61	0.395	0.207	seedless	2	U C G	GCC C CAGCCU GCCUU	UGG G GUUGGA UGGAG	U U U UGA U	NA
L2HS-583149_3.2.1	rs35447854	+	A	0.01	1375	CDS	WDR25	ENST00000402312_rs35447854_A_0	MIMAT0000063_let-7b	1341-1356	-22.1	-10.202	0.608	0.392	0.368	seedless	2	U C G	GCC C CAGCCU GCCUU	UGG G GUUGGA UGGAG	U U U UGA U	NA
L2HS-2456448_1.1.0	rs182130382	-	G	NA	1205	CDS	PPP1R12C	ENST00000263433	MIMAT0000063_let-7b	1170-1190	-22.3	8.607	0.355	0.326	0.341	seedless	6	G CC AGA G	AACCAC CCUGC ACC CA	UUGGUG GGAUG UGG GU	UGUU A A	NA
L2HS-2456448_1.1.1	rs182130382	-	T	0.0005	1205	CDS	PPP1R12C	ENST00000263433_rs182130382_T_0	MIMAT0000063_let-7b	1170-1190	-22.3	2.67	0.444	0.38	0.501	seedless	6	G CC AGA G	AACCAC CCUGC ACC CA	UUGGUG GGAUG UGG GU	UGUU A A	NA
L2-1822349_1.1.0	rs138588268	-	G	NA	1497	CDS	WASL	ENST00000223023	MIMAT0000063_let-7b	1458-1477	-22.9	-12.748	0.637	0.344	0.401	seedless	3	C CU C C C	ACCGC C ACCU C ACCUC	UGGUG G UGGA G UGGAG	U U U U A U	actin binding;actin cytoskeleton;actin polymerization and/or depolymerization;cell motility;lamellipodium;nucleus;protein binding;protein complex assembly;regulation of transcription, DNA-dependent;response to bacterium;small GTPase regulator activity;transcription
L2-1822349_1.1.1	rs138588268	-	T	0.0005	1497	CDS	WASL	ENST00000223023_rs138588268_T_0	MIMAT0000063_let-7b	1458-1477	-22.9	-19.03	0.837	0.362	0.353	seedless	3	C CU C C C	ACCGC C ACCU C ACCUC	UGGUG G UGGA G UGGAG	U U U U A U	actin binding;actin cytoskeleton;actin polymerization and/or depolymerization;cell motility;lamellipodium;nucleus;protein binding;protein complex assembly;regulation of transcription, DNA-dependent;response to bacterium;small GTPase regulator activity;transcription
L2HS-1164518_2.1.0	rs201745316	+	G	NA	771	CDS	STIP1	ENST00000305218	MIMAT0000063_let-7b	741-760	-20.7	-3.121	0.414	0.569	0.493	seedless	3	C UC C CC C	ACC CAC ACC AC CCUC	UGG GUG UGG UG GGAG	U U U A AU U	NA
L2HS-1164518_2.1.1	rs201745316	+	A	0.0005	771	CDS	STIP1	ENST00000305218_rs201745316_A_0	MIMAT0000063_let-7b	741-760	-20.7	-3.503	0.336	0.611	0.603	seedless	3	C UC C CC C	ACC CAC ACC AC CCUC	UGG GUG UGG UG GGAG	U U U A AU U	NA
TA1-1093864-1_1.1.0	rs189293719	-	T	NA	621	3pUTR	RPL18	ENST00000084795	MIMAT0000063_let-7b	599-620	-24.5	-18.007	0.61	0.658	0.786	seedless	4	UG U C U	AACC C GA CCUACU UCUUA	UUGG G UU GGAUGA GGAGU	U UG U	NA
TA1-1093864-1_1.1.1	rs189293719	-	C	0.0005	621	3pUTR	RPL18	ENST00000084795_rs189293719_C_0	MIMAT0000063_let-7b	599-620	-24.5	-15.168	0.555	0.658	0.846	seedless	4	UG U C U	AACC C GA CCUACU UCUUA	UUGG G UU GGAUGA GGAGU	U UG U	NA
TA1-4595030-1_1.1.0	rs199668165	+	C	NA	1013	CDS	HOXD11	ENST00000249504	MIMAT0000063_let-7b	976-996	-20.9	-16.484	0.627	0.332	0.414	seedless	4	U U C G GG A	GC CAACCU ACU ACC CA	UG GUUGGA UGA UGG GU	UUGG U A	induction of an organ;metanephros development;multicellular organismal development;nucleus;regulation of transcription, DNA-dependent;sequence-specific DNA binding;skeletal development;transcription factor activity
TA1-4595030-1_1.1.1	rs199668165	+	T	0	1013	CDS	HOXD11	ENST00000249504_rs199668165_T_0	MIMAT0000063_let-7b	976-996	-20.9	-16.58	0.625	0.326	0.488	seedless	4	U U C G GG A	GC CAACCU ACU ACC CA	UG GUUGGA UGA UGG GU	UUGG U A	induction of an organ;metanephros development;multicellular organismal development;nucleus;regulation of transcription, DNA-dependent;sequence-specific DNA binding;skeletal development;transcription factor activity
TA1-4595030-1_1.2.0	rs201893095	+	A	NA	1017	CDS	HOXD11	ENST00000249504	MIMAT0000063_let-7b	976-996	-20.9	-16.484	0.627	0.332	0.414	seedless	4	U U C G GG A	GC CAACCU ACU ACC CA	UG GUUGGA UGA UGG GU	UUGG U A	induction of an organ;metanephros development;multicellular organismal development;nucleus;regulation of transcription, DNA-dependent;sequence-specific DNA binding;skeletal development;transcription factor activity
TA1-4595030-1_1.2.1	rs201893095	+	G	0.0005	1017	CDS	HOXD11	ENST00000249504_rs201893095_G_0	MIMAT0000063_let-7b	976-996	-20.9	-16.638	0.631	0.325	0.416	seedless	4	U U C G GG A	GC CAACCU ACU ACC CA	UG GUUGGA UGA UGG GU	UUGG U A	induction of an organ;metanephros development;multicellular organismal development;nucleus;regulation of transcription, DNA-dependent;sequence-specific DNA binding;skeletal development;transcription factor activity
L2HS-3806163_1.1.0	rs34717358	+	G	NA	2250	CDS	ABL1	ENST00000318560	MIMAT0000063_let-7b	2217-2243	-21.7	3.935	0.446	0.529	0.333	seedless	4	C CCUCCCAA A C	AACC ACGCAGC GCU CCUU	UUGG UGUGUUG UGA GGAG	GA U U	actin cytoskeleton organization and biogenesis;ATP binding;biological_process;cell adhesion;cellular_component;cytoplasm;cytoskeleton;DNA binding;DNA damage response, signal transduction resulting in induction of apoptosis;intracellular signaling cascade;magnesium ion binding;manganese ion binding;mismatch repair;molecular_function;nucleotide binding;nucleus;peptidyl-tyrosine phosphorylation;prot…
L2HS-3806163_1.1.1	rs34717358	+	A	0.02	2250	CDS	ABL1	ENST00000318560_rs34717358_A_0	MIMAT0000063_let-7b	2217-2243	-21.7	10.463	0.4	0.473	0.366	seedless	4	C CCUCCCAA A C	AACC ACGCAGC GCU CCUU	UUGG UGUGUUG UGA GGAG	GA U U	actin cytoskeleton organization and biogenesis;ATP binding;biological_process;cell adhesion;cellular_component;cytoplasm;cytoskeleton;DNA binding;DNA damage response, signal transduction resulting in induction of apoptosis;intracellular signaling cascade;magnesium ion binding;manganese ion binding;mismatch repair;molecular_function;nucleotide binding;nucleus;peptidyl-tyrosine phosphorylation;prot…
L2HS-818375_2.1.0	rs149563514	+	C	NA	3372	CDS	PTPN23	ENST00000265562	MIMAT0000063_let-7b	3323-3347	-22.4	0.602	0.474	0.284	0.478	seedless	4	C UGGU UCAC C U	CCAC C GCCU CUGCC CA	GGUG G UGGA GAUGG GU	UU U U U A	hydrolase activity;protein amino acid dephosphorylation;protein tyrosine phosphatase activity
L2HS-818375_2.1.1	rs149563514	+	T	0.0018	3372	CDS	PTPN23	ENST00000265562_rs149563514_T_0	MIMAT0000063_let-7b	3323-3347	-22.4	1.565	0.473	0.283	0.481	seedless	4	C UGGU UCAC C U	CCAC C GCCU CUGCC CA	GGUG G UGGA GAUGG GU	UU U U U A	hydrolase activity;protein amino acid dephosphorylation;protein tyrosine phosphatase activity
0727A-1038921_1.1.0	rs147826685	+	G	NA	620	CDS	TNFSF12	ENST00000293825	MIMAT0000063_let-7b	604-618	-20	-12.103	0.598	0.603	0.243	seedless	3	C G A	AUC CACGACCUG AC	UGG GUGUUGGAU UG	U U GA GAGU	angiogenesis;apoptosis;cell differentiation;cytokine activity;endothelial cell migration;extracellular space;immune response;induction of apoptosis;integral to plasma membrane;membrane;multicellular organismal development;perinuclear region of cytoplasm;positive regulation of angiogenesis;positive regulation of endothelial cell proliferation;signal transduction;tumor necrosis factor receptor bind…
0727A-1038921_1.1.1	rs147826685	+	A	0.0014	620	CDS	TNFSF12	ENST00000293825_rs147826685_A_0	MIMAT0000063_let-7b	604-618	-20	-13.538	0.553	0.551	0.28	seedless	3	C G A	AUC CACGACCUG AC	UGG GUGUUGGAU UG	U U GA GAGU	angiogenesis;apoptosis;cell differentiation;cytokine activity;endothelial cell migration;extracellular space;immune response;induction of apoptosis;integral to plasma membrane;membrane;multicellular organismal development;perinuclear region of cytoplasm;positive regulation of angiogenesis;positive regulation of endothelial cell proliferation;signal transduction;tumor necrosis factor receptor bind…
0727A-1038921_1.2.0	rs200558366	+	G	NA	624	CDS	TNFSF12	ENST00000293825	MIMAT0000063_let-7b	604-618	-20	-12.103	0.598	0.603	0.243	seedless	3	C G A	AUC CACGACCUG AC	UGG GUGUUGGAU UG	U U GA GAGU	angiogenesis;apoptosis;cell differentiation;cytokine activity;endothelial cell migration;extracellular space;immune response;induction of apoptosis;integral to plasma membrane;membrane;multicellular organismal development;perinuclear region of cytoplasm;positive regulation of angiogenesis;positive regulation of endothelial cell proliferation;signal transduction;tumor necrosis factor receptor bind…
0727A-1038921_1.2.1	rs200558366	+	A	0.0005	624	CDS	TNFSF12	ENST00000293825_rs200558366_A_0	MIMAT0000063_let-7b	604-618	-20	-11.41	0.611	0.62	0.23	seedless	3	C G A	AUC CACGACCUG AC	UGG GUGUUGGAU UG	U U GA GAGU	angiogenesis;apoptosis;cell differentiation;cytokine activity;endothelial cell migration;extracellular space;immune response;induction of apoptosis;integral to plasma membrane;membrane;multicellular organismal development;perinuclear region of cytoplasm;positive regulation of angiogenesis;positive regulation of endothelial cell proliferation;signal transduction;tumor necrosis factor receptor bind…
L1HS-242466_4.1.0	rs111915924	+	C	NA	4729	3pUTR	ACTN4	ENST00000252699	MIMAT0000063_let-7b	4706-4726	-21.3	-6.61	0.495	0.289	0.164	seedless	5	G C AACU C U	UCACAC CC CUGCC CA	GGUGUG GG GAUGG GU	UU UU AU A	NA
L1HS-242466_4.1.1	rs111915924	+	T	0.02	4729	3pUTR	ACTN4	ENST00000252699_rs111915924_T_0	MIMAT0000063_let-7b	4706-4726	-21.3	1.084	0.361	0.356	0.226	seedless	5	G C AACU C U	UCACAC CC CUGCC CA	GGUGUG GG GAUGG GU	UU UU AU A	NA
L2HS-818353_2.1.0	rs181422029	+	C	NA	2563	3pUTR	DCAF7	ENST00000310827	MIMAT0000063_let-7b	2539-2559	-21.6	1.285	0.257	0.298	0.525	seedless	3	U U AACC U	ACC CAC ACCUG C CCUC	UGG GUG UGGAU G GGAG	U U U AU U	NA
L2HS-818353_2.1.1	rs181422029	+	T	0.0023	2563	3pUTR	DCAF7	ENST00000310827_rs181422029_T_0	MIMAT0000063_let-7b	2539-2559	-21.6	1.528	0.256	0.295	0.54	seedless	3	U U AACC U	ACC CAC ACCUG C CCUC	UGG GUG UGGAU G GGAG	U U U AU U	NA
L2HS-3815578_1.1.0	rs145985140	-	G	NA	366	CDS	EEF2	ENST00000309311	MIMAT0000063_let-7b	303-348	-18.7	0.662	0.49	0.32	0.421	seedless	3	U CUCCCUCUUCU G CUCGGAGAAUG UGA U	GCCAU ACGA CU ACU ACUUCA	UGGUG UGUU GA UGA UGGAGU	U G	NA
L2HS-3815578_1.1.1	rs145985140	-	A	0.0009	366	CDS	EEF2	ENST00000309311_rs145985140_A_0	MIMAT0000063_let-7b	303-348	-18.7	5.203	0.471	0.369	0.342	seedless	3	U CUCCCUCUUCU G CUCGGAGAAUG UGA U	GCCAU ACGA CU ACU ACUUCA	UGGUG UGUU GA UGA UGGAGU	U G	NA
L2HS-1209315_2.1.0	rs145393109	+	C	NA	396	CDS	ABCB8	ENST00000358849	MIMAT0000063_let-7b	357-377	-21.9	2.082	0.326	0.334	0.423	seedless	4	C UCU UG GC G	CCAC C GCCU UG CCU	GGUG G UGGA AU GGA	UU U U UG GU	NA
L2HS-1209315_2.1.1	rs145393109	+	T	0.0009	396	CDS	ABCB8	ENST00000358849_rs145393109_T_0	MIMAT0000063_let-7b	357-377	-21.9	-2.564	0.426	0.407	0.308	seedless	4	C UCU UG GC G	CCAC C GCCU UG CCU	GGUG G UGGA AU GGA	UU U U UG GU	NA
L2HS-1209315_2.2.0	rs139216778	+	C	NA	397	CDS	ABCB8	ENST00000358849	MIMAT0000063_let-7b	357-377	-21.9	2.082	0.326	0.334	0.423	seedless	4	C UCU UG GC G	CCAC C GCCU UG CCU	GGUG G UGGA AU GGA	UU U U UG GU	NA
L2HS-1209315_2.2.1	rs139216778	+	T	0.0009	397	CDS	ABCB8	ENST00000358849_rs139216778_T_0	MIMAT0000063_let-7b	357-377	-21.9	3.207	0.328	0.338	0.382	seedless	4	C UCU UG GC G	CCAC C GCCU UG CCU	GGUG G UGGA AU GGA	UU U U UG GU	NA
L2HS-3436500_1.1.0	rs200908224	+	T	NA	4846	CDS	NCAPD2	ENST00000315579	MIMAT0000063_let-7b	4821-4842	-22.7	-6.17	0.404	0.511	0.498	seedless	2	G C G CG G	AGCC CGC C UACUACC UCG	UUGG GUG G AUGAUGG AGU	U UU G	NA
L2HS-3436500_1.1.1	rs200908224	+	A	0.0009	4846	CDS	NCAPD2	ENST00000315579_rs200908224_A_0	MIMAT0000063_let-7b	4821-4842	-22.7	-6.56	0.422	0.504	0.632	seedless	2	G C G CG G	AGCC CGC C UACUACC UCG	UUGG GUG G AUGAUGG AGU	U UU G	NA
L1-871669_1.1.0	rs200699678	-	G	NA	929	CDS	MAB21L1	ENST00000379919	MIMAT0000063_let-7b	919-926	-18.2	-9.343	0.366	0.429	0.356	7mer-m8	0	G U	GCUACCUC	UGAUGGAG	UUGGUGUGUUGGA U	NA
L1-871669_1.1.1	rs200699678	-	T	0.0014	929	CDS	MAB21L1	ENST00000379919_rs200699678_T_0	MIMAT0000063_let-7b	919-926	-18.2	-2.801	0.164	0.448	0.412	7mer-m8	0	G U	GCUACCUC	UGAUGGAG	UUGGUGUGUUGGA U	NA
L2-973328_1.1.0	rs190231807	+	A	NA	727	3pUTR	UBE2A	ENST00000371558	MIMAT0000063_let-7b	690-705	-21.5	-18.29	0.759	0.338	0.514	seedless	3	UC G	UCAC C CCUACU CCU	GGUG G GGAUGA GGA	UU U UU U GU	ligase activity;nucleus;postreplication repair;protein modification process;small conjugating protein ligase activity;ubiquitin cycle;ubiquitin-dependent protein catabolic process;ubiquitin-protein ligase activity
L2-973328_1.1.1	rs190231807	+	G	0	727	3pUTR	UBE2A	ENST00000371558_rs190231807_G_0	MIMAT0000063_let-7b	690-705	-21.5	-12.599	0.487	0.334	0.425	seedless	3	UC G	UCAC C CCUACU CCU	GGUG G GGAUGA GGA	UU U UU U GU	ligase activity;nucleus;postreplication repair;protein modification process;small conjugating protein ligase activity;ubiquitin cycle;ubiquitin-dependent protein catabolic process;ubiquitin-protein ligase activity
L2HS-372217_4.1.0	rs142353757	-	C	NA	3370	3pUTR	ZNF841	ENST00000426391	MIMAT0000063_let-7b	3339-3359	-19.2	-4.309	0.343	0.644	0.238	seedless	3	G CUC UG G	AAU GCAC CCU CU UUU	UUG UGUG GGA GA GAG	G UU U UG U	NA
L2HS-372217_4.1.1	rs142353757	-	T	0.01	3370	3pUTR	ZNF841	ENST00000426391_rs142353757_T_0	MIMAT0000063_let-7b	3339-3359	-19.2	-5.355	0.393	0.611	0.34	seedless	3	G CUC UG G	AAU GCAC CCU CU UUU	UUG UGUG GGA GA GAG	G UU U UG U	NA
L2-1431183_1.1.0	rs140624556	-	C	NA	1098	CDS	BAT3	ENST00000211379	MIMAT0000063_let-7b	1074-1091	-20.4	-4.525	0.382	0.521	0.379	seedless	4	A UG C AU C	A CAC CAACC CCUU	U GUG GUUGG GGAG	UG U AUGAU U	protein binding;protein modification process
L2-1431183_1.1.1	rs140624556	-	T	0.0014	1098	CDS	BAT3	ENST00000211379_rs140624556_T_0	MIMAT0000063_let-7b	1074-1091	-20.4	-5.255	0.406	0.534	0.355	seedless	4	A UG C AU C	A CAC CAACC CCUU	U GUG GUUGG GGAG	UG U AUGAU U	protein binding;protein modification process
L1-410523_1.1.0	rs144510592	+	C	NA	5995	3pUTR	BRPF3	ENST00000357641	MIMAT0000063_let-7b	5971-5993	-18.1	-4.994	0.384	0.526	0.359	seedless	2	U U UG A U U	GACUG C A ACUUAUU UCUC	UUGGU G U UGGAUGA GGAG	UG U U	NA
L1-410523_1.1.1	rs144510592	+	T	0.0014	5995	3pUTR	BRPF3	ENST00000357641_rs144510592_T_0	MIMAT0000063_let-7b	5971-5993	-18.1	-5.168	0.394	0.523	0.36	seedless	2	U U UG A U U	GACUG C A ACUUAUU UCUC	UUGGU G U UGGAUGA GGAG	UG U U	NA
L1-963269_1.1.0	rs184213973	+	G	NA	580	CDS	MRPS11	ENST00000325844	MIMAT0000063_let-7b	547-574	-19.9	-7.026	0.543	0.765	0.449	seedless	6	A AUCCAGGUAGUC G A	CACACAG UCUGCUA U	GUGUGUU GGAUGAU G	UUG G AGU	DNA damage response, detection of DNA damage;intracellular;mitochondrial small ribosomal subunit;mitochondrion;peptide biosynthetic process;ribosome;structural constituent of ribosome;translation
L1-963269_1.1.1	rs184213973	+	A	0.0005	580	CDS	MRPS11	ENST00000325844_rs184213973_A_0	MIMAT0000063_let-7b	547-574	-19.9	-4.65	0.52	0.776	0.442	seedless	6	A AUCCAGGUAGUC G A	CACACAG UCUGCUA U	GUGUGUU GGAUGAU G	UUG G AGU	DNA damage response, detection of DNA damage;intracellular;mitochondrial small ribosomal subunit;mitochondrion;peptide biosynthetic process;ribosome;structural constituent of ribosome;translation
0727AHS-1246058_1.1.0	rs142997827	-	C	NA	887	3pUTR	C17orf37	ENST00000394231	MIMAT0000063_let-7b	851-873	-19	14.434	0.197	0.463	0.528	seedless	4	C CU U CC U G	AGCCAC CA ACC CU CC CA	UUGGUG GU UGG GA GG GU	U AU U A	NA
0727AHS-1246058_1.1.1	rs142997827	-	T	0.0005	887	3pUTR	C17orf37	ENST00000394231_rs142997827_T_0	MIMAT0000063_let-7b	851-873	-19	14.856	0.198	0.467	0.515	seedless	4	C CU U CC U G	AGCCAC CA ACC CU CC CA	UUGGUG GU UGG GA GG GU	U AU U A	NA
0727AHS-1246058_1.2.0	rs150695808	-	C	NA	883	3pUTR	C17orf37	ENST00000394231	MIMAT0000063_let-7b	851-873	-19	14.434	0.197	0.463	0.528	seedless	4	C CU U CC U G	AGCCAC CA ACC CU CC CA	UUGGUG GU UGG GA GG GU	U AU U A	NA
0727AHS-1246058_1.2.1	rs150695808	-	T	0.0041	883	3pUTR	C17orf37	ENST00000394231_rs150695808_T_0	MIMAT0000063_let-7b	851-873	-19	14.479	0.199	0.465	0.555	seedless	4	C CU U CC U G	AGCCAC CA ACC CU CC CA	UUGGUG GU UGG GA GG GU	U AU U A	NA
L2HS-1326621_2.1.0	rs145446235	+	G	NA	3772	CDS	PPRC1	ENST00000278070	MIMAT0000063_let-7b	3744-3771	-20	18.672	0.176	0.277	0.442	seedless	4	C GUUAUGGAA CCUG G	CCAC CA GCC GCUGCU	GGUG GU UGG UGAUGG	UU U A AGU	NA
L2HS-1326621_2.1.1	rs145446235	+	C	0.0009	3772	CDS	PPRC1	ENST00000278070_rs145446235_C_0	MIMAT0000063_let-7b	3744-3771	-20	4.726	0.382	0.279	0.35	seedless	4	C GUUAUGGAA CCUG G	CCAC CA GCC GCUGCU	GGUG GU UGG UGAUGG	UU U A AGU	NA
0727A-1130112_1.1.0	rs146111714	-	G	NA	1571	CDS	SLC25A13	ENST00000265631	MIMAT0000063_let-7b	1524-1549	-19.8	-0.791	0.427	0.368	0.294	seedless	5	C UG U CGAGUC G U G	ACCAC G CCU A UGC CU	UGGUG U GGA U AUG GA	U UG U G GU	NA
0727A-1130112_1.1.1	rs146111714	-	T	0.0009	1571	CDS	SLC25A13	ENST00000265631_rs146111714_T_0	MIMAT0000063_let-7b	1524-1549	-19.8	-2.066	0.429	0.416	0.365	seedless	5	C UG U CGAGUC G U G	ACCAC G CCU A UGC CU	UGGUG U GGA U AUG GA	U UG U G GU	NA
0727A-1130112_1.2.0	rs201598915	-	C	NA	1556	CDS	SLC25A13	ENST00000265631	MIMAT0000063_let-7b	1524-1549	-19.8	-0.791	0.427	0.368	0.294	seedless	5	C UG U CGAGUC G U G	ACCAC G CCU A UGC CU	UGGUG U GGA U AUG GA	U UG U G GU	NA
0727A-1130112_1.2.1	rs201598915	-	T	0.0005	1556	CDS	SLC25A13	ENST00000265631_rs201598915_T_0	MIMAT0000063_let-7b	1524-1549	-19.8	-6.668	0.482	0.347	0.346	seedless	5	C UG U CGAGUC G U G	ACCAC G CCU A UGC CU	UGGUG U GGA U AUG GA	U UG U G GU	NA
TAON-650475-1_2.1.0	rs80137821	-	C	NA	728	3pUTR	HIST1H1C	ENST00000343677	MIMAT0000063_let-7b	687-709	-17.8	-2.774	0.551	0.358	0.558	seedless	2	A UCUAAA A	CG ACG CCUACU ACC CA	GU UGU GGAUGA UGG GU	UUG G U A	NA
TAON-650475-1_2.1.1	rs80137821	-	T	0.0005	728	3pUTR	HIST1H1C	ENST00000343677_rs80137821_T_0	MIMAT0000063_let-7b	687-709	-17.8	-2.666	0.554	0.353	0.588	seedless	2	A UCUAAA A	CG ACG CCUACU ACC CA	GU UGU GGAUGA UGG GU	UUG G U A	NA
0727AHS-227064_7.1.0	rs140573073	-	C	NA	1220	CDS	EEF2	ENST00000309311	MIMAT0000063_let-7b	1183-1198	-20.5	-1.681	0.316	0.277	0.396	seedless	3	U U GA G	ACCGC GC GCU CCU	UGGUG UG UGA GGA	U UGU GA U GU	NA
0727AHS-227064_7.1.1	rs140573073	-	T	0.0027	1220	CDS	EEF2	ENST00000309311_rs140573073_T_0	MIMAT0000063_let-7b	1183-1198	-20.5	-3.432	0.361	0.268	0.306	seedless	3	U U GA G	ACCGC GC GCU CCU	UGGUG UG UGA GGA	U UGU GA U GU	NA
TAON-3930008-1_1.1.0	rs200529135	+	A	NA	399	CDS	CCNB2	ENST00000288207	MIMAT0000063_let-7b	376-396	-16.7	-12.058	0.776	0.537	0.544	seedless	5	C CAAA AA G A	CCAC ACAAC AU UCA	GGUG UGUUG UG AGU	UU GAUGA G	cell cycle;cell division;microtubule cytoskeleton;mitosis;nucleus;protein binding;regulation of progression through cell cycle
TAON-3930008-1_1.1.1	rs200529135	+	C	0.0005	399	CDS	CCNB2	ENST00000288207_rs200529135_C_0	MIMAT0000063_let-7b	376-396	-16.7	-11.882	0.775	0.543	0.533	seedless	5	C CAAA AA G A	CCAC ACAAC AU UCA	GGUG UGUUG UG AGU	UU GAUGA G	cell cycle;cell division;microtubule cytoskeleton;mitosis;nucleus;protein binding;regulation of progression through cell cycle
TAON-3930008-1_1.2.0	rs199782001	+	T	NA	419	CDS	CCNB2	ENST00000288207	MIMAT0000063_let-7b	376-396	-16.7	-12.058	0.776	0.537	0.544	seedless	5	C CAAA AA G A	CCAC ACAAC AU UCA	GGUG UGUUG UG AGU	UU GAUGA G	cell cycle;cell division;microtubule cytoskeleton;mitosis;nucleus;protein binding;regulation of progression through cell cycle
TAON-3930008-1_1.2.1	rs199782001	+	C	0	419	CDS	CCNB2	ENST00000288207_rs199782001_C_0	MIMAT0000063_let-7b	376-396	-16.7	-13.051	0.805	0.553	0.465	seedless	5	C CAAA AA G A	CCAC ACAAC AU UCA	GGUG UGUUG UG AGU	UU GAUGA G	cell cycle;cell division;microtubule cytoskeleton;mitosis;nucleus;protein binding;regulation of progression through cell cycle
L1HS-691312_2.1.0	rs145135868	+	A	NA	1327	3pUTR	RTCD1	ENST00000370128	MIMAT0000063_let-7b	1292-1318	-17.4	-7.141	0.424	0.41	0.609	8mer	3	U U UGAU AUUGC U	ACC CAU AU ACUAUUUCA	UGG GUG UG UGAUGGAGU	U U U GA	NA
L1HS-691312_2.1.1	rs145135868	+	G	0.0005	1327	3pUTR	RTCD1	ENST00000370128_rs145135868_G_0	MIMAT0000063_let-7b	1292-1318	-17.4	-9.12	0.391	0.437	0.352	8mer	3	U U UGAU AUUGC U	ACC CAU AU ACUAUUUCA	UGG GUG UG UGAUGGAGU	U U U GA	NA
L1HS-1352067_1.1.0	rs149812409	-	T	NA	2245	3pUTR	PAK1	ENST00000356341	MIMAT0000063_let-7b	2198-2230	-16.8	5.017	0.466	0.544	0.45	seedless	3	U GUGAGAUAAAUGCAC G	GCCA AGCCU CU AUUUCA	UGGU UUGGA GA UGGAGU	U GUG U	apoptosis;ATP binding;axon;cytoplasm;cytoskeleton organization and biogenesis;dendrite development;ER-nuclear signaling pathway;growth cone;JNK cascade;nucleotide binding;nucleus;plasma membrane;protein amino acid phosphorylation;protein binding;protein serine/threonine kinase activity;transferase activity
L1HS-1352067_1.1.1	rs149812409	-	C	0.0005	2245	3pUTR	PAK1	ENST00000356341_rs149812409_C_0	MIMAT0000063_let-7b	2198-2230	-16.8	4.671	0.483	0.567	0.435	seedless	3	U GUGAGAUAAAUGCAC G	GCCA AGCCU CU AUUUCA	UGGU UUGGA GA UGGAGU	U GUG U	apoptosis;ATP binding;axon;cytoplasm;cytoskeleton organization and biogenesis;dendrite development;ER-nuclear signaling pathway;growth cone;JNK cascade;nucleotide binding;nucleus;plasma membrane;protein amino acid phosphorylation;protein binding;protein serine/threonine kinase activity;transferase activity
0727A-1093282_1.1.0	rs116774792	-	T	NA	4029	3pUTR	IP6K1	ENST00000448476	MIMAT0000063_let-7b	3992-4008	-18.6	-5.286	0.459	0.425	0.486	seedless	2	C UCU UG A	CC C GGCCUG UGC	GG G UUGGAU AUG	UU U UG G GAGU	NA
0727A-1093282_1.1.1	rs116774792	-	C	0.01	4029	3pUTR	IP6K1	ENST00000448476_rs116774792_C_0	MIMAT0000063_let-7b	3992-4008	-18.6	-5.83	0.467	0.427	0.505	seedless	2	C UCU UG A	CC C GGCCUG UGC	GG G UUGGAU AUG	UU U UG G GAGU	NA
L2-548276_2.1.0	rs192220519	+	T	NA	2118	3pUTR	CCNB1	ENST00000256442	MIMAT0000063_let-7b	2102-2115	-13.4	-4.502	0.461	0.46	0.268	seedless	1	U A A	UUAUAU UCUA GCC	GGUGUG GGAU UGG	UU UU GA AGU	cell cycle;cell division;cellular_component;G2/M transition of mitotic cell cycle;mitosis;nucleus;protein binding;regulation of progression through cell cycle
L2-548276_2.1.1	rs192220519	+	C	0.0005	2118	3pUTR	CCNB1	ENST00000256442_rs192220519_C_0	MIMAT0000063_let-7b	2102-2115	-13.4	-5.659	0.517	0.489	0.35	seedless	1	U A A	UUAUAU UCUA GCC	GGUGUG GGAU UGG	UU UU GA AGU	cell cycle;cell division;cellular_component;G2/M transition of mitotic cell cycle;mitosis;nucleus;protein binding;regulation of progression through cell cycle
L2-779630_1.1.0	rs202231423	-	C	NA	971	CDS	FZD8	ENST00000374694	MIMAT0000064_let-7c	950-968	-31.3	-8.899	0.403	0.578	0.476	7mer-m8	2	U UCU U	CC CGGCCUGCUACCUC	GG GUUGGAUGAUGGAG	UU UAU U	G-protein coupled receptor activity;G-protein coupled receptor protein signaling pathway;integral to membrane;membrane;multicellular organismal development;non-G-protein coupled 7TM receptor activity;receptor activity;Wnt receptor activity;Wnt receptor signaling pathway;Wnt-protein binding
L2-779630_1.1.1	rs202231423	-	T	0.0009	971	CDS	FZD8	ENST00000374694_rs202231423_T_0	MIMAT0000064_let-7c	950-968	-31.3	-8.937	0.4	0.581	0.465	7mer-m8	2	U UCU U	CC CGGCCUGCUACCUC	GG GUUGGAUGAUGGAG	UU UAU U	G-protein coupled receptor activity;G-protein coupled receptor protein signaling pathway;integral to membrane;membrane;multicellular organismal development;non-G-protein coupled 7TM receptor activity;receptor activity;Wnt receptor activity;Wnt receptor signaling pathway;Wnt-protein binding
L2HS-1687642_1.1.0	rs149133353	+	A	NA	1451	CDS	FLNB	ENST00000358537	MIMAT0000064_let-7c	1424-1442	-30.1	-12.283	0.294	0.48	0.459	seedless	4	C GC C	CCAUGCAGCCUG CCUCA	GGUAUGUUGGAU GGAGU	UU GAU	NA
L2HS-1687642_1.1.1	rs149133353	+	G	0.0005	1451	CDS	FLNB	ENST00000358537_rs149133353_G_0	MIMAT0000064_let-7c	1424-1442	-30.1	-13.682	0.335	0.465	0.356	seedless	4	C GC C	CCAUGCAGCCUG CCUCA	GGUAUGUUGGAU GGAGU	UU GAU	NA
L2HS-1687642_1.2.0	rs192933125	+	T	NA	1464	CDS	FLNB	ENST00000358537	MIMAT0000064_let-7c	1424-1442	-30.1	-12.283	0.294	0.48	0.459	seedless	4	C GC C	CCAUGCAGCCUG CCUCA	GGUAUGUUGGAU GGAGU	UU GAU	NA
L2HS-1687642_1.2.1	rs192933125	+	C	0.0005	1464	CDS	FLNB	ENST00000358537_rs192933125_C_0	MIMAT0000064_let-7c	1424-1442	-30.1	-12.619	0.322	0.48	0.444	seedless	4	C GC C	CCAUGCAGCCUG CCUCA	GGUAUGUUGGAU GGAGU	UU GAU	NA
L2-779701_1.1.0	rs200063070	-	C	NA	165	5pUTR	PTK2	ENST00000521059	MIMAT0000064_let-7c	125-146	-29.2	-14.139	0.397	0.249	0.565	7mer-m8	4	C AC C	GGCUG UGCAACCU CUGCCUC	UUGGU AUGUUGGA GAUGGAG	U U	ATP binding;cytoskeleton;integrin-mediated signaling pathway;nucleotide binding;protein amino acid phosphorylation;protein binding;protein-tyrosine kinase activity;SH2 domain binding;transferase activity
L2-779701_1.1.1	rs200063070	-	T	0.0005	165	5pUTR	PTK2	ENST00000521059_rs200063070_T_0	MIMAT0000064_let-7c	125-146	-29.2	-17.204	0.396	0.242	0.42	7mer-m8	4	C AC C	GGCUG UGCAACCU CUGCCUC	UUGGU AUGUUGGA GAUGGAG	U U	ATP binding;cytoskeleton;integrin-mediated signaling pathway;nucleotide binding;protein amino acid phosphorylation;protein binding;protein-tyrosine kinase activity;SH2 domain binding;transferase activity
L2-164435_4.1.0	rs34747071	+	A	NA	431	CDS	CCNB2	ENST00000288207	MIMAT0000064_let-7c	403-421	-26.5	-14.116	0.469	0.767	0.456	7mer-m8	3	C GA U	AACU AACCUACUGCUUC	UUGG UUGGAUGAUGGAG	UAUG U	cell cycle;cell division;microtubule cytoskeleton;mitosis;nucleus;protein binding;regulation of progression through cell cycle
L2-164435_4.1.1	rs34747071	+	G	0.0027	431	CDS	CCNB2	ENST00000288207_rs34747071_G_0	MIMAT0000064_let-7c	403-421	-26.5	-18.128	0.511	0.81	0.345	7mer-m8	3	C GA U	AACU AACCUACUGCUUC	UUGG UUGGAUGAUGGAG	UAUG U	cell cycle;cell division;microtubule cytoskeleton;mitosis;nucleus;protein binding;regulation of progression through cell cycle
TAON-3929934-1_1.1.0	rs188642220	-	A	NA	979	CDS	FUT10	ENST00000327671	MIMAT0000064_let-7c	954-974	-28.9	-3.883	0.338	0.404	0.435	7mer-m8	5	C GGAC C	ACCAU CAACC CUACCUC	UGGUA GUUGG GAUGGAG	U U AU U	NA
TAON-3929934-1_1.1.1	rs188642220	-	G	0.0005	979	CDS	FUT10	ENST00000327671_rs188642220_G_0	MIMAT0000064_let-7c	954-974	-28.9	-3.68	0.34	0.401	0.366	7mer-m8	5	C GGAC C	ACCAU CAACC CUACCUC	UGGUA GUUGG GAUGGAG	U U AU U	NA
L2HS-713345_3.1.0	rs148318905	-	G	NA	661	CDS	SMARCC1	ENST00000254480	MIMAT0000064_let-7c	615-637	-27.9	-6.773	0.389	0.459	0.353	8mer	4	U GACC AU U	GACCA CAAC CUACCUCA	UUGGU GUUG GAUGGAGU	AU GAU	chromatin;chromatin assembly or disassembly;chromatin binding;chromatin remodeling;DNA binding;nucleoplasm;nucleus;positive regulation of transcription, DNA-dependent;protein binding;regulation of transcription from RNA polymerase II promoter;SWI/SNF complex;transcription;transcription coactivator activity
L2HS-713345_3.1.1	rs148318905	-	A	0.0005	661	CDS	SMARCC1	ENST00000254480_rs148318905_A_0	MIMAT0000064_let-7c	615-637	-27.9	-6.901	0.383	0.457	0.421	8mer	4	U GACC AU U	GACCA CAAC CUACCUCA	UUGGU GUUG GAUGGAGU	AU GAU	chromatin;chromatin assembly or disassembly;chromatin binding;chromatin remodeling;DNA binding;nucleoplasm;nucleus;positive regulation of transcription, DNA-dependent;protein binding;regulation of transcription from RNA polymerase II promoter;SWI/SNF complex;transcription;transcription coactivator activity
L1-1214980_1.1.0	rs6554	+	G	NA	505	3pUTR	UBA52	ENST00000442744	MIMAT0000064_let-7c	466-483	-25.6	-16.599	0.466	0.392	0.486	seedless	5	C GUC A	ACCA ACAACCUGC CC	UGGU UGUUGGAUG GG	U A AU AGU	NA
L1-1214980_1.1.1	rs6554	+	T	0.71	505	3pUTR	UBA52	ENST00000442744_rs6554_T_0	MIMAT0000064_let-7c	466-483	-25.6	-3.631	0.311	0.303	0.397	seedless	5	C GUC A	ACCA ACAACCUGC CC	UGGU UGUUGGAUG GG	U A AU AGU	NA
L1-336299_2.1.0	rs34565429	-	C	NA	253	CDS	PRAF2	ENST00000376390	MIMAT0000064_let-7c	222-244	-25.9	-17.388	0.806	0.757	0.404	7mer-m8	5	A U UCU G	AACCA AC ACCU CUGCUUCG	UUGGU UG UGGA GAUGGAGU	A U U	NA
L1-336299_2.1.1	rs34565429	-	T	0.003	253	CDS	PRAF2	ENST00000376390_rs34565429_T_0	MIMAT0000064_let-7c	222-244	-25.9	-17.195	0.781	0.771	0.4	7mer-m8	5	A U UCU G	AACCA AC ACCU CUGCUUCG	UUGGU UG UGGA GAUGGAGU	A U U	NA
L2HS-1687511_1.1.0	rs199682021	+	G	NA	1678	CDS	RAPGEFL1	ENST00000436615	MIMAT0000064_let-7c	1651-1670	-26.3	-21.434	0.601	0.362	0.146	offset-6mer	3	U C A C	GCCA AC ACCU ACUGCCUU	UGGU UG UGGA UGAUGGAG	U A U U	NA
L2HS-1687511_1.1.1	rs199682021	+	C	0	1678	CDS	RAPGEFL1	ENST00000436615_rs199682021_C_0	MIMAT0000064_let-7c	1651-1670	-26.3	-16.538	0.662	0.35	0.26	offset-6mer	3	U C A C	GCCA AC ACCU ACUGCCUU	UGGU UG UGGA UGAUGGAG	U A U U	NA
0727A-298591_2.1.0	rs200396393	+	T	NA	1196	CDS	ZNF526	ENST00000301215	MIMAT0000064_let-7c	1157-1180	-25.9	-14.765	0.522	0.3	0.51	seedless	6	U CCAAGGU A	GUACAACCUGCU CUUCA	UAUGUUGGAUGA GGAGU	UUGG U	NA
0727A-298591_2.1.1	rs200396393	+	C	0.0005	1196	CDS	ZNF526	ENST00000301215_rs200396393_C_0	MIMAT0000064_let-7c	1157-1180	-25.9	-15.024	0.527	0.302	0.498	seedless	6	U CCAAGGU A	GUACAACCUGCU CUUCA	UAUGUUGGAUGA GGAGU	UUGG U	NA
L2-779551_1.1.0	rs200255510	+	G	NA	4684	CDS	KIF1B	ENST00000263934	MIMAT0000064_let-7c	4659-4676	-24.9	-14.603	0.592	0.256	0.536	offset-6mer	4	U U	GAUC CAACC ACUACCUU	UUGG GUUGG UGAUGGAG	UAU A U	anterograde axon cargo transport;ATP binding;ATPase activity;cytoplasmic vesicle membrane;embryonic development;kinesin binding;microtubule;microtubule associated complex;microtubule binding;microtubule motor activity;microtubule-based movement;mitochondrion;nerve-nerve synaptic transmission;neuromuscular synaptic transmission;nucleotide binding;protein binding
L2-779551_1.1.1	rs200255510	+	A	0.0005	4684	CDS	KIF1B	ENST00000263934_rs200255510_A_0	MIMAT0000064_let-7c	4659-4676	-24.9	-18.909	0.69	0.284	0.66	offset-6mer	4	U U	GAUC CAACC ACUACCUU	UUGG GUUGG UGAUGGAG	UAU A U	anterograde axon cargo transport;ATP binding;ATPase activity;cytoplasmic vesicle membrane;embryonic development;kinesin binding;microtubule;microtubule associated complex;microtubule binding;microtubule motor activity;microtubule-based movement;mitochondrion;nerve-nerve synaptic transmission;neuromuscular synaptic transmission;nucleotide binding;protein binding
L2HS-1321095_2.1.0	rs115851271	-	A	NA	653	3pUTR	C11orf59	ENST00000278671	MIMAT0000064_let-7c	629-649	-25.5	-9.667	0.416	0.404	0.377	seedless	3	C AA C	ACC UAACCUGCUACU UCA	UGG GUUGGAUGAUGG AGU	U UAU	NA
L2HS-1321095_2.1.1	rs115851271	-	C	0.0014	653	3pUTR	C11orf59	ENST00000278671_rs115851271_C_0	MIMAT0000064_let-7c	629-649	-25.5	-7.591	0.41	0.44	0.458	seedless	3	C AA C	ACC UAACCUGCUACU UCA	UGG GUUGGAUGAUGG AGU	U UAU	NA
L2HS-2227884_1.1.0	rs146806609	-	G	NA	1334	CDS	PTGES2	ENST00000338961	MIMAT0000064_let-7c	1297-1315	-27	-6.233	0.323	0.415	0.437	seedless	3	A G	GAUCAU C ACCUACUACC CA	UUGGUA G UGGAUGAUGG GU	U U A	NA
L2HS-2227884_1.1.1	rs146806609	-	A	0.0009	1334	CDS	PTGES2	ENST00000338961_rs146806609_A_0	MIMAT0000064_let-7c	1297-1315	-27	-5.622	0.298	0.421	0.469	seedless	3	A G	GAUCAU C ACCUACUACC CA	UUGGUA G UGGAUGAUGG GU	U U A	NA
L2HS-2227884_1.2.0	rs138171460	-	T	NA	1320	CDS	PTGES2	ENST00000338961	MIMAT0000064_let-7c	1297-1315	-27	-6.233	0.323	0.415	0.437	seedless	3	A G	GAUCAU C ACCUACUACC CA	UUGGUA G UGGAUGAUGG GU	U U A	NA
L2HS-2227884_1.2.1	rs138171460	-	C	0.0005	1320	CDS	PTGES2	ENST00000338961_rs138171460_C_0	MIMAT0000064_let-7c	1297-1315	-27	-5.678	0.303	0.419	0.441	seedless	3	A G	GAUCAU C ACCUACUACC CA	UUGGUA G UGGAUGAUGG GU	U U A	NA
L2-1435661_1.1.0	rs200377377	-	A	NA	619	CDS	ARL6IP1	ENST00000304414	MIMAT0000064_let-7c	594-610	-25.7	-5.836	0.241	0.46	0.261	seedless	5	U C	CC ACAACCUGCU UCUCA	GG UGUUGGAUGA GGAGU	UU UA U	NA
L2-1435661_1.1.1	rs200377377	-	C	0.0005	619	CDS	ARL6IP1	ENST00000304414_rs200377377_C_0	MIMAT0000064_let-7c	594-610	-25.7	-5.726	0.235	0.46	0.233	seedless	5	U C	CC ACAACCUGCU UCUCA	GG UGUUGGAUGA GGAGU	UU UA U	NA
L2-779635_1.1.0	rs150526733	+	C	NA	470	CDS	PCGF3	ENST00000362003	MIMAT0000064_let-7c	448-468	-26.7	-7.5	0.374	0.465	0.352	7mer-A1	2	C U G G U	GCC GUGCAGC G UACCUCA	UGG UAUGUUG U AUGGAGU	U GA G	NA
L2-779635_1.1.1	rs150526733	+	T	0.0005	470	CDS	PCGF3	ENST00000362003_rs150526733_T_0	MIMAT0000064_let-7c	448-468	-26.7	-6.408	0.307	0.588	0.371	7mer-A1	2	C U G G U	GCC GUGCAGC G UACCUCA	UGG UAUGUUG U AUGGAGU	U GA G	NA
L2-779635_1.2.0	rs139474186	+	C	NA	473	CDS	PCGF3	ENST00000362003	MIMAT0000064_let-7c	448-468	-26.7	-7.5	0.374	0.465	0.352	7mer-A1	2	C U G G U	GCC GUGCAGC G UACCUCA	UGG UAUGUUG U AUGGAGU	U GA G	NA
L2-779635_1.2.1	rs139474186	+	T	0.0027	473	CDS	PCGF3	ENST00000362003_rs139474186_T_0	MIMAT0000064_let-7c	448-468	-26.7	-8.548	0.388	0.452	0.381	7mer-A1	2	C U G G U	GCC GUGCAGC G UACCUCA	UGG UAUGUUG U AUGGAGU	U GA G	NA
L2-779635_1.3.0	rs35762433	+	G	NA	482	CDS	PCGF3	ENST00000362003	MIMAT0000064_let-7c	448-468	-26.7	-7.5	0.374	0.465	0.352	7mer-A1	2	C U G G U	GCC GUGCAGC G UACCUCA	UGG UAUGUUG U AUGGAGU	U GA G	NA
L2-779635_1.3.1	rs35762433	+	A	0.0027	482	CDS	PCGF3	ENST00000362003_rs35762433_A_0	MIMAT0000064_let-7c	448-468	-26.7	-7.881	0.382	0.451	0.382	7mer-A1	2	C U G G U	GCC GUGCAGC G UACCUCA	UGG UAUGUUG U AUGGAGU	U GA G	NA
L2HS-1294590_2.1.0	rs138466889	-	C	NA	5941	3pUTR	CHST6	ENST00000332272	MIMAT0000064_let-7c	5914-5934	-24.3	22.59	0.046	0.251	0.043	8mer	2	U A U C G	UCA GCGA UCU CUGCCUCA	GGU UGUU GGA GAUGGAGU	UU A U	NA
L2HS-1294590_2.1.1	rs138466889	-	T	0.01	5941	3pUTR	CHST6	ENST00000332272_rs138466889_T_0	MIMAT0000064_let-7c	5914-5934	-24.3	22.223	0.049	0.259	0.001	8mer	2	U A U C G	UCA GCGA UCU CUGCCUCA	GGU UGUU GGA GAUGGAGU	UU A U	NA
A12-1591162_1.1.0	rs61748966	+	G	NA	1511	CDS	SLC35A4	ENST00000323146	MIMAT0000064_let-7c	1495-1509	-23.7	-13.467	0.503	0.319	0.339	7mer-m8	3	U C	UAC GCCU CUGCCUC	AUG UGGA GAUGGAG	UUGGU U U U	NA
A12-1591162_1.1.1	rs61748966	+	A	0.0005	1511	CDS	SLC35A4	ENST00000323146_rs61748966_A_0	MIMAT0000064_let-7c	1495-1509	-23.7	-13.864	0.49	0.297	0.353	7mer-m8	3	U C	UAC GCCU CUGCCUC	AUG UGGA GAUGGAG	UUGGU U U U	NA
L2HS-486465_3.1.0	rs139120653	+	A	NA	2873	CDS	ATP2A2	ENST00000313432	MIMAT0000064_let-7c	2833-2853	-23.4	-1.466	0.304	0.572	0.287	8mer	3	A AGUU U U	AAC CA CC GCUACCUCA	UUG GU GG UGAUGGAGU	GUAU U A	NA
L2HS-486465_3.1.1	rs139120653	+	G	0.0005	2873	CDS	ATP2A2	ENST00000313432_rs139120653_G_0	MIMAT0000064_let-7c	2833-2853	-23.4	-2.894	0.272	0.45	0.383	8mer	3	A AGUU U U	AAC CA CC GCUACCUCA	UUG GU GG UGAUGGAGU	GUAU U A	NA
L2HS-1200394_2.1.0	rs147452342	-	A	NA	501	3pUTR	RPS13	ENST00000228140	MIMAT0000064_let-7c	461-476	-23.9	-10.639	0.361	0.56	0.301	seedless	4	C	AUC UACAGCCU CUGCC	UGG AUGUUGGA GAUGG	U U U AGU	cytosolic small ribosomal subunit (sensu Eukaryota);intracellular;protein binding;ribosome;RNA binding;structural constituent of ribosome;translation
L2HS-1200394_2.1.1	rs147452342	-	T	0.01	501	3pUTR	RPS13	ENST00000228140_rs147452342_T_0	MIMAT0000064_let-7c	461-476	-23.9	-11.572	0.383	0.547	0.396	seedless	4	C	AUC UACAGCCU CUGCC	UGG AUGUUGGA GAUGG	U U U AGU	cytosolic small ribosomal subunit (sensu Eukaryota);intracellular;protein binding;ribosome;RNA binding;structural constituent of ribosome;translation
L2HS-818410_2.1.0	rs183523234	-	A	NA	2172	3pUTR	BSDC1	ENST00000455895	MIMAT0000064_let-7c	2130-2153	-22.5	-0.264	0.331	0.389	0.245	seedless	4	C C A ACCC A	UUGU CAACC GCU ACCUCA	GGUA GUUGG UGA UGGAGU	UU U A	NA
L2HS-818410_2.1.1	rs183523234	-	G	0.0009	2172	3pUTR	BSDC1	ENST00000455895_rs183523234_G_0	MIMAT0000064_let-7c	2130-2153	-22.5	-0.364	0.33	0.389	0.246	seedless	4	C C A ACCC A	UUGU CAACC GCU ACCUCA	GGUA GUUGG UGA UGGAGU	UU U A	NA
L2-186542_3.1.0	rs199708115	-	C	NA	1586	3pUTR	GSK3A	ENST00000222330	MIMAT0000064_let-7c	1551-1566	-22.8	-6.477	0.603	0.293	0.48	seedless	3	U C C	GCCA ACCUAC CCUCA	UGGU UGGAUG GGAGU	U AUGU AU	ATP binding;nucleotide binding;protein amino acid phosphorylation;protein serine/threonine kinase activity;transferase activity
L2-186542_3.1.1	rs199708115	-	T	0.0005	1586	3pUTR	GSK3A	ENST00000222330_rs199708115_T_0	MIMAT0000064_let-7c	1551-1566	-22.8	-8.24	0.583	0.296	0.535	seedless	3	U C C	GCCA ACCUAC CCUCA	UGGU UGGAUG GGAGU	U AUGU AU	ATP binding;nucleotide binding;protein amino acid phosphorylation;protein serine/threonine kinase activity;transferase activity
L2HS-1687621_1.1.0	rs184451318	+	G	NA	1057	CDS	FKBP10	ENST00000321562	MIMAT0000064_let-7c	1032-1050	-23	-17.957	0.767	0.5	0.525	seedless	5	C C AA A	AACCA ACCUAC UACCU	UUGGU UGGAUG AUGGA	AUGU GU	NA
L2HS-1687621_1.1.1	rs184451318	+	T	0	1057	CDS	FKBP10	ENST00000321562_rs184451318_T_0	MIMAT0000064_let-7c	1032-1050	-23	-18.649	0.698	0.506	0.539	seedless	5	C C AA A	AACCA ACCUAC UACCU	UUGGU UGGAUG AUGGA	AUGU GU	NA
L2HS-1687005_1.1.0	rs11550558	+	A	NA	882	3pUTR	RAB5B	ENST00000360299	MIMAT0000064_let-7c	854-874	-22.6	-12.674	0.597	0.478	0.536	seedless	4	U UC UC C G	AACC CA CCUAC CCUCA	UUGG GU GGAUG GGAGU	UAU U AU	endosome;GTP binding;GTP-dependent protein binding;GTPase activity;intracellular;membrane fraction;nucleotide binding;plasma membrane;protein transport;small GTPase mediated signal transduction
L2HS-1687005_1.1.1	rs11550558	+	G	0.12	882	3pUTR	RAB5B	ENST00000360299_rs11550558_G_0	MIMAT0000064_let-7c	854-874	-22.6	-13.025	0.621	0.477	0.511	seedless	4	U UC UC C G	AACC CA CCUAC CCUCA	UUGG GU GGAUG GGAGU	UAU U AU	endosome;GTP binding;GTP-dependent protein binding;GTPase activity;intracellular;membrane fraction;nucleotide binding;plasma membrane;protein transport;small GTPase mediated signal transduction
L1-485378_1.1.0	rs187963015	+	A	NA	1451	CDS	SIRT1	ENST00000212015	MIMAT0000064_let-7c	1414-1435	-23.2	-3.271	0.367	0.265	0.378	7mer-A1	6	U CCC GA G G	CCAUAC AU A UGCCUCA	GGUAUG UG U AUGGAGU	UU U GA G	apoptosis;cell differentiation;chromatin silencing;chromatin silencing complex;DNA binding;histone deacetylation;hydrolase activity;metal ion binding;multicellular organismal development;NAD+ ADP-ribosyltransferase activity;NAD-dependent histone deacetylase activity;negative regulation of transcription;nucleus;ovulation (sensu Mammalia);protein amino acid ADP-ribosylation;regulation of transcript…
L1-485378_1.1.1	rs187963015	+	G	0.0005	1451	CDS	SIRT1	ENST00000212015_rs187963015_G_0	MIMAT0000064_let-7c	1414-1435	-23.2	-3.271	0.372	0.264	0.429	7mer-A1	6	U CCC GA G G	CCAUAC AU A UGCCUCA	GGUAUG UG U AUGGAGU	UU U GA G	apoptosis;cell differentiation;chromatin silencing;chromatin silencing complex;DNA binding;histone deacetylation;hydrolase activity;metal ion binding;multicellular organismal development;NAD+ ADP-ribosyltransferase activity;NAD-dependent histone deacetylase activity;negative regulation of transcription;nucleus;ovulation (sensu Mammalia);protein amino acid ADP-ribosylation;regulation of transcript…
L2HS-1688058_1.1.0	rs139120093	+	G	NA	506	CDS	SMARCD1	ENST00000394963	MIMAT0000064_let-7c	475-487	-21.9	-7.06	0.345	0.369	0.485	seedless	2	A C G	GACCUGC CCUCA	UUGGAUG GGAGU	UUGGUAUG AU	NA
L2HS-1688058_1.1.1	rs139120093	+	T	0.0009	506	CDS	SMARCD1	ENST00000394963_rs139120093_T_0	MIMAT0000064_let-7c	475-487	-21.9	-7.771	0.352	0.364	0.509	seedless	2	A C G	GACCUGC CCUCA	UUGGAUG GGAGU	UUGGUAUG AU	NA
TA1-4594931-1_1.1.0	rs142531107	-	A	NA	789	CDS	EYA3	ENST00000373871	MIMAT0000064_let-7c	746-774	-22.9	-9.888	0.467	0.667	0.646	7mer-m8	2	A ACAA C AUAU U	AGC AUG CAGCCUG CUACUUC	UUG UAU GUUGGAU GAUGGAG	G U	anatomical structure morphogenesis;hydrolase activity;magnesium ion binding;metabolic process;multicellular organismal development;nucleus;phosphoprotein phosphatase activity;protein tyrosine phosphatase activity;regulation of transcription, DNA-dependent;transcription;visual perception
TA1-4594931-1_1.1.1	rs142531107	-	G	0.0009	789	CDS	EYA3	ENST00000373871_rs142531107_G_0	MIMAT0000064_let-7c	746-774	-22.9	-9.713	0.531	0.661	0.474	7mer-m8	2	A ACAA C AUAU U	AGC AUG CAGCCUG CUACUUC	UUG UAU GUUGGAU GAUGGAG	G U	anatomical structure morphogenesis;hydrolase activity;magnesium ion binding;metabolic process;multicellular organismal development;nucleus;phosphoprotein phosphatase activity;protein tyrosine phosphatase activity;regulation of transcription, DNA-dependent;transcription;visual perception
L2-779529_1.1.0	rs34757542	+	C	NA	1730	CDS	CNOT3	ENST00000221232	MIMAT0000064_let-7c	1694-1712	-21.9	-12.733	0.693	0.38	0.441	seedless	5	C CCC C C	GGCC ACAACC ACCUC	UUGG UGUUGG UGGAG	UA AUGA U	NA
L2-779529_1.1.1	rs34757542	+	T	0.01	1730	CDS	CNOT3	ENST00000221232_rs34757542_T_0	MIMAT0000064_let-7c	1694-1712	-21.9	-10.769	0.668	0.377	0.453	seedless	5	C CCC C C	GGCC ACAACC ACCUC	UUGG UGUUGG UGGAG	UA AUGA U	NA
L2-779456_1.1.0	rs192163606	-	G	NA	3193	CDS	MBTPS1	ENST00000343411	MIMAT0000064_let-7c	3156-3171	-22.2	-4.284	0.391	0.367	0.562	seedless	3	G CC G	ACA GCCUA GCCUCA	UGU UGGAU UGGAGU	UUGGUA GA	NA
L2-779456_1.1.1	rs192163606	-	A	0.0005	3193	CDS	MBTPS1	ENST00000343411_rs192163606_A_0	MIMAT0000064_let-7c	3156-3171	-22.2	-1.613	0.342	0.378	0.636	seedless	3	G CC G	ACA GCCUA GCCUCA	UGU UGGAU UGGAGU	UUGGUA GA	NA
L2HS-2599433_1.1.0	rs192389569	+	G	NA	3740	3pUTR	DDX18	ENST00000263239	MIMAT0000064_let-7c	3722-3732	-20.8	-14.148	0.543	0.448	0.581	offset-6mer	2	U G	ACCUACUACUU	UGGAUGAUGGA	UUGGUAUGU GU	NA
L2HS-2599433_1.1.1	rs192389569	+	C	0.0032	3740	3pUTR	DDX18	ENST00000263239_rs192389569_C_0	MIMAT0000064_let-7c	3722-3732	-20.8	-14.117	0.519	0.428	0.613	offset-6mer	2	U G	ACCUACUACUU	UGGAUGAUGGA	UUGGUAUGU GU	NA
L2HS-2599433_1.2.0	rs1052628	+	A	NA	3752	3pUTR	DDX18	ENST00000263239	MIMAT0000064_let-7c	3722-3732	-20.8	-14.148	0.543	0.448	0.581	offset-6mer	2	U G	ACCUACUACUU	UGGAUGAUGGA	UUGGUAUGU GU	NA
L2HS-2599433_1.2.1	rs1052628	+	G	0.11	3752	3pUTR	DDX18	ENST00000263239_rs1052628_G_0	MIMAT0000064_let-7c	3722-3732	-20.8	-13.158	0.501	0.418	0.57	offset-6mer	2	U G	ACCUACUACUU	UGGAUGAUGGA	UUGGUAUGU GU	NA
0727A-1038922_1.1.0	rs202208096	-	A	NA	628	CDS	SLC25A1	ENST00000215882	MIMAT0000064_let-7c	606-624	-21.7	-3.799	0.438	0.502	0.507	seedless	3	U CC AG C	UCAU ACGACC ACCUC	GGUA UGUUGG UGGAG	UU AUGA U	NA
0727A-1038922_1.1.1	rs202208096	-	C	0.0005	628	CDS	SLC25A1	ENST00000215882_rs202208096_C_0	MIMAT0000064_let-7c	606-624	-21.7	-3.246	0.433	0.509	0.502	seedless	3	U CC AG C	UCAU ACGACC ACCUC	GGUA UGUUGG UGGAG	UU AUGA U	NA
L2HS-2696022_1.1.0	rs181552710	+	A	NA	2750	3pUTR	PAK4	ENST00000358301	MIMAT0000064_let-7c	2713-2728	-21.2	-1.384	0.295	0.232	0.52	7mer-m8	2	C C C A	GCC ACC CUGCCUCG	UGG UGG GAUGGAGU	U UAUGU AU	ATP binding;cell motility;Golgi apparatus;nucleotide binding;protein amino acid phosphorylation;protein binding;protein serine/threonine kinase activity;signal transduction;transferase activity
L2HS-2696022_1.1.1	rs181552710	+	G	0.0018	2750	3pUTR	PAK4	ENST00000358301_rs181552710_G_0	MIMAT0000064_let-7c	2713-2728	-21.2	-1.772	0.295	0.23	0.485	7mer-m8	2	C C C A	GCC ACC CUGCCUCG	UGG UGG GAUGGAGU	U UAUGU AU	ATP binding;cell motility;Golgi apparatus;nucleotide binding;protein amino acid phosphorylation;protein binding;protein serine/threonine kinase activity;signal transduction;transferase activity
L2-303354_2.1.0	rs115903735	+	A	NA	2587	3pUTR	DCAF7	ENST00000310827	MIMAT0000064_let-7c	2545-2563	-18.8	-0.954	0.356	0.205	0.536	seedless	4	C UGU C C C	ACC CAACC CU UCUC	UGG GUUGG GA GGAG	U UAU AU U U	NA
L2-303354_2.1.1	rs115903735	+	G	0.01	2587	3pUTR	DCAF7	ENST00000310827_rs115903735_G_0	MIMAT0000064_let-7c	2545-2563	-18.8	-1.015	0.359	0.206	0.538	seedless	4	C UGU C C C	ACC CAACC CU UCUC	UGG GUUGG GA GGAG	U UAU AU U U	NA
L1-485288_1.1.0	rs111915924	+	C	NA	4729	3pUTR	ACTN4	ENST00000252699	MIMAT0000064_let-7c	4710-4726	-19.3	-3.72	0.425	0.374	0.164	seedless	4	C C C U	ACC CAACU CUGCC CA	UGG GUUGG GAUGG GU	U UAU AU A	NA
L1-485288_1.1.1	rs111915924	+	T	0.02	4729	3pUTR	ACTN4	ENST00000252699_rs111915924_T_0	MIMAT0000064_let-7c	4710-4726	-19.3	0.087	0.331	0.392	0.226	seedless	4	C C C U	ACC CAACU CUGCC CA	UGG GUUGG GAUGG GU	U UAU AU A	NA
L2HS-1687636_1.1.0	rs146934311	+	T	NA	672	CDS	TAZ	ENST00000299328	MIMAT0000064_let-7c	629-649	-17.4	2.864	0.337	0.39	0.395	seedless	3	C UGG G GUG G	AGCU GCAA U UGCCU	UUGG UGUU G AUGGA	UA G AUG GU	NA
L2HS-1687636_1.1.1	rs146934311	+	C	0.01	672	CDS	TAZ	ENST00000299328_rs146934311_C_0	MIMAT0000064_let-7c	629-649	-17.4	5.751	0.324	0.385	0.352	seedless	3	C UGG G GUG G	AGCU GCAA U UGCCU	UUGG UGUU G AUGGA	UA G AUG GU	NA
TAON-3929163-1_1.1.0	rs3824686	-	G	NA	1189	CDS	CSTF2T	ENST00000331173	MIMAT0000064_let-7c	1162-1177	-17.6	10.638	0.091	0.332	0.351	seedless	1	C U C	UCGUG GCC CU CCUCA	GGUAU UGG GA GGAGU	UU GU AU U	NA
TAON-3929163-1_1.1.1	rs3824686	-	A	0.09	1189	CDS	CSTF2T	ENST00000331173_rs3824686_A_0	MIMAT0000064_let-7c	1162-1177	-17.6	12.093	0.139	0.336	0.318	seedless	1	C U C	UCGUG GCC CU CCUCA	GGUAU UGG GA GGAGU	UU GU AU U	NA
L2-779627_1.1.0	rs139107867	+	T	NA	3836	3pUTR	CCNF	ENST00000397066	MIMAT0000064_let-7c	3801-3815	-17.5	-3.3	0.534	0.33	0.445	seedless	4	C G	ACC CAACC AC GCC CA	UGG GUUGG UG UGG GU	U UAU A A A	NA
L2-779627_1.1.1	rs139107867	+	C	0.0009	3836	3pUTR	CCNF	ENST00000397066_rs139107867_C_0	MIMAT0000064_let-7c	3801-3815	-17.5	-7.382	0.684	0.509	0.555	seedless	4	C G	ACC CAACC AC GCC CA	UGG GUUGG UG UGG GU	U UAU A A A	NA
TAON-3163240-1_1.1.0	rs148867490	+	A	NA	2362	CDS	SAFB	ENST00000292123	MIMAT0000064_let-7c	2331-2342	-16.7	2.033	0.266	0.277	0.524	seedless	1	C A	GCC GCUACC CG	UGG UGAUGG GU	UUGGUAUGU A A	DNA binding;double-stranded DNA binding;establishment and/or maintenance of chromatin architecture;nucleic acid binding;nucleotide binding;nucleus;protein binding;regulation of transcription, DNA-dependent;RNA binding;transcription
TAON-3163240-1_1.1.1	rs148867490	+	G	0.0005	2362	CDS	SAFB	ENST00000292123_rs148867490_G_0	MIMAT0000064_let-7c	2331-2342	-16.7	-0.354	0.315	0.272	0.455	seedless	1	C A	GCC GCUACC CG	UGG UGAUGG GU	UUGGUAUGU A A	DNA binding;double-stranded DNA binding;establishment and/or maintenance of chromatin architecture;nucleic acid binding;nucleotide binding;nucleus;protein binding;regulation of transcription, DNA-dependent;RNA binding;transcription
A12-1588522_1.1.0	rs187429082	+	A	NA	5546	3pUTR	KIAA0284	ENST00000414716	MIMAT0000064_let-7c	5516-5539	-16.8	19.276	0.239	0.577	0.273	seedless	1	UG G CCUGUGGAG C	U GG CUGC GCCUC	A UU GAUG UGGAG	UUGGU UG G A U	NA
A12-1588522_1.1.1	rs187429082	+	G	0.0009	5546	3pUTR	KIAA0284	ENST00000414716_rs187429082_G_0	MIMAT0000064_let-7c	5516-5539	-16.8	19.237	0.239	0.588	0.195	seedless	1	UG G CCUGUGGAG C	U GG CUGC GCCUC	A UU GAUG UGGAG	UUGGU UG G A U	NA
0727AHS-1320456_1.1.0	rs116774792	-	T	NA	4029	3pUTR	IP6K1	ENST00000448476	MIMAT0000064_let-7c	3985-4004	-14.6	4.97	0.484	0.384	0.454	seedless	3	C C UC CUGG G	ACC C CCU CU GCCU	UGG G GGA GA UGGA	U UAU UU U GU	NA
0727AHS-1320456_1.1.1	rs116774792	-	C	0.01	4029	3pUTR	IP6K1	ENST00000448476_rs116774792_C_0	MIMAT0000064_let-7c	3985-4004	-14.6	5.158	0.48	0.394	0.471	seedless	3	C C UC CUGG G	ACC C CCU CU GCCU	UGG G GGA GA UGGA	U UAU UU U GU	NA
L2-1133685_1.1.0	rs114328979	-	C	NA	3912	3pUTR	R3HDM2	ENST00000347140	MIMAT0000064_let-7c	3878-3892	-14.8	-3.595	0.546	0.365	0.578	seedless	4	CUU A	CCAU CCU CUAUC	GGUA GGA GAUGG	UU UGUU U AGU	NA
L2-1133685_1.1.1	rs114328979	-	T	0.0009	3912	3pUTR	R3HDM2	ENST00000347140_rs114328979_T_0	MIMAT0000064_let-7c	3878-3892	-14.8	-7.631	0.624	0.33	0.6	seedless	4	CUU A	CCAU CCU CUAUC	GGUA GGA GAUGG	UU UGUU U AGU	NA
L2-1133685_1.2.0	rs192670431	-	C	NA	3910	3pUTR	R3HDM2	ENST00000347140	MIMAT0000064_let-7c	3878-3892	-14.8	-3.595	0.546	0.365	0.578	seedless	4	CUU A	CCAU CCU CUAUC	GGUA GGA GAUGG	UU UGUU U AGU	NA
L2-1133685_1.2.1	rs192670431	-	A	0.0005	3910	3pUTR	R3HDM2	ENST00000347140_rs192670431_A_0	MIMAT0000064_let-7c	3878-3892	-14.8	-3.546	0.513	0.363	0.6	seedless	4	CUU A	CCAU CCU CUAUC	GGUA GGA GAUGG	UU UGUU U AGU	NA
L2HS-3429371_1.1.0	rs200319903	+	C	NA	557	CDS	LRRC42	ENST00000371370	MIMAT0000065_let-7d	509-536	-28.5	-13.645	0.516	0.559	0.414	8mer	6	U AAGGCAAUGUCU A	UGCAACC UACUACCUC	ACGUUGG AUGAUGGAG	UUGAU A	NA
L2HS-3429371_1.1.1	rs200319903	+	G	0.0005	557	CDS	LRRC42	ENST00000371370_rs200319903_G_0	MIMAT0000065_let-7d	509-536	-28.5	-14.09	0.494	0.398	0.325	8mer	6	U AAGGCAAUGUCU A	UGCAACC UACUACCUC	ACGUUGG AUGAUGGAG	UUGAU A	NA
L1-322671_2.1.0	rs138987065	-	A	NA	4377	3pUTR	DHX57	ENST00000295373	MIMAT0000065_let-7d	4348-4363	-26.1	-9.41	0.348	0.472	0.691	7mer-m8	3	A GA G	GCA ACCU CUACCUC	CGU UGGA GAUGGAG	UUGAUA U A	NA
L1-322671_2.1.1	rs138987065	-	G	0.0023	4377	3pUTR	DHX57	ENST00000295373_rs138987065_G_0	MIMAT0000065_let-7d	4348-4363	-26.1	-11.849	0.458	0.482	0.545	7mer-m8	3	A GA G	GCA ACCU CUACCUC	CGU UGGA GAUGGAG	UUGAUA U A	NA
L2HS-3429380_1.1.0	rs189635224	+	C	NA	755	3pUTR	TPD52L2	ENST00000346249	MIMAT0000065_let-7d	731-743	-22.8	-17.961	0.691	0.322	0.517	seedless	5	C CA A	GCAACC GCCUC	CGUUGG UGGAG	UUGAUA AUGA A	NA
L2HS-3429380_1.1.1	rs189635224	+	T	0	755	3pUTR	TPD52L2	ENST00000346249_rs189635224_T_0	MIMAT0000065_let-7d	731-743	-22.8	-14.146	0.621	0.322	0.405	seedless	5	C CA A	GCAACC GCCUC	CGUUGG UGGAG	UUGAUA AUGA A	NA
L2-780191_1.1.0	rs147766304	-	A	NA	2568	CDS	PSME4	ENST00000404125	MIMAT0000066_let-7e	2527-2544	-30.9	-21.097	0.53	0.314	0.421	7mer-m8	3	U GA C	CUG AACCUCCUACCUC	GAU UUGGAGGAUGGAG	UU AUG U	NA
L2-780191_1.1.1	rs147766304	-	G	0.0005	2568	CDS	PSME4	ENST00000404125_rs147766304_G_0	MIMAT0000066_let-7e	2527-2544	-30.9	-22.251	0.535	0.339	0.371	7mer-m8	3	U GA C	CUG AACCUCCUACCUC	GAU UUGGAGGAUGGAG	UU AUG U	NA
L2-780191_1.2.0	rs141096393	-	G	NA	2546	CDS	PSME4	ENST00000404125	MIMAT0000066_let-7e	2527-2544	-30.9	-21.097	0.53	0.314	0.421	7mer-m8	3	U GA C	CUG AACCUCCUACCUC	GAU UUGGAGGAUGGAG	UU AUG U	NA
L2-780191_1.2.1	rs141096393	-	A	0.0005	2546	CDS	PSME4	ENST00000404125_rs141096393_A_0	MIMAT0000066_let-7e	2527-2544	-30.9	-19.165	0.515	0.35	0.413	7mer-m8	3	U GA C	CUG AACCUCCUACCUC	GAU UUGGAGGAUGGAG	UU AUG U	NA
L2HS-486603_3.1.0	rs200256103	+	G	NA	1161	CDS	CCDC106	ENST00000308964	MIMAT0000066_let-7e	1138-1153	-31.5	-7.042	0.213	0.324	0.512	seedless	2	A C G	GCAGCCUCCU CCUCA	UGUUGGAGGA GGAGU	UUGAUA U	NA
L2HS-486603_3.1.1	rs200256103	+	A	0	1161	CDS	CCDC106	ENST00000308964_rs200256103_A_0	MIMAT0000066_let-7e	1138-1153	-31.5	-8.071	0.217	0.325	0.535	seedless	2	A C G	GCAGCCUCCU CCUCA	UGUUGGAGGA GGAGU	UUGAUA U	NA
L2HS-486603_3.2.0	rs2287791	+	C	NA	1176	CDS	CCDC106	ENST00000308964	MIMAT0000066_let-7e	1138-1153	-31.5	-7.042	0.213	0.324	0.512	seedless	2	A C G	GCAGCCUCCU CCUCA	UGUUGGAGGA GGAGU	UUGAUA U	NA
L2HS-486603_3.2.1	rs2287791	+	T	0.81	1176	CDS	CCDC106	ENST00000308964_rs2287791_T_0	MIMAT0000066_let-7e	1138-1153	-31.5	-9.636	0.228	0.325	0.535	seedless	2	A C G	GCAGCCUCCU CCUCA	UGUUGGAGGA GGAGU	UUGAUA U	NA
L1-485729_1.1.0	rs200260465	+	A	NA	1276	CDS	COX10	ENST00000261643	MIMAT0000066_let-7e	1247-1263	-30.5	0.333	0.054	0.144	0.304	7mer-m8	3	C G	GUAC AUCUCCUACCUCG	UAUG UGGAGGAUGGAGU	UUGA U	NA
L1-485729_1.1.1	rs200260465	+	G	0.0005	1276	CDS	COX10	ENST00000261643_rs200260465_G_0	MIMAT0000066_let-7e	1247-1263	-30.5	-5.576	0.199	0.197	0.295	7mer-m8	3	C G	GUAC AUCUCCUACCUCG	UAUG UGGAGGAUGGAGU	UUGA U	NA
L1-485729_1.2.0	rs199748969	+	C	NA	1277	CDS	COX10	ENST00000261643	MIMAT0000066_let-7e	1247-1263	-30.5	0.333	0.054	0.144	0.304	7mer-m8	3	C G	GUAC AUCUCCUACCUCG	UAUG UGGAGGAUGGAGU	UUGA U	NA
L1-485729_1.2.1	rs199748969	+	T	0.0005	1277	CDS	COX10	ENST00000261643_rs199748969_T_0	MIMAT0000066_let-7e	1247-1263	-30.5	0.327	0.055	0.143	0.305	7mer-m8	3	C G	GUAC AUCUCCUACCUCG	UAUG UGGAGGAUGGAGU	UUGA U	NA
L2HS-486645_3.1.0	rs188127349	+	A	NA	580	CDS	MYO9B	ENST00000397274	MIMAT0000066_let-7e	541-561	-30.9	-18.874	0.7	0.563	0.542	seedless	4	G GAAGA A	GCAACCUCCU ACCUCA	UGUUGGAGGA UGGAGU	UUGAUA	NA
L2HS-486645_3.1.1	rs188127349	+	G	0.0005	580	CDS	MYO9B	ENST00000397274_rs188127349_G_0	MIMAT0000066_let-7e	541-561	-30.9	-18.883	0.703	0.566	0.457	seedless	4	G GAAGA A	GCAACCUCCU ACCUCA	UGUUGGAGGA UGGAGU	UUGAUA	NA
L1-485733_1.1.0	rs143773329	+	A	NA	3221	3pUTR	CCDC113	ENST00000443128	MIMAT0000066_let-7e	3193-3207	-30	-7.857	0.214	0.322	0.685	seedless	4	C U	UGCAACCUCC ACCUC	AUGUUGGAGG UGGAG	UUGAU A U	NA
L1-485733_1.1.1	rs143773329	+	G	0.0046	3221	3pUTR	CCDC113	ENST00000443128_rs143773329_G_0	MIMAT0000066_let-7e	3193-3207	-30	-7.77	0.212	0.322	0.558	seedless	4	C U	UGCAACCUCC ACCUC	AUGUUGGAGG UGGAG	UUGAU A U	NA
L1HS-906727_1.1.0	rs141586202	-	G	NA	5164	CDS	GTF3C1	ENST00000356183	MIMAT0000066_let-7e	5141-5155	-29.9	-7.681	0.248	0.35	0.39	7mer-m8	3	G G C	G AACCUCCUGCCUC	U UUGGAGGAUGGAG	UUGAUA G U	NA
L1HS-906727_1.1.1	rs141586202	-	A	0.0005	5164	CDS	GTF3C1	ENST00000356183_rs141586202_A_0	MIMAT0000066_let-7e	5141-5155	-29.9	-7.926	0.237	0.366	0.37	7mer-m8	3	G G C	G AACCUCCUGCCUC	U UUGGAGGAUGGAG	UUGAUA G U	NA
L2HS-486616_3.1.0	rs7335102	-	T	NA	5024	3pUTR	DZIP1	ENST00000347108	MIMAT0000066_let-7e	4986-5007	-30.2	-17.127	0.587	0.395	0.299	seedless	6	C CAC C	GGCU UACAACCUCC GCCUC	UUGA AUGUUGGAGG UGGAG	U A U	NA
L2HS-486616_3.1.1	rs7335102	-	C	0.6	5024	3pUTR	DZIP1	ENST00000347108_rs7335102_C_0	MIMAT0000066_let-7e	4986-5007	-30.2	-17.303	0.586	0.393	0.281	seedless	6	C CAC C	GGCU UACAACCUCC GCCUC	UUGA AUGUUGGAGG UGGAG	U A U	NA
L1HS-346559_3.1.0	rs200283275	-	T	NA	1773	CDS	DCBLD2	ENST00000326840	MIMAT0000066_let-7e	1739-1759	-29.1	-15.253	0.407	0.505	0.358	seedless	4	A UACU C	AACU CAACCUCC ACCUC	UUGA GUUGGAGG UGGAG	UAU A U	NA
L1HS-346559_3.1.1	rs200283275	-	C	0.0005	1773	CDS	DCBLD2	ENST00000326840_rs200283275_C_0	MIMAT0000066_let-7e	1739-1759	-29.1	-16.186	0.424	0.543	0.314	seedless	4	A UACU C	AACU CAACCUCC ACCUC	UUGA GUUGGAGG UGGAG	UAU A U	NA
L2-780225_1.1.0	rs200336941	+	C	NA	1238	CDS	RPLP2	ENST00000321153	MIMAT0000066_let-7e	1208-1228	-29.8	-13.437	0.461	0.338	0.46	offset-6mer	3	U GC UC G	GC UACG GCCUCCUACCU	UG AUGU UGGAGGAUGGA	U AU GU	NA
L2-780225_1.1.1	rs200336941	+	T	0.0005	1238	CDS	RPLP2	ENST00000321153_rs200336941_T_0	MIMAT0000066_let-7e	1208-1228	-29.8	-13.41	0.474	0.349	0.467	offset-6mer	3	U GC UC G	GC UACG GCCUCCUACCU	UG AUGU UGGAGGAUGGA	U AU GU	NA
L2-780345_1.1.0	rs146957542	+	C	NA	144	5pUTR	CLDN4	ENST00000431918	MIMAT0000066_let-7e	105-121	-29.4	-18.054	0.45	0.624	0.4	8mer	1	A U G	GCGA UCUCCUGCCUCA	UGUU GGAGGAUGGAGU	UUGAUA	NA
L2-780345_1.1.1	rs146957542	+	T	0.0023	144	5pUTR	CLDN4	ENST00000431918_rs146957542_T_0	MIMAT0000066_let-7e	105-121	-29.4	-18.238	0.448	0.604	0.444	8mer	1	A U G	GCGA UCUCCUGCCUCA	UGUU GGAGGAUGGAGU	UUGAUA	NA
L2HS-1688684_1.1.0	rs182864633	-	C	NA	3112	3pUTR	ZNF770	ENST00000356321	MIMAT0000066_let-7e	3073-3089	-29.4	-18.43	0.552	0.272	0.368	8mer	1	A U G	GCGA UCUCCUGCCUCA	UGUU GGAGGAUGGAGU	UUGAUA	NA
L2HS-1688684_1.1.1	rs182864633	-	T	0.0046	3112	3pUTR	ZNF770	ENST00000356321_rs182864633_T_0	MIMAT0000066_let-7e	3073-3089	-29.4	-18.511	0.553	0.271	0.371	8mer	1	A U G	GCGA UCUCCUGCCUCA	UGUU GGAGGAUGGAGU	UUGAUA	NA
L2HS-1688684_1.2.0	rs187509723	-	T	NA	3100	3pUTR	ZNF770	ENST00000356321	MIMAT0000066_let-7e	3073-3089	-29.4	-18.43	0.552	0.272	0.368	8mer	1	A U G	GCGA UCUCCUGCCUCA	UGUU GGAGGAUGGAGU	UUGAUA	NA
L2HS-1688684_1.2.1	rs187509723	-	C	0.0005	3100	3pUTR	ZNF770	ENST00000356321_rs187509723_C_0	MIMAT0000066_let-7e	3073-3089	-29.4	-17.839	0.532	0.27	0.305	8mer	1	A U G	GCGA UCUCCUGCCUCA	UGUU GGAGGAUGGAGU	UUGAUA	NA
L2HS-1688505_1.1.0	rs912901	-	G	NA	85	5pUTR	GLUL	ENST00000339526	MIMAT0000066_let-7e	42-71	-28.8	5.782	0.242	0.368	0.328	seedless	3	U CUCCUCUCCUA C	ACU GCGGCCUCCU ACCUCG	UGA UGUUGGAGGA UGGAGU	U UA	NA
L2HS-1688505_1.1.1	rs912901	-	C	0.84	85	5pUTR	GLUL	ENST00000339526_rs912901_C_0	MIMAT0000066_let-7e	42-71	-28.8	5.775	0.241	0.371	0.29	seedless	3	U CUCCUCUCCUA C	ACU GCGGCCUCCU ACCUCG	UGA UGUUGGAGGA UGGAGU	U UA	NA
L1-165274_3.1.0	rs192691456	+	A	NA	3073	3pUTR	SUB1	ENST00000265073	MIMAT0000066_let-7e	3029-3051	-27.9	-22.339	0.553	0.361	0.329	8mer	4	G UAA AUA U	AACU GA CUCCUACCUCA	UUGA UU GAGGAUGGAGU	UAUG G	NA
L1-165274_3.1.1	rs192691456	+	G	0.0009	3073	3pUTR	SUB1	ENST00000265073_rs192691456_G_0	MIMAT0000066_let-7e	3029-3051	-27.9	-21.189	0.469	0.33	0.275	8mer	4	G UAA AUA U	AACU GA CUCCUACCUCA	UUGA UU GAGGAUGGAGU	UAUG G	NA
L2HS-1688449_1.1.0	rs201580843	+	G	NA	2095	CDS	AMPD2	ENST00000393688	MIMAT0000066_let-7e	2064-2078	-28.2	-7.391	0.324	0.385	0.406	seedless	3	A G	ACAGCCUCUU CCUCA	UGUUGGAGGA GGAGU	UUGAUA U	NA
L2HS-1688449_1.1.1	rs201580843	+	A	0.0018	2095	CDS	AMPD2	ENST00000393688_rs201580843_A_0	MIMAT0000066_let-7e	2064-2078	-28.2	-7.797	0.34	0.385	0.384	seedless	3	A G	ACAGCCUCUU CCUCA	UGUUGGAGGA GGAGU	UUGAUA U	NA
L1-485734_1.1.0	rs148591299	+	G	NA	5368	3pUTR	RBBP4	ENST00000458695	MIMAT0000066_let-7e	5335-5356	-29	15.44	0.154	0.277	0.114	6mer	4	U CAC C	GACU UGCAACCUC UGCCUC	UUGA AUGUUGGAG AUGGAG	U G U	cell cycle;chromatin remodeling;DNA replication;DNA-dependent ATPase activity;negative regulation of cell proliferation;nucleus;protein binding;regulation of transcription, DNA-dependent;transcription
L1-485734_1.1.1	rs148591299	+	A	0.0014	5368	3pUTR	RBBP4	ENST00000458695_rs148591299_A_0	MIMAT0000066_let-7e	5335-5356	-29	15.418	0.156	0.274	0.156	6mer	4	U CAC C	GACU UGCAACCUC UGCCUC	UUGA AUGUUGGAG AUGGAG	U G U	cell cycle;chromatin remodeling;DNA replication;DNA-dependent ATPase activity;negative regulation of cell proliferation;nucleus;protein binding;regulation of transcription, DNA-dependent;transcription
L1-485734_1.2.0	rs184768768	+	C	NA	5372	3pUTR	RBBP4	ENST00000458695	MIMAT0000066_let-7e	5335-5356	-29	15.44	0.154	0.277	0.114	6mer	4	U CAC C	GACU UGCAACCUC UGCCUC	UUGA AUGUUGGAG AUGGAG	U G U	cell cycle;chromatin remodeling;DNA replication;DNA-dependent ATPase activity;negative regulation of cell proliferation;nucleus;protein binding;regulation of transcription, DNA-dependent;transcription
L1-485734_1.2.1	rs184768768	+	T	0.0005	5372	3pUTR	RBBP4	ENST00000458695_rs184768768_T_0	MIMAT0000066_let-7e	5335-5356	-29	15.461	0.154	0.277	0.067	6mer	4	U CAC C	GACU UGCAACCUC UGCCUC	UUGA AUGUUGGAG AUGGAG	U G U	cell cycle;chromatin remodeling;DNA replication;DNA-dependent ATPase activity;negative regulation of cell proliferation;nucleus;protein binding;regulation of transcription, DNA-dependent;transcription
L1HS-152892_6.1.0	rs149574990	+	G	NA	1066	3pUTR	GTPBP8	ENST00000485330	MIMAT0000066_let-7e	1034-1048	-26.9	-11.014	0.468	0.476	0.403	8mer	2	C U G	CA UCUCCUGCCUCA	GU GGAGGAUGGAGU	UUGAUAU U	NA
L1HS-152892_6.1.1	rs149574990	+	A	0.0041	1066	3pUTR	GTPBP8	ENST00000485330_rs149574990_A_0	MIMAT0000066_let-7e	1034-1048	-26.9	-16.679	0.561	0.426	0.528	8mer	2	C U G	CA UCUCCUGCCUCA	GU GGAGGAUGGAGU	UUGAUAU U	NA
L2-2091458_1.1.0	rs117859176	-	C	NA	1423	3pUTR	HLA-C	ENST00000376228	MIMAT0000066_let-7e	1387-1405	-27.3	-8.621	0.211	0.337	0.516	6mer	4	C	AGCU GCAACUUCUUACUUC	UUGA UGUUGGAGGAUGGAG	UA U	NA
L2-2091458_1.1.1	rs117859176	-	T	0.17	1423	3pUTR	HLA-C	ENST00000376228_rs117859176_T_0	MIMAT0000066_let-7e	1387-1405	-27.3	-7.581	0.19	0.342	0.504	6mer	4	C	AGCU GCAACUUCUUACUUC	UUGA UGUUGGAGGAUGGAG	UA U	NA
L2-2091458_1.2.0	rs116144556	-	A	NA	1419	3pUTR	HLA-C	ENST00000376228	MIMAT0000066_let-7e	1387-1405	-27.3	-8.621	0.211	0.337	0.516	6mer	4	C	AGCU GCAACUUCUUACUUC	UUGA UGUUGGAGGAUGGAG	UA U	NA
L2-2091458_1.2.1	rs116144556	-	G	0.17	1419	3pUTR	HLA-C	ENST00000376228_rs116144556_G_0	MIMAT0000066_let-7e	1387-1405	-27.3	-9.019	0.253	0.337	0.524	6mer	4	C	AGCU GCAACUUCUUACUUC	UUGA UGUUGGAGGAUGGAG	UA U	NA
L2-2091458_1.3.0	rs115118952	-	T	NA	1416	3pUTR	HLA-C	ENST00000376228	MIMAT0000066_let-7e	1387-1405	-27.3	-8.621	0.211	0.337	0.516	6mer	4	C	AGCU GCAACUUCUUACUUC	UUGA UGUUGGAGGAUGGAG	UA U	NA
L2-2091458_1.3.1	rs115118952	-	A	0.16	1416	3pUTR	HLA-C	ENST00000376228_rs115118952_A_0	MIMAT0000066_let-7e	1387-1405	-27.3	-8.396	0.204	0.334	0.519	6mer	4	C	AGCU GCAACUUCUUACUUC	UUGA UGUUGGAGGAUGGAG	UA U	NA
L2-2091458_1.4.0	rs116628280	-	G	NA	1415	3pUTR	HLA-C	ENST00000376228	MIMAT0000066_let-7e	1387-1405	-27.3	-8.621	0.211	0.337	0.516	6mer	4	C	AGCU GCAACUUCUUACUUC	UUGA UGUUGGAGGAUGGAG	UA U	NA
L2-2091458_1.4.1	rs116628280	-	A	0.17	1415	3pUTR	HLA-C	ENST00000376228_rs116628280_A_0	MIMAT0000066_let-7e	1387-1405	-27.3	-13.157	0.303	0.34	0.599	6mer	4	C	AGCU GCAACUUCUUACUUC	UUGA UGUUGGAGGAUGGAG	UA U	NA
L2-2091458_1.5.0	rs114231718	-	A	NA	1410	3pUTR	HLA-C	ENST00000376228	MIMAT0000066_let-7e	1387-1405	-27.3	-8.621	0.211	0.337	0.516	6mer	4	C	AGCU GCAACUUCUUACUUC	UUGA UGUUGGAGGAUGGAG	UA U	NA
L2-2091458_1.5.1	rs114231718	-	C	0.17	1410	3pUTR	HLA-C	ENST00000376228_rs114231718_C_0	MIMAT0000066_let-7e	1387-1405	-27.3	-8.465	0.208	0.335	0.518	6mer	4	C	AGCU GCAACUUCUUACUUC	UUGA UGUUGGAGGAUGGAG	UA U	NA
L2-186609_3.1.0	rs140801565	+	G	NA	1522	3pUTR	SPN	ENST00000360121	MIMAT0000066_let-7e	1493-1509	-27.8	17.473	0	0.041	0.186	6mer	4	C C	ACU GCAACCUC UGCCUC	UGA UGUUGGAG AUGGAG	U UA G U	bacterial binding;basement membrane;cell surface receptor linked signal transduction;cellular defense response;chemotaxis;defense response to bacterium;establishment and/or maintenance of cell polarity;external side of plasma membrane;extracellular space;induction of apoptosis by extracellular signals;integral to plasma membrane;membrane;negative regulation of cell adhesion;negative regulation of…
L2-186609_3.1.1	rs140801565	+	A	0.0018	1522	3pUTR	SPN	ENST00000360121_rs140801565_A_0	MIMAT0000066_let-7e	1493-1509	-27.8	17.449	0	0.041	0.186	6mer	4	C C	ACU GCAACCUC UGCCUC	UGA UGUUGGAG AUGGAG	U UA G U	bacterial binding;basement membrane;cell surface receptor linked signal transduction;cellular defense response;chemotaxis;defense response to bacterium;establishment and/or maintenance of cell polarity;external side of plasma membrane;extracellular space;induction of apoptosis by extracellular signals;integral to plasma membrane;membrane;negative regulation of cell adhesion;negative regulation of…
L2-780343_1.1.0	rs138608387	+	C	NA	5029	3pUTR	EIF4EBP2	ENST00000373218	MIMAT0000066_let-7e	5009-5027	-26.6	-5.407	0.283	0.382	0.332	8mer	2	G U G	AA UGU UCUCCUGCCUCA	UU AUA GGAGGAUGGAGU	G UGUU	NA
L2-780343_1.1.1	rs138608387	+	G	0.0041	5029	3pUTR	EIF4EBP2	ENST00000373218_rs138608387_G_0	MIMAT0000066_let-7e	5009-5027	-26.6	-3.011	0.257	0.363	0.345	8mer	2	G U G	AA UGU UCUCCUGCCUCA	UU AUA GGAGGAUGGAGU	G UGUU	NA
L2-780343_1.2.0	rs12360076	+	C	NA	5034	3pUTR	EIF4EBP2	ENST00000373218	MIMAT0000066_let-7e	5009-5027	-26.6	-5.407	0.283	0.382	0.332	8mer	2	G U G	AA UGU UCUCCUGCCUCA	UU AUA GGAGGAUGGAGU	G UGUU	NA
L2-780343_1.2.1	rs12360076	+	T	0.01	5034	3pUTR	EIF4EBP2	ENST00000373218_rs12360076_T_0	MIMAT0000066_let-7e	5009-5027	-26.6	-3.6	0.148	0.359	0.337	8mer	2	G U G	AA UGU UCUCCUGCCUCA	UU AUA GGAGGAUGGAGU	G UGUU	NA
L2-780343_1.3.0	rs7082670	+	G	NA	5045	3pUTR	EIF4EBP2	ENST00000373218	MIMAT0000066_let-7e	5009-5027	-26.6	-5.407	0.283	0.382	0.332	8mer	2	G U G	AA UGU UCUCCUGCCUCA	UU AUA GGAGGAUGGAGU	G UGUU	NA
L2-780343_1.3.1	rs7082670	+	A	0.13	5045	3pUTR	EIF4EBP2	ENST00000373218_rs7082670_A_0	MIMAT0000066_let-7e	5009-5027	-26.6	-3.886	0.268	0.401	0.381	8mer	2	G U G	AA UGU UCUCCUGCCUCA	UU AUA GGAGGAUGGAGU	G UGUU	NA
TAON-3929222-1_1.1.0	rs151304370	-	C	NA	537	CDS	ZFP62	ENST00000512132	MIMAT0000066_let-7e	498-512	-27.6	-16.437	0.53	0.601	0.425	seedless	3	A G C	AUG AACCUCCUACC	UAU UUGGAGGAUGG	UUGA G AGU	NA
TAON-3929222-1_1.1.1	rs151304370	-	G	0.01	537	CDS	ZFP62	ENST00000512132_rs151304370_G_0	MIMAT0000066_let-7e	498-512	-27.6	-16.634	0.545	0.605	0.592	seedless	3	A G C	AUG AACCUCCUACC	UAU UUGGAGGAUGG	UUGA G AGU	NA
L2-780366_1.1.0	rs190023511	-	G	NA	4867	3pUTR	KIAA1602	ENST00000335999	MIMAT0000066_let-7e	4845-4856	-25.8	-13.759	0.356	0.48	0.518	7mer-m8	1	U U	GCUUCCUGCCUC	UGGAGGAUGGAG	UUGAUAUGU U	NA
L2-780366_1.1.1	rs190023511	-	A	0.0005	4867	3pUTR	KIAA1602	ENST00000335999_rs190023511_A_0	MIMAT0000066_let-7e	4845-4856	-25.8	-13.925	0.37	0.482	0.5	7mer-m8	1	U U	GCUUCCUGCCUC	UGGAGGAUGGAG	UUGAUAUGU U	NA
L2-780400_1.1.0	rs4903143	-	T	NA	6267	3pUTR	C14orf43	ENST00000394071	MIMAT0000066_let-7e	6249-6260	-26.4	-14.224	0.326	0.374	0.429	8mer	0	U G	UCUCCUGCCUCA	GGAGGAUGGAGU	UUGAUAUGUU	NA
L2-780400_1.1.1	rs4903143	-	C	0.16	6267	3pUTR	C14orf43	ENST00000394071_rs4903143_C_0	MIMAT0000066_let-7e	6249-6260	-26.4	-12.654	0.277	0.351	0.435	8mer	0	U G	UCUCCUGCCUCA	GGAGGAUGGAGU	UUGAUAUGUU	NA
L2HS-818744_2.1.0	rs115201868	+	C	NA	6250	CDS	BAT2	ENST00000376033	MIMAT0000066_let-7e	6229-6246	-27.2	-11.313	0.46	0.362	0.188	seedless	2	A CC C C	GCA ACCUCCUGCC CA	UGU UGGAGGAUGG GU	UUGAUA A	NA
L2HS-818744_2.1.1	rs115201868	+	T	0.13	6250	CDS	BAT2	ENST00000376033_rs115201868_T_0	MIMAT0000066_let-7e	6229-6246	-27.2	-10.942	0.446	0.372	0.214	seedless	2	A CC C C	GCA ACCUCCUGCC CA	UGU UGGAGGAUGG GU	UUGAUA A	NA
L2HS-818787_2.1.0	rs200636455	+	C	NA	1371	CDS	CTSA	ENST00000372484	MIMAT0000066_let-7e	1341-1360	-27.4	-11.279	0.416	0.429	0.542	8mer	2	C UU A A	AGCU GC CC CCUACCUCA	UUGA UG GG GGAUGGAGU	UA UU A	carboxypeptidase C activity;endoplasmic reticulum;enzyme activator activity;intracellular protein transport;intracellular transporter activity;lysosome;peptidase activity;protein binding;proteolysis;serine carboxypeptidase activity
L2HS-818787_2.1.1	rs200636455	+	T	0.0005	1371	CDS	CTSA	ENST00000372484_rs200636455_T_0	MIMAT0000066_let-7e	1341-1360	-27.4	-15.665	0.422	0.41	0.378	8mer	2	C UU A A	AGCU GC CC CCUACCUCA	UUGA UG GG GGAUGGAGU	UA UU A	carboxypeptidase C activity;endoplasmic reticulum;enzyme activator activity;intracellular protein transport;intracellular transporter activity;lysosome;peptidase activity;protein binding;proteolysis;serine carboxypeptidase activity
L2HS-818787_2.2.0	rs137941635	+	G	NA	1372	CDS	CTSA	ENST00000372484	MIMAT0000066_let-7e	1341-1360	-27.4	-11.279	0.416	0.429	0.542	8mer	2	C UU A A	AGCU GC CC CCUACCUCA	UUGA UG GG GGAUGGAGU	UA UU A	carboxypeptidase C activity;endoplasmic reticulum;enzyme activator activity;intracellular protein transport;intracellular transporter activity;lysosome;peptidase activity;protein binding;proteolysis;serine carboxypeptidase activity
L2HS-818787_2.2.1	rs137941635	+	A	0.0018	1372	CDS	CTSA	ENST00000372484_rs137941635_A_0	MIMAT0000066_let-7e	1341-1360	-27.4	-10.197	0.49	0.436	0.596	8mer	2	C UU A A	AGCU GC CC CCUACCUCA	UUGA UG GG GGAUGGAGU	UA UU A	carboxypeptidase C activity;endoplasmic reticulum;enzyme activator activity;intracellular protein transport;intracellular transporter activity;lysosome;peptidase activity;protein binding;proteolysis;serine carboxypeptidase activity
L2HS-818826_2.1.0	rs4903143	-	T	NA	6646	3pUTR	C14orf43	ENST00000286523	MIMAT0000066_let-7e	6628-6639	-26.4	-15.523	0.363	0.329	0.454	8mer	0	U G	UCUCCUGCCUCA	GGAGGAUGGAGU	UUGAUAUGUU	NA
L2HS-818826_2.1.1	rs4903143	-	C	0.16	6646	3pUTR	C14orf43	ENST00000286523_rs4903143_C_0	MIMAT0000066_let-7e	6628-6639	-26.4	-12.484	0.274	0.333	0.445	8mer	0	U G	UCUCCUGCCUCA	GGAGGAUGGAGU	UUGAUAUGUU	NA
TAON-650431-1_2.1.0	rs7124513	-	G	NA	504	3pUTR	NUDT8	ENST00000301490	MIMAT0000066_let-7e	481-494	-26.4	0.382	0.112	0.256	0.302	offset-6mer	1	U G G	GCCUCCUGCCU CA	UGGAGGAUGGA GU	UUGAUAUGU	NA
TAON-650431-1_2.1.1	rs7124513	-	A	0.26	504	3pUTR	NUDT8	ENST00000301490_rs7124513_A_0	MIMAT0000066_let-7e	481-494	-26.4	0.436	0.109	0.256	0.307	offset-6mer	1	U G G	GCCUCCUGCCU CA	UGGAGGAUGGA GU	UUGAUAUGU	NA
L2-780241_1.1.0	rs2297155	+	G	NA	1684	CDS	NCBP1	ENST00000375147	MIMAT0000066_let-7e	1658-1674	-26.4	-6.538	0.234	0.559	0.442	offset-6mer	1	U U C	AUUGU CCUCCUACCUU	UGAUA GGAGGAUGGAG	U UGUU U	NA
L2-780241_1.1.1	rs2297155	+	A	0.13	1684	CDS	NCBP1	ENST00000375147_rs2297155_A_0	MIMAT0000066_let-7e	1658-1674	-26.4	-6.57	0.233	0.563	0.436	offset-6mer	1	U U C	AUUGU CCUCCUACCUU	UGAUA GGAGGAUGGAG	U UGUU U	NA
L2HS-1688617_1.1.0	rs185269426	+	A	NA	1281	3pUTR	MS4A10	ENST00000308287	MIMAT0000066_let-7e	1243-1259	-24.7	-5.844	0.21	0.22	0.483	8mer	1	A AU G	GUG UCUCCUAUCUCA	UAU GGAGGAUGGAGU	UUGA GUU	NA
L2HS-1688617_1.1.1	rs185269426	+	G	0.0005	1281	3pUTR	MS4A10	ENST00000308287_rs185269426_G_0	MIMAT0000066_let-7e	1243-1259	-24.7	-5.774	0.209	0.219	0.362	8mer	1	A AU G	GUG UCUCCUAUCUCA	UAU GGAGGAUGGAGU	UUGA GUU	NA
L2HS-3777287_1.1.0	rs145146981	+	G	NA	249	5pUTR	TNFAIP1	ENST00000226225	MIMAT0000066_let-7e	228-241	-25.1	-0.167	0.224	0.408	0.279	seedless	2	A CU G	GC ACCUCCUGCC	UG UGGAGGAUGG	UUGAUA U AGU	NA
L2HS-3777287_1.1.1	rs145146981	+	T	0.0005	249	5pUTR	TNFAIP1	ENST00000226225_rs145146981_T_0	MIMAT0000066_let-7e	228-241	-25.1	-0.006	0.221	0.411	0.308	seedless	2	A CU G	GC ACCUCCUGCC	UG UGGAGGAUGG	UUGAUA U AGU	NA
L2-780364_1.1.0	rs41300279	-	C	NA	1511	CDS	HS6ST2	ENST00000370836	MIMAT0000066_let-7e	1477-1489	-24.8	-11.458	0.402	0.382	0.347	seedless	1	A A C	GGCCUCC ACCUC	UUGGAGG UGGAG	UUGAUAUG A U	NA
L2-780364_1.1.1	rs41300279	-	T	0	1511	CDS	HS6ST2	ENST00000370836_rs41300279_T_0	MIMAT0000066_let-7e	1477-1489	-24.8	-13.699	0.476	0.389	0.403	seedless	1	A A C	GGCCUCC ACCUC	UUGGAGG UGGAG	UUGAUAUG A U	NA
L2-780364_1.2.0	rs201367227	-	G	NA	1499	CDS	HS6ST2	ENST00000370836	MIMAT0000066_let-7e	1477-1489	-24.8	-11.458	0.402	0.382	0.347	seedless	1	A A C	GGCCUCC ACCUC	UUGGAGG UGGAG	UUGAUAUG A U	NA
L2-780364_1.2.1	rs201367227	-	T	0.0006	1499	CDS	HS6ST2	ENST00000370836_rs201367227_T_0	MIMAT0000066_let-7e	1477-1489	-24.8	-8.229	0.287	0.399	0.271	seedless	1	A A C	GGCCUCC ACCUC	UUGGAGG UGGAG	UUGAUAUG A U	NA
TAON-3929287-1_1.1.0	rs12539800	-	A	NA	730	CDS	UBE2H	ENST00000355621	MIMAT0000066_let-7e	708-726	-26.2	1.568	0.19	0.31	0.408	8mer	1	U UG U U G	U AG CC UCCUGCCUCA	A UU GG AGGAUGGAGU	UUGAU UG	NA
TAON-3929287-1_1.1.1	rs12539800	-	G	0.06	730	CDS	UBE2H	ENST00000355621_rs12539800_G_0	MIMAT0000066_let-7e	708-726	-26.2	1.273	0.165	0.318	0.362	8mer	1	U UG U U G	U AG CC UCCUGCCUCA	A UU GG AGGAUGGAGU	UUGAU UG	NA
L1-800472_1.1.0	rs191906272	-	T	NA	5242	3pUTR	USP37	ENST00000258399	MIMAT0000066_let-7e	5208-5217	-24.7	-17.591	0.506	0.475	0.549	seedless	1	U A	GCCUCCUACC	UGGAGGAUGG	UUGAUAUGU AGU	NA
L1-800472_1.1.1	rs191906272	-	C	0.0005	5242	3pUTR	USP37	ENST00000258399_rs191906272_C_0	MIMAT0000066_let-7e	5208-5217	-24.7	-17.319	0.494	0.462	0.56	seedless	1	U A	GCCUCCUACC	UGGAGGAUGG	UUGAUAUGU AGU	NA
L2HS-1688673_1.1.0	rs151172652	-	C	NA	134	5pUTR	CNBP	ENST00000451728	MIMAT0000066_let-7e	114-127	-25.6	-8.399	0.327	0.541	0.35	6mer	3	A G	ACAGCCUC UACCUU	UGUUGGAG AUGGAG	UUGAUA G U	NA
L2HS-1688673_1.1.1	rs151172652	-	A	0.0027	134	5pUTR	CNBP	ENST00000451728_rs151172652_A_0	MIMAT0000066_let-7e	114-127	-25.6	-12.406	0.346	0.646	0.377	6mer	3	A G	ACAGCCUC UACCUU	UGUUGGAG AUGGAG	UUGAUA G U	NA
L2HS-486647_3.1.0	rs200876256	-	A	NA	1684	CDS	ZNF256	ENST00000282308	MIMAT0000066_let-7e	1654-1670	-26.2	-11.244	0.378	0.41	0.535	8mer	2	C AA U	CUGUA UCCUACCUCA	GAUAU AGGAUGGAGU	UU GUUGG	NA
L2HS-486647_3.1.1	rs200876256	-	G	0	1684	CDS	ZNF256	ENST00000282308_rs200876256_G_0	MIMAT0000066_let-7e	1654-1670	-26.2	-17.338	0.426	0.399	0.316	8mer	2	C AA U	CUGUA UCCUACCUCA	GAUAU AGGAUGGAGU	UU GUUGG	NA
L2-780264_1.1.0	rs146932871	-	C	NA	544	CDS	SLC38A2	ENST00000256689	MIMAT0000066_let-7e	513-534	-25.6	-7.324	0.712	0.3	0.312	seedless	4	C U UA C C	GACU CAAC CUCCUACC CA	UUGA GUUG GAGGAUGG GU	UAU A	NA
L2-780264_1.1.1	rs146932871	-	T	0.0014	544	CDS	SLC38A2	ENST00000256689_rs146932871_T_0	MIMAT0000066_let-7e	513-534	-25.6	-7.206	0.53	0.35	0.394	seedless	4	C U UA C C	GACU CAAC CUCCUACC CA	UUGA GUUG GAGGAUGG GU	UAU A	NA
L2HS-1688513_1.1.0	rs111237904	+	G	NA	987	3pUTR	PSMA6	ENST00000261479	MIMAT0000066_let-7e	966-977	-23.9	-10.018	0.304	0.511	0.523	seedless	2	C U A	AC CCUCCUACC	UG GGAGGAUGG	UUGAUA UU AGU	NA
L2HS-1688513_1.1.1	rs111237904	+	A	0.0032	987	3pUTR	PSMA6	ENST00000261479_rs111237904_A_0	MIMAT0000066_let-7e	966-977	-23.9	-16.345	0.523	0.543	0.453	seedless	2	C U A	AC CCUCCUACC	UG GGAGGAUGG	UUGAUA UU AGU	NA
L1HS-181095_5.1.0	rs189103105	+	G	NA	1215	CDS	PGD	ENST00000270776	MIMAT0000066_let-7e	1198-1210	-24.3	-18.007	0.638	0.386	0.369	seedless	3	C G G	A AACCUCCUACU	U UUGGAGGAUGG	UUGAUA G AGU	NA
L1HS-181095_5.1.1	rs189103105	+	T	0.0005	1215	CDS	PGD	ENST00000270776_rs189103105_T_0	MIMAT0000066_let-7e	1198-1210	-24.3	-19.747	0.628	0.417	0.4	seedless	3	C G G	A AACCUCCUACU	U UUGGAGGAUGG	UUGAUA G AGU	NA
L1HS-892437_1.1.0	rs61742084	-	C	NA	245	CDS	SRSF2	ENST00000392485	MIMAT0000066_let-7e	226-243	-25.5	-16.175	0.602	0.326	0.377	seedless	5	G GA G C	ACAACCU CCUACC CA	UGUUGGA GGAUGG GU	UUGAUA A	NA
L1HS-892437_1.1.1	rs61742084	-	T	0.02	245	CDS	SRSF2	ENST00000392485_rs61742084_T_0	MIMAT0000066_let-7e	226-243	-25.5	-13.5	0.524	0.389	0.381	seedless	5	G GA G C	ACAACCU CCUACC CA	UGUUGGA GGAUGG GU	UUGAUA A	NA
TAON-3929238-1_1.1.0	rs192579150	+	C	NA	1788	3pUTR	SMAP2	ENST00000372718	MIMAT0000066_let-7e	1769-1780	-24.3	-16.067	0.552	0.461	0.489	seedless	3	C C	ACAGCCUCC ACC	UGUUGGAGG UGG	UUGAUA A AGU	NA
TAON-3929238-1_1.1.1	rs192579150	+	G	0.0005	1788	3pUTR	SMAP2	ENST00000372718_rs192579150_G_0	MIMAT0000066_let-7e	1769-1780	-24.3	-13.829	0.427	0.566	0.444	seedless	3	C C	ACAGCCUCC ACC	UGUUGGAGG UGG	UUGAUA A AGU	NA
L2-1126319_1.1.0	rs182308104	-	C	NA	1491	3pUTR	PYCR1	ENST00000329875	MIMAT0000066_let-7e	1448-1469	-24.1	-16.123	0.747	0.304	0.348	seedless	4	CU UUCU U	AAC CAACCUCCU UCUC	UUG GUUGGAGGA GGAG	AUAU U U	NA
L2-1126319_1.1.1	rs182308104	-	A	0.0005	1491	3pUTR	PYCR1	ENST00000329875_rs182308104_A_0	MIMAT0000066_let-7e	1448-1469	-24.1	-14.57	0.556	0.319	0.563	seedless	4	CU UUCU U	AAC CAACCUCCU UCUC	UUG GUUGGAGGA GGAG	AUAU U U	NA
L2-303492_2.1.0	rs5952379	+	T	NA	2043	3pUTR	ZNF673	ENST00000344302	MIMAT0000066_let-7e	2024-2040	-24.9	-5.943	0.331	0.302	0.354	8mer	1	A AU G G	GUG CC CCUGCCUCA	UAU GG GGAUGGAGU	UUGA GUU A	NA
L2-303492_2.1.1	rs5952379	+	C	0.99	2043	3pUTR	ZNF673	ENST00000344302_rs5952379_C_0	MIMAT0000066_let-7e	2024-2040	-24.9	-8.513	0.384	0.299	0.322	8mer	1	A AU G G	GUG CC CCUGCCUCA	UAU GG GGAUGGAGU	UUGA GUU A	NA
L2HS-576498_3.1.0	rs200807021	+	C	NA	844	CDS	FDPS	ENST00000447866	MIMAT0000066_let-7e	829-843	-23.8	-12.807	0.472	0.544	0.488	offset-6mer	3	C U C	UAC CCUUCUACCUU	AUG GGAGGAUGGAG	UUGAU UU U	NA
L2HS-576498_3.1.1	rs200807021	+	T	0.0005	844	CDS	FDPS	ENST00000447866_rs200807021_T_0	MIMAT0000066_let-7e	829-843	-23.8	-15.34	0.572	0.573	0.414	offset-6mer	3	C U C	UAC CCUUCUACCUU	AUG GGAGGAUGGAG	UUGAU UU U	NA
L2HS-818786_2.1.0	rs113582780	-	A	NA	2004	CDS	IRS4	ENST00000372129	MIMAT0000066_let-7e	1970-1983	-24.4	-1.731	0.295	0.479	0.584	seedless	2	C C	AC ACCUCCU CCUC	UG UGGAGGA GGAG	UUGAUA U U U	NA
L2HS-818786_2.1.1	rs113582780	-	G	0.0006	2004	CDS	IRS4	ENST00000372129_rs113582780_G_0	MIMAT0000066_let-7e	1970-1983	-24.4	2.282	0.219	0.49	0.535	seedless	2	C C	AC ACCUCCU CCUC	UG UGGAGGA GGAG	UUGAUA U U U	NA
L2HS-1688642_1.1.0	rs200811406	+	G	NA	737	CDS	MTFR1	ENST00000262146	MIMAT0000066_let-7e	699-712	-24.9	-4.31	0.279	0.608	0.313	7mer-m8	2	C C C	AC GCC CCUGCCUC	UG UGG GGAUGGAG	UUGAUA U A U	NA
L2HS-1688642_1.1.1	rs200811406	+	A	0.0005	737	CDS	MTFR1	ENST00000262146_rs200811406_A_0	MIMAT0000066_let-7e	699-712	-24.9	-4.3	0.28	0.614	0.326	7mer-m8	2	C C C	AC GCC CCUGCCUC	UG UGG GGAUGGAG	UUGAUA U A U	NA
TA1-4594261-1_1.1.0	rs148814027	-	G	NA	1408	CDS	NUP155	ENST00000231498	MIMAT0000066_let-7e	1376-1395	-23.9	-7.312	0.342	0.469	0.313	seedless	2	C U GAU G	GCU ACCUCCUG UCUCA	UGA UGGAGGAU GGAGU	U UAUGU	NA
TA1-4594261-1_1.1.1	rs148814027	-	A	0.0005	1408	CDS	NUP155	ENST00000231498_rs148814027_A_0	MIMAT0000066_let-7e	1376-1395	-23.9	-8.439	0.378	0.461	0.408	seedless	2	C U GAU G	GCU ACCUCCUG UCUCA	UGA UGGAGGAU GGAGU	U UAUGU	NA
L2-2046687_1.1.0	rs202092808	+	C	NA	1461	CDS	UBAP2L	ENST00000343815	MIMAT0000066_let-7e	1432-1460	-25.9	3.131	0.393	0.481	0.389	seedless	3	U CCUCCACAGC C	GGCUA UGC ACCUCC ACCUC	UUGAU AUG UGGAGG UGGAG	U A U	NA
L2-2046687_1.1.1	rs202092808	+	T	0.0009	1461	CDS	UBAP2L	ENST00000343815_rs202092808_T_0	MIMAT0000066_let-7e	1432-1460	-25.9	4.515	0.34	0.457	0.428	seedless	3	U CCUCCACAGC C	GGCUA UGC ACCUCC ACCUC	UUGAU AUG UGGAGG UGGAG	U A U	NA
TA1-4594222-1_1.1.0	rs199772949	+	G	NA	1623	CDS	ATXN2L	ENST00000336783	MIMAT0000066_let-7e	1591-1613	-25.2	-5.982	0.422	0.395	0.317	seedless	2	U AUCCCUGUG U	CAGCCUCC ACCUCA	GUUGGAGG UGGAGU	UUGAUAU A	NA
TA1-4594222-1_1.1.1	rs199772949	+	C	0.0005	1623	CDS	ATXN2L	ENST00000336783_rs199772949_C_0	MIMAT0000066_let-7e	1591-1613	-25.2	-3.702	0.368	0.392	0.356	seedless	2	U AUCCCUGUG U	CAGCCUCC ACCUCA	GUUGGAGG UGGAGU	UUGAUAU A	NA
L1-1131070_1.1.0	rs144584009	+	G	NA	1826	CDS	NCLN	ENST00000246117	MIMAT0000066_let-7e	1788-1810	-24.3	-10.407	0.585	0.217	0.289	seedless	3	C U CUACAAG G	ACU CAGCCUCCU ACC	UGA GUUGGAGGA UGG	U UAU AGU	NA
L1-1131070_1.1.1	rs144584009	+	C	0.0009	1826	CDS	NCLN	ENST00000246117_rs144584009_C_0	MIMAT0000066_let-7e	1788-1810	-24.3	-9.104	0.565	0.258	0.272	seedless	3	C U CUACAAG G	ACU CAGCCUCCU ACC	UGA GUUGGAGGA UGG	U UAU AGU	NA
L1-1131070_1.2.0	rs200480707	+	C	NA	1833	CDS	NCLN	ENST00000246117	MIMAT0000066_let-7e	1788-1810	-24.3	-10.407	0.585	0.217	0.289	seedless	3	C U CUACAAG G	ACU CAGCCUCCU ACC	UGA GUUGGAGGA UGG	U UAU AGU	NA
L1-1131070_1.2.1	rs200480707	+	T	0.0005	1833	CDS	NCLN	ENST00000246117_rs200480707_T_0	MIMAT0000066_let-7e	1788-1810	-24.3	-11.331	0.551	0.226	0.28	seedless	3	C U CUACAAG G	ACU CAGCCUCCU ACC	UGA GUUGGAGGA UGG	U UAU AGU	NA
L2HS-563169_3.1.0	rs115463773	+	G	NA	4124	3pUTR	COL6A1	ENST00000361866	MIMAT0000066_let-7e	4089-4107	-24	-12.972	0.55	0.415	0.475	seedless	3	ACC U G	GCAA UCUCCU CCUCA	UGUU GGAGGA GGAGU	UUGAUA U	NA
L2HS-563169_3.1.1	rs115463773	+	A	0.0027	4124	3pUTR	COL6A1	ENST00000361866_rs115463773_A_0	MIMAT0000066_let-7e	4089-4107	-24	-11.345	0.547	0.445	0.46	seedless	3	ACC U G	GCAA UCUCCU CCUCA	UGUU GGAGGA GGAGU	UUGAUA U	NA
L1HS-745650_2.1.0	rs138987065	-	A	NA	4377	3pUTR	DHX57	ENST00000295373	MIMAT0000066_let-7e	4348-4364	-24.6	-8.061	0.377	0.472	0.661	6mer	2	A GA A	GCA ACCUC UACCUCG	UGU UGGAG AUGGAGU	UUGAUA G	NA
L1HS-745650_2.1.1	rs138987065	-	G	0.0023	4377	3pUTR	DHX57	ENST00000295373_rs138987065_G_0	MIMAT0000066_let-7e	4348-4364	-24.6	-10.306	0.487	0.482	0.509	6mer	2	A GA A	GCA ACCUC UACCUCG	UGU UGGAG AUGGAGU	UUGAUA G	NA
L2-186597_3.1.0	rs149107212	+	C	NA	4728	3pUTR	SPATA13	ENST00000424834	MIMAT0000066_let-7e	4711-4727	-24.6	-0.957	0.208	0.327	0.375	offset-6mer	1	G UC G C	AU CCUCCUGCCU CA	UG GGAGGAUGGA GU	UUGAUA UU	NA
L2-186597_3.1.1	rs149107212	+	G	0.0005	4728	3pUTR	SPATA13	ENST00000424834_rs149107212_G_0	MIMAT0000066_let-7e	4711-4727	-24.6	4.777	0.026	0.484	0.472	offset-6mer	1	G UC G C	AU CCUCCUGCCU CA	UG GGAGGAUGGA GU	UUGAUA UU	NA
L2-186597_3.2.0	rs114619780	+	C	NA	4743	3pUTR	SPATA13	ENST00000424834	MIMAT0000066_let-7e	4711-4727	-24.6	-0.957	0.208	0.327	0.375	offset-6mer	1	G UC G C	AU CCUCCUGCCU CA	UG GGAGGAUGGA GU	UUGAUA UU	NA
L2-186597_3.2.1	rs114619780	+	T	0.0009	4743	3pUTR	SPATA13	ENST00000424834_rs114619780_T_0	MIMAT0000066_let-7e	4711-4727	-24.6	0.052	0.168	0.422	0.452	offset-6mer	1	G UC G C	AU CCUCCUGCCU CA	UG GGAGGAUGGA GU	UUGAUA UU	NA
L2-186597_3.3.0	rs111803671	+	C	NA	4747	3pUTR	SPATA13	ENST00000424834	MIMAT0000066_let-7e	4711-4727	-24.6	-0.957	0.208	0.327	0.375	offset-6mer	1	G UC G C	AU CCUCCUGCCU CA	UG GGAGGAUGGA GU	UUGAUA UU	NA
L2-186597_3.3.1	rs111803671	+	T	0.01	4747	3pUTR	SPATA13	ENST00000424834_rs111803671_T_0	MIMAT0000066_let-7e	4711-4727	-24.6	-0.87	0.205	0.325	0.437	offset-6mer	1	G UC G C	AU CCUCCUGCCU CA	UG GGAGGAUGGA GU	UUGAUA UU	NA
L2-303481_2.1.0	rs199688952	+	G	NA	2652	3pUTR	QSOX1	ENST00000367602	MIMAT0000066_let-7e	2615-2634	-25.1	-6.614	0.36	0.205	0.339	8mer	3	UU AG U	UUAU GA UCCUGCCUCA	GAUA UU AGGAUGGAGU	UU UG GG	NA
L2-303481_2.1.1	rs199688952	+	A	0.0009	2652	3pUTR	QSOX1	ENST00000367602_rs199688952_A_0	MIMAT0000066_let-7e	2615-2634	-25.1	-9.296	0.401	0.222	0.346	8mer	3	UU AG U	UUAU GA UCCUGCCUCA	GAUA UU AGGAUGGAGU	UU UG GG	NA
L1HS-519276_2.1.0	rs183482703	+	T	NA	5449	3pUTR	PACS2	ENST00000447393	MIMAT0000066_let-7e	5425-5437	-24.2	-6.787	0.352	0.296	0.357	8mer	1	C G C	CCU CCUACCUCA	GGA GGAUGGAGU	UUGAUAUGUU	NA
L1HS-519276_2.1.1	rs183482703	+	G	0.0005	5449	3pUTR	PACS2	ENST00000447393_rs183482703_G_0	MIMAT0000066_let-7e	5425-5437	-24.2	-1.304	0.209	0.362	0.376	8mer	1	C G C	CCU CCUACCUCA	GGA GGAUGGAGU	UUGAUAUGUU	NA
L2HS-1688530_1.1.0	rs11645288	-	C	NA	3474	CDS	SALL1	ENST00000251020	MIMAT0000066_let-7e	3437-3453	-24.5	-12.742	0.471	0.551	0.458	seedless	2	G AA U	GCA ACCUUCU CCUCA	UGU UGGAGGA GGAGU	UUGAUA U	anatomical structure morphogenesis;inductive cell-cell signaling;intracellular;metal ion binding;nucleus;regulation of transcription, DNA-dependent;transcription;transcription factor activity;ureteric bud development;zinc ion binding
L2HS-1688530_1.1.1	rs11645288	-	T	0.15	3474	CDS	SALL1	ENST00000251020_rs11645288_T_0	MIMAT0000066_let-7e	3437-3453	-24.5	-9.231	0.393	0.482	0.327	seedless	2	G AA U	GCA ACCUUCU CCUCA	UGU UGGAGGA GGAGU	UUGAUA U	anatomical structure morphogenesis;inductive cell-cell signaling;intracellular;metal ion binding;nucleus;regulation of transcription, DNA-dependent;transcription;transcription factor activity;ureteric bud development;zinc ion binding
0727A-548246_1.1.0	rs186130927	+	T	NA	1373	3pUTR	NRSN2	ENST00000246039	MIMAT0000066_let-7e	1353-1365	-23.5	-14.224	0.486	0.209	0.221	seedless	3	A C	AACUUCCUACC CA	UUGGAGGAUGG GU	UUGAUAUG A	biological_process;integral to membrane;molecular_function;plasma membrane;transport vesicle
0727A-548246_1.1.1	rs186130927	+	C	0.0005	1373	3pUTR	NRSN2	ENST00000246039_rs186130927_C_0	MIMAT0000066_let-7e	1353-1365	-23.5	-14.092	0.561	0.256	0.261	seedless	3	A C	AACUUCCUACC CA	UUGGAGGAUGG GU	UUGAUAUG A	biological_process;integral to membrane;molecular_function;plasma membrane;transport vesicle
L1HS-906741_1.1.0	rs201904071	+	G	NA	162	CDS	NDUFA3	ENST00000485876	MIMAT0000066_let-7e	144-160	-27.1	-20.005	0.538	0.53	0.515	8mer	2	UG A	AU AGCC CCUACUUCA	UA UUGG GGAUGGAGU	UUGA UG A	NA
L1HS-906741_1.1.1	rs201904071	+	A	0.0005	162	CDS	NDUFA3	ENST00000485876_rs201904071_A_0	MIMAT0000066_let-7e	144-160	-27.1	-19.034	0.44	0.529	0.595	8mer	2	UG A	AU AGCC CCUACUUCA	UA UUGG GGAUGGAGU	UUGA UG A	NA
L1HS-906741_1.2.0	rs187038924	+	C	NA	168	CDS	NDUFA3	ENST00000485876	MIMAT0000066_let-7e	144-160	-27.1	-20.005	0.538	0.53	0.515	8mer	2	UG A	AU AGCC CCUACUUCA	UA UUGG GGAUGGAGU	UUGA UG A	NA
L1HS-906741_1.2.1	rs187038924	+	T	0.0005	168	CDS	NDUFA3	ENST00000485876_rs187038924_T_0	MIMAT0000066_let-7e	144-160	-27.1	-19.91	0.569	0.518	0.517	8mer	2	UG A	AU AGCC CCUACUUCA	UA UUGG GGAUGGAGU	UUGA UG A	NA
L2HS-328093_4.1.0	rs192512172	+	A	NA	380	CDS	NDUFS5	ENST00000372969	MIMAT0000066_let-7e	362-377	-24	-15.895	0.513	0.646	0.262	seedless	3	CC C	ACA CCUCC ACCUCA	UGU GGAGG UGGAGU	UUGAUA U A	NA
L2HS-328093_4.1.1	rs192512172	+	C	0.0005	380	CDS	NDUFS5	ENST00000372969_rs192512172_C_0	MIMAT0000066_let-7e	362-377	-24	-13.668	0.506	0.633	0.402	seedless	3	CC C	ACA CCUCC ACCUCA	UGU GGAGG UGGAGU	UUGAUA U A	NA
L2HS-328093_4.2.0	rs146279654	+	C	NA	381	CDS	NDUFS5	ENST00000372969	MIMAT0000066_let-7e	362-377	-24	-15.895	0.513	0.646	0.262	seedless	3	CC C	ACA CCUCC ACCUCA	UGU GGAGG UGGAGU	UUGAUA U A	NA
L2HS-328093_4.2.1	rs146279654	+	A	0.0023	381	CDS	NDUFS5	ENST00000372969_rs146279654_A_0	MIMAT0000066_let-7e	362-377	-24	-11.764	0.542	0.597	0.367	seedless	3	CC C	ACA CCUCC ACCUCA	UGU GGAGG UGGAGU	UUGAUA U A	NA
L1-114961_3.1.0	rs189104400	-	C	NA	1567	3pUTR	YWHAQ	ENST00000381844	MIMAT0000066_let-7e	1523-1548	-24.5	-6.689	0.446	0.691	0.899	seedless	4	U UUAAGUUGC C	GCUGU CAACCUCC CCUC	UGAUA GUUGGAGG GGAG	U U AU U	exocytosis;protein domain specific binding;protein kinase C inhibitor activity;protein targeting;regulation of progression through cell cycle;small GTPase mediated signal transduction
L1-114961_3.1.1	rs189104400	-	A	0.0018	1567	3pUTR	YWHAQ	ENST00000381844_rs189104400_A_0	MIMAT0000066_let-7e	1523-1548	-24.5	-6.756	0.451	0.685	0.9	seedless	4	U UUAAGUUGC C	GCUGU CAACCUCC CCUC	UGAUA GUUGGAGG GGAG	U U AU U	exocytosis;protein domain specific binding;protein kinase C inhibitor activity;protein targeting;regulation of progression through cell cycle;small GTPase mediated signal transduction
TA1-4594223-1_1.1.0	rs202081642	-	C	NA	502	CDS	HMGB1	ENST00000341423	MIMAT0000066_let-7e	483-496	-23.3	-1.614	0.178	0.44	0.488	seedless	1	U U U	CGGCCUUCU CCUC	GUUGGAGGA GGAG	UUGAUAU U U	anti-apoptosis;base-excision repair, DNA ligation;chromatin;condensed chromosome;DNA bending activity;DNA binding;DNA recombination;DNA repair;DNA unwinding during replication;establishment and/or maintenance of chromatin architecture;negative regulation of transcriptional preinitiation complex formation;nucleus;regulation of transcription from RNA polymerase II promoter;regulation of transcripti…
TA1-4594223-1_1.1.1	rs202081642	-	T	0.0005	502	CDS	HMGB1	ENST00000341423_rs202081642_T_0	MIMAT0000066_let-7e	483-496	-23.3	-2.133	0.176	0.44	0.522	seedless	1	U U U	CGGCCUUCU CCUC	GUUGGAGGA GGAG	UUGAUAU U U	anti-apoptosis;base-excision repair, DNA ligation;chromatin;condensed chromosome;DNA bending activity;DNA binding;DNA recombination;DNA repair;DNA unwinding during replication;establishment and/or maintenance of chromatin architecture;negative regulation of transcriptional preinitiation complex formation;nucleus;regulation of transcription from RNA polymerase II promoter;regulation of transcripti…
TA1-4594177-1_1.1.0	rs73901833	-	A	NA	377	CDS	PIGP	ENST00000360525	MIMAT0000066_let-7e	349-367	-24.4	-0.664	0.236	0.36	0.394	7mer-m8	2	U UU G C	UGCA ACCU UCUACCUC	AUGU UGGA GGAUGGAG	UUGAU U	NA
TA1-4594177-1_1.1.1	rs73901833	-	G	0.01	377	CDS	PIGP	ENST00000360525_rs73901833_G_0	MIMAT0000066_let-7e	349-367	-24.4	-0.647	0.237	0.359	0.407	7mer-m8	2	U UU G C	UGCA ACCU UCUACCUC	AUGU UGGA GGAUGGAG	UUGAU U	NA
TA1-4594177-1_1.2.0	rs116101837	-	C	NA	368	CDS	PIGP	ENST00000360525	MIMAT0000066_let-7e	349-367	-24.4	-0.664	0.236	0.36	0.394	7mer-m8	2	U UU G C	UGCA ACCU UCUACCUC	AUGU UGGA GGAUGGAG	UUGAU U	NA
TA1-4594177-1_1.2.1	rs116101837	-	T	0.0005	368	CDS	PIGP	ENST00000360525_rs116101837_T_0	MIMAT0000066_let-7e	349-367	-24.4	-3.814	0.306	0.361	0.387	7mer-m8	2	U UU G C	UGCA ACCU UCUACCUC	AUGU UGGA GGAUGGAG	UUGAU U	NA
L1HS-1802089_1.1.0	rs199775314	+	G	NA	1160	CDS	UHRF1BP1	ENST00000192788	MIMAT0000066_let-7e	1136-1144	-22.6	-21.36	0.836	0.443	0.359	seedless	1	U A	CCUCCUACC	GGAGGAUGG	UUGAUAUGUU AGU	NA
L1HS-1802089_1.1.1	rs199775314	+	A	0.0009	1160	CDS	UHRF1BP1	ENST00000192788_rs199775314_A_0	MIMAT0000066_let-7e	1136-1144	-22.6	-21.967	0.874	0.427	0.371	seedless	1	U A	CCUCCUACC	GGAGGAUGG	UUGAUAUGUU AGU	NA
L2-1402863_1.1.0	rs199631459	+	C	NA	1519	CDS	DCAF6	ENST00000367843	MIMAT0000066_let-7e	1476-1495	-23.7	1.359	0.243	0.326	0.556	seedless	2	U CAU U	CU CAGCCUUCUA CCUC	GA GUUGGAGGAU GGAG	UU UAU U	NA
L2-1402863_1.1.1	rs199631459	+	T	0.0014	1519	CDS	DCAF6	ENST00000367843_rs199631459_T_0	MIMAT0000066_let-7e	1476-1495	-23.7	1.682	0.245	0.325	0.449	seedless	2	U CAU U	CU CAGCCUUCUA CCUC	GA GUUGGAGGAU GGAG	UU UAU U	NA
TA1-4594221-1_1.1.0	rs200785492	+	G	NA	547	CDS	RPSA	ENST00000301821	MIMAT0000066_let-7e	526-541	-23.2	-8.736	0.254	0.421	0.517	seedless	3	A A A	UGU UAACCU CCUACC	AUA GUUGGA GGAUGG	UUG U AGU	NA
TA1-4594221-1_1.1.1	rs200785492	+	A	0.0005	547	CDS	RPSA	ENST00000301821_rs200785492_A_0	MIMAT0000066_let-7e	526-541	-23.2	-12.644	0.364	0.425	0.513	seedless	3	A A A	UGU UAACCU CCUACC	AUA GUUGGA GGAUGG	UUG U AGU	NA
L1-485758_1.1.0	rs184333375	-	C	NA	3349	3pUTR	SERBP1	ENST00000370994	MIMAT0000066_let-7e	3336-3348	-23.3	2.279	0.231	0.282	0.371	seedless	1	U G C	GCCUCCUA UUCA	UGGAGGAU GAGU	UUGAUAUGU G	mRNA 3'-UTR binding;nucleus;protein binding;regulation of mRNA stability;RNA binding
L1-485758_1.1.1	rs184333375	-	G	0.0005	3349	3pUTR	SERBP1	ENST00000370994_rs184333375_G_0	MIMAT0000066_let-7e	3336-3348	-23.3	-3.827	0.328	0.282	0.363	seedless	1	U G C	GCCUCCUA UUCA	UGGAGGAU GAGU	UUGAUAUGU G	mRNA 3'-UTR binding;nucleus;protein binding;regulation of mRNA stability;RNA binding
L2-186596_3.1.0	rs201393019	+	C	NA	675	CDS	SEMA4B	ENST00000411539	MIMAT0000066_let-7e	660-673	-23.2	-1.329	0.25	0.363	0.306	seedless	1	U GC G	CCUCCUGCC UCA	GGAGGAUGG AGU	UUGAUAUGUU	NA
L2-186596_3.1.1	rs201393019	+	T	0.0032	675	CDS	SEMA4B	ENST00000411539_rs201393019_T_0	MIMAT0000066_let-7e	660-673	-23.2	-1.714	0.219	0.3	0.235	seedless	1	U GC G	CCUCCUGCC UCA	GGAGGAUGG AGU	UUGAUAUGUU	NA
L2HS-572262_3.1.0	rs41265847	-	G	NA	1967	3pUTR	BSDC1	ENST00000455895	MIMAT0000066_let-7e	1942-1953	-21.7	-1.221	0.121	0.565	0.236	seedless	2	C U U	ACCUCCU CCUU	UGGAGGA GGAG	UUGAUAUGU U U	NA
L2HS-572262_3.1.1	rs41265847	-	A	0.14	1967	3pUTR	BSDC1	ENST00000455895_rs41265847_A_0	MIMAT0000066_let-7e	1942-1953	-21.7	-1.069	0.116	0.565	0.239	seedless	2	C U U	ACCUCCU CCUU	UGGAGGA GGAG	UUGAUAUGU U U	NA
L2-780324_1.1.0	rs142000813	-	C	NA	1096	CDS	PET112L	ENST00000263985	MIMAT0000066_let-7e	1058-1074	-22.7	-7.422	0.364	0.569	0.444	7mer-m8	3	G CAA C	A AACC CCUGCCUC	U UUGG GGAUGGAG	UUGAUA G A U	NA
L2-780324_1.1.1	rs142000813	-	T	0.0009	1096	CDS	PET112L	ENST00000263985_rs142000813_T_0	MIMAT0000066_let-7e	1058-1074	-22.7	-7.324	0.363	0.569	0.446	7mer-m8	3	G CAA C	A AACC CCUGCCUC	U UUGG GGAUGGAG	UUGAUA G A U	NA
L2-780324_1.2.0	rs112654171	-	C	NA	1091	CDS	PET112L	ENST00000263985	MIMAT0000066_let-7e	1058-1074	-22.7	-7.422	0.364	0.569	0.444	7mer-m8	3	G CAA C	A AACC CCUGCCUC	U UUGG GGAUGGAG	UUGAUA G A U	NA
L2-780324_1.2.1	rs112654171	-	T	0.01	1091	CDS	PET112L	ENST00000263985_rs112654171_T_0	MIMAT0000066_let-7e	1058-1074	-22.7	-7.622	0.369	0.57	0.487	7mer-m8	3	G CAA C	A AACC CCUGCCUC	U UUGG GGAUGGAG	UUGAUA G A U	NA
L2HS-1688587_1.1.0	rs186250206	+	G	NA	630	3pUTR	NME4	ENST00000219479	MIMAT0000066_let-7e	614-628	-22.1	-14.143	0.69	0.386	0.403	7mer-m8	2	C G AA C	A GACC CUACCUC	U UUGG GAUGGAG	UUGAUA G AG U	NA
L2HS-1688587_1.1.1	rs186250206	+	C	0.0005	630	3pUTR	NME4	ENST00000219479_rs186250206_C_0	MIMAT0000066_let-7e	614-628	-22.1	-7.54	0.583	0.309	0.515	7mer-m8	2	C G AA C	A GACC CUACCUC	U UUGG GAUGGAG	UUGAUA G AG U	NA
L2HS-3288167_1.1.0	rs201714333	-	C	NA	106	CDS	RPL12	ENST00000361436	MIMAT0000066_let-7e	77-88	-21.7	-4.688	0.326	0.387	0.485	seedless	1	A C A	GC GCCUCC ACC	UG UGGAGG UGG	UUGAUA U A AGU	NA
L2HS-3288167_1.1.1	rs201714333	-	T	0.0005	106	CDS	RPL12	ENST00000361436_rs201714333_T_0	MIMAT0000066_let-7e	77-88	-21.7	-4.675	0.326	0.384	0.504	seedless	1	A C A	GC GCCUCC ACC	UG UGGAGG UGG	UUGAUA U A AGU	NA
L2HS-818679_2.1.0	rs35557453	+	G	NA	411	CDS	RPN2	ENST00000237530	MIMAT0000066_let-7e	383-399	-22.6	-8.887	0.468	0.222	0.578	8mer	1	C CCA A C	GC CUC CUACCUCA	UG GAG GAUGGAGU	UUGAUA UUG	NA
L2HS-818679_2.1.1	rs35557453	+	A	0.0009	411	CDS	RPN2	ENST00000237530_rs35557453_A_0	MIMAT0000066_let-7e	383-399	-22.6	-9.601	0.558	0.217	0.576	8mer	1	C CCA A C	GC CUC CUACCUCA	UG GAG GAUGGAGU	UUGAUA UUG	NA
TA1-4594282-1_1.1.0	rs111695014	-	C	NA	929	CDS	DTNB	ENST00000407661	MIMAT0000066_let-7e	892-916	-23.2	-5.234	0.447	0.582	0.374	6mer	2	U CCU CCAG G	GGCUG AC CCUCC UGCCUU	UUGAU UG GGAGG AUGGAG	A UU U	NA
TA1-4594282-1_1.1.1	rs111695014	-	G	0.0005	929	CDS	DTNB	ENST00000407661_rs111695014_G_0	MIMAT0000066_let-7e	892-916	-23.2	0.597	0.228	0.592	0.332	6mer	2	U CCU CCAG G	GGCUG AC CCUCC UGCCUU	UUGAU UG GGAGG AUGGAG	A UU U	NA
L2HS-1688403_1.1.0	rs145231987	+	G	NA	1444	CDS	SLC2A11	ENST00000345044	MIMAT0000066_let-7e	1412-1432	-20.2	3.609	0.309	0.402	0.16	seedless	2	C UUG UU G G	AGCU GCA G C CCUGCC	UUGA UGU U G GGAUGG	UA G A AGU	NA
L2HS-1688403_1.1.1	rs145231987	+	A	0.0005	1444	CDS	SLC2A11	ENST00000345044_rs145231987_A_0	MIMAT0000066_let-7e	1412-1432	-20.2	5.793	0.313	0.399	0.271	seedless	2	C UUG UU G G	AGCU GCA G C CCUGCC	UUGA UGU U G GGAUGG	UA G A AGU	NA
TA1-4594199-1_1.1.0	rs200743936	+	C	NA	674	CDS	NAT15	ENST00000407558	MIMAT0000066_let-7e	639-662	-21.6	-5.641	0.527	0.701	0.637	7mer-m8	3	A UCAA ACCA C	GACU GCAGC CUAUCUC	UUGA UGUUG GAUGGAG	UA GAG U	NA
TA1-4594199-1_1.1.1	rs200743936	+	T	0.0005	674	CDS	NAT15	ENST00000407558_rs200743936_T_0	MIMAT0000066_let-7e	639-662	-21.6	-6.635	0.553	0.698	0.619	7mer-m8	3	A UCAA ACCA C	GACU GCAGC CUAUCUC	UUGA UGUUG GAUGGAG	UA GAG U	NA
TA1-4594234-1_1.1.0	rs138405975	-	C	NA	5282	3pUTR	C17orf68	ENST00000315684	MIMAT0000066_let-7e	5263-5276	-18.3	9.086	0.124	0.402	0.659	seedless	1	U A G	GU CGA UCCUGCC	UA GUU AGGAUGG	UUGA U GG AGU	NA
TA1-4594234-1_1.1.1	rs138405975	-	T	0.0009	5282	3pUTR	C17orf68	ENST00000315684_rs138405975_T_0	MIMAT0000066_let-7e	5263-5276	-18.3	9.721	0.118	0.404	0.643	seedless	1	U A G	GU CGA UCCUGCC	UA GUU AGGAUGG	UUGA U GG AGU	NA
TAON-3929240-1_1.1.0	rs200941524	-	C	NA	1947	CDS	DCAF8	ENST00000368073	MIMAT0000066_let-7e	1911-1928	-20.9	-7.439	0.322	0.363	0.331	seedless	4	U AG G A	GCUG GCAACC U GCCU	UGAU UGUUGG G UGGA	U A AG A GU	NA
TAON-3929240-1_1.1.1	rs200941524	-	A	0.0005	1947	CDS	DCAF8	ENST00000368073_rs200941524_A_0	MIMAT0000066_let-7e	1911-1928	-20.9	-6.959	0.319	0.352	0.387	seedless	4	U AG G A	GCUG GCAACC U GCCU	UGAU UGUUGG G UGGA	U A AG A GU	NA
TAON-3929203-1_1.1.0	rs57810503	-	C	NA	1820	CDS	EIF2C2	ENST00000220592	MIMAT0000066_let-7e	1797-1809	-20	-7.956	0.359	0.422	0.508	offset-6mer	3	G A	AACCU CUGCCU A	UUGGA GAUGGA U	UUGAUAUG G G	cellular_component;protein binding;translation;translation initiation factor activity
TAON-3929203-1_1.1.1	rs57810503	-	G	0.01	1820	CDS	EIF2C2	ENST00000220592_rs57810503_G_0	MIMAT0000066_let-7e	1797-1809	-20	-12.847	0.583	0.322	0.357	offset-6mer	3	G A	AACCU CUGCCU A	UUGGA GAUGGA U	UUGAUAUG G G	cellular_component;protein binding;translation;translation initiation factor activity
TAON-3929215-1_1.1.0	rs189644474	+	G	NA	299	CDS	RPA1	ENST00000254719	MIMAT0000066_let-7e	273-286	-16.9	2.976	0.174	0.306	0.225	seedless	3	A AU U	AAC CUCU CCUC	UUG GAGG GGAG	UUGAUAUG AU U	DNA binding;DNA recombination;DNA repair;DNA replication factor A complex;DNA-dependent DNA replication;metal ion binding;nucleus;protein binding;single-stranded DNA binding;zinc ion binding
TAON-3929215-1_1.1.1	rs189644474	+	A	0.0014	299	CDS	RPA1	ENST00000254719_rs189644474_A_0	MIMAT0000066_let-7e	273-286	-16.9	2.975	0.175	0.301	0.227	seedless	3	A AU U	AAC CUCU CCUC	UUG GAGG GGAG	UUGAUAUG AU U	DNA binding;DNA recombination;DNA repair;DNA replication factor A complex;DNA-dependent DNA replication;metal ion binding;nucleus;protein binding;single-stranded DNA binding;zinc ion binding
TA1-4594176-1_1.1.0	rs114811373	-	A	NA	1342	3pUTR	TMEM107	ENST00000316425	MIMAT0000066_let-7e	1306-1320	-15.9	-1.642	0.242	0.316	0.448	seedless	2	U A A	CUG ACGAUC CUUAC	GAU UGUUGG GGAUG	UU A A GAGU	NA
TA1-4594176-1_1.1.1	rs114811373	-	G	0.0014	1342	3pUTR	TMEM107	ENST00000316425_rs114811373_G_0	MIMAT0000066_let-7e	1306-1320	-15.9	-1.527	0.237	0.317	0.447	seedless	2	U A A	CUG ACGAUC CUUAC	GAU UGUUGG GGAUG	UU A A GAGU	NA
TA1-4594176-1_1.2.0	rs184947265	-	G	NA	1340	3pUTR	TMEM107	ENST00000316425	MIMAT0000066_let-7e	1306-1320	-15.9	-1.642	0.242	0.316	0.448	seedless	2	U A A	CUG ACGAUC CUUAC	GAU UGUUGG GGAUG	UU A A GAGU	NA
TA1-4594176-1_1.2.1	rs184947265	-	C	0.0009	1340	3pUTR	TMEM107	ENST00000316425_rs184947265_C_0	MIMAT0000066_let-7e	1306-1320	-15.9	-1.766	0.238	0.322	0.437	seedless	2	U A A	CUG ACGAUC CUUAC	GAU UGUUGG GGAUG	UU A A GAGU	NA
TA1-4594176-1_1.3.0	rs72479723	-	T	NA	1331	3pUTR	TMEM107	ENST00000316425	MIMAT0000066_let-7e	1306-1320	-15.9	-1.642	0.242	0.316	0.448	seedless	2	U A A	CUG ACGAUC CUUAC	GAU UGUUGG GGAUG	UU A A GAGU	NA
TA1-4594176-1_1.3.1	rs72479723	-	C	0.12	1331	3pUTR	TMEM107	ENST00000316425_rs72479723_C_0	MIMAT0000066_let-7e	1306-1320	-15.9	-1.623	0.24	0.319	0.515	seedless	2	U A A	CUG ACGAUC CUUAC	GAU UGUUGG GGAUG	UU A A GAGU	NA
TA1-4594176-1_1.4.0	rs118072727	-	G	NA	1325	3pUTR	TMEM107	ENST00000316425	MIMAT0000066_let-7e	1306-1320	-15.9	-1.642	0.242	0.316	0.448	seedless	2	U A A	CUG ACGAUC CUUAC	GAU UGUUGG GGAUG	UU A A GAGU	NA
TA1-4594176-1_1.4.1	rs118072727	-	A	0.0009	1325	3pUTR	TMEM107	ENST00000316425_rs118072727_A_0	MIMAT0000066_let-7e	1306-1320	-15.9	-4.039	0.445	0.301	0.402	seedless	2	U A A	CUG ACGAUC CUUAC	GAU UGUUGG GGAUG	UU A A GAGU	NA
TA1-4594176-1_1.5.0	rs143573551	-	A	NA	1321	3pUTR	TMEM107	ENST00000316425	MIMAT0000066_let-7e	1306-1320	-15.9	-1.642	0.242	0.316	0.448	seedless	2	U A A	CUG ACGAUC CUUAC	GAU UGUUGG GGAUG	UU A A GAGU	NA
TA1-4594176-1_1.5.1	rs143573551	-	G	0.0018	1321	3pUTR	TMEM107	ENST00000316425_rs143573551_G_0	MIMAT0000066_let-7e	1306-1320	-15.9	0.209	0.236	0.327	0.403	seedless	2	U A A	CUG ACGAUC CUUAC	GAU UGUUGG GGAUG	UU A A GAGU	NA
L2HS-3616561_1.1.0	rs201752542	-	T	NA	2003	CDS	USP2	ENST00000260187	MIMAT0000067_let-7f	1965-1985	-23.3	-10.553	0.479	0.43	0.306	seedless	8	C G G	ACUAUACAG CUACUGUC CA	UGAUAUGUU GAUGAUGG GU	U A A	cysteine-type endopeptidase activity;protein binding;ubiquitin cycle;ubiquitin thiolesterase activity;ubiquitin-dependent protein catabolic process
L2HS-3616561_1.1.1	rs201752542	-	C	0.0005	2003	CDS	USP2	ENST00000260187_rs201752542_C_0	MIMAT0000067_let-7f	1965-1985	-23.3	-10.294	0.44	0.433	0.223	seedless	8	C G G	ACUAUACAG CUACUGUC CA	UGAUAUGUU GAUGAUGG GU	U A A	cysteine-type endopeptidase activity;protein binding;ubiquitin cycle;ubiquitin thiolesterase activity;ubiquitin-dependent protein catabolic process
L2-186576_3.1.0	rs34747071	+	A	NA	431	CDS	CCNB2	ENST00000288207	MIMAT0000067_let-7f	403-421	-21.2	-8.816	0.469	0.767	0.456	7mer-m8	4	C A C U	AACUG AA CUACUGCUUC	UUGAU UU GAUGAUGGAG	AUG A U	cell cycle;cell division;microtubule cytoskeleton;mitosis;nucleus;protein binding;regulation of progression through cell cycle
L2-186576_3.1.1	rs34747071	+	G	0.0027	431	CDS	CCNB2	ENST00000288207_rs34747071_G_0	MIMAT0000067_let-7f	403-421	-21.2	-12.828	0.511	0.81	0.345	7mer-m8	4	C A C U	AACUG AA CUACUGCUUC	UUGAU UU GAUGAUGGAG	AUG A U	cell cycle;cell division;microtubule cytoskeleton;mitosis;nucleus;protein binding;regulation of progression through cell cycle
L2-779872_1.1.0	rs139120653	+	A	NA	2873	CDS	ATP2A2	ENST00000313432	MIMAT0000067_let-7f	2841-2853	-21.4	1.517	0.172	0.617	0.287	8mer	2	C C U	AUC GCUACCUCA	UAG UGAUGGAGU	UUGAUAUGU A	NA
L2-779872_1.1.1	rs139120653	+	G	0.0005	2873	CDS	ATP2A2	ENST00000313432_rs139120653_G_0	MIMAT0000067_let-7f	2841-2853	-21.4	-2.972	0.242	0.517	0.383	8mer	2	C C U	AUC GCUACCUCA	UAG UGAUGGAGU	UUGAUAUGU A	NA
TAON-1459672-1_1.1.0	rs144112214	+	C	NA	382	CDS	GTF2E1	ENST00000283875	MIMAT0000067_let-7f	363-373	-20.6	-14.878	0.648	0.584	0.374	8mer	0	A U	CUACUACUUCA	GAUGAUGGAGU	UUGAUAUGUUA	general RNA polymerase II transcription factor activity;metal ion binding;nucleus;regulation of transcription, DNA-dependent;transcription;transcription factor TFIIE complex;transcription initiation from RNA polymerase II promoter;zinc ion binding
TAON-1459672-1_1.1.1	rs144112214	+	T	0.0009	382	CDS	GTF2E1	ENST00000283875_rs144112214_T_0	MIMAT0000067_let-7f	363-373	-20.6	-17.184	0.763	0.59	0.395	8mer	0	A U	CUACUACUUCA	GAUGAUGGAGU	UUGAUAUGUUA	general RNA polymerase II transcription factor activity;metal ion binding;nucleus;regulation of transcription, DNA-dependent;transcription;transcription factor TFIIE complex;transcription initiation from RNA polymerase II promoter;zinc ion binding
L2-780119_1.1.0	rs199932847	+	G	NA	2331	CDS	ATXN2L	ENST00000336783	MIMAT0000067_let-7f	2295-2314	-21.7	-11.215	0.609	0.401	0.451	7mer-A1	4	UCUC A G	UACA CUAC UACCUCA	AUGU GAUG AUGGAGU	UUGAU UA	NA
L2-780119_1.1.1	rs199932847	+	C	0.0005	2331	CDS	ATXN2L	ENST00000336783_rs199932847_C_0	MIMAT0000067_let-7f	2295-2314	-21.7	-11.067	0.576	0.422	0.458	7mer-A1	4	UCUC A G	UACA CUAC UACCUCA	AUGU GAUG AUGGAGU	UUGAU UA	NA
TAON-3929557-1_1.1.0	rs190435914	-	A	NA	169	CDS	ANP32C	ENST00000330241	MIMAT0000067_let-7f	143-163	-19.2	-5.856	0.537	0.459	0.407	seedless	3	A A A GGAG C	GUA AAUC AC GCCUCA	UAU UUAG UG UGGAGU	UUGA G A A	protein binding
TAON-3929557-1_1.1.1	rs190435914	-	G	0.0005	169	CDS	ANP32C	ENST00000330241_rs190435914_G_0	MIMAT0000067_let-7f	143-163	-19.2	-5.84	0.521	0.454	0.395	seedless	3	A A A GGAG C	GUA AAUC AC GCCUCA	UAU UUAG UG UGGAGU	UUGA G A A	protein binding
L2HS-3663953_1.1.0	rs140332054	-	C	NA	980	CDS	MTSS1L	ENST00000338779	MIMAT0000067_let-7f	967-978	-19.4	-15.676	0.62	0.337	0.655	7mer-m8	4	C C	ACAA ACUGCCUC	UGUU UGAUGGAG	UUGAUA AGA U	NA
L2HS-3663953_1.1.1	rs140332054	-	T	0.0037	980	CDS	MTSS1L	ENST00000338779_rs140332054_T_0	MIMAT0000067_let-7f	967-978	-19.4	-12.757	0.621	0.33	0.646	7mer-m8	4	C C	ACAA ACUGCCUC	UGUU UGAUGGAG	UUGAUA AGA U	NA
TA1-4594468-1_1.1.0	rs148318905	-	G	NA	661	CDS	SMARCC1	ENST00000254480	MIMAT0000067_let-7f	626-637	-18.9	-3.988	0.253	0.509	0.353	8mer	3	A U U	ACA CUACCUCA	UGU GAUGGAGU	UUGAUA UAGAU	chromatin;chromatin assembly or disassembly;chromatin binding;chromatin remodeling;DNA binding;nucleoplasm;nucleus;positive regulation of transcription, DNA-dependent;protein binding;regulation of transcription from RNA polymerase II promoter;SWI/SNF complex;transcription;transcription coactivator activity
TA1-4594468-1_1.1.1	rs148318905	-	A	0.0005	661	CDS	SMARCC1	ENST00000254480_rs148318905_A_0	MIMAT0000067_let-7f	626-637	-18.9	-4.149	0.253	0.503	0.421	8mer	3	A U U	ACA CUACCUCA	UGU GAUGGAGU	UUGAUA UAGAU	chromatin;chromatin assembly or disassembly;chromatin binding;chromatin remodeling;DNA binding;nucleoplasm;nucleus;positive regulation of transcription, DNA-dependent;protein binding;regulation of transcription from RNA polymerase II promoter;SWI/SNF complex;transcription;transcription coactivator activity
L2-779849_1.1.0	rs139394678	+	T	NA	1113	CDS	SP1	ENST00000327443	MIMAT0000067_let-7f	1077-1093	-19.8	-0.695	0.37	0.256	0.309	seedless	3	U CA UA A	ACU AC CUACUACC	UGA UG GAUGAUGG	U UA UUA AGU	double-stranded DNA binding;intracellular;metal ion binding;nucleus;positive regulation of global transcription from RNA polymerase II promoter;positive regulation of transcription, DNA-dependent;protein C-terminus binding;protein homodimerization activity;RNA polymerase II transcription factor activity;sequence-specific DNA binding;transcription;transcription factor activity;transcriptional acti…
L2-779849_1.1.1	rs139394678	+	C	0.0005	1113	CDS	SP1	ENST00000327443_rs139394678_C_0	MIMAT0000067_let-7f	1077-1093	-19.8	-0.794	0.37	0.252	0.374	seedless	3	U CA UA A	ACU AC CUACUACC	UGA UG GAUGAUGG	U UA UUA AGU	double-stranded DNA binding;intracellular;metal ion binding;nucleus;positive regulation of global transcription from RNA polymerase II promoter;positive regulation of transcription, DNA-dependent;protein C-terminus binding;protein homodimerization activity;RNA polymerase II transcription factor activity;sequence-specific DNA binding;transcription;transcription factor activity;transcriptional acti…
L2-779907_1.1.0	rs200377377	-	A	NA	619	CDS	ARL6IP1	ENST00000304414	MIMAT0000067_let-7f	596-610	-18.9	-5.932	0.27	0.441	0.261	seedless	4	C C C	ACAA CUGCU UCUCA	UGUU GAUGA GGAGU	UUGAUA A U	NA
L2-779907_1.1.1	rs200377377	-	C	0.0005	619	CDS	ARL6IP1	ENST00000304414_rs200377377_C_0	MIMAT0000067_let-7f	596-610	-18.9	-5.941	0.266	0.441	0.233	seedless	4	C C C	ACAA CUGCU UCUCA	UGUU GAUGA GGAGU	UUGAUA A U	NA
TA1-3017026-1_1.1.0	rs912901	-	G	NA	85	5pUTR	GLUL	ENST00000339526	MIMAT0000067_let-7f	59-71	-15.6	6.035	0.15	0.411	0.328	seedless	1	C C A C	UCU CU ACCUCG	AGA GA UGGAGU	UUGAUAUGUU U	NA
TA1-3017026-1_1.1.1	rs912901	-	C	0.84	85	5pUTR	GLUL	ENST00000339526_rs912901_C_0	MIMAT0000067_let-7f	59-71	-15.6	6.18	0.143	0.413	0.29	seedless	1	C C A C	UCU CU ACCUCG	AGA GA UGGAGU	UUGAUAUGUU U	NA
TAON-3929556-1_1.1.0	rs184116673	-	G	NA	1581	3pUTR	YARS2	ENST00000324868	MIMAT0000067_let-7f	1540-1557	-14.5	-4.822	0.466	0.443	0.39	seedless	2	C U U CAAG U	AU CA UCU ACCUC	UA GU AGA UGGAG	UUGA U U UGA U	NA
TAON-3929556-1_1.1.1	rs184116673	-	C	0.0005	1581	3pUTR	YARS2	ENST00000324868_rs184116673_C_0	MIMAT0000067_let-7f	1540-1557	-14.5	-6.032	0.508	0.413	0.374	seedless	2	C U U CAAG U	AU CA UCU ACCUC	UA GU AGA UGGAG	UUGA U U UGA U	NA
TAON-3929556-1_1.2.0	rs113943213	-	T	NA	1565	3pUTR	YARS2	ENST00000324868	MIMAT0000067_let-7f	1540-1557	-14.5	-4.822	0.466	0.443	0.39	seedless	2	C U U CAAG U	AU CA UCU ACCUC	UA GU AGA UGGAG	UUGA U U UGA U	NA
TAON-3929556-1_1.2.1	rs113943213	-	C	0.0009	1565	3pUTR	YARS2	ENST00000324868_rs113943213_C_0	MIMAT0000067_let-7f	1540-1557	-14.5	-3.337	0.38	0.504	0.403	seedless	2	C U U CAAG U	AU CA UCU ACCUC	UA GU AGA UGGAG	UUGA U U UGA U	NA
A12-1589167_1.1.0	rs187429082	+	A	NA	5546	3pUTR	KIAA0284	ENST00000414716	MIMAT0000067_let-7f	5516-5539	-15.4	20.676	0.239	0.577	0.273	seedless	1	UG GG CCUGUGGAG C	U G CUGC GCCUC	A U GAUG UGGAG	UUGAU UG UA A U	NA
A12-1589167_1.1.1	rs187429082	+	G	0.0009	5546	3pUTR	KIAA0284	ENST00000414716_rs187429082_G_0	MIMAT0000067_let-7f	5516-5539	-15.4	20.637	0.239	0.588	0.195	seedless	1	UG GG CCUGUGGAG C	U G CUGC GCCUC	A U GAUG UGGAG	UUGAU UG UA A U	NA
L2-1014533_1.1.0	rs141358788	+	A	NA	1044	3pUTR	TTC1	ENST00000231238	MIMAT0000068_miR-15a	1008-1036	-31.1	-18.165	0.492	0.501	0.332	7mer-m8	4	U GACUUGGA U	UACAAGCU AUUGUGUGCUGCU	GUGUUUGG UAAUACACGACGA	U	NA
L2-1014533_1.1.1	rs141358788	+	T	0.0032	1044	3pUTR	TTC1	ENST00000231238_rs141358788_T_0	MIMAT0000068_miR-15a	1008-1036	-31.1	-17.404	0.49	0.55	0.342	7mer-m8	4	U GACUUGGA U	UACAAGCU AUUGUGUGCUGCU	GUGUUUGG UAAUACACGACGA	U	NA
L2HS-897179_2.1.0	rs201568252	+	C	NA	1953	CDS	TMEM214	ENST00000238788	MIMAT0000068_miR-15a	1924-1940	-28.6	-13.575	0.372	0.464	0.346	7mer-m8	4	C GA C	ACCA AUGUGCUGCUG	UGGU UACACGACGAU	GUGUU AA	NA
L2HS-897179_2.1.1	rs201568252	+	T	0.0023	1953	CDS	TMEM214	ENST00000238788_rs201568252_T_0	MIMAT0000068_miR-15a	1924-1940	-28.6	-10.519	0.351	0.386	0.371	7mer-m8	4	C GA C	ACCA AUGUGCUGCUG	UGGU UACACGACGAU	GUGUU AA	NA
TAON-1226221-1_1.1.0	rs7554368	-	C	NA	7864	3pUTR	DSTYK	ENST00000367162	MIMAT0000068_miR-15a	7831-7850	-26.1	-9.815	0.278	0.397	0.754	offset-6mer	4	AU G A	ACAA ACCA AUGUGCUGU	UGUU UGGU UACACGACG	G AA AU	NA
TAON-1226221-1_1.1.1	rs7554368	-	T	0.01	7864	3pUTR	DSTYK	ENST00000367162_rs7554368_T_0	MIMAT0000068_miR-15a	7831-7850	-26.1	-9.896	0.28	0.394	0.75	offset-6mer	4	AU G A	ACAA ACCA AUGUGCUGU	UGUU UGGU UACACGACG	G AA AU	NA
L2HS-3006637_1.1.0	rs35697691	+	C	NA	1656	CDS	MAPK6	ENST00000261845	MIMAT0000068_miR-15a	1611-1633	-25.1	-16.444	0.709	0.516	0.268	6mer	8	A U ACUCA U	CACAAACC UUA GCUGCU	GUGUUUGG AAU CGACGA	U ACA U	ATP binding;cell cycle;cytoplasm;MAP kinase activity;nucleotide binding;protein amino acid phosphorylation;protein binding;protein serine/threonine kinase activity;signal transduction;transferase activity
L2HS-3006637_1.1.1	rs35697691	+	G	0.04	1656	CDS	MAPK6	ENST00000261845_rs35697691_G_0	MIMAT0000068_miR-15a	1611-1633	-25.1	-16.52	0.719	0.524	0.282	6mer	8	A U ACUCA U	CACAAACC UUA GCUGCU	GUGUUUGG AAU CGACGA	U ACA U	ATP binding;cell cycle;cytoplasm;MAP kinase activity;nucleotide binding;protein amino acid phosphorylation;protein binding;protein serine/threonine kinase activity;signal transduction;transferase activity
L2HS-254302_5.1.0	rs147978281	-	G	NA	1222	CDS	CNN3	ENST00000370206	MIMAT0000068_miR-15a	1194-1209	-22.6	-1.158	0.151	0.285	0.513	7mer-m8	4	C AC C	CAAAU UGUGCUGCU	GUUUG ACACGACGA	GU GUAAU U	NA
L2HS-254302_5.1.1	rs147978281	-	A	0.0005	1222	CDS	CNN3	ENST00000370206_rs147978281_A_0	MIMAT0000068_miR-15a	1194-1209	-22.6	-1.38	0.152	0.286	0.556	7mer-m8	4	C AC C	CAAAU UGUGCUGCU	GUUUG ACACGACGA	GU GUAAU U	NA
L2HS-897225_2.1.0	rs61276776	-	G	NA	1484	CDS	PREB	ENST00000260643	MIMAT0000068_miR-15a	1466-1480	-21.8	-8.751	0.483	0.265	0.293	7mer-m8	5	U CC C	GACCAU UGCUGCU	UUGGUA ACGACGA	GUGU AUAC U	NA
L2HS-897225_2.1.1	rs61276776	-	A	0.01	1484	CDS	PREB	ENST00000260643_rs61276776_A_0	MIMAT0000068_miR-15a	1466-1480	-21.8	-8.858	0.486	0.261	0.291	7mer-m8	5	U CC C	GACCAU UGCUGCU	UUGGUA ACGACGA	GUGU AUAC U	NA
L2HS-520593_3.1.0	rs201954770	+	C	NA	1603	CDS	ASNSD1	ENST00000260952	MIMAT0000068_miR-15a	1574-1593	-20.6	-9.317	0.4	0.536	0.403	7mer-m8	1	A GU GC C C	AGAU U UG UGCUGCUG	UUUG A AC ACGACGAU	GUG GU AU	NA
L2HS-520593_3.1.1	rs201954770	+	G	0.0005	1603	CDS	ASNSD1	ENST00000260952_rs201954770_G_0	MIMAT0000068_miR-15a	1574-1593	-20.6	-9.409	0.404	0.534	0.402	7mer-m8	1	A GU GC C C	AGAU U UG UGCUGCUG	UUUG A AC ACGACGAU	GUG GU AU	NA
TA1-4186523-1_1.1.0	rs188465982	+	C	NA	4004	3pUTR	CALD1	ENST00000361901	MIMAT0000068_miR-15a	3977-3995	-19.6	-5.579	0.346	0.41	0.536	seedless	2	A U GC U G	GC GACUA AUGU CUGU	UG UUGGU UACA GACG	G U AA C AU	NA
TA1-4186523-1_1.1.1	rs188465982	+	G	0.0014	4004	3pUTR	CALD1	ENST00000361901_rs188465982_G_0	MIMAT0000068_miR-15a	3977-3995	-19.6	-8.134	0.412	0.451	0.552	seedless	2	A U GC U G	GC GACUA AUGU CUGU	UG UUGGU UACA GACG	G U AA C AU	NA
L2HS-897218_2.1.0	rs148466700	-	G	NA	39	5pUTR	HIST1H2BK	ENST00000396891	MIMAT0000068_miR-15a	2014-01-26	-19.1	-1.901	0.363	0.992	0.444	7mer-m8	2	UUC UUCUCG C C	AC CCGUU AU UGCUGCU	UG GGUAA UA ACGACGA	G UUU C U	NA
L2HS-897218_2.1.1	rs148466700	-	C	0.01	39	5pUTR	HIST1H2BK	ENST00000396891_rs148466700_C_0	MIMAT0000068_miR-15a	2014-01-26	-19.1	-2.113	0.366	0.994	0.48	7mer-m8	2	UUC UUCUCG C C	AC CCGUU AU UGCUGCU	UG GGUAA UA ACGACGA	G UUU C U	NA
A12-2186411_1.1.0	rs186605964	-	G	NA	746	3pUTR	PLA2G2D	ENST00000375105	MIMAT0000068_miR-15a	715-734	-13.7	10.845	0.34	0.278	0.357	seedless	2	G G CAAGCAAG GA C	A AAGCC G GC	U UUUGG C CG	G G UAAUACA GA AU	NA
A12-2186411_1.1.1	rs186605964	-	A	0.0005	746	3pUTR	PLA2G2D	ENST00000375105_rs186605964_A_0	MIMAT0000068_miR-15a	715-734	-13.7	7.418	0.313	0.278	0.403	seedless	2	G G CAAGCAAG GA C	A AAGCC G GC	U UUUGG C CG	G G UAAUACA GA AU	NA
L1HS-1283854_1.1.0	rs200272840	+	G	NA	1608	CDS	HEATR2	ENST00000297440	MIMAT0000069_miR-16	1574-1592	-29.1	-5.706	0.306	0.275	0.336	7mer-m8	2	A CU G A	GCU UG ACGUGCUGCUG	CGG AU UGCACGACGAU	G UU AAA	NA
L1HS-1283854_1.1.1	rs200272840	+	A	0.0005	1608	CDS	HEATR2	ENST00000297440_rs200272840_A_0	MIMAT0000069_miR-16	1574-1592	-29.1	-3.012	0.23	0.307	0.362	7mer-m8	2	A CU G A	GCU UG ACGUGCUGCUG	CGG AU UGCACGACGAU	G UU AAA	NA
L1HS-514789_2.1.0	rs1260073	+	G	NA	1639	3pUTR	RCL1	ENST00000381750	MIMAT0000069_miR-16	1611-1628	-28.9	-7.779	0.26	0.509	0.513	8mer	4	G CAGU G	GCCA CGUGCUGCUA	CGGU GCACGACGAU	G UAUAAAU	NA
L1HS-514789_2.1.1	rs1260073	+	A	0.68	1639	3pUTR	RCL1	ENST00000381750_rs1260073_A_0	MIMAT0000069_miR-16	1611-1628	-28.9	-10.137	0.275	0.481	0.503	8mer	4	G CAGU G	GCCA CGUGCUGCUA	CGGU GCACGACGAU	G UAUAAAU	NA
L1HS-272081_4.1.0	rs202176321	+	A	NA	771	CDS	ATP5C1	ENST00000356708	MIMAT0000069_miR-16	734-758	-27.4	3.165	0.274	0.403	0.602	offset-6mer	5	A GAUGCUG A	G CGAUAUU ACGUGCUGC	C GUUAUAA UGCACGACG	G G A AU	NA
L1HS-272081_4.1.1	rs202176321	+	G	0	771	CDS	ATP5C1	ENST00000356708_rs202176321_G_0	MIMAT0000069_miR-16	734-758	-27.4	1.879	0.267	0.348	0.49	offset-6mer	5	A GAUGCUG A	G CGAUAUU ACGUGCUGC	C GUUAUAA UGCACGACG	G G A AU	NA
L2HS-2997770_1.1.0	rs150874201	-	G	NA	1836	3pUTR	TGOLN2	ENST00000377386	MIMAT0000069_miR-16	1815-1832	-26.3	0.646	0.19	0.293	0.368	7mer-m8	5	A GAU C	CCAAUG UGUGCUGCU	GGUUAU GCACGACGA	GC AAAU U	NA
L2HS-2997770_1.1.1	rs150874201	-	A	0.0005	1836	3pUTR	TGOLN2	ENST00000377386_rs150874201_A_0	MIMAT0000069_miR-16	1815-1832	-26.3	0.638	0.189	0.297	0.371	7mer-m8	5	A GAU C	CCAAUG UGUGCUGCU	GGUUAU GCACGACGA	GC AAAU U	NA
L2HS-761322_2.1.0	rs8384	-	C	NA	628	CDS	HIST1H1C	ENST00000343677	MIMAT0000069_miR-16	599-614	-27.4	-8.744	0.342	0.397	0.463	8mer	5	U AA A	GCCAA GUGCUGCUA	CGGUU CACGACGAU	G AUAAAUG	NA
L2HS-761322_2.1.1	rs8384	-	G	0.14	628	CDS	HIST1H1C	ENST00000343677_rs8384_G_0	MIMAT0000069_miR-16	599-614	-27.4	-8.761	0.341	0.398	0.459	8mer	5	U AA A	GCCAA GUGCUGCUA	CGGUU CACGACGAU	G AUAAAUG	NA
L2HS-761322_2.2.0	rs200564301	-	A	NA	615	CDS	HIST1H1C	ENST00000343677	MIMAT0000069_miR-16	599-614	-27.4	-8.744	0.342	0.397	0.463	8mer	5	U AA A	GCCAA GUGCUGCUA	CGGUU CACGACGAU	G AUAAAUG	NA
L2HS-761322_2.2.1	rs200564301	-	C	0.0014	615	CDS	HIST1H1C	ENST00000343677_rs200564301_C_0	MIMAT0000069_miR-16	599-614	-27.4	-12.409	0.432	0.434	0.47	8mer	5	U AA A	GCCAA GUGCUGCUA	CGGUU CACGACGAU	G AUAAAUG	NA
L1HS-452200_3.1.0	rs201633373	-	T	NA	3855	CDS	BAZ1B	ENST00000339594	MIMAT0000069_miR-16	3827-3845	-26.8	0.593	0.263	0.537	0.426	7mer-m8	3	U GG GC U	CCA AU ACGUGCUGCU	GGU UA UGCACGACGA	GC UA AA U	centric heterochromatin;chromatin assembly or disassembly;chromatin remodeling;condensed chromosome;metal ion binding;nucleus;protein binding;regulation of transcription, DNA-dependent;transcription;transcription factor activity;zinc ion binding
L1HS-452200_3.1.1	rs201633373	-	C	0.0005	3855	CDS	BAZ1B	ENST00000339594_rs201633373_C_0	MIMAT0000069_miR-16	3827-3845	-26.8	-0.167	0.274	0.533	0.461	7mer-m8	3	U GG GC U	CCA AU ACGUGCUGCU	GGU UA UGCACGACGA	GC UA AA U	centric heterochromatin;chromatin assembly or disassembly;chromatin remodeling;condensed chromosome;metal ion binding;nucleus;protein binding;regulation of transcription, DNA-dependent;transcription;transcription factor activity;zinc ion binding
L1HS-346782_3.1.0	rs199586116	+	G	NA	316	CDS	PTPN18	ENST00000175756	MIMAT0000069_miR-16	282-300	-26.9	-19.213	0.512	0.33	0.314	offset-6mer	3	C CAAAG C	CGCUA ACGUGCUGC	GCGGU UGCACGACG	UAUAAA AU	hydrolase activity;non-membrane spanning protein tyrosine phosphatase activity;nucleus;phosphoric monoester hydrolase activity;protein amino acid dephosphorylation;protein tyrosine phosphatase activity
L1HS-346782_3.1.1	rs199586116	+	A	0.0005	316	CDS	PTPN18	ENST00000175756_rs199586116_A_0	MIMAT0000069_miR-16	282-300	-26.9	-19.87	0.511	0.321	0.366	offset-6mer	3	C CAAAG C	CGCUA ACGUGCUGC	GCGGU UGCACGACG	UAUAAA AU	hydrolase activity;non-membrane spanning protein tyrosine phosphatase activity;nucleus;phosphoric monoester hydrolase activity;protein amino acid dephosphorylation;protein tyrosine phosphatase activity
L2-1602208_1.1.0	rs148548421	-	G	NA	423	CDS	C7orf27	ENST00000340611	MIMAT0000069_miR-16	388-404	-28.4	1.975	0.133	0.541	0.41	7mer-m8	3	U C	CCAGUGU CGUGCUGCUG	GGUUAUA GCACGACGAU	GC AAU	NA
L2-1602208_1.1.1	rs148548421	-	C	0.0009	423	CDS	C7orf27	ENST00000340611_rs148548421_C_0	MIMAT0000069_miR-16	388-404	-28.4	1.252	0.13	0.543	0.32	7mer-m8	3	U C	CCAGUGU CGUGCUGCUG	GGUUAUA GCACGACGAU	GC AAU	NA
L2HS-1292991_2.1.0	rs73638274	-	C	NA	2006	CDS	FLNA	ENST00000369863	MIMAT0000069_miR-16	1960-1983	-26.3	-3.853	0.36	0.311	0.551	offset-6mer	3	G G GCCGUUC G	GC AGUAU ACGUGCUGU	CG UUAUA UGCACGACG	G G AA AU	actin binding;actin cytoskeleton;actin cytoskeleton organization and biogenesis;actin filament binding;cell motility;cell surface receptor linked signal transduction;cytoplasm;negative regulation of transcription factor activity;nervous system development;nucleus;positive regulation of I-kappaB kinase/NF-kappaB cascade;positive regulation of transcription factor import into nucleus;signal transdu…
L2HS-1292991_2.1.1	rs73638274	-	T	0.02	2006	CDS	FLNA	ENST00000369863_rs73638274_T_0	MIMAT0000069_miR-16	1960-1983	-26.3	0.944	0.342	0.31	0.522	offset-6mer	3	G G GCCGUUC G	GC AGUAU ACGUGCUGU	CG UUAUA UGCACGACG	G G AA AU	actin binding;actin cytoskeleton;actin cytoskeleton organization and biogenesis;actin filament binding;cell motility;cell surface receptor linked signal transduction;cytoplasm;negative regulation of transcription factor activity;nervous system development;nucleus;positive regulation of I-kappaB kinase/NF-kappaB cascade;positive regulation of transcription factor import into nucleus;signal transdu…
L1-591722_1.1.0	rs185659460	+	G	NA	1649	3pUTR	LAPTM4B	ENST00000445593	MIMAT0000069_miR-16	1612-1630	-26.8	-2.793	0.318	0.243	0.448	seedless	5	C CC U C	CGCCA UUACGUG CUGC	GCGGU AAUGCAC GACG	UAUA AU	NA
L1-591722_1.1.1	rs185659460	+	A	0.0005	1649	3pUTR	LAPTM4B	ENST00000445593_rs185659460_A_0	MIMAT0000069_miR-16	1612-1630	-26.8	-2.701	0.322	0.242	0.449	seedless	5	C CC U C	CGCCA UUACGUG CUGC	GCGGU AAUGCAC GACG	UAUA AU	NA
A12-96086_61.1.0	rs201551100	-	G	NA	787	CDS	CTSD	ENST00000236671	MIMAT0000069_miR-16	754-770	-26.1	-10.446	0.274	0.209	0.513	offset-6mer	3	C CA C	CGUCAA ACGUGCUGC	GCGGUU UGCACGACG	AUAAA AU	NA
A12-96086_61.1.1	rs201551100	-	A	0.0005	787	CDS	CTSD	ENST00000236671_rs201551100_A_0	MIMAT0000069_miR-16	754-770	-26.1	-10.581	0.273	0.209	0.515	offset-6mer	3	C CA C	CGUCAA ACGUGCUGC	GCGGUU UGCACGACG	AUAAA AU	NA
0727A-442703_2.1.0	rs148609753	-	C	NA	627	CDS	HSPA8	ENST00000227378	MIMAT0000069_miR-16	603-619	-26.4	-14.598	0.468	0.497	0.345	8mer	5	A C U	GCCAA UGC UGCUGCUA	CGGUU AUG ACGACGAU	G AUAA C	ATP binding;ATPase activity, coupled;cell surface;chaperone cofactor-dependent protein folding;intracellular;nucleotide binding;nucleus;protein folding;regulation of progression through cell cycle;response to unfolded protein;unfolded protein binding
0727A-442703_2.1.1	rs148609753	-	T	0.0009	627	CDS	HSPA8	ENST00000227378_rs148609753_T_0	MIMAT0000069_miR-16	603-619	-26.4	-12.822	0.545	0.613	0.51	8mer	5	A C U	GCCAA UGC UGCUGCUA	CGGUU AUG ACGACGAU	G AUAA C	ATP binding;ATPase activity, coupled;cell surface;chaperone cofactor-dependent protein folding;intracellular;nucleotide binding;nucleus;protein folding;regulation of progression through cell cycle;response to unfolded protein;unfolded protein binding
L2HS-1233569_2.1.0	rs1046784	-	C	NA	2115	3pUTR	TCFL5	ENST00000335351	MIMAT0000069_miR-16	2084-2097	-24.9	-5.53	0.227	0.517	0.567	7mer-m8	1	A U	GUC ACGUGCUGCUG	CGG UGCACGACGAU	G UUAUAAA	NA
L2HS-1233569_2.1.1	rs1046784	-	G	0.13	2115	3pUTR	TCFL5	ENST00000335351_rs1046784_G_0	MIMAT0000069_miR-16	2084-2097	-24.9	-3.512	0.244	0.526	0.451	7mer-m8	1	A U	GUC ACGUGCUGCUG	CGG UGCACGACGAU	G UUAUAAA	NA
A12-28544_136.1.0	rs188164453	-	G	NA	1538	CDS	HNRNPL	ENST00000221419	MIMAT0000069_miR-16	1502-1521	-24.1	-3.047	0.327	0.405	0.432	offset-6mer	2	A ACCCCAGCA A	GC ACGUGCUGC	CG UGCACGACG	G GUUAUAAA AU	heterogeneous nuclear ribonucleoprotein complex;mRNA processing;nucleoplasm;nucleotide binding;nucleus;protein binding;RNA binding
A12-28544_136.1.1	rs188164453	-	A	0.0005	1538	CDS	HNRNPL	ENST00000221419_rs188164453_A_0	MIMAT0000069_miR-16	1502-1521	-24.1	1.244	0.37	0.393	0.35	offset-6mer	2	A ACCCCAGCA A	GC ACGUGCUGC	CG UGCACGACG	G GUUAUAAA AU	heterogeneous nuclear ribonucleoprotein complex;mRNA processing;nucleoplasm;nucleotide binding;nucleus;protein binding;RNA binding
L2-1013794_1.1.0	rs149909767	+	G	NA	590	CDS	COMT	ENST00000361682	MIMAT0000069_miR-16	554-575	-24.5	-13.733	0.512	0.403	0.254	offset-6mer	3	G AUCCUGAACC A	CGC ACGUGCUGC	GCG UGCACGACG	GUUAUAAA AU	catechol O-methyltransferase activity;catecholamine metabolic process;dopamine catabolic process;integral to membrane;magnesium ion binding;membrane;microsome;O-methyltransferase activity;protein binding;soluble fraction;transferase activity
L2-1013794_1.1.1	rs149909767	+	A	0.0009	590	CDS	COMT	ENST00000361682_rs149909767_A_0	MIMAT0000069_miR-16	554-575	-24.5	-13.697	0.511	0.402	0.251	offset-6mer	3	G AUCCUGAACC A	CGC ACGUGCUGC	GCG UGCACGACG	GUUAUAAA AU	catechol O-methyltransferase activity;catecholamine metabolic process;dopamine catabolic process;integral to membrane;magnesium ion binding;membrane;microsome;O-methyltransferase activity;protein binding;soluble fraction;transferase activity
L2-1013794_1.2.0	rs6267	+	G	NA	596	CDS	COMT	ENST00000361682	MIMAT0000069_miR-16	554-575	-24.5	-13.733	0.512	0.403	0.254	offset-6mer	3	G AUCCUGAACC A	CGC ACGUGCUGC	GCG UGCACGACG	GUUAUAAA AU	catechol O-methyltransferase activity;catecholamine metabolic process;dopamine catabolic process;integral to membrane;magnesium ion binding;membrane;microsome;O-methyltransferase activity;protein binding;soluble fraction;transferase activity
L2-1013794_1.2.1	rs6267	+	T	0.02	596	CDS	COMT	ENST00000361682_rs6267_T_0	MIMAT0000069_miR-16	554-575	-24.5	-12.506	0.49	0.397	0.311	offset-6mer	3	G AUCCUGAACC A	CGC ACGUGCUGC	GCG UGCACGACG	GUUAUAAA AU	catechol O-methyltransferase activity;catecholamine metabolic process;dopamine catabolic process;integral to membrane;magnesium ion binding;membrane;microsome;O-methyltransferase activity;protein binding;soluble fraction;transferase activity
L2-330386_2.1.0	rs201147206	-	C	NA	407	CDS	H2AFX	ENST00000375167	MIMAT0000069_miR-16	391-406	-24.7	-2.027	0.259	0.411	0.421	7mer-m8	3	U GC C	CCAG CGUGCUGCUG	GGUU GCACGACGAU	GC AUAAAU	cell cycle;chromosome;chromosome organization and biogenesis (sensu Eukaryota);damaged DNA binding;DNA recombination;DNA repair;double-strand break repair via homologous recombination;meiosis;nucleosome;nucleosome assembly;nucleus;protein binding;replication fork;spermatogenesis
L2-330386_2.1.1	rs201147206	-	G	0.0005	407	CDS	H2AFX	ENST00000375167_rs201147206_G_0	MIMAT0000069_miR-16	391-406	-24.7	-0.869	0.257	0.42	0.382	7mer-m8	3	U GC C	CCAG CGUGCUGCUG	GGUU GCACGACGAU	GC AUAAAU	cell cycle;chromosome;chromosome organization and biogenesis (sensu Eukaryota);damaged DNA binding;DNA recombination;DNA repair;double-strand break repair via homologous recombination;meiosis;nucleosome;nucleosome assembly;nucleus;protein binding;replication fork;spermatogenesis
L2-442576_2.1.0	rs2306409	+	G	NA	832	CDS	GTPBP4	ENST00000360803	MIMAT0000069_miR-16	815-831	-24.5	0.71	0.238	0.312	0.597	offset-6mer	3	G CACCUC G	GCC CGUGCUGC	CGG GCACGACG	G UUAUAAAU AU	GTP binding;nucleotide binding;nucleus;protein binding;small GTPase mediated signal transduction
L2-442576_2.1.1	rs2306409	+	A	0.53	832	CDS	GTPBP4	ENST00000360803_rs2306409_A_0	MIMAT0000069_miR-16	815-831	-24.5	0.831	0.236	0.31	0.583	offset-6mer	3	G CACCUC G	GCC CGUGCUGC	CGG GCACGACG	G UUAUAAAU AU	GTP binding;nucleotide binding;nucleus;protein binding;small GTPase mediated signal transduction
L2HS-896997_2.1.0	rs201764606	-	A	NA	365	CDS	HIST1H2AJ	ENST00000333151	MIMAT0000069_miR-16	336-351	-24.7	-2.883	0.32	0.431	0.55	7mer-m8	3	U GC C	CCAG CGUGCUGCUG	GGUU GCACGACGAU	GC AUAAAU	NA
L2HS-896997_2.1.1	rs201764606	-	G	0	365	CDS	HIST1H2AJ	ENST00000333151_rs201764606_G_0	MIMAT0000069_miR-16	336-351	-24.7	-2.822	0.312	0.461	0.486	7mer-m8	3	U GC C	CCAG CGUGCUGCUG	GGUU GCACGACGAU	GC AUAAAU	NA
L2HS-896997_2.2.0	rs202142647	-	T	NA	363	CDS	HIST1H2AJ	ENST00000333151	MIMAT0000069_miR-16	336-351	-24.7	-2.883	0.32	0.431	0.55	7mer-m8	3	U GC C	CCAG CGUGCUGCUG	GGUU GCACGACGAU	GC AUAAAU	NA
L2HS-896997_2.2.1	rs202142647	-	C	0.0005	363	CDS	HIST1H2AJ	ENST00000333151_rs202142647_C_0	MIMAT0000069_miR-16	336-351	-24.7	-4.028	0.321	0.459	0.54	7mer-m8	3	U GC C	CCAG CGUGCUGCUG	GGUU GCACGACGAU	GC AUAAAU	NA
L2HS-896997_2.3.0	rs200310270	-	A	NA	360	CDS	HIST1H2AJ	ENST00000333151	MIMAT0000069_miR-16	336-351	-24.7	-2.883	0.32	0.431	0.55	7mer-m8	3	U GC C	CCAG CGUGCUGCUG	GGUU GCACGACGAU	GC AUAAAU	NA
L2HS-896997_2.3.1	rs200310270	-	G	0.0005	360	CDS	HIST1H2AJ	ENST00000333151_rs200310270_G_0	MIMAT0000069_miR-16	336-351	-24.7	-3.157	0.32	0.434	0.546	7mer-m8	3	U GC C	CCAG CGUGCUGCUG	GGUU GCACGACGAU	GC AUAAAU	NA
L2HS-896997_2.4.0	rs201386125	-	A	NA	354	CDS	HIST1H2AJ	ENST00000333151	MIMAT0000069_miR-16	336-351	-24.7	-2.883	0.32	0.431	0.55	7mer-m8	3	U GC C	CCAG CGUGCUGCUG	GGUU GCACGACGAU	GC AUAAAU	NA
L2HS-896997_2.4.1	rs201386125	-	C	0.0005	354	CDS	HIST1H2AJ	ENST00000333151_rs201386125_C_0	MIMAT0000069_miR-16	336-351	-24.7	-3.517	0.303	0.451	0.537	7mer-m8	3	U GC C	CCAG CGUGCUGCUG	GGUU GCACGACGAU	GC AUAAAU	NA
L2HS-1982960_1.1.0	rs144265469	+	C	NA	1851	3pUTR	KIAA0174	ENST00000329908	MIMAT0000069_miR-16	1835-1849	-25.3	-5.58	0.181	0.398	0.235	7mer-m8	2	U U	GCU UUGCGUGCUGUU	CGG AAUGCACGACGA	G UUAUA U	ER-Golgi intermediate compartment;protein binding
L2HS-1982960_1.1.1	rs144265469	+	T	0.0041	1851	3pUTR	KIAA0174	ENST00000329908_rs144265469_T_0	MIMAT0000069_miR-16	1835-1849	-25.3	-9.608	0.269	0.4	0.334	7mer-m8	2	U U	GCU UUGCGUGCUGUU	CGG AAUGCACGACGA	G UUAUA U	ER-Golgi intermediate compartment;protein binding
L2HS-1982960_1.2.0	rs115840179	+	A	NA	1861	3pUTR	KIAA0174	ENST00000329908	MIMAT0000069_miR-16	1835-1849	-25.3	-5.58	0.181	0.398	0.235	7mer-m8	2	U U	GCU UUGCGUGCUGUU	CGG AAUGCACGACGA	G UUAUA U	ER-Golgi intermediate compartment;protein binding
L2HS-1982960_1.2.1	rs115840179	+	G	0.0005	1861	3pUTR	KIAA0174	ENST00000329908_rs115840179_G_0	MIMAT0000069_miR-16	1835-1849	-25.3	-5.222	0.179	0.397	0.272	7mer-m8	2	U U	GCU UUGCGUGCUGUU	CGG AAUGCACGACGA	G UUAUA U	ER-Golgi intermediate compartment;protein binding
L2HS-3361983_1.1.0	rs140438731	-	G	NA	2102	3pUTR	ZBTB2	ENST00000325144	MIMAT0000069_miR-16	2078-2087	-23.6	-9.449	0.133	0.673	0.396	7mer-m8	0	A U	GCGUGCUGCU	UGCACGACGA	GCGGUUAUAAA U	NA
L2HS-3361983_1.1.1	rs140438731	-	A	0.0005	2102	3pUTR	ZBTB2	ENST00000325144_rs140438731_A_0	MIMAT0000069_miR-16	2078-2087	-23.6	-9.077	0.256	0.571	0.421	7mer-m8	0	A U	GCGUGCUGCU	UGCACGACGA	GCGGUUAUAAA U	NA
L2HS-3361983_1.2.0	rs150410364	-	T	NA	2088	3pUTR	ZBTB2	ENST00000325144	MIMAT0000069_miR-16	2078-2087	-23.6	-9.449	0.133	0.673	0.396	7mer-m8	0	A U	GCGUGCUGCU	UGCACGACGA	GCGGUUAUAAA U	NA
L2HS-3361983_1.2.1	rs150410364	-	C	0	2088	3pUTR	ZBTB2	ENST00000325144_rs150410364_C_0	MIMAT0000069_miR-16	2078-2087	-23.6	-5.59	0.135	0.598	0.383	7mer-m8	0	A U	GCGUGCUGCU	UGCACGACGA	GCGGUUAUAAA U	NA
L2-979162_1.1.0	rs186269975	-	A	NA	4830	3pUTR	TFRC	ENST00000360110	MIMAT0000069_miR-16	4805-4825	-25.3	2.031	0.15	0.356	0.244	seedless	4	A AACAG C	GCCAGU ACGUGCU GCU	CGGUUA UGCACGA CGA	G UAAA U	cytoplasmic membrane-bound vesicle;endocytosis;endosome;extracellular region;integral to plasma membrane;iron ion homeostasis;iron ion transport;perinuclear region of cytoplasm;plasma membrane;receptor activity;transferrin receptor activity
L2-979162_1.1.1	rs186269975	-	G	0.0005	4830	3pUTR	TFRC	ENST00000360110_rs186269975_G_0	MIMAT0000069_miR-16	4805-4825	-25.3	1.269	0.152	0.357	0.258	seedless	4	A AACAG C	GCCAGU ACGUGCU GCU	CGGUUA UGCACGA CGA	G UAAA U	cytoplasmic membrane-bound vesicle;endocytosis;endosome;extracellular region;integral to plasma membrane;iron ion homeostasis;iron ion transport;perinuclear region of cytoplasm;plasma membrane;receptor activity;transferrin receptor activity
0727A-144505_4.1.0	rs61756352	-	G	NA	2109	CDS	TRAP1	ENST00000246957	MIMAT0000069_miR-16	2081-2097	-24.6	-6.632	0.245	0.606	0.403	7mer-m8	5	A AU G	CGCCA UG UGCUGCUG	GCGGU AU ACGACGAU	UAUAA GC	NA
0727A-144505_4.1.1	rs61756352	-	A	0.0018	2109	CDS	TRAP1	ENST00000246957_rs61756352_A_0	MIMAT0000069_miR-16	2081-2097	-24.6	-6.538	0.237	0.602	0.415	7mer-m8	5	A AU G	CGCCA UG UGCUGCUG	GCGGU AU ACGACGAU	UAUAA GC	NA
0727A-144505_4.2.0	rs1059857	-	C	NA	2108	CDS	TRAP1	ENST00000246957	MIMAT0000069_miR-16	2081-2097	-24.6	-6.632	0.245	0.606	0.403	7mer-m8	5	A AU G	CGCCA UG UGCUGCUG	GCGGU AU ACGACGAU	UAUAA GC	NA
0727A-144505_4.2.1	rs1059857	-	T	0.07	2108	CDS	TRAP1	ENST00000246957_rs1059857_T_0	MIMAT0000069_miR-16	2081-2097	-24.6	-6.735	0.255	0.607	0.357	7mer-m8	5	A AU G	CGCCA UG UGCUGCUG	GCGGU AU ACGACGAU	UAUAA GC	NA
L2HS-1021040_2.1.0	rs184690191	-	C	NA	3606	CDS	XPO6	ENST00000304658	MIMAT0000069_miR-16	3584-3593	-23.3	-19.002	0.539	0.365	0.493	7mer-m8	0	A C	ACGUGCUGCU	UGCACGACGA	GCGGUUAUAAA U	NA
L2HS-1021040_2.1.1	rs184690191	-	T	0.0005	3606	CDS	XPO6	ENST00000304658_rs184690191_T_0	MIMAT0000069_miR-16	3584-3593	-23.3	-18.54	0.524	0.348	0.465	7mer-m8	0	A C	ACGUGCUGCU	UGCACGACGA	GCGGUUAUAAA U	NA
A12-75378_73.1.0	rs141134077	+	G	NA	1838	CDS	PCDHGB4	ENST00000519479	MIMAT0000069_miR-16	1814-1822	-22.8	-10.572	0.398	0.377	0.363	offset-6mer	0	C A	ACGUGCUGC	UGCACGACG	GCGGUUAUAAA AU	NA
A12-75378_73.1.1	rs141134077	+	C	0.01	1838	CDS	PCDHGB4	ENST00000519479_rs141134077_C_0	MIMAT0000069_miR-16	1814-1822	-22.8	-8.771	0.275	0.401	0.353	offset-6mer	0	C A	ACGUGCUGC	UGCACGACG	GCGGUUAUAAA AU	NA
A12-75378_73.2.0	rs150721796	+	C	NA	1842	CDS	PCDHGB4	ENST00000519479	MIMAT0000069_miR-16	1814-1822	-22.8	-10.572	0.398	0.377	0.363	offset-6mer	0	C A	ACGUGCUGC	UGCACGACG	GCGGUUAUAAA AU	NA
A12-75378_73.2.1	rs150721796	+	T	0.03	1842	CDS	PCDHGB4	ENST00000519479_rs150721796_T_0	MIMAT0000069_miR-16	1814-1822	-22.8	-11.173	0.346	0.4	0.407	offset-6mer	0	C A	ACGUGCUGC	UGCACGACG	GCGGUUAUAAA AU	NA
L2HS-3305297_1.1.0	rs139980610	-	G	NA	343	CDS	HIST1H2BC	ENST00000396984	MIMAT0000069_miR-16	314-330	-24.4	0.221	0.179	0.247	0.326	7mer-m8	3	G CC U	GCCG UGCG UGCUGCU	CGGU AUGC ACGACGA	G UAUAA U	NA
L2HS-3305297_1.1.1	rs139980610	-	A	0.0009	343	CDS	HIST1H2BC	ENST00000396984_rs139980610_A_0	MIMAT0000069_miR-16	314-330	-24.4	-2.749	0.276	0.245	0.388	7mer-m8	3	G CC U	GCCG UGCG UGCUGCU	CGGU AUGC ACGACGA	G UAUAA U	NA
L2HS-520441_3.1.0	rs139832891	-	G	NA	550	CDS	MAP3K7	ENST00000369329	MIMAT0000069_miR-16	528-545	-24.1	-5.253	0.37	0.294	0.201	offset-6mer	5	U A C	GCC AUAUU UAC UGCUGC	CGG UAUAA AUG ACGACG	G U C AU	activation of NF-kappaB-inducing kinase;ATP binding;kinase activity;magnesium ion binding;MAP kinase kinase kinase activity;nucleotide binding;positive regulation of T cell activation;positive regulation of T cell cytokine production;protein amino acid phosphorylation;protein binding;protein serine/threonine kinase activity;protein-tyrosine kinase activity;T cell receptor signaling pathway;transf…
L2HS-520441_3.1.1	rs139832891	-	A	0.0005	550	CDS	MAP3K7	ENST00000369329_rs139832891_A_0	MIMAT0000069_miR-16	528-545	-24.1	-9.667	0.242	0.334	0.369	offset-6mer	5	U A C	GCC AUAUU UAC UGCUGC	CGG UAUAA AUG ACGACG	G U C AU	activation of NF-kappaB-inducing kinase;ATP binding;kinase activity;magnesium ion binding;MAP kinase kinase kinase activity;nucleotide binding;positive regulation of T cell activation;positive regulation of T cell cytokine production;protein amino acid phosphorylation;protein binding;protein serine/threonine kinase activity;protein-tyrosine kinase activity;T cell receptor signaling pathway;transf…
TA1-1926334-1_1.1.0	rs139652548	-	A	NA	719	CDS	TCP1	ENST00000321394	MIMAT0000069_miR-16	681-698	-22.9	-14.19	0.741	0.194	0.435	8mer	3	U UGA A A	GCC UUA UGCUGCUA	CGG AAU ACGACGAU	G UUAUA GC	NA
TA1-1926334-1_1.1.1	rs139652548	-	G	0.0009	719	CDS	TCP1	ENST00000321394_rs139652548_G_0	MIMAT0000069_miR-16	681-698	-22.9	-8.651	0.444	0.187	0.404	8mer	3	U UGA A A	GCC UUA UGCUGCUA	CGG AAU ACGACGAU	G UUAUA GC	NA
TA1-4188734-1_1.1.0	rs199585879	-	C	NA	1366	CDS	EEF1A1	ENST00000316292	MIMAT0000069_miR-16	1326-1347	-20.8	-1.293	0.297	0.463	0.42	7mer-m8	2	U UCCUGAU U G	GCUG UG UGCUGCUG	CGGU GC ACGACGAU	G UAUAAAU	cytoplasm;eukaryotic translation elongation factor 1 complex;GTP binding;GTPase activity;nucleotide binding;protein binding;translation;translation elongation factor activity;translational elongation
TA1-4188734-1_1.1.1	rs199585879	-	T	0.0005	1366	CDS	EEF1A1	ENST00000316292_rs199585879_T_0	MIMAT0000069_miR-16	1326-1347	-20.8	-1.079	0.3	0.464	0.411	7mer-m8	2	U UCCUGAU U G	GCUG UG UGCUGCUG	CGGU GC ACGACGAU	G UAUAAAU	cytoplasm;eukaryotic translation elongation factor 1 complex;GTP binding;GTPase activity;nucleotide binding;protein binding;translation;translation elongation factor activity;translational elongation
TA1-4802244-1_1.1.0	rs183130493	+	C	NA	2330	3pUTR	CXorf15	ENST00000380122	MIMAT0000069_miR-16	2302-2319	-23.5	-6.555	0.219	0.535	0.418	seedless	3	A A	UUAGUGUUUACGUG CUG	GGUUAUAAAUGCAC GAC	GC GAU	NA
TA1-4802244-1_1.1.1	rs183130493	+	T	0.0006	2330	3pUTR	CXorf15	ENST00000380122_rs183130493_T_0	MIMAT0000069_miR-16	2302-2319	-23.5	-5.961	0.224	0.536	0.445	seedless	3	A A	UUAGUGUUUACGUG CUG	GGUUAUAAAUGCAC GAC	GC GAU	NA
0727AHS-694102_2.1.0	rs147978281	-	G	NA	1222	CDS	CNN3	ENST00000370206	MIMAT0000069_miR-16	1193-1209	-22.7	-1.258	0.201	0.251	0.513	7mer-m8	4	C A U C	CCAA UAC GUGCUGCU	GGUU AUG CACGACGA	GC AUAA U	NA
0727AHS-694102_2.1.1	rs147978281	-	A	0.0005	1222	CDS	CNN3	ENST00000370206_rs147978281_A_0	MIMAT0000069_miR-16	1193-1209	-22.7	-1.48	0.202	0.249	0.556	7mer-m8	4	C A U C	CCAA UAC GUGCUGCU	GGUU AUG CACGACGA	GC AUAA U	NA
TA1-816978-1_1.1.0	rs182942453	-	G	NA	1914	3pUTR	ACTG1	ENST00000331925	MIMAT0000069_miR-16	1881-1912	-21.4	-7.421	0.355	0.521	0.963	offset-6mer	2	A U G AGGAAAAAUAAAA C	CGUCA UGU UA GUGCUGC	GCGGU AUA AU CACGACG	U A G AU	NA
TA1-816978-1_1.1.1	rs182942453	-	A	0.0005	1914	3pUTR	ACTG1	ENST00000331925_rs182942453_A_0	MIMAT0000069_miR-16	1881-1912	-21.4	-7.246	0.361	0.521	0.956	offset-6mer	2	A U G AGGAAAAAUAAAA C	CGUCA UGU UA GUGCUGC	GCGGU AUA AU CACGACG	U A G AU	NA
L1HS-478534_2.1.0	rs181434503	+	A	NA	1932	3pUTR	CCNE1	ENST00000262643	MIMAT0000069_miR-16	1900-1908	-21.2	-12.04	0.301	0.434	0.636	8mer	0	A U	GUGCUGCUA	CACGACGAU	GCGGUUAUAAAUG	androgen receptor binding;androgen receptor signaling pathway;cell cycle;cell division;G1/S transition of mitotic cell cycle;nucleus;positive regulation of transcription, DNA-dependent;protein binding;regulation of progression through cell cycle;transcription coactivator activity
L1HS-478534_2.1.1	rs181434503	+	G	0.0009	1932	3pUTR	CCNE1	ENST00000262643_rs181434503_G_0	MIMAT0000069_miR-16	1900-1908	-21.2	-17.367	0.554	0.368	0.46	8mer	0	A U	GUGCUGCUA	CACGACGAU	GCGGUUAUAAAUG	androgen receptor binding;androgen receptor signaling pathway;cell cycle;cell division;G1/S transition of mitotic cell cycle;nucleus;positive regulation of transcription, DNA-dependent;protein binding;regulation of progression through cell cycle;transcription coactivator activity
A12-2148816_1.1.0	rs138315237	-	C	NA	540	CDS	CYB5R1	ENST00000367249	MIMAT0000069_miR-16	519-533	-22.9	-7.751	0.406	0.21	0.581	6mer	5	G G C	GCCAA GCG GUUGCU	CGGUU UGC CGACGA	G AUAAA A U	NA
A12-2148816_1.1.1	rs138315237	-	T	0.0005	540	CDS	CYB5R1	ENST00000367249_rs138315237_T_0	MIMAT0000069_miR-16	519-533	-22.9	-8.18	0.401	0.197	0.613	6mer	5	G G C	GCCAA GCG GUUGCU	CGGUU UGC CGACGA	G AUAAA A U	NA
L2-607706_1.1.0	rs184588731	-	C	NA	4537	3pUTR	XPO4	ENST00000255305	MIMAT0000069_miR-16	4508-4526	-18.9	2.609	0.337	0.104	0.407	offset-6mer	3	A C GA C C	GCUG UAU AC UGUUGC	CGGU AUA UG ACGACG	G U AA C AU	NA
L2-607706_1.1.1	rs184588731	-	T	0.0018	4537	3pUTR	XPO4	ENST00000255305_rs184588731_T_0	MIMAT0000069_miR-16	4508-4526	-18.9	2.628	0.331	0.101	0.398	offset-6mer	3	A C GA C C	GCUG UAU AC UGUUGC	CGGU AUA UG ACGACG	G U AA C AU	NA
L2-607706_1.2.0	rs10507292	-	G	NA	4534	3pUTR	XPO4	ENST00000255305	MIMAT0000069_miR-16	4508-4526	-18.9	2.609	0.337	0.104	0.407	offset-6mer	3	A C GA C C	GCUG UAU AC UGUUGC	CGGU AUA UG ACGACG	G U AA C AU	NA
L2-607706_1.2.1	rs10507292	-	C	0.04	4534	3pUTR	XPO4	ENST00000255305_rs10507292_C_0	MIMAT0000069_miR-16	4508-4526	-18.9	1.724	0.314	0.101	0.313	offset-6mer	3	A C GA C C	GCUG UAU AC UGUUGC	CGGU AUA UG ACGACG	G U AA C AU	NA
0727AHS-707505_2.1.0	rs139272931	-	G	NA	299	CDS	GOT2	ENST00000245206	MIMAT0000069_miR-16	271-284	-21.1	-5.311	0.402	0.455	0.314	seedless	3	A U C	GCC UUACGU CUGC	CGG AAUGCA GACG	G UUAUA C AU	NA
0727AHS-707505_2.1.1	rs139272931	-	T	0.0005	299	CDS	GOT2	ENST00000245206_rs139272931_T_0	MIMAT0000069_miR-16	271-284	-21.1	-10.682	0.38	0.447	0.448	seedless	3	A U C	GCC UUACGU CUGC	CGG AAUGCA GACG	G UUAUA C AU	NA
0727AHS-707505_2.2.0	rs138952206	-	G	NA	294	CDS	GOT2	ENST00000245206	MIMAT0000069_miR-16	271-284	-21.1	-5.311	0.402	0.455	0.314	seedless	3	A U C	GCC UUACGU CUGC	CGG AAUGCA GACG	G UUAUA C AU	NA
0727AHS-707505_2.2.1	rs138952206	-	A	0.0005	294	CDS	GOT2	ENST00000245206_rs138952206_A_0	MIMAT0000069_miR-16	271-284	-21.1	-14.09	0.423	0.464	0.396	seedless	3	A U C	GCC UUACGU CUGC	CGG AAUGCA GACG	G UUAUA C AU	NA
TAON-3549932-1_1.1.0	rs34636581	+	C	NA	1446	CDS	EGLN2	ENST00000406058	MIMAT0000069_miR-16	1425-1442	-21	-7.587	0.58	0.324	0.42	seedless	5	A GGA G A A	UGCCAA GCG GC GC	GCGGUU UGC CG CG	AUAAA A A AU	NA
TAON-3549932-1_1.1.1	rs34636581	+	T	0.0014	1446	CDS	EGLN2	ENST00000406058_rs34636581_T_0	MIMAT0000069_miR-16	1425-1442	-21	-8.316	0.529	0.345	0.483	seedless	5	A GGA G A A	UGCCAA GCG GC GC	GCGGUU UGC CG CG	AUAAA A A AU	NA
TAON-3550940-1_1.1.0	rs201619919	+	A	NA	1517	CDS	PLD3	ENST00000409587	MIMAT0000069_miR-16	1478-1497	-21	4.638	0.298	0.23	0.308	6mer	4	G UGCUCAUCA G	CGCC GCUGCUG	GCGG CGACGAU	UUAUAAAUGCA	NA
TAON-3550940-1_1.1.1	rs201619919	+	G	0.0005	1517	CDS	PLD3	ENST00000409587_rs201619919_G_0	MIMAT0000069_miR-16	1478-1497	-21	-0.85	0.425	0.228	0.402	6mer	4	G UGCUCAUCA G	CGCC GCUGCUG	GCGG CGACGAU	UUAUAAAUGCA	NA
A12-2149033_1.1.0	rs182295892	+	G	NA	3006	3pUTR	SART1	ENST00000312397	MIMAT0000069_miR-16	2984-3005	-20.4	5.768	0.268	0.392	0.333	seedless	5	G GGG AC G	GCU AGUAUUUG GUGC GC	CGG UUAUAAAU CACG CG	G G A AU	NA
A12-2149033_1.1.1	rs182295892	+	A	0.0009	3006	3pUTR	SART1	ENST00000312397_rs182295892_A_0	MIMAT0000069_miR-16	2984-3005	-20.4	-1.777	0.284	0.335	0.347	seedless	5	G GGG AC G	GCU AGUAUUUG GUGC GC	CGG UUAUAAAU CACG CG	G G A AU	NA
A12-2139334_1.1.0	rs61743647	-	G	NA	771	CDS	THAP7	ENST00000215742	MIMAT0000069_miR-16	725-748	-19	12.142	0.279	0.431	0.394	seedless	3	U CAGGCAG AAGCAG A	GCC AUG GCUGC	CGG UGC CGACG	G UUAUAAA A AU	NA
A12-2139334_1.1.1	rs61743647	-	A	0.0023	771	CDS	THAP7	ENST00000215742_rs61743647_A_0	MIMAT0000069_miR-16	725-748	-19	5.931	0.331	0.414	0.464	seedless	3	U CAGGCAG AAGCAG A	GCC AUG GCUGC	CGG UGC CGACG	G UUAUAAA A AU	NA
TA1-1317664-1_1.1.0	rs140317214	-	T	NA	1123	3pUTR	HMGN1	ENST00000380749	MIMAT0000069_miR-16	1093-1109	-19.6	-9.896	0.376	0.388	0.42	offset-6mer	2	A UU AC G	C UGUU UGUGCUGU	G AUAA GCACGACG	GCG UU AU AU	NA
TA1-1317664-1_1.1.1	rs140317214	-	A	0.0037	1123	3pUTR	HMGN1	ENST00000380749_rs140317214_A_0	MIMAT0000069_miR-16	1093-1109	-19.6	-4.929	0.377	0.403	0.433	offset-6mer	2	A UU AC G	C UGUU UGUGCUGU	G AUAA GCACGACG	GCG UU AU AU	NA
L2-1013941_1.1.0	rs187074627	+	C	NA	3973	3pUTR	E2F3	ENST00000346618	MIMAT0000069_miR-16	3946-3962	-19.3	-3.731	0.294	0.338	0.46	8mer	3	A AGU U	CCA UUG UGCUGCUA	GGU AAU ACGACGAU	GC UAUA GC	cell cycle;nucleus;protein binding;regulation of progression through cell cycle;regulation of transcription, DNA-dependent;transcription;transcription factor activity;transcription factor complex;transcription initiation from RNA polymerase II promoter
L2-1013941_1.1.1	rs187074627	+	T	0.0009	3973	3pUTR	E2F3	ENST00000346618_rs187074627_T_0	MIMAT0000069_miR-16	3946-3962	-19.3	-3.464	0.281	0.342	0.449	8mer	3	A AGU U	CCA UUG UGCUGCUA	GGU AAU ACGACGAU	GC UAUA GC	cell cycle;nucleus;protein binding;regulation of progression through cell cycle;regulation of transcription, DNA-dependent;transcription;transcription factor activity;transcription factor complex;transcription initiation from RNA polymerase II promoter
TAON-3550923-1_1.1.0	rs140384804	+	G	NA	823	CDS	TIGD3	ENST00000309880	MIMAT0000069_miR-16	799-819	-18.2	14.526	0.173	0.283	0.27	seedless	2	U GG GG UCCAG C	GCU GU GC GCUGC	CGG UA UG CGACG	G UUA AA CA AU	NA
TAON-3550923-1_1.1.1	rs140384804	+	A	0.0009	823	CDS	TIGD3	ENST00000309880_rs140384804_A_0	MIMAT0000069_miR-16	799-819	-18.2	14.532	0.172	0.285	0.269	seedless	2	U GG GG UCCAG C	GCU GU GC GCUGC	CGG UA UG CGACG	G UUA AA CA AU	NA
TAON-3551309-1_1.1.0	rs137877092	+	C	NA	1765	CDS	VCL	ENST00000372755	MIMAT0000069_miR-16	1720-1747	-18.8	1.595	0.404	0.34	0.361	seedless	4	U A GACCGA GACCA A	CGCC AGUGU GUG GCUG	GCGG UUAUA CAC CGAU	AAUG GA	actin binding;actin cytoskeleton;adherens junction;alpha-catenin binding;apical junction assembly;cell adhesion;cell motility;cell-matrix junction;costamere;focal adhesion;intercellular junction;lamellipodium biogenesis;negative regulation of cell migration;oxidoreductase activity;protein complex;structural molecule activity
TAON-3551309-1_1.1.1	rs137877092	+	T	0.0014	1765	CDS	VCL	ENST00000372755_rs137877092_T_0	MIMAT0000069_miR-16	1720-1747	-18.8	-2.649	0.428	0.294	0.354	seedless	4	U A GACCGA GACCA A	CGCC AGUGU GUG GCUG	GCGG UUAUA CAC CGAU	AAUG GA	actin binding;actin cytoskeleton;adherens junction;alpha-catenin binding;apical junction assembly;cell adhesion;cell motility;cell-matrix junction;costamere;focal adhesion;intercellular junction;lamellipodium biogenesis;negative regulation of cell migration;oxidoreductase activity;protein complex;structural molecule activity
0727AHS-1281087_1.1.0	rs182775098	+	G	NA	1733	CDS	GPAA1	ENST00000355091	MIMAT0000069_miR-16	1697-1708	-19.1	-6.877	0.409	0.346	0.287	offset-6mer	3	U C G	GCC AC UGCUGC	CGG UG ACGACG	G UUAUAAA C AU	NA
0727AHS-1281087_1.1.1	rs182775098	+	A	0.0014	1733	CDS	GPAA1	ENST00000355091_rs182775098_A_0	MIMAT0000069_miR-16	1697-1708	-19.1	-6.57	0.405	0.349	0.296	offset-6mer	3	U C G	GCC AC UGCUGC	CGG UG ACGACG	G UUAUAAA C AU	NA
A12-2139104_1.1.0	rs7201590	-	T	NA	2416	CDS	XYLT1	ENST00000261381	MIMAT0000069_miR-16	2380-2393	-18.3	-0.398	0.334	0.253	0.234	seedless	3	A GG A	GCCGGUG UA UGC	CGGUUAU AU ACG	G AA GC ACGAU	NA
A12-2139104_1.1.1	rs7201590	-	C	0.05	2416	CDS	XYLT1	ENST00000261381_rs7201590_C_0	MIMAT0000069_miR-16	2380-2393	-18.3	-0.451	0.334	0.254	0.239	seedless	3	A GG A	GCCGGUG UA UGC	CGGUUAU AU ACG	G AA GC ACGAU	NA
0727A-145921_4.1.0	rs149187550	+	A	NA	1034	3pUTR	RAN	ENST00000448750	MIMAT0000069_miR-16	1000-1021	-18.8	-10.499	0.512	0.39	0.389	offset-6mer	4	A UCAU AAG A	GUU AUAU AC UGCUGC	CGG UAUA UG ACGACG	G U AA C AU	androgen receptor binding;androgen receptor signaling pathway;chromatin;chromatin binding;cytoplasm;DNA metabolic process;GTP binding;GTPase activity;intracellular protein transport;mitosis;mitotic spindle organization and biogenesis;nuclear pore;nucleocytoplasmic transport;nucleotide binding;nucleus;positive regulation of transcription, DNA-dependent;protein binding;protein export from nucleus;r…
0727A-145921_4.1.1	rs149187550	+	G	0.0046	1034	3pUTR	RAN	ENST00000448750_rs149187550_G_0	MIMAT0000069_miR-16	1000-1021	-18.8	-11.089	0.528	0.393	0.378	offset-6mer	4	A UCAU AAG A	GUU AUAU AC UGCUGC	CGG UAUA UG ACGACG	G U AA C AU	androgen receptor binding;androgen receptor signaling pathway;chromatin;chromatin binding;cytoplasm;DNA metabolic process;GTP binding;GTPase activity;intracellular protein transport;mitosis;mitotic spindle organization and biogenesis;nuclear pore;nucleocytoplasmic transport;nucleotide binding;nucleus;positive regulation of transcription, DNA-dependent;protein binding;protein export from nucleus;r…
TAON-3549903-1_1.1.0	rs200369148	-	T	NA	991	CDS	ATP5A1	ENST00000282050	MIMAT0000069_miR-16	946-977	-19.8	4.547	0.339	0.388	0.417	seedless	4	A UGAAG ACCAUUGUG CG C	UGCCA UAC GUGU GCUA	GCGGU AUG CACG CGAU	UAUAA A	NA
TAON-3549903-1_1.1.1	rs200369148	-	C	0.0005	991	CDS	ATP5A1	ENST00000282050_rs200369148_C_0	MIMAT0000069_miR-16	946-977	-19.8	-4.437	0.428	0.392	0.303	seedless	4	A UGAAG ACCAUUGUG CG C	UGCCA UAC GUGU GCUA	GCGGU AUG CACG CGAU	UAUAA A	NA
A12-2148854_1.1.0	rs147847864	-	T	NA	2500	3pUTR	WDR5B	ENST00000330689	MIMAT0000069_miR-16	2454-2475	-17.8	14.839	0.087	0.402	0.387	seedless	3	U CAGGCUGGA AGUG A	GCC GUGC GC	CGG CACG CG	G UUAUAAAUG A AU	NA
A12-2148854_1.1.1	rs147847864	-	A	0.0005	2500	3pUTR	WDR5B	ENST00000330689_rs147847864_A_0	MIMAT0000069_miR-16	2454-2475	-17.8	18.42	0.095	0.402	0.393	seedless	3	U CAGGCUGGA AGUG A	GCC GUGC GC	CGG CACG CG	G UUAUAAAUG A AU	NA
L2HS-748647_2.1.0	rs148466700	-	G	NA	39	5pUTR	HIST1H2BK	ENST00000396891	MIMAT0000069_miR-16	17-26	-16.3	-5.937	0.263	0.426	0.444	7mer-m8	0	G C C	AU UGCUGCU	UG ACGACGA	GCGGUUAUAAA C U	NA
L2HS-748647_2.1.1	rs148466700	-	C	0.01	39	5pUTR	HIST1H2BK	ENST00000396891_rs148466700_C_0	MIMAT0000069_miR-16	17-26	-16.3	-6.307	0.272	0.424	0.48	7mer-m8	0	G C C	AU UGCUGCU	UG ACGACGA	GCGGUUAUAAA C U	NA
TAON-3549910-1_1.1.0	rs200608930	+	T	NA	1669	CDS	SOCS5	ENST00000306503	MIMAT0000069_miR-16	1637-1657	-16.8	3.402	0.417	0.335	0.395	seedless	3	U G AUC AG A	CGC CGGUA UGC GUGC	GCG GUUAU AUG CACG	AA ACGAU	NA
TAON-3549910-1_1.1.1	rs200608930	+	C	0.0005	1669	CDS	SOCS5	ENST00000306503_rs200608930_C_0	MIMAT0000069_miR-16	1637-1657	-16.8	3.185	0.411	0.401	0.441	seedless	3	U G AUC AG A	CGC CGGUA UGC GUGC	GCG GUUAU AUG CACG	AA ACGAU	NA
A12-4204051_1.1.0	rs9907477	-	G	NA	2543	3pUTR	RPH3AL	ENST00000323434	MIMAT0000069_miR-16	2514-2533	-16.5	2.737	0.372	0.151	0.375	seedless	2	A UGAACUC U A	UGCUA AC UGCUG	GCGGU UG ACGAC	UAUAAA C GAU	NA
A12-4204051_1.1.1	rs9907477	-	A	0.08	2543	3pUTR	RPH3AL	ENST00000323434_rs9907477_A_0	MIMAT0000069_miR-16	2514-2533	-16.5	1.303	0.409	0.148	0.406	seedless	2	A UGAACUC U A	UGCUA AC UGCUG	GCGGU UG ACGAC	UAUAAA C GAU	NA
A12-2139069_1.1.0	rs201189633	+	G	NA	181	5pUTR	CACNB2	ENST00000377315	MIMAT0000069_miR-16	137-159	-15.5	20.878	0.243	0.323	0.384	seedless	2	GG CUC GG CA G	GCUG GUU CG GCU GC	CGGU UAA GC CGA CG	G UA AU A AU	NA
A12-2139069_1.1.1	rs201189633	+	C	0.0005	181	5pUTR	CACNB2	ENST00000377315_rs201189633_C_0	MIMAT0000069_miR-16	137-159	-15.5	17.352	0.276	0.38	0.46	seedless	2	GG CUC GG CA G	GCUG GUU CG GCU GC	CGGU UAA GC CGA CG	G UA AU A AU	NA
A12-2170992_1.1.0	rs948847	-	C	NA	366	CDS	APLNR	ENST00000257254	MIMAT0000069_miR-16	328-342	-16.6	-6.538	0.496	0.518	0.286	seedless	4	U UC A	GCCA UAC UGUUG	CGGU AUG ACGAC	G UAUAA C GAU	NA
A12-2170992_1.1.1	rs948847	-	A	0.58	366	CDS	APLNR	ENST00000257254_rs948847_A_0	MIMAT0000069_miR-16	328-342	-16.6	-5.902	0.45	0.526	0.328	seedless	4	U UC A	GCCA UAC UGUUG	CGGU AUG ACGAC	G UAUAA C GAU	NA
A12-2170992_1.2.0	rs192352340	-	G	NA	343	CDS	APLNR	ENST00000257254	MIMAT0000069_miR-16	328-342	-16.6	-6.538	0.496	0.518	0.286	seedless	4	U UC A	GCCA UAC UGUUG	CGGU AUG ACGAC	G UAUAA C GAU	NA
A12-2170992_1.2.1	rs192352340	-	A	0.0005	343	CDS	APLNR	ENST00000257254_rs192352340_A_0	MIMAT0000069_miR-16	328-342	-16.6	-0.713	0.302	0.551	0.275	seedless	4	U UC A	GCCA UAC UGUUG	CGGU AUG ACGAC	G UAUAA C GAU	NA
TAON-3551024-1_1.1.0	rs180825034	-	C	NA	2456	CDS	ZNF644	ENST00000370440	MIMAT0000069_miR-16	2425-2435	-15	-6.688	0.414	0.549	0.406	seedless	5	A C U	GCCA UAUUUG	CGGU AUAAAU	G U GCACGACGAU	NA
TAON-3551024-1_1.1.1	rs180825034	-	T	0.0005	2456	CDS	ZNF644	ENST00000370440_rs180825034_T_0	MIMAT0000069_miR-16	2425-2435	-15	-7.319	0.422	0.529	0.409	seedless	5	A C U	GCCA UAUUUG	CGGU AUAAAU	G U GCACGACGAU	NA
A12-2138669_1.1.0	rs200328478	-	C	NA	250	CDS	VKORC1	ENST00000394975	MIMAT0000069_miR-16	205-225	-16.4	3.182	0.344	0.287	0.24	seedless	4	G UCGG GAAC GA A	CGCC GCG CUG G	GCGG UGC GAC U	UUAUAAA AC GA	NA
A12-2138669_1.1.1	rs200328478	-	T	0.0005	250	CDS	VKORC1	ENST00000394975_rs200328478_T_0	MIMAT0000069_miR-16	205-225	-16.4	3.16	0.342	0.288	0.254	seedless	4	G UCGG GAAC GA A	CGCC GCG CUG G	GCGG UGC GAC U	UUAUAAA AC GA	NA
A12-926395_2.1.0	rs201280482	-	C	NA	1088	CDS	CSGALNACT1	ENST00000454498	MIMAT0000069_miR-16	1056-1076	-17.1	12.425	0.326	0.195	0.234	seedless	3	G G GG GU G C	G U UG UUUGC UG UGCU	C G AU AAAUG AC ACGA	G G UU C G U	NA
A12-926395_2.1.1	rs201280482	-	T	0.0005	1088	CDS	CSGALNACT1	ENST00000454498_rs201280482_T_0	MIMAT0000069_miR-16	1056-1076	-17.1	12.717	0.329	0.192	0.307	seedless	3	G G GG GU G C	G U UG UUUGC UG UGCU	C G AU AAAUG AC ACGA	G G UU C G U	NA
TA1-4187710-1_1.1.0	rs200202171	-	T	NA	1611	CDS	IRS4	ENST00000372129	MIMAT0000069_miR-16	1570-1596	-16.5	13.623	0.316	0.57	0.41	seedless	3	G GGCUCAGG G G CAGG C	GCCGG A GUG C GCU	CGGUU U CAC G CGA	G AUAAA G A U	NA
TA1-4187710-1_1.1.1	rs200202171	-	C	0.0006	1611	CDS	IRS4	ENST00000372129_rs200202171_C_0	MIMAT0000069_miR-16	1570-1596	-16.5	19	0.323	0.497	0.487	seedless	3	G GGCUCAGG G G CAGG C	GCCGG A GUG C GCU	CGGUU U CAC G CGA	G AUAAA G A U	NA
TA1-4187710-1_1.2.0	rs34287560	-	T	NA	1601	CDS	IRS4	ENST00000372129	MIMAT0000069_miR-16	1570-1596	-16.5	13.623	0.316	0.57	0.41	seedless	3	G GGCUCAGG G G CAGG C	GCCGG A GUG C GCU	CGGUU U CAC G CGA	G AUAAA G A U	NA
TA1-4187710-1_1.2.1	rs34287560	-	A	0.04	1601	CDS	IRS4	ENST00000372129_rs34287560_A_0	MIMAT0000069_miR-16	1570-1596	-16.5	16.857	0.273	0.595	0.454	seedless	3	G GGCUCAGG G G CAGG C	GCCGG A GUG C GCU	CGGUU U CAC G CGA	G AUAAA G A U	NA
A12-1318228_1.1.0	rs10864387	-	A	NA	3444	3pUTR	GPR157	ENST00000377411	MIMAT0000069_miR-16	3396-3422	-14.8	24.19	0.208	0.241	0.239	seedless	3	A UCCCAAAAUGCUU AU AG A	GCC CG UGC GC	CGG GC ACG CG	G UUAUAAAU A AU	NA
A12-1318228_1.1.1	rs10864387	-	C	0.5	3444	3pUTR	GPR157	ENST00000377411_rs10864387_C_0	MIMAT0000069_miR-16	3396-3422	-14.8	24.201	0.207	0.241	0.294	seedless	3	A UCCCAAAAUGCUU AU AG A	GCC CG UGC GC	CGG GC ACG CG	G UUAUAAAU A AU	NA
A12-2148519_1.1.0	rs182681832	-	G	NA	2894	CDS	RP1L1	ENST00000382483	MIMAT0000069_miR-16	2873-2889	-17.4	3.869	0.335	0.417	0.321	seedless	4	G G G A CC A	GCCAG UG G GC GC	CGGUU AU C CG CG	G AUAA G A A AU	NA
A12-2148519_1.1.1	rs182681832	-	A	0.0037	2894	CDS	RP1L1	ENST00000382483_rs182681832_A_0	MIMAT0000069_miR-16	2873-2889	-17.4	14.885	0.188	0.481	0.513	seedless	4	G G G A CC A	GCCAG UG G GC GC	CGGUU AU C CG CG	G AUAA G A A AU	NA
A12-2176012_1.1.0	rs143327637	+	G	NA	5095	CDS	CABIN1	ENST00000398319	MIMAT0000069_miR-16	5053-5075	-16.8	4.745	0.469	0.369	0.288	seedless	3	G CC GCAACAA A	CAGUAU CGUG CUGC	GUUAUA GCAC GACG	GCG AAU AU	NA
A12-2176012_1.1.1	rs143327637	+	T	0.0005	5095	CDS	CABIN1	ENST00000398319_rs143327637_T_0	MIMAT0000069_miR-16	5053-5075	-16.8	1.5	0.491	0.336	0.264	seedless	3	G CC GCAACAA A	CAGUAU CGUG CUGC	GUUAUA GCAC GACG	GCG AAU AU	NA
A12-2177643_1.1.0	rs200687430	-	G	NA	590	CDS	C19orf54	ENST00000378313	MIMAT0000069_miR-16	554-576	-15.8	-1.06	0.447	0.294	0.341	seedless	4	U CCCCAGUG CCCC G	CGCC GCGU CUG	GCGG UGCA GAC	UUAUAAA C GAU	NA
A12-2177643_1.1.1	rs200687430	-	C	0.0009	590	CDS	C19orf54	ENST00000378313_rs200687430_C_0	MIMAT0000069_miR-16	554-576	-15.8	0.153	0.449	0.293	0.478	seedless	4	U CCCCAGUG CCCC G	CGCC GCGU CUG	GCGG UGCA GAC	UUAUAAA C GAU	NA
A12-36263_116.1.0	rs148524502	-	G	NA	513	CDS	RPLP0	ENST00000228306	MIMAT0000069_miR-16	483-499	-14.8	5.669	0.185	0.482	0.286	seedless	2	U GGGA G U	CCGG AUGUG GCU	GGUU UGCAC CGA	GC AUAAA GA U	NA
A12-36263_116.1.1	rs148524502	-	A	0.0018	513	CDS	RPLP0	ENST00000228306_rs148524502_A_0	MIMAT0000069_miR-16	483-499	-14.8	5.42	0.199	0.479	0.35	seedless	2	U GGGA G U	CCGG AUGUG GCU	GGUU UGCAC CGA	GC AUAAA GA U	NA
TAON-3550978-1_1.1.0	rs147021950	+	C	NA	2034	CDS	DIXDC1	ENST00000440460	MIMAT0000069_miR-16	1986-2019	-14.8	18	0.3	0.518	0.432	seedless	4	A UCCCUGG GGAAGGGAAAAU A U	UGCCA AUG UGU GCU	GCGGU UGC ACG CGA	UAUAAA A U	NA
TAON-3550978-1_1.1.1	rs147021950	+	T	0.0032	2034	CDS	DIXDC1	ENST00000440460_rs147021950_T_0	MIMAT0000069_miR-16	1986-2019	-14.8	23.01	0.253	0.521	0.553	seedless	4	A UCCCUGG GGAAGGGAAAAU A U	UGCCA AUG UGU GCU	GCGGU UGC ACG CGA	UAUAAA A U	NA
TAON-3549504-1_1.1.0	rs151043426	-	C	NA	1267	CDS	HNRNPF	ENST00000443950	MIMAT0000069_miR-16	1248-1263	-13.3	7.92	0.401	0.329	0.513	seedless	3	G UGCCG AAA G	GCC UAC GC	CGG AUG CG	G UUAUAA CA ACGAU	NA
TAON-3549504-1_1.1.1	rs151043426	-	T	0.0032	1267	CDS	HNRNPF	ENST00000443950_rs151043426_T_0	MIMAT0000069_miR-16	1248-1263	-13.3	0.08	0.552	0.276	0.418	seedless	3	G UGCCG AAA G	GCC UAC GC	CGG AUG CG	G UUAUAA CA ACGAU	NA
TAON-3549504-1_1.2.0	rs142085844	-	G	NA	1264	CDS	HNRNPF	ENST00000443950	MIMAT0000069_miR-16	1248-1263	-13.3	7.92	0.401	0.329	0.513	seedless	3	G UGCCG AAA G	GCC UAC GC	CGG AUG CG	G UUAUAA CA ACGAU	NA
TAON-3549504-1_1.2.1	rs142085844	-	A	0.0005	1264	CDS	HNRNPF	ENST00000443950_rs142085844_A_0	MIMAT0000069_miR-16	1248-1263	-13.3	5.245	0.382	0.406	0.634	seedless	3	G UGCCG AAA G	GCC UAC GC	CGG AUG CG	G UUAUAA CA ACGAU	NA
A12-2158950_1.1.0	rs11548104	-	G	NA	641	3pUTR	S100A14	ENST00000368702	MIMAT0000069_miR-16	612-619	-13.1	4.274	0.155	0.29	0.541	seedless	0	G G G	G GUGUUG	U CACGAC	GCGGUUAUAAA G GAU	NA
A12-2158950_1.1.1	rs11548104	-	A	0.66	641	3pUTR	S100A14	ENST00000368702_rs11548104_A_0	MIMAT0000069_miR-16	612-619	-13.1	4.472	0.148	0.29	0.552	seedless	0	G G G	G GUGUUG	U CACGAC	GCGGUUAUAAA G GAU	NA
A12-2176823_1.1.0	rs61746790	+	A	NA	2473	CDS	CHD3	ENST00000380358	MIMAT0000069_miR-16	2456-2462	-11.6	-0.318	0.047	0.426	0.526	seedless	2	A A	GCUGAUG	CGGUUAU	G AAAUGCACGACGAU	ATP binding;ATP-dependent DNA helicase activity;ATP-dependent helicase activity;chromatin;chromatin assembly or disassembly;chromatin binding;chromatin modification;chromosome organization and biogenesis (sensu Eukaryota);DNA binding;hydrolase activity;metal ion binding;nucleotide binding;nucleus;protein binding;regulation of transcription from RNA polymerase II promoter;transcription;zinc ion bi…
A12-2176823_1.1.1	rs61746790	+	G	0.01	2473	CDS	CHD3	ENST00000380358_rs61746790_G_0	MIMAT0000069_miR-16	2456-2462	-11.6	-0.308	0.048	0.431	0.489	seedless	2	A A	GCUGAUG	CGGUUAU	G AAAUGCACGACGAU	ATP binding;ATP-dependent DNA helicase activity;ATP-dependent helicase activity;chromatin;chromatin assembly or disassembly;chromatin binding;chromatin modification;chromosome organization and biogenesis (sensu Eukaryota);DNA binding;hydrolase activity;metal ion binding;nucleotide binding;nucleus;protein binding;regulation of transcription from RNA polymerase II promoter;transcription;zinc ion bi…
TA1-2585203-1_1.1.0	rs190783749	+	A	NA	2446	CDS	SENP6	ENST00000447266	MIMAT0000069_miR-16	2424-2440	-13.6	-1.709	0.431	0.398	0.505	seedless	3	G C GAAAA A	G CCAGUA GUUG	C GGUUAU CGAC	G AAAUGCA GAU	NA
TA1-2585203-1_1.1.1	rs190783749	+	G	0.0009	2446	CDS	SENP6	ENST00000447266_rs190783749_G_0	MIMAT0000069_miR-16	2424-2440	-13.6	2.16	0.298	0.464	0.497	seedless	3	G C GAAAA A	G CCAGUA GUUG	C GGUUAU CGAC	G AAAUGCA GAU	NA
A12-2142918_1.1.0	rs139859950	-	C	NA	2791	CDS	COL4A1	ENST00000375820	MIMAT0000069_miR-16	2752-2774	-11.7	13.421	0.409	0.115	0.271	seedless	4	U GGGAGAA GG CA G	CCAA AU GCGU UG	GGUU UA UGCA AC	GC A AA CG GAU	basement membrane;collagen;cytoplasm;extracellular matrix structural constituent;extracellular region;phosphate transport
A12-2142918_1.1.1	rs139859950	-	T	0.0005	2791	CDS	COL4A1	ENST00000375820_rs139859950_T_0	MIMAT0000069_miR-16	2752-2774	-11.7	15.078	0.346	0.134	0.208	seedless	4	U GGGAGAA GG CA G	CCAA AU GCGU UG	GGUU UA UGCA AC	GC A AA CG GAU	basement membrane;collagen;cytoplasm;extracellular matrix structural constituent;extracellular region;phosphate transport
A12-2176893_1.1.0	rs55714642	-	G	NA	1451	CDS	RP4-761I2-4	ENST00000472091	MIMAT0000069_miR-16	1411-1428	-13.1	15.423	0.215	0.489	0.403	seedless	3	U CA G AGGAGG A	GCC G GUG GC	CGG U CAC CG	G UUAUAAA G GA AU	NA
A12-2176893_1.1.1	rs55714642	-	A	0.01	1451	CDS	RP4-761I2-4	ENST00000472091_rs55714642_A_0	MIMAT0000069_miR-16	1411-1428	-13.1	15.532	0.218	0.486	0.39	seedless	3	U CA G AGGAGG A	GCC G GUG GC	CGG U CAC CG	G UUAUAAA G GA AU	NA
A12-2168902_1.1.0	rs28938780	+	C	NA	1746	3pUTR	IL1F5	ENST00000393200	MIMAT0000069_miR-16	1724-1730	-11	5.518	0.224	0.253	0.281	seedless	0	G GA U	GCUG A	CGAC U	GCGGUUAUAAAUGCA GA	NA
A12-2168902_1.1.1	rs28938780	+	T	0.0037	1746	3pUTR	IL1F5	ENST00000393200_rs28938780_T_0	MIMAT0000069_miR-16	1724-1730	-11	5.628	0.22	0.256	0.262	seedless	0	G GA U	GCUG A	CGAC U	GCGGUUAUAAAUGCA GA	NA
A12-2155736_1.1.0	rs147879774	+	C	NA	2249	CDS	ATXN2L	ENST00000336783	MIMAT0000069_miR-16	2225-2227	-9.2	-1.807	0.069	0.372	0.408	seedless	3	G C	GCC	CGG	G UUAUAAAUGCACGACGAU	NA
A12-2155736_1.1.1	rs147879774	+	T	0.0009	2249	CDS	ATXN2L	ENST00000336783_rs147879774_T_0	MIMAT0000069_miR-16	2225-2227	-9.2	-1.817	0.069	0.371	0.418	seedless	3	G C	GCC	CGG	G UUAUAAAUGCACGACGAU	NA
0727AHS-396502_4.1.0	rs2521717	-	C	NA	4118	3pUTR	PLEKHM1	ENST00000430334	MIMAT0000070_miR-17	4088-4108	-35.4	-17.402	0.439	0.34	0.193	7mer-m8	6	A A C A	ACC GCACUGU AGCACUUUG	UGG CGUGACA UCGUGAAAC	GA A U	NA
0727AHS-396502_4.1.1	rs2521717	-	G	0.11	4118	3pUTR	PLEKHM1	ENST00000430334_rs2521717_G_0	MIMAT0000070_miR-17	4088-4108	-35.4	-19.348	0.368	0.445	0.202	7mer-m8	6	A A C A	ACC GCACUGU AGCACUUUG	UGG CGUGACA UCGUGAAAC	GA A U	NA
L1HS-670139_2.1.0	rs140826808	+	G	NA	4820	3pUTR	KCTD7	ENST00000275532	MIMAT0000070_miR-17	4799-4819	-35	-17.263	0.269	0.553	0.282	7mer-m8	6	G G	UACCUGU CUGUGAGUGCUUUG	AUGGACG GACAUUCGUGAAAC	G U	NA
L1HS-670139_2.1.1	rs140826808	+	C	0.01	4820	3pUTR	KCTD7	ENST00000275532_rs140826808_C_0	MIMAT0000070_miR-17	4799-4819	-35	-21.06	0.291	0.553	0.382	7mer-m8	6	G G	UACCUGU CUGUGAGUGCUUUG	AUGGACG GACAUUCGUGAAAC	G U	NA
L2HS-2149379_1.1.0	rs144813486	+	A	NA	1616	CDS	ARIH1	ENST00000379887	MIMAT0000070_miR-17	1594-1610	-32.7	-19.156	0.379	0.594	0.466	seedless	5	A U A	GCCUGCGCU UGAGCAC	UGGACGUGA AUUCGUG	GA C AAAC	NA
L2HS-2149379_1.1.1	rs144813486	+	G	0.0018	1616	CDS	ARIH1	ENST00000379887_rs144813486_G_0	MIMAT0000070_miR-17	1594-1610	-32.7	-22.666	0.393	0.525	0.189	seedless	5	A U A	GCCUGCGCU UGAGCAC	UGGACGUGA AUUCGUG	GA C AAAC	NA
L2HS-3158966_1.1.0	rs137982024	-	T	NA	4135	3pUTR	WASL	ENST00000223023	MIMAT0000070_miR-17	4108-4122	-33.2	-2.623	0.203	0.436	0.395	seedless	9	U G	CCUGCACUGUGAGCA	GGACGUGACAUUCGU	GAU GAAAC	actin binding;actin cytoskeleton;actin polymerization and/or depolymerization;cell motility;lamellipodium;nucleus;protein binding;protein complex assembly;regulation of transcription, DNA-dependent;response to bacterium;small GTPase regulator activity;transcription
L2HS-3158966_1.1.1	rs137982024	-	C	0.0032	4135	3pUTR	WASL	ENST00000223023_rs137982024_C_0	MIMAT0000070_miR-17	4108-4122	-33.2	-2.662	0.201	0.442	0.367	seedless	9	U G	CCUGCACUGUGAGCA	GGACGUGACAUUCGU	GAU GAAAC	actin binding;actin cytoskeleton;actin polymerization and/or depolymerization;cell motility;lamellipodium;nucleus;protein binding;protein complex assembly;regulation of transcription, DNA-dependent;response to bacterium;small GTPase regulator activity;transcription
L2HS-1165080_2.1.0	rs8386	+	C	NA	1431	CDS	GNAS	ENST00000265620	MIMAT0000070_miR-17	1408-1425	-32.2	-15.456	0.298	0.375	0.399	seedless	6	C A G	ACCUGCGCUGUGG CACU	UGGACGUGACAUU GUGA	GA C AAC	adenylate cyclase activation;cytoplasm;extracellular region;G-protein coupled receptor protein signaling pathway;G-protein signaling, adenylate cyclase activating pathway;Golgi to secretory vesicle transport;Golgi trans cisterna;GTP binding;GTPase activity;guanyl nucleotide binding;heterotrimeric G-protein complex;membrane;molecular_function;nucleotide binding;plasma membrane;pregnancy;protein bi…
L2HS-1165080_2.1.1	rs8386	+	T	0.04	1431	CDS	GNAS	ENST00000265620_rs8386_T_0	MIMAT0000070_miR-17	1408-1425	-32.2	-14.092	0.233	0.347	0.486	seedless	6	C A G	ACCUGCGCUGUGG CACU	UGGACGUGACAUU GUGA	GA C AAC	adenylate cyclase activation;cytoplasm;extracellular region;G-protein coupled receptor protein signaling pathway;G-protein signaling, adenylate cyclase activating pathway;Golgi to secretory vesicle transport;Golgi trans cisterna;GTP binding;GTPase activity;guanyl nucleotide binding;heterotrimeric G-protein complex;membrane;molecular_function;nucleotide binding;plasma membrane;pregnancy;protein bi…
L2-1852635_1.1.0	rs146774213	-	C	NA	3147	3pUTR	APP	ENST00000357903	MIMAT0000070_miR-17	3119-3139	-30.7	-16.463	0.376	0.434	0.316	7mer-m8	4	C UC U	CCUGU AUUGUAAGCACUUU	GGACG UGACAUUCGUGAAA	GAU C	apoptosis;binding;cell adhesion;cell surface;coated pit;copper ion binding;copper ion homeostasis;endocytosis;extracellular region;heparin binding;identical protein binding;integral to membrane;integral to plasma membrane;iron ion binding;membrane;metal ion binding;neuromuscular process;Notch signaling pathway;serine-type endopeptidase inhibitor activity;zinc ion binding
L2-1852635_1.1.1	rs146774213	-	T	0.0014	3147	3pUTR	APP	ENST00000357903_rs146774213_T_0	MIMAT0000070_miR-17	3119-3139	-30.7	-14.616	0.337	0.511	0.272	7mer-m8	4	C UC U	CCUGU AUUGUAAGCACUUU	GGACG UGACAUUCGUGAAA	GAU C	apoptosis;binding;cell adhesion;cell surface;coated pit;copper ion binding;copper ion homeostasis;endocytosis;extracellular region;heparin binding;identical protein binding;integral to membrane;integral to plasma membrane;iron ion binding;membrane;metal ion binding;neuromuscular process;Notch signaling pathway;serine-type endopeptidase inhibitor activity;zinc ion binding
L2-1852635_1.2.0	rs186409009	-	T	NA	3140	3pUTR	APP	ENST00000357903	MIMAT0000070_miR-17	3119-3139	-30.7	-16.463	0.376	0.434	0.316	7mer-m8	4	C UC U	CCUGU AUUGUAAGCACUUU	GGACG UGACAUUCGUGAAA	GAU C	apoptosis;binding;cell adhesion;cell surface;coated pit;copper ion binding;copper ion homeostasis;endocytosis;extracellular region;heparin binding;identical protein binding;integral to membrane;integral to plasma membrane;iron ion binding;membrane;metal ion binding;neuromuscular process;Notch signaling pathway;serine-type endopeptidase inhibitor activity;zinc ion binding
L2-1852635_1.2.1	rs186409009	-	C	0.0005	3140	3pUTR	APP	ENST00000357903_rs186409009_C_0	MIMAT0000070_miR-17	3119-3139	-30.7	-14.022	0.435	0.44	0.357	7mer-m8	4	C UC U	CCUGU AUUGUAAGCACUUU	GGACG UGACAUUCGUGAAA	GAU C	apoptosis;binding;cell adhesion;cell surface;coated pit;copper ion binding;copper ion homeostasis;endocytosis;extracellular region;heparin binding;identical protein binding;integral to membrane;integral to plasma membrane;iron ion binding;membrane;metal ion binding;neuromuscular process;Notch signaling pathway;serine-type endopeptidase inhibitor activity;zinc ion binding
L2HS-1165092_2.1.0	rs146774213	-	C	NA	3071	3pUTR	APP	ENST00000346798	MIMAT0000070_miR-17	3043-3063	-30.7	-19.389	0.443	0.402	0.261	7mer-m8	4	C UC U	CCUGU AUUGUAAGCACUUU	GGACG UGACAUUCGUGAAA	GAU C	apoptosis;binding;cell adhesion;cell surface;coated pit;copper ion binding;copper ion homeostasis;endocytosis;extracellular region;heparin binding;identical protein binding;integral to membrane;integral to plasma membrane;iron ion binding;membrane;metal ion binding;neuromuscular process;Notch signaling pathway;serine-type endopeptidase inhibitor activity;zinc ion binding
L2HS-1165092_2.1.1	rs146774213	-	T	0.0014	3071	3pUTR	APP	ENST00000346798_rs146774213_T_0	MIMAT0000070_miR-17	3043-3063	-30.7	-19.621	0.462	0.399	0.198	7mer-m8	4	C UC U	CCUGU AUUGUAAGCACUUU	GGACG UGACAUUCGUGAAA	GAU C	apoptosis;binding;cell adhesion;cell surface;coated pit;copper ion binding;copper ion homeostasis;endocytosis;extracellular region;heparin binding;identical protein binding;integral to membrane;integral to plasma membrane;iron ion binding;membrane;metal ion binding;neuromuscular process;Notch signaling pathway;serine-type endopeptidase inhibitor activity;zinc ion binding
L2HS-1165092_2.2.0	rs186409009	-	T	NA	3064	3pUTR	APP	ENST00000346798	MIMAT0000070_miR-17	3043-3063	-30.7	-19.389	0.443	0.402	0.261	7mer-m8	4	C UC U	CCUGU AUUGUAAGCACUUU	GGACG UGACAUUCGUGAAA	GAU C	apoptosis;binding;cell adhesion;cell surface;coated pit;copper ion binding;copper ion homeostasis;endocytosis;extracellular region;heparin binding;identical protein binding;integral to membrane;integral to plasma membrane;iron ion binding;membrane;metal ion binding;neuromuscular process;Notch signaling pathway;serine-type endopeptidase inhibitor activity;zinc ion binding
L2HS-1165092_2.2.1	rs186409009	-	C	0.0005	3064	3pUTR	APP	ENST00000346798_rs186409009_C_0	MIMAT0000070_miR-17	3043-3063	-30.7	-13.651	0.419	0.396	0.262	7mer-m8	4	C UC U	CCUGU AUUGUAAGCACUUU	GGACG UGACAUUCGUGAAA	GAU C	apoptosis;binding;cell adhesion;cell surface;coated pit;copper ion binding;copper ion homeostasis;endocytosis;extracellular region;heparin binding;identical protein binding;integral to membrane;integral to plasma membrane;iron ion binding;membrane;metal ion binding;neuromuscular process;Notch signaling pathway;serine-type endopeptidase inhibitor activity;zinc ion binding
L2HS-879426_2.1.0	rs139170103	+	C	NA	194	5pUTR	SUOX	ENST00000394115	MIMAT0000070_miR-17	144-169	-30.3	-8.914	0.402	0.324	0.288	seedless	12	C CUCUGGUCU A	CUACCUGCACUG AGUAC	GAUGGACGUGAC UCGUG	AU AAAC	NA
L2HS-879426_2.1.1	rs139170103	+	T	0.0032	194	5pUTR	SUOX	ENST00000394115_rs139170103_T_0	MIMAT0000070_miR-17	144-169	-30.3	-11.011	0.435	0.408	0.269	seedless	12	C CUCUGGUCU A	CUACCUGCACUG AGUAC	GAUGGACGUGAC UCGUG	AU AAAC	NA
L2-2426241_1.1.0	rs187608139	-	G	NA	2443	3pUTR	FXR2	ENST00000250113	MIMAT0000070_miR-17	2406-2426	-29.5	-7.55	0.14	0.55	0.346	seedless	6	G UGCU A	ACCUGCGCUG GAGC CUU	UGGACGUGAC UUCG GAA	GA A U AC	NA
L2-2426241_1.1.1	rs187608139	-	T	0.0005	2443	3pUTR	FXR2	ENST00000250113_rs187608139_T_0	MIMAT0000070_miR-17	2406-2426	-29.5	2.723	0.113	0.55	0.244	seedless	6	G UGCU A	ACCUGCGCUG GAGC CUU	UGGACGUGAC UUCG GAA	GA A U AC	NA
L2-1553018_1.1.0	rs150150861	-	C	NA	4323	CDS	CPSF1	ENST00000349769	MIMAT0000070_miR-17	4293-4314	-29.6	-15.362	0.575	0.32	0.291	seedless	7	G C CA G	CUACCUGUAC UGAGCAC UG	GAUGGACGUG AUUCGUG AC	AC AA	NA
L2-1553018_1.1.1	rs150150861	-	T	0.0005	4323	CDS	CPSF1	ENST00000349769_rs150150861_T_0	MIMAT0000070_miR-17	4293-4314	-29.6	-22.022	0.581	0.22	0.381	seedless	7	G C CA G	CUACCUGUAC UGAGCAC UG	GAUGGACGUG AUUCGUG AC	AC AA	NA
L2HS-1692879_1.1.0	rs200847076	+	C	NA	2015	CDS	ARHGAP10	ENST00000336498	MIMAT0000070_miR-17	1995-2010	-27.7	-9.576	0.219	0.351	0.377	seedless	6	C C C	ACCUGC CUGU AGCAU	UGGACG GACA UCGUG	GA U U AAAC	NA
L2HS-1692879_1.1.1	rs200847076	+	T	0.0005	2015	CDS	ARHGAP10	ENST00000336498_rs200847076_T_0	MIMAT0000070_miR-17	1995-2010	-27.7	-11.402	0.289	0.38	0.502	seedless	6	C C C	ACCUGC CUGU AGCAU	UGGACG GACA UCGUG	GA U U AAAC	NA
L1-853250_1.1.0	rs192774670	-	G	NA	4067	3pUTR	ERLIN1	ENST00000421367	MIMAT0000070_miR-17	4025-4050	-29.6	-17.177	0.49	0.41	0.515	seedless	9	A GAAUGU A A	CUGCCUGCACUG UAA CACU	GAUGGACGUGAC AUU GUGA	C AAC	NA
L1-853250_1.1.1	rs192774670	-	A	0.0005	4067	3pUTR	ERLIN1	ENST00000421367_rs192774670_A_0	MIMAT0000070_miR-17	4025-4050	-29.6	-16.249	0.456	0.397	0.525	seedless	9	A GAAUGU A A	CUGCCUGCACUG UAA CACU	GAUGGACGUGAC AUU GUGA	C AAC	NA
L2HS-389396_4.1.0	rs35710125	+	A	NA	597	CDS	PLS1	ENST00000457734	MIMAT0000070_miR-17	577-594	-27.8	-5.249	0.283	0.36	0.601	seedless	4	C U A	CCUG ACUGUAAGCA CUU	GGAC UGACAUUCGU GAA	GAU G AC	NA
L2HS-389396_4.1.1	rs35710125	+	G	0.02	597	CDS	PLS1	ENST00000457734_rs35710125_G_0	MIMAT0000070_miR-17	577-594	-27.8	-16.131	0.279	0.489	0.336	seedless	4	C U A	CCUG ACUGUAAGCA CUU	GGAC UGACAUUCGU GAA	GAU G AC	NA
L2HS-673898_3.1.0	rs181438759	+	A	NA	1760	CDS	CCT6A	ENST00000275603	MIMAT0000070_miR-17	1737-1754	-27.6	-4.842	0.278	0.489	0.338	seedless	9	A UU C	CU CCUGCACUGUGA GC	GA GGACGUGACAUU UG	U CG AAAC	NA
L2HS-673898_3.1.1	rs181438759	+	G	0.0005	1760	CDS	CCT6A	ENST00000275603_rs181438759_G_0	MIMAT0000070_miR-17	1737-1754	-27.6	-4.839	0.279	0.49	0.324	seedless	9	A UU C	CU CCUGCACUGUGA GC	GA GGACGUGACAUU UG	U CG AAAC	NA
TA1-1534928-1_1.1.0	rs12308206	+	G	NA	3895	3pUTR	TMEM19	ENST00000266673	MIMAT0000070_miR-17	3857-3884	-28.6	-15.364	0.505	0.525	0.335	offset-6mer	6	A U AAA UCUA G	UG CCU GCACUGUA AGCACUU	AU GGA CGUGACAU UCGUGAA	G AC	NA
TA1-1534928-1_1.1.1	rs12308206	+	A	0.03	3895	3pUTR	TMEM19	ENST00000266673_rs12308206_A_0	MIMAT0000070_miR-17	3857-3884	-28.6	-14.661	0.489	0.531	0.311	offset-6mer	6	A U AAA UCUA G	UG CCU GCACUGUA AGCACUU	AU GGA CGUGACAU UCGUGAA	G AC	NA
TAON-2233885-1_1.1.0	rs34709553	-	C	NA	806	CDS	SLC25A28	ENST00000370495	MIMAT0000070_miR-17	773-788	-26.7	-17.044	0.54	0.574	0.578	8mer	6	U G A	CCUGCA GAGCACUUU	GGACGU UUCGUGAAA	GAU GACA C	NA
TAON-2233885-1_1.1.1	rs34709553	-	T	0.0046	806	CDS	SLC25A28	ENST00000370495_rs34709553_T_0	MIMAT0000070_miR-17	773-788	-26.7	-15.063	0.504	0.571	0.635	8mer	6	U G A	CCUGCA GAGCACUUU	GGACGU UUCGUGAAA	GAU GACA C	NA
L2HS-3582516_1.1.0	rs150101296	-	G	NA	1379	CDS	ANKRD27	ENST00000306065	MIMAT0000070_miR-17	1353-1372	-27	-3.96	0.389	0.381	0.208	seedless	4	A U A C	CUGCCUGU UAAGCAC UUG	GAUGGACG AUUCGUG AAC	UGAC A	NA
L2HS-3582516_1.1.1	rs150101296	-	A	0.0005	1379	CDS	ANKRD27	ENST00000306065_rs150101296_A_0	MIMAT0000070_miR-17	1353-1372	-27	-4.399	0.376	0.394	0.263	seedless	4	A U A C	CUGCCUGU UAAGCAC UUG	GAUGGACG AUUCGUG AAC	UGAC A	NA
L2HS-549879_3.1.0	rs148042684	+	G	NA	5984	3pUTR	ILF3	ENST00000449870	MIMAT0000070_miR-17	5956-5979	-27.8	-0.899	0.306	0.3	0.172	seedless	5	C C CCCAU G	AUCUGCA CUGUGAGC GCU	UGGACGU GACAUUCG UGA	GA AAC	DNA binding;double-stranded RNA binding;intracellular;M phase;negative regulation of transcription, DNA-dependent;nucleus;positive regulation of transcription, DNA-dependent;protein binding;transcription;transcriptional activator activity;transcriptional repressor activity
L2HS-549879_3.1.1	rs148042684	+	T	0.0009	5984	3pUTR	ILF3	ENST00000449870_rs148042684_T_0	MIMAT0000070_miR-17	5956-5979	-27.8	-0.527	0.354	0.299	0.303	seedless	5	C C CCCAU G	AUCUGCA CUGUGAGC GCU	UGGACGU GACAUUCG UGA	GA AAC	DNA binding;double-stranded RNA binding;intracellular;M phase;negative regulation of transcription, DNA-dependent;nucleus;positive regulation of transcription, DNA-dependent;protein binding;transcription;transcriptional activator activity;transcriptional repressor activity
L2HS-549879_3.2.0	rs182576667	+	C	NA	5989	3pUTR	ILF3	ENST00000449870	MIMAT0000070_miR-17	5956-5979	-27.8	-0.899	0.306	0.3	0.172	seedless	5	C C CCCAU G	AUCUGCA CUGUGAGC GCU	UGGACGU GACAUUCG UGA	GA AAC	DNA binding;double-stranded RNA binding;intracellular;M phase;negative regulation of transcription, DNA-dependent;nucleus;positive regulation of transcription, DNA-dependent;protein binding;transcription;transcriptional activator activity;transcriptional repressor activity
L2HS-549879_3.2.1	rs182576667	+	T	0.0018	5989	3pUTR	ILF3	ENST00000449870_rs182576667_T_0	MIMAT0000070_miR-17	5956-5979	-27.8	-1.529	0.314	0.298	0.228	seedless	5	C C CCCAU G	AUCUGCA CUGUGAGC GCU	UGGACGU GACAUUCG UGA	GA AAC	DNA binding;double-stranded RNA binding;intracellular;M phase;negative regulation of transcription, DNA-dependent;nucleus;positive regulation of transcription, DNA-dependent;protein binding;transcription;transcriptional activator activity;transcriptional repressor activity
L2HS-549879_3.3.0	rs188540963	+	C	NA	5994	3pUTR	ILF3	ENST00000449870	MIMAT0000070_miR-17	5956-5979	-27.8	-0.899	0.306	0.3	0.172	seedless	5	C C CCCAU G	AUCUGCA CUGUGAGC GCU	UGGACGU GACAUUCG UGA	GA AAC	DNA binding;double-stranded RNA binding;intracellular;M phase;negative regulation of transcription, DNA-dependent;nucleus;positive regulation of transcription, DNA-dependent;protein binding;transcription;transcriptional activator activity;transcriptional repressor activity
L2HS-549879_3.3.1	rs188540963	+	T	0.0005	5994	3pUTR	ILF3	ENST00000449870_rs188540963_T_0	MIMAT0000070_miR-17	5956-5979	-27.8	-1.781	0.322	0.299	0.231	seedless	5	C C CCCAU G	AUCUGCA CUGUGAGC GCU	UGGACGU GACAUUCG UGA	GA AAC	DNA binding;double-stranded RNA binding;intracellular;M phase;negative regulation of transcription, DNA-dependent;nucleus;positive regulation of transcription, DNA-dependent;protein binding;transcription;transcriptional activator activity;transcriptional repressor activity
L2-1989079_1.1.0	rs139423804	+	G	NA	5257	3pUTR	LPIN1	ENST00000256720	MIMAT0000070_miR-17	5231-5247	-26.2	-6.919	0.262	0.502	0.388	seedless	5	AC A	AUC CACUGUAAGCAC	UGG GUGACAUUCGUG	GA AC AAAC	NA
L2-1989079_1.1.1	rs139423804	+	A	0.01	5257	3pUTR	LPIN1	ENST00000256720_rs139423804_A_0	MIMAT0000070_miR-17	5231-5247	-26.2	-7.983	0.282	0.497	0.418	seedless	5	AC A	AUC CACUGUAAGCAC	UGG GUGACAUUCGUG	GA AC AAAC	NA
TA1-2677121-1_1.1.0	rs7604	-	G	NA	1917	3pUTR	GLO1	ENST00000373365	MIMAT0000070_miR-17	1882-1902	-26.7	-6.822	0.148	0.43	0.351	8mer	4	CUAG A	UUGUACUG AAGCACUUU	GACGUGAC UUCGUGAAA	GAUG A C	NA
TA1-2677121-1_1.1.1	rs7604	-	A	0.06	1917	3pUTR	GLO1	ENST00000373365_rs7604_A_0	MIMAT0000070_miR-17	1882-1902	-26.7	-7.056	0.155	0.428	0.347	8mer	4	CUAG A	UUGUACUG AAGCACUUU	GACGUGAC UUCGUGAAA	GAUG A C	NA
L2-1724286_1.1.0	rs139821350	-	C	NA	2617	3pUTR	ERCC2	ENST00000391945	MIMAT0000070_miR-17	2585-2610	-26.4	-0.328	0.325	0.208	0.453	seedless	9	C UCCCAAG U G	CU CCUGCACUGU AAGC GC	GA GGACGUGACA UUCG UG	U AAAC	5' to 3' DNA helicase activity;aging;ATP binding;ATP-dependent DNA helicase activity;DNA binding;holo TFIIH complex;hydrolase activity;hydrolase activity, acting on acid anhydrides, in phosphorus-containing anhydrides;induction of apoptosis;magnesium ion binding;nucleobase, nucleoside, nucleotide and nucleic acid metabolic process;nucleotide binding;nucleotide-excision repair;nucleus;post-embryon…
L2-1724286_1.1.1	rs139821350	-	T	0.0005	2617	3pUTR	ERCC2	ENST00000391945_rs139821350_T_0	MIMAT0000070_miR-17	2585-2610	-26.4	-5.704	0.481	0.235	0.348	seedless	9	C UCCCAAG U G	CU CCUGCACUGU AAGC GC	GA GGACGUGACA UUCG UG	U AAAC	5' to 3' DNA helicase activity;aging;ATP binding;ATP-dependent DNA helicase activity;DNA binding;holo TFIIH complex;hydrolase activity;hydrolase activity, acting on acid anhydrides, in phosphorus-containing anhydrides;induction of apoptosis;magnesium ion binding;nucleobase, nucleoside, nucleotide and nucleic acid metabolic process;nucleotide binding;nucleotide-excision repair;nucleus;post-embryon…
L2HS-1015680_2.1.0	rs201785726	-	G	NA	2513	CDS	GANAB	ENST00000346178	MIMAT0000070_miR-17	2473-2496	-27.2	-12.901	0.463	0.281	0.283	seedless	7	G ACUCUA G A	UACCUGC CUGUA AGCA U	AUGGACG GACAU UCGU A	G U G AAC	NA
L2HS-1015680_2.1.1	rs201785726	-	A	0.0005	2513	CDS	GANAB	ENST00000346178_rs201785726_A_0	MIMAT0000070_miR-17	2473-2496	-27.2	-12.853	0.463	0.27	0.304	seedless	7	G ACUCUA G A	UACCUGC CUGUA AGCA U	AUGGACG GACAU UCGU A	G U G AAC	NA
L2-1836983_1.1.0	rs114262232	+	G	NA	8052	3pUTR	MTMR3	ENST00000333027	MIMAT0000070_miR-17	8037-8051	-26.4	-11.112	0.292	0.324	0.519	seedless	8	A G	CUGCACUG AAGC CUU	GACGUGAC UUCG GAA	GAUG A U AC	NA
L2-1836983_1.1.1	rs114262232	+	A	0.0005	8052	3pUTR	MTMR3	ENST00000333027_rs114262232_A_0	MIMAT0000070_miR-17	8037-8051	-26.4	-8.941	0.253	0.312	0.487	seedless	8	A G	CUGCACUG AAGC CUU	GACGUGAC UUCG GAA	GAUG A U AC	NA
L2HS-3038479_1.1.0	rs192272554	+	G	NA	4756	3pUTR	ARHGEF7	ENST00000375736	MIMAT0000070_miR-17	4724-4744	-26.3	-9.937	0.363	0.206	0.397	7mer-m8	4	U GA A C	CCUGUA UGUG AGCACUUU	GGACGU ACAU UCGUGAAA	GAU G C	NA
L2HS-3038479_1.1.1	rs192272554	+	A	0	4756	3pUTR	ARHGEF7	ENST00000375736_rs192272554_A_0	MIMAT0000070_miR-17	4724-4744	-26.3	-9.581	0.345	0.206	0.407	7mer-m8	4	U GA A C	CCUGUA UGUG AGCACUUU	GGACGU ACAU UCGUGAAA	GAU G C	NA
L2HS-3265883_1.1.0	rs142558080	+	C	NA	1110	CDS	CLPTM1	ENST00000337392	MIMAT0000070_miR-17	1077-1091	-25.7	-11.105	0.341	0.444	0.107	seedless	8	C U C	CUACCUGC GGCGCU	GAUGGACG UCGUGA	UGACAU AAC	NA
L2HS-3265883_1.1.1	rs142558080	+	T	0.0005	1110	CDS	CLPTM1	ENST00000337392_rs142558080_T_0	MIMAT0000070_miR-17	1077-1091	-25.7	-11.078	0.339	0.443	0.13	seedless	8	C U C	CUACCUGC GGCGCU	GAUGGACG UCGUGA	UGACAU AAC	NA
0727AHS-1344619_1.1.0	rs139725464	+	G	NA	2795	3pUTR	KIAA1919	ENST00000368847	MIMAT0000070_miR-17	2766-2794	-26.2	4.18	0.376	0.36	0.246	seedless	8	C CUGUCACUUAAC G	CCUGCACU GUAGGC CUU	GGACGUGA CAUUCG GAA	GAU U AC	NA
0727AHS-1344619_1.1.1	rs139725464	+	A	0.0027	2795	3pUTR	KIAA1919	ENST00000368847_rs139725464_A_0	MIMAT0000070_miR-17	2766-2794	-26.2	4.881	0.353	0.359	0.204	seedless	8	C CUGUCACUUAAC G	CCUGCACU GUAGGC CUU	GGACGUGA CAUUCG GAA	GAU U AC	NA
0727AHS-1344619_1.2.0	rs189914178	+	C	NA	2803	3pUTR	KIAA1919	ENST00000368847	MIMAT0000070_miR-17	2766-2794	-26.2	4.18	0.376	0.36	0.246	seedless	8	C CUGUCACUUAAC G	CCUGCACU GUAGGC CUU	GGACGUGA CAUUCG GAA	GAU U AC	NA
0727AHS-1344619_1.2.1	rs189914178	+	T	0.0005	2803	3pUTR	KIAA1919	ENST00000368847_rs189914178_T_0	MIMAT0000070_miR-17	2766-2794	-26.2	4.245	0.389	0.365	0.241	seedless	8	C CUGUCACUUAAC G	CCUGCACU GUAGGC CUU	GGACGUGA CAUUCG GAA	GAU U AC	NA
L1-992545_1.1.0	rs145715008	-	G	NA	1075	CDS	TRAP1	ENST00000246957	MIMAT0000070_miR-17	1040-1054	-23.5	-10.805	0.745	0.41	0.58	seedless	8	C A G	CCUGCACU UAAG AC	GGACGUGA AUUC UG	GAU C G AAAC	NA
L1-992545_1.1.1	rs145715008	-	A	0.0005	1075	CDS	TRAP1	ENST00000246957_rs145715008_A_0	MIMAT0000070_miR-17	1040-1054	-23.5	-10.979	0.746	0.404	0.606	seedless	8	C A G	CCUGCACU UAAG AC	GGACGUGA AUUC UG	GAU C G AAAC	NA
L1-992545_1.2.0	rs201373266	-	A	NA	1068	CDS	TRAP1	ENST00000246957	MIMAT0000070_miR-17	1040-1054	-23.5	-10.805	0.745	0.41	0.58	seedless	8	C A G	CCUGCACU UAAG AC	GGACGUGA AUUC UG	GAU C G AAAC	NA
L1-992545_1.2.1	rs201373266	-	G	0.0005	1068	CDS	TRAP1	ENST00000246957_rs201373266_G_0	MIMAT0000070_miR-17	1040-1054	-23.5	-11.362	0.785	0.408	0.455	seedless	8	C A G	CCUGCACU UAAG AC	GGACGUGA AUUC UG	GAU C G AAAC	NA
L1HS-1592706_1.1.0	rs188655271	+	C	NA	4987	3pUTR	CCND2	ENST00000261254	MIMAT0000070_miR-17	4964-4980	-23.5	-7.241	0.336	0.521	0.484	seedless	5	G C GA A	ACC CACUG GAGCAC	UGG GUGAC UUCGUG	GA AC A AAAC	cell cycle;cell division;nucleus;protein binding;regulation of progression through cell cycle
L1HS-1592706_1.1.1	rs188655271	+	T	0.0032	4987	3pUTR	CCND2	ENST00000261254_rs188655271_T_0	MIMAT0000070_miR-17	4964-4980	-23.5	-8.079	0.29	0.519	0.421	seedless	5	G C GA A	ACC CACUG GAGCAC	UGG GUGAC UUCGUG	GA AC A AAAC	cell cycle;cell division;nucleus;protein binding;regulation of progression through cell cycle
L1HS-1592706_1.2.0	rs3217933	+	T	NA	5000	3pUTR	CCND2	ENST00000261254	MIMAT0000070_miR-17	4964-4980	-23.5	-7.241	0.336	0.521	0.484	seedless	5	G C GA A	ACC CACUG GAGCAC	UGG GUGAC UUCGUG	GA AC A AAAC	cell cycle;cell division;nucleus;protein binding;regulation of progression through cell cycle
L1HS-1592706_1.2.1	rs3217933	+	C	0.16	5000	3pUTR	CCND2	ENST00000261254_rs3217933_C_0	MIMAT0000070_miR-17	4964-4980	-23.5	-1.914	0.223	0.472	0.647	seedless	5	G C GA A	ACC CACUG GAGCAC	UGG GUGAC UUCGUG	GA AC A AAAC	cell cycle;cell division;nucleus;protein binding;regulation of progression through cell cycle
L2HS-3023771_1.1.0	rs151170408	+	C	NA	1266	CDS	SDHA	ENST00000264932	MIMAT0000070_miR-17	1207-1242	-25	13.612	0.306	0.438	0.341	seedless	9	U G CACCACCUACCUCCA G G	CUACCUGCA CUG GAGCA CU	GAUGGACGU GAC UUCGU GA	A AAC	NA
L2HS-3023771_1.1.1	rs151170408	+	G	0.0009	1266	CDS	SDHA	ENST00000264932_rs151170408_G_0	MIMAT0000070_miR-17	1207-1242	-25	18.201	0.251	0.438	0.379	seedless	9	U G CACCACCUACCUCCA G G	CUACCUGCA CUG GAGCA CU	GAUGGACGU GAC UUCGU GA	A AAC	NA
L2-2263164_1.1.0	rs183569784	-	C	NA	1138	CDS	LAPTM4A	ENST00000175091	MIMAT0000070_miR-17	1112-1127	-22.7	-18.898	0.704	0.335	0.434	seedless	5	C UUG C	CCUGC CU AAGCAC	GGACG GA UUCGUG	GAU U CA AAAC	NA
L2-2263164_1.1.1	rs183569784	-	T	0.0005	1138	CDS	LAPTM4A	ENST00000175091_rs183569784_T_0	MIMAT0000070_miR-17	1112-1127	-22.7	-18.853	0.698	0.335	0.434	seedless	5	C UUG C	CCUGC CU AAGCAC	GGACG GA UUCGUG	GAU U CA AAAC	NA
TAON-3779786-1_1.1.0	rs147942021	-	G	NA	3565	3pUTR	PRICKLE1	ENST00000345127	MIMAT0000070_miR-17	3524-3543	-23.8	-6.89	0.25	0.598	0.169	seedless	4	C A CG U	CCUG AUUGUAAGC UUUG	GGAC UGACAUUCG AAAC	GAU G UG	cytosol;membrane;metal ion binding;nuclear membrane;nucleus;zinc ion binding
TAON-3779786-1_1.1.1	rs147942021	-	T	0.0009	3565	3pUTR	PRICKLE1	ENST00000345127_rs147942021_T_0	MIMAT0000070_miR-17	3524-3543	-23.8	-5.695	0.227	0.607	0.319	seedless	4	C A CG U	CCUG AUUGUAAGC UUUG	GGAC UGACAUUCG AAAC	GAU G UG	cytosol;membrane;metal ion binding;nuclear membrane;nucleus;zinc ion binding
L2-331521_2.1.0	rs201502850	-	C	NA	170	CDS	C17orf42	ENST00000306049	MIMAT0000070_miR-17	139-153	-24.5	-13.712	0.38	0.33	0.526	seedless	4	C A	CCUGUACUG GGC CUU	GGACGUGAC UCG GAA	GAU AU U AC	NA
L2-331521_2.1.1	rs201502850	-	T	0.0005	170	CDS	C17orf42	ENST00000306049_rs201502850_T_0	MIMAT0000070_miR-17	139-153	-24.5	-15.206	0.397	0.32	0.487	seedless	4	C A	CCUGUACUG GGC CUU	GGACGUGAC UCG GAA	GAU AU U AC	NA
L2-2263187_1.1.0	rs1800729	+	G	NA	2377	CDS	TSC2	ENST00000219476	MIMAT0000070_miR-17	2361-2376	-23.2	-6.707	0.369	0.455	0.284	seedless	5	C C C G	CCUGC CUG AAG CAC	GGACG GAC UUC GUG	GAU U A AAAC	cell cycle;cytoplasm;cytosol;endocytosis;GTPase activator activity;intracellular;membrane fraction;negative regulation of progression through cell cycle;plasma membrane;positive regulation of GTPase activity;protein folding;regulation of small GTPase mediated signal transduction;unfolded protein binding
L2-2263187_1.1.1	rs1800729	+	A	0.0009	2377	CDS	TSC2	ENST00000219476_rs1800729_A_0	MIMAT0000070_miR-17	2361-2376	-23.2	-7.441	0.365	0.437	0.269	seedless	5	C C C G	CCUGC CUG AAG CAC	GGACG GAC UUC GUG	GAU U A AAAC	cell cycle;cytoplasm;cytosol;endocytosis;GTPase activator activity;intracellular;membrane fraction;negative regulation of progression through cell cycle;plasma membrane;positive regulation of GTPase activity;protein folding;regulation of small GTPase mediated signal transduction;unfolded protein binding
L2-470646_2.1.0	rs78513844	-	C	NA	1689	3pUTR	TMEM9	ENST00000367330	MIMAT0000070_miR-17	1665-1680	-22.6	-4.891	0.322	0.39	0.421	seedless	6	C G	UCU GCACUG GGGCAU	GGA CGUGAC UUCGUG	GAU A AAAC	NA
L2-470646_2.1.1	rs78513844	-	A	0.0037	1689	3pUTR	TMEM9	ENST00000367330_rs78513844_A_0	MIMAT0000070_miR-17	1665-1680	-22.6	-1.269	0.375	0.312	0.43	seedless	6	C G	UCU GCACUG GGGCAU	GGA CGUGAC UUCGUG	GAU A AAAC	NA
L2-470655_2.1.0	rs149843110	-	G	NA	1159	3pUTR	UQCRFS1	ENST00000304863	MIMAT0000070_miR-17	1122-1137	-23.5	-17.185	0.499	0.371	0.461	seedless	5	A A U G	G CACUG UAAGCACU	C GUGAC AUUCGUGA	GAUGGA AAC	NA
L2-470655_2.1.1	rs149843110	-	A	0.01	1159	3pUTR	UQCRFS1	ENST00000304863_rs149843110_A_0	MIMAT0000070_miR-17	1122-1137	-23.5	-17.218	0.502	0.367	0.419	seedless	5	A A U G	G CACUG UAAGCACU	C GUGAC AUUCGUGA	GAUGGA AAC	NA
L2-470655_2.2.0	rs188932888	-	T	NA	1139	3pUTR	UQCRFS1	ENST00000304863	MIMAT0000070_miR-17	1122-1137	-23.5	-17.185	0.499	0.371	0.461	seedless	5	A A U G	G CACUG UAAGCACU	C GUGAC AUUCGUGA	GAUGGA AAC	NA
L2-470655_2.2.1	rs188932888	-	G	0.0005	1139	3pUTR	UQCRFS1	ENST00000304863_rs188932888_G_0	MIMAT0000070_miR-17	1122-1137	-23.5	-7.395	0.329	0.323	0.349	seedless	5	A A U G	G CACUG UAAGCACU	C GUGAC AUUCGUGA	GAUGGA AAC	NA
L2HS-3023732_1.1.0	rs75736987	+	A	NA	2526	3pUTR	ELP2	ENST00000358232	MIMAT0000070_miR-17	2505-2521	-24.9	-17.461	0.464	0.537	0.43	seedless	7	G U G A	UGCACUGUAA G ACUU	ACGUGACAUU C UGAA	GAUGG G AC	NA
L2HS-3023732_1.1.1	rs75736987	+	G	0.0005	2526	3pUTR	ELP2	ENST00000358232_rs75736987_G_0	MIMAT0000070_miR-17	2505-2521	-24.9	-17.443	0.485	0.445	0.483	seedless	7	G U G A	UGCACUGUAA G ACUU	ACGUGACAUU C UGAA	GAUGG G AC	NA
L2HS-2039144_1.1.0	rs112468283	+	C	NA	8167	3pUTR	PLXNA1	ENST00000393409	MIMAT0000070_miR-17	8135-8147	-21.4	-9.001	0.429	0.397	0.428	8mer	2	G A	GCGC AAGCACUUU	CGUG UUCGUGAAA	GAUGGA ACA C	NA
L2HS-2039144_1.1.1	rs112468283	+	T	0.0032	8167	3pUTR	PLXNA1	ENST00000393409_rs112468283_T_0	MIMAT0000070_miR-17	8135-8147	-21.4	-9.725	0.411	0.386	0.316	8mer	2	G A	GCGC AAGCACUUU	CGUG UUCGUGAAA	GAUGGA ACA C	NA
TAON-2234150-1_1.1.0	rs1808087	-	G	NA	1156	3pUTR	TAF9B	ENST00000341864	MIMAT0000070_miR-17	1120-1147	-24.1	-8.718	0.381	0.466	0.423	offset-6mer	5	U UCUAU AUAGU A	CUGCCU CACUG AGCAUUU	GAUGGA GUGAC UCGUGAA	C AU AC	NA
TAON-2234150-1_1.1.1	rs1808087	-	A	0.003	1156	3pUTR	TAF9B	ENST00000341864_rs1808087_A_0	MIMAT0000070_miR-17	1120-1147	-24.1	-15.698	0.437	0.373	0.41	offset-6mer	5	U UCUAU AUAGU A	CUGCCU CACUG AGCAUUU	GAUGGA GUGAC UCGUGAA	C AU AC	NA
L1HS-870368_1.1.0	rs139912828	-	G	NA	1979	3pUTR	SH3GLB2	ENST00000372564	MIMAT0000070_miR-17	1936-1958	-21.3	1.268	0.341	0.538	0.187	seedless	5	U GUUU CUCU A	CUGCCUGC GCU AGC C	GAUGGACG UGA UCG G	CAU U AAAC	NA
L1HS-870368_1.1.1	rs139912828	-	A	0.0032	1979	3pUTR	SH3GLB2	ENST00000372564_rs139912828_A_0	MIMAT0000070_miR-17	1936-1958	-21.3	0.956	0.344	0.534	0.179	seedless	5	U GUUU CUCU A	CUGCCUGC GCU AGC C	GAUGGACG UGA UCG G	CAU U AAAC	NA
TAON-3618242-1_1.1.0	rs147977568	+	C	NA	3534	CDS	UBE3C	ENST00000348165	MIMAT0000070_miR-17	3508-3529	-22.3	-0.993	0.358	0.389	0.356	seedless	6	C AUGAACCU U	ACCUGC GCUG AAGC	UGGACG UGAC UUCG	GA A UGAAAC	NA
TAON-3618242-1_1.1.1	rs147977568	+	G	0.0005	3534	CDS	UBE3C	ENST00000348165_rs147977568_G_0	MIMAT0000070_miR-17	3508-3529	-22.3	-6.521	0.405	0.398	0.406	seedless	6	C AUGAACCU U	ACCUGC GCUG AAGC	UGGACG UGAC UUCG	GA A UGAAAC	NA
TAON-3618242-1_1.2.0	rs112839656	+	C	NA	3546	CDS	UBE3C	ENST00000348165	MIMAT0000070_miR-17	3508-3529	-22.3	-0.993	0.358	0.389	0.356	seedless	6	C AUGAACCU U	ACCUGC GCUG AAGC	UGGACG UGAC UUCG	GA A UGAAAC	NA
TAON-3618242-1_1.2.1	rs112839656	+	T	0.0005	3546	CDS	UBE3C	ENST00000348165_rs112839656_T_0	MIMAT0000070_miR-17	3508-3529	-22.3	-3.035	0.392	0.364	0.364	seedless	6	C AUGAACCU U	ACCUGC GCUG AAGC	UGGACG UGAC UUCG	GA A UGAAAC	NA
TAON-558651-1_2.1.0	rs144250753	-	C	NA	571	CDS	RPL7	ENST00000352983	MIMAT0000070_miR-17	534-560	-21	-5.884	0.316	0.305	0.527	seedless	8	G GAACCCAAAUU U	UACCUGCA GGCG UUUG	AUGGACGU UCGU AAAC	G GACAU G	NA
TAON-558651-1_2.1.1	rs144250753	-	T	0.0005	571	CDS	RPL7	ENST00000352983_rs144250753_T_0	MIMAT0000070_miR-17	534-560	-21	-6.071	0.308	0.292	0.536	seedless	8	G GAACCCAAAUU U	UACCUGCA GGCG UUUG	AUGGACGU UCGU AAAC	G GACAU G	NA
L2-470641_2.1.0	rs201958550	-	C	NA	925	CDS	EARS2	ENST00000449606	MIMAT0000070_miR-17	911-924	-21.3	-2.188	0.278	0.44	0.311	7mer-m8	4	U C	CCUG GAGCACUUUG	GGAC UUCGUGAAAC	GAU GUGACA	NA
L2-470641_2.1.1	rs201958550	-	T	0.0005	925	CDS	EARS2	ENST00000449606_rs201958550_T_0	MIMAT0000070_miR-17	911-924	-21.3	-3.04	0.298	0.424	0.33	7mer-m8	4	U C	CCUG GAGCACUUUG	GGAC UUCGUGAAAC	GAU GUGACA	NA
TAON-2233724-1_1.1.0	rs2235883	-	C	NA	2008	3pUTR	ENPP5	ENST00000230565	MIMAT0000070_miR-17	1954-1987	-20.9	-7.875	0.483	0.419	0.308	8mer	5	A UUUAAAUUUCUCUCC A A	UUGCAC UG UGGGUACUUU	GACGUG AC AUUCGUGAAA	GAUG C	NA
TAON-2233724-1_1.1.1	rs2235883	-	G	0.42	2008	3pUTR	ENPP5	ENST00000230565_rs2235883_G_0	MIMAT0000070_miR-17	1954-1987	-20.9	-7.841	0.488	0.409	0.272	8mer	5	A UUUAAAUUUCUCUCC A A	UUGCAC UG UGGGUACUUU	GACGUG AC AUUCGUGAAA	GAUG C	NA
TAON-349194-2_2.1.0	rs191672196	+	G	NA	3565	3pUTR	CANX	ENST00000247461	MIMAT0000070_miR-17	3521-3543	-20.9	2.969	0.264	0.455	0.29	seedless	7	U AAUAUA A C	CUUGCACUG UAA CACU	GGACGUGAC AUU GUGA	GAU C AAC	NA
TAON-349194-2_2.1.1	rs191672196	+	A	0.0005	3565	3pUTR	CANX	ENST00000247461_rs191672196_A_0	MIMAT0000070_miR-17	3521-3543	-20.9	2.922	0.261	0.457	0.287	seedless	7	U AAUAUA A C	CUUGCACUG UAA CACU	GGACGUGAC AUU GUGA	GAU C AAC	NA
TAON-2233990-1_1.1.0	rs150197742	-	G	NA	1933	CDS	NOC2L	ENST00000327044	MIMAT0000070_miR-17	1896-1919	-20.9	6.669	0.292	0.493	0.361	seedless	3	G U ACAGCCACU A	ACC UGUACU GGCGC	UGG ACGUGA UCGUG	GA CAU AAAC	NA
TAON-2233990-1_1.1.1	rs150197742	-	A	0.0005	1933	CDS	NOC2L	ENST00000327044_rs150197742_A_0	MIMAT0000070_miR-17	1896-1919	-20.9	8.121	0.239	0.495	0.396	seedless	3	G U ACAGCCACU A	ACC UGUACU GGCGC	UGG ACGUGA UCGUG	GA CAU AAAC	NA
TAON-2233990-1_1.2.0	rs145695271	-	C	NA	1932	CDS	NOC2L	ENST00000327044	MIMAT0000070_miR-17	1896-1919	-20.9	6.669	0.292	0.493	0.361	seedless	3	G U ACAGCCACU A	ACC UGUACU GGCGC	UGG ACGUGA UCGUG	GA CAU AAAC	NA
TAON-2233990-1_1.2.1	rs145695271	-	T	0.0005	1932	CDS	NOC2L	ENST00000327044_rs145695271_T_0	MIMAT0000070_miR-17	1896-1919	-20.9	6.406	0.336	0.494	0.257	seedless	3	G U ACAGCCACU A	ACC UGUACU GGCGC	UGG ACGUGA UCGUG	GA CAU AAAC	NA
TAON-558649-1_2.1.0	rs199616208	+	G	NA	1293	CDS	EIF2C1	ENST00000373204	MIMAT0000070_miR-17	1254-1274	-20.1	-10.619	0.583	0.411	0.429	seedless	3	G A UUAAAAA G	GC GCGCUGUA GCU	UG CGUGACAU UGA	GA GA UCG AAC	NA
TAON-558649-1_2.1.1	rs199616208	+	A	0.0005	1293	CDS	EIF2C1	ENST00000373204_rs199616208_A_0	MIMAT0000070_miR-17	1254-1274	-20.1	-11.59	0.607	0.4	0.445	seedless	3	G A UUAAAAA G	GC GCGCUGUA GCU	UG CGUGACAU UGA	GA GA UCG AAC	NA
TA1-2677129-1_1.1.0	rs182031472	+	C	NA	725	CDS	KDM4A	ENST00000372396	MIMAT0000070_miR-17	689-709	-20.3	-6.416	0.349	0.498	0.349	seedless	5	U GCA A G	UGCUUG CACUG AAG CAU	AUGGAC GUGAC UUC GUG	G A AAAC	NA
TA1-2677129-1_1.1.1	rs182031472	+	T	0.0005	725	CDS	KDM4A	ENST00000372396_rs182031472_T_0	MIMAT0000070_miR-17	689-709	-20.3	-6.736	0.358	0.485	0.392	seedless	5	U GCA A G	UGCUUG CACUG AAG CAU	AUGGAC GUGAC UUC GUG	G A AAAC	NA
TAON-2233752-1_1.1.0	rs183587289	-	A	NA	1326	3pUTR	REEP5	ENST00000379638	MIMAT0000070_miR-17	1301-1317	-19.6	-7.151	0.318	0.477	0.358	seedless	3	U A	UACUU C CUGUAA GUAC	AUGGA G GACAUU CGUG	G C U AAAC	NA
TAON-2233752-1_1.1.1	rs183587289	-	T	0.0009	1326	3pUTR	REEP5	ENST00000379638_rs183587289_T_0	MIMAT0000070_miR-17	1301-1317	-19.6	-7.703	0.399	0.479	0.219	seedless	3	U A	UACUU C CUGUAA GUAC	AUGGA G GACAUU CGUG	G C U AAAC	NA
TAON-2233899-1_1.1.0	rs190340253	-	C	NA	821	3pUTR	CETN2	ENST00000370277	MIMAT0000070_miR-17	774-803	-18.5	-10.801	0.509	0.455	0.376	seedless	6	G AAUUACCCUAAUU CAA A	ACCUGCG CU AAGCA	UGGACGU GA UUCGU	GA CA GAAAC	NA
TAON-2233899-1_1.1.1	rs190340253	-	T	0.0006	821	3pUTR	CETN2	ENST00000370277_rs190340253_T_0	MIMAT0000070_miR-17	774-803	-18.5	-9.568	0.5	0.463	0.438	seedless	6	G AAUUACCCUAAUU CAA A	ACCUGCG CU AAGCA	UGGACGU GA UUCGU	GA CA GAAAC	NA
L2HS-3023784_1.1.0	rs184727775	-	C	NA	3144	3pUTR	PELI1	ENST00000358912	MIMAT0000070_miR-17	3109-3120	-19.3	-10.842	0.434	0.439	0.4	seedless	4	A A	CUG ACUGU AGCA	GAC UGACA UCGU	GAUG G U GAAAC	NA
L2HS-3023784_1.1.1	rs184727775	-	G	0.0005	3144	3pUTR	PELI1	ENST00000358912_rs184727775_G_0	MIMAT0000070_miR-17	3109-3120	-19.3	-8.358	0.369	0.482	0.361	seedless	4	A A	CUG ACUGU AGCA	GAC UGACA UCGU	GAUG G U GAAAC	NA
TAON-2233945-1_1.1.0	rs145439690	-	C	NA	653	CDS	UBE2S	ENST00000264552	MIMAT0000070_miR-17	622-637	-19.2	-9.185	0.429	0.323	0.34	seedless	3	C C A	ACC G AC GUGGGCGC	UGG C UG CAUUCGUG	GA A G A AAAC	NA
TAON-2233945-1_1.1.1	rs145439690	-	T	0.0005	653	CDS	UBE2S	ENST00000264552_rs145439690_T_0	MIMAT0000070_miR-17	622-637	-19.2	-9.093	0.428	0.322	0.341	seedless	3	C C A	ACC G AC GUGGGCGC	UGG C UG CAUUCGUG	GA A G A AAAC	NA
L2HS-2430398_1.1.0	rs144535977	+	G	NA	2261	3pUTR	TMEM90B	ENST00000376862	MIMAT0000070_miR-17	2213-2240	-19.8	13.787	0.322	0.502	0.464	seedless	3	A CAGCCUAAA A AG C	CUGCCU G CAC GGGCGC	GAUGGA C GUG UUCGUG	ACA AAAC	NA
L2HS-2430398_1.1.1	rs144535977	+	T	0.01	2261	3pUTR	TMEM90B	ENST00000376862_rs144535977_T_0	MIMAT0000070_miR-17	2213-2240	-19.8	8.998	0.409	0.481	0.433	seedless	3	A CAGCCUAAA A AG C	CUGCCU G CAC GGGCGC	GAUGGA C GUG UUCGUG	ACA AAAC	NA
TAON-2234006-1_1.1.0	rs187326591	+	C	NA	2151	CDS	OPTN	ENST00000396951	MIMAT0000070_miR-17	2122-2138	-20.6	-1.267	0.379	0.408	0.478	seedless	4	U A A G	CUGCCUG CAU AG CAC	GAUGGAC GUG UC GUG	ACAU AAAC	NA
TAON-2234006-1_1.1.1	rs187326591	+	T	0.0005	2151	CDS	OPTN	ENST00000396951_rs187326591_T_0	MIMAT0000070_miR-17	2122-2138	-20.6	-3.366	0.441	0.413	0.38	seedless	4	U A A G	CUGCCUG CAU AG CAC	GAUGGAC GUG UC GUG	ACAU AAAC	NA
A12-305391_19.1.0	rs199756686	-	T	NA	1925	CDS	EEF1A1	ENST00000316292	MIMAT0000070_miR-17	1899-1919	-18.6	3.981	0.302	0.217	0.418	seedless	4	U U G GACAA U	CU CCUG G UGUGGGC	GA GGAC U ACAUUCG	U G G UGAAAC	cytoplasm;eukaryotic translation elongation factor 1 complex;GTP binding;GTPase activity;nucleotide binding;protein binding;translation;translation elongation factor activity;translational elongation
A12-305391_19.1.1	rs199756686	-	C	0.0005	1925	CDS	EEF1A1	ENST00000316292_rs199756686_C_0	MIMAT0000070_miR-17	1899-1919	-18.6	2.859	0.309	0.223	0.478	seedless	4	U U G GACAA U	CU CCUG G UGUGGGC	GA GGAC U ACAUUCG	U G G UGAAAC	cytoplasm;eukaryotic translation elongation factor 1 complex;GTP binding;GTPase activity;nucleotide binding;protein binding;translation;translation elongation factor activity;translational elongation
TAON-625132-1_2.1.0	rs193118404	+	C	NA	976	CDS	CPE	ENST00000402744	MIMAT0000070_miR-17	952-975	-20.2	-6.494	0.383	0.534	0.373	seedless	3	A UC AGACCA UG C	GCUUGC CUG AGGC U	UGGACG GAC UUCG A	GA U A UG AAC	NA
TAON-625132-1_2.1.1	rs193118404	+	A	0.0014	976	CDS	CPE	ENST00000402744_rs193118404_A_0	MIMAT0000070_miR-17	952-975	-20.2	-9.335	0.416	0.521	0.411	seedless	3	A UC AGACCA UG C	GCUUGC CUG AGGC U	UGGACG GAC UUCG A	GA U A UG AAC	NA
L1HS-306854_4.1.0	rs193287013	+	C	NA	1274	3pUTR	APEX1	ENST00000216714	MIMAT0000070_miR-17	1233-1254	-18.4	5.65	0.344	0.402	0.767	seedless	4	C AAAU U GG A	CCU CACU UGAGC CU G	GGA GUGA AUUCG GA C	GAU C C U AA	3'-5' exonuclease activity;base-excision repair;cytoplasm;DNA binding;DNA-(apurinic or apyrimidinic site) lyase activity;endodeoxyribonuclease activity;endoplasmic reticulum;lyase activity;magnesium ion binding;nucleus;oxidoreductase activity;perinuclear region of cytoplasm;phosphodiesterase I activity;protein binding;regulation of cell redox homeostasis;regulation of DNA binding;ribonuclease H a…
L1HS-306854_4.1.1	rs193287013	+	T	0.0005	1274	3pUTR	APEX1	ENST00000216714_rs193287013_T_0	MIMAT0000070_miR-17	1233-1254	-18.4	4.51	0.36	0.403	0.744	seedless	4	C AAAU U GG A	CCU CACU UGAGC CU G	GGA GUGA AUUCG GA C	GAU C C U AA	3'-5' exonuclease activity;base-excision repair;cytoplasm;DNA binding;DNA-(apurinic or apyrimidinic site) lyase activity;endodeoxyribonuclease activity;endoplasmic reticulum;lyase activity;magnesium ion binding;nucleus;oxidoreductase activity;perinuclear region of cytoplasm;phosphodiesterase I activity;protein binding;regulation of cell redox homeostasis;regulation of DNA binding;ribonuclease H a…
TA1-2677110-1_1.1.0	rs148171726	-	C	NA	369	CDS	HIST1H2AM	ENST00000359611	MIMAT0000070_miR-17	339-357	-18.5	6.571	0.212	0.578	0.502	seedless	4	U AU CA G G	UACC CGCU GGGCG U	AUGG GUGA UUCGU A	G AC CA G AAC	NA
TA1-2677110-1_1.1.1	rs148171726	-	T	0.01	369	CDS	HIST1H2AM	ENST00000359611_rs148171726_T_0	MIMAT0000070_miR-17	339-357	-18.5	6.436	0.215	0.576	0.507	seedless	4	U AU CA G G	UACC CGCU GGGCG U	AUGG GUGA UUCGU A	G AC CA G AAC	NA
L2-1052826_1.1.0	rs200459507	+	G	NA	523	CDS	TBC1D15	ENST00000485960	MIMAT0000070_miR-17	499-516	-18.4	4.592	0.165	0.219	0.387	6mer	5	U C U A C	CU CCUGC CU CACUUU	GA GGACG GA GUGAAA	U U CAUUC C	NA
L2-1052826_1.1.1	rs200459507	+	A	0.0005	523	CDS	TBC1D15	ENST00000485960_rs200459507_A_0	MIMAT0000070_miR-17	499-516	-18.4	4.266	0.15	0.22	0.445	6mer	5	U C U A C	CU CCUGC CU CACUUU	GA GGACG GA GUGAAA	U U CAUUC C	NA
L2-1052826_1.2.0	rs144254414	+	A	NA	534	CDS	TBC1D15	ENST00000485960	MIMAT0000070_miR-17	499-516	-18.4	4.592	0.165	0.219	0.387	6mer	5	U C U A C	CU CCUGC CU CACUUU	GA GGACG GA GUGAAA	U U CAUUC C	NA
L2-1052826_1.2.1	rs144254414	+	G	0.0014	534	CDS	TBC1D15	ENST00000485960_rs144254414_G_0	MIMAT0000070_miR-17	499-516	-18.4	4.15	0.162	0.22	0.434	6mer	5	U C U A C	CU CCUGC CU CACUUU	GA GGACG GA GUGAAA	U U CAUUC C	NA
TA1-3351626-1_1.1.0	rs59649940	-	A	NA	791	CDS	IMMT	ENST00000410111	MIMAT0000070_miR-17	757-767	-18.2	-7.81	0.369	0.632	0.428	seedless	5	A A	GCCUGC CU CAC	UGGACG GA GUG	GA U CAUUC AAAC	NA
TA1-3351626-1_1.1.1	rs59649940	-	G	0.03	791	CDS	IMMT	ENST00000410111_rs59649940_G_0	MIMAT0000070_miR-17	757-767	-18.2	-7.851	0.375	0.63	0.423	seedless	5	A A	GCCUGC CU CAC	UGGACG GA GUG	GA U CAUUC AAAC	NA
TA1-4080977-1_1.1.0	rs117398185	-	A	NA	3280	3pUTR	ZNF689	ENST00000287461	MIMAT0000070_miR-17	3261-3278	-18.6	-2.296	0.292	0.468	0.347	seedless	2	U U G A CU C	UGCC UG GC G GCAC	AUGG AC UG C CGUG	G G A AUU AAAC	NA
TA1-4080977-1_1.1.1	rs117398185	-	T	0.0009	3280	3pUTR	ZNF689	ENST00000287461_rs117398185_T_0	MIMAT0000070_miR-17	3261-3278	-18.6	-0.266	0.314	0.477	0.434	seedless	2	U U G A CU C	UGCC UG GC G GCAC	AUGG AC UG C CGUG	G G A AUU AAAC	NA
TAON-2233750-1_1.1.0	rs187946887	-	C	NA	189	CDS	ASNS	ENST00000394308	MIMAT0000070_miR-17	137-164	-16.6	-0.517	0.456	0.375	0.223	seedless	4	C AAUAAAU UG AAA A	AUCUG CACU AAG GCUU	UGGAC GUGA UUC UGAA	GA CA G AC	NA
TAON-2233750-1_1.1.1	rs187946887	-	A	0.0005	189	CDS	ASNS	ENST00000394308_rs187946887_A_0	MIMAT0000070_miR-17	137-164	-16.6	-6.431	0.525	0.358	0.459	seedless	4	C AAUAAAU UG AAA A	AUCUG CACU AAG GCUU	UGGAC GUGA UUC UGAA	GA CA G AC	NA
TAON-2233669-1_1.1.0	rs192468436	+	G	NA	449	CDS	ZSWIM3	ENST00000255152	MIMAT0000070_miR-17	430-448	-16.2	2.406	0.341	0.342	0.527	offset-6mer	2	G A CCAGC G	AC UGUGC GUACUU	UG ACGUG CGUGAA	GA G ACAUU AC	NA
TAON-2233669-1_1.1.1	rs192468436	+	T	0.0005	449	CDS	ZSWIM3	ENST00000255152_rs192468436_T_0	MIMAT0000070_miR-17	430-448	-16.2	4.103	0.36	0.309	0.475	offset-6mer	2	G A CCAGC G	AC UGUGC GUACUU	UG ACGUG CGUGAA	GA G ACAUU AC	NA
TAON-2233669-1_1.2.0	rs183676527	+	A	NA	468	CDS	ZSWIM3	ENST00000255152	MIMAT0000070_miR-17	430-448	-16.2	2.406	0.341	0.342	0.527	offset-6mer	2	G A CCAGC G	AC UGUGC GUACUU	UG ACGUG CGUGAA	GA G ACAUU AC	NA
TAON-2233669-1_1.2.1	rs183676527	+	G	0	468	CDS	ZSWIM3	ENST00000255152_rs183676527_G_0	MIMAT0000070_miR-17	430-448	-16.2	2.442	0.342	0.341	0.571	offset-6mer	2	G A CCAGC G	AC UGUGC GUACUU	UG ACGUG CGUGAA	GA G ACAUU AC	NA
TA1-2677011-1_1.1.0	rs200806332	+	G	NA	2867	CDS	LARP1	ENST00000336314	MIMAT0000070_miR-17	2833-2864	-16.1	-5.272	0.498	0.534	0.338	seedless	5	A CG AAUUCCGACGUC C	UACCU GCA UUG AAG ACUU	AUGGA CGU GAC UUC UGAA	G A G AC	NA
TA1-2677011-1_1.1.1	rs200806332	+	A	0	2867	CDS	LARP1	ENST00000336314_rs200806332_A_0	MIMAT0000070_miR-17	2833-2864	-16.1	-4.513	0.517	0.518	0.389	seedless	5	A CG AAUUCCGACGUC C	UACCU GCA UUG AAG ACUU	AUGGA CGU GAC UUC UGAA	G A G AC	NA
TAON-2233924-1_1.1.0	rs150025597	-	T	NA	1005	CDS	PIGS	ENST00000308360	MIMAT0000070_miR-17	966-985	-16.2	10.244	0.204	0.392	0.473	seedless	3	U A CCUCCUU C	CC GUGCUG GUAC	GG CGUGAC CGUG	GAU A AUU AAAC	NA
TAON-2233924-1_1.1.1	rs150025597	-	C	0.0005	1005	CDS	PIGS	ENST00000308360_rs150025597_C_0	MIMAT0000070_miR-17	966-985	-16.2	10.23	0.205	0.39	0.482	seedless	3	U A CCUCCUU C	CC GUGCUG GUAC	GG CGUGAC CGUG	GAU A AUU AAAC	NA
TAON-2233980-1_1.1.0	rs77131689	+	G	NA	1145	CDS	MRPL40	ENST00000333130	MIMAT0000070_miR-17	1116-1136	-15.2	12.245	0.213	0.503	0.407	seedless	3	C GAA UCCAU A	CC GC GCUG AGGC C	GG CG UGAC UUCG G	GAU A A U AAAC	NA
TAON-2233980-1_1.1.1	rs77131689	+	T	0.01	1145	CDS	MRPL40	ENST00000333130_rs77131689_T_0	MIMAT0000070_miR-17	1116-1136	-15.2	13.133	0.214	0.505	0.338	seedless	3	C GAA UCCAU A	CC GC GCUG AGGC C	GG CG UGAC UUCG G	GAU A A U AAAC	NA
TAON-2233853-1_1.1.0	rs117537503	-	G	NA	1107	CDS	TRIM11	ENST00000284551	MIMAT0000070_miR-17	1073-1095	-17.5	3.813	0.384	0.366	0.337	seedless	3	G AUGGA G CG U	UGCCU GCUG AG AC UG	AUGGA UGAC UC UG AC	G CG AU G AA	NA
TAON-2233853-1_1.1.1	rs117537503	-	A	0.0037	1107	CDS	TRIM11	ENST00000284551_rs117537503_A_0	MIMAT0000070_miR-17	1073-1095	-17.5	4.127	0.35	0.338	0.395	seedless	3	G AUGGA G CG U	UGCCU GCUG AG AC UG	AUGGA UGAC UC UG AC	G CG AU G AA	NA
TAON-3454529-1_1.1.0	rs144734333	+	T	NA	4328	3pUTR	SOX4	ENST00000244745	MIMAT0000070_miR-17	4290-4308	-16.7	-6.646	0.281	0.455	0.169	seedless	3	A UA U AC A	GCUU ACU GUAA CAC	UGGA UGA CAUU GUG	GA CG C AAAC	exocrine pancreas development;nucleus;regulation of transcription, DNA-dependent;transcription;transcription factor activity
TAON-3454529-1_1.1.1	rs144734333	+	A	0.01	4328	3pUTR	SOX4	ENST00000244745_rs144734333_A_0	MIMAT0000070_miR-17	4290-4308	-16.7	-6.089	0.28	0.455	0.234	seedless	3	A UA U AC A	GCUU ACU GUAA CAC	UGGA UGA CAUU GUG	GA CG C AAAC	exocrine pancreas development;nucleus;regulation of transcription, DNA-dependent;transcription;transcription factor activity
TA1-4548602-1_1.1.0	rs11542641	+	C	NA	527	CDS	TMEM165	ENST00000381334	MIMAT0000070_miR-17	490-512	-15.2	-3.523	0.491	0.382	0.402	seedless	5	G CAA AAUUU G A	CUACC ACU GG AUUU	GAUGG UGA UC UGAA	ACG CAU G AC	NA
TA1-4548602-1_1.1.1	rs11542641	+	T	0.0023	527	CDS	TMEM165	ENST00000381334_rs11542641_T_0	MIMAT0000070_miR-17	490-512	-15.2	-4.218	0.504	0.358	0.411	seedless	5	G CAA AAUUU G A	CUACC ACU GG AUUU	GAUGG UGA UC UGAA	ACG CAU G AC	NA
L1HS-292154_4.1.0	rs198852	+	A	NA	345	CDS	HIST1H4C	ENST00000377803	MIMAT0000070_miR-17	322-344	-15.7	3.48	0.352	0.384	0.471	seedless	2	A A G GUA UAU C A	GCC UG AU GUA GC CU	UGG AC UG CAU CG GA	GA G A U U AAC	NA
L1HS-292154_4.1.1	rs198852	+	G	0.24	345	CDS	HIST1H4C	ENST00000377803_rs198852_G_0	MIMAT0000070_miR-17	322-344	-15.7	0.36	0.414	0.409	0.295	seedless	2	A A G GUA UAU C A	GCC UG AU GUA GC CU	UGG AC UG CAU CG GA	GA G A U U AAC	NA
L1HS-292154_4.2.0	rs201486698	+	G	NA	354	CDS	HIST1H4C	ENST00000377803	MIMAT0000070_miR-17	322-344	-15.7	3.48	0.352	0.384	0.471	seedless	2	A A G GUA UAU C A	GCC UG AU GUA GC CU	UGG AC UG CAU CG GA	GA G A U U AAC	NA
L1HS-292154_4.2.1	rs201486698	+	A	0.0005	354	CDS	HIST1H4C	ENST00000377803_rs201486698_A_0	MIMAT0000070_miR-17	322-344	-15.7	5.53	0.331	0.38	0.486	seedless	2	A A G GUA UAU C A	GCC UG AU GUA GC CU	UGG AC UG CAU CG GA	GA G A U U AAC	NA
L1HS-292154_4.3.0	rs142325880	+	G	NA	366	CDS	HIST1H4C	ENST00000377803	MIMAT0000070_miR-17	322-344	-15.7	3.48	0.352	0.384	0.471	seedless	2	A A G GUA UAU C A	GCC UG AU GUA GC CU	UGG AC UG CAU CG GA	GA G A U U AAC	NA
L1HS-292154_4.3.1	rs142325880	+	C	0.0005	366	CDS	HIST1H4C	ENST00000377803_rs142325880_C_0	MIMAT0000070_miR-17	322-344	-15.7	12.316	0.246	0.352	0.425	seedless	2	A A G GUA UAU C A	GCC UG AU GUA GC CU	UGG AC UG CAU CG GA	GA G A U U AAC	NA
TA1-660358-1_2.1.0	rs192298313	+	C	NA	114	5pUTR	RPS27A	ENST00000404735	MIMAT0000070_miR-17	102-107	-13.5	-6.218	0.251	0.44	0.317	seedless	5	A C	ACCUGU	UGGACG	GA UGACAUUCGUGAAAC	NA
TA1-660358-1_2.1.1	rs192298313	+	G	0.0009	114	5pUTR	RPS27A	ENST00000404735_rs192298313_G_0	MIMAT0000070_miR-17	102-107	-13.5	-9.793	0.671	0.339	0.199	seedless	5	A C	ACCUGU	UGGACG	GA UGACAUUCGUGAAAC	NA
L2HS-2227650_1.1.0	rs199848387	-	G	NA	954	CDS	DHX33	ENST00000225296	MIMAT0000070_miR-17	909-935	-14.5	7.567	0.393	0.402	0.405	seedless	3	A AUGA AGAC GCC A G	GCC GCA GU GAG CAUU	UGG CGU CA UUC GUGA	GA A GA AAC	NA
L2HS-2227650_1.1.1	rs199848387	-	A	0.0005	954	CDS	DHX33	ENST00000225296_rs199848387_A_0	MIMAT0000070_miR-17	909-935	-14.5	7.665	0.388	0.393	0.411	seedless	3	A AUGA AGAC GCC A G	GCC GCA GU GAG CAUU	UGG CGU CA UUC GUGA	GA A GA AAC	NA
A12-2046834_1.1.0	rs34808360	+	G	NA	1302	CDS	ZC3H18	ENST00000301011	MIMAT0000070_miR-17	1266-1285	-13.5	-0.219	0.334	0.409	0.267	seedless	2	C GAGAGA CA A A	CC UGU GAG CAC	GG ACA UUC GUG	GAU ACGUG AAAC	NA
A12-2046834_1.1.1	rs34808360	+	A	0.0005	1302	CDS	ZC3H18	ENST00000301011_rs34808360_A_0	MIMAT0000070_miR-17	1266-1285	-13.5	0.595	0.335	0.362	0.426	seedless	2	C GAGAGA CA A A	CC UGU GAG CAC	GG ACA UUC GUG	GAU ACGUG AAAC	NA
L2HS-2885212_1.1.0	rs148635740	+	C	NA	1348	CDS	TUBB2C	ENST00000340384	MIMAT0000071_miR-17*	1320-1335	-30	-18.166	0.441	0.202	0.283	seedless	4	C C	GCAAG GCCUUC CUGCA	UGUUC CGGAAG GACGU	GA A U CA	NA
L2HS-2885212_1.1.1	rs148635740	+	T	0.0009	1348	CDS	TUBB2C	ENST00000340384_rs148635740_T_0	MIMAT0000071_miR-17*	1320-1335	-30	-18.495	0.401	0.227	0.285	seedless	4	C C	GCAAG GCCUUC CUGCA	UGUUC CGGAAG GACGU	GA A U CA	NA
L2HS-1244558_2.1.0	rs144039731	-	C	NA	3833	CDS	SNAPC4	ENST00000298532	MIMAT0000071_miR-17*	3798-3815	-28.6	-8.833	0.325	0.673	0.416	6mer	3	A C A G	AC GG GCCUUC CUGCAG	UG UC CGGAAG GACGUC	GA U A U A	NA
L2HS-1244558_2.1.1	rs144039731	-	T	0.0014	3833	CDS	SNAPC4	ENST00000298532_rs144039731_T_0	MIMAT0000071_miR-17*	3798-3815	-28.6	-9.532	0.367	0.526	0.49	6mer	3	A C A G	AC GG GCCUUC CUGCAG	UG UC CGGAAG GACGUC	GA U A U A	NA
L2-1433029_1.1.0	rs143449156	+	A	NA	2983	3pUTR	HOXD3	ENST00000468418	MIMAT0000071_miR-17*	2956-2974	-27.8	-17.315	0.347	0.575	0.461	8mer	6	G ACA A	AC AGUGCC UACUGCGG	UG UCACGG GUGACGUC	GA U AA A	NA
L2-1433029_1.1.1	rs143449156	+	G	0.0005	2983	3pUTR	HOXD3	ENST00000468418_rs143449156_G_0	MIMAT0000071_miR-17*	2956-2974	-27.8	-17.406	0.352	0.591	0.479	8mer	6	G ACA A	AC AGUGCC UACUGCGG	UG UCACGG GUGACGUC	GA U AA A	NA
L2-2187502_1.1.0	rs17628	-	T	NA	110	CDS	RPS16	ENST00000251453	MIMAT0000071_miR-17*	92-108	-27.5	-9.702	0.47	0.277	0.404	6mer	4	C G C	CAAG GCC CGCUGCAGU	GUUC CGG GUGACGUCA	GAU A AA	NA
L2-2187502_1.1.1	rs17628	-	G	0.48	110	CDS	RPS16	ENST00000251453_rs17628_G_0	MIMAT0000071_miR-17*	92-108	-27.5	-10.946	0.421	0.274	0.5	6mer	4	C G C	CAAG GCC CGCUGCAGU	GUUC CGG GUGACGUCA	GAU A AA	NA
L2-2187488_1.1.0	rs138661785	-	G	NA	1769	CDS	ZNF423	ENST00000262383	MIMAT0000071_miR-17*	1732-1745	-25.9	-6.805	0.138	0.241	0.654	offset-6mer	4	C C A	UGCCUUC ACUGCA	ACGGAAG UGACGU	GAUGUUC CA	NA
L2-2187488_1.1.1	rs138661785	-	A	0.0005	1769	CDS	ZNF423	ENST00000262383_rs138661785_A_0	MIMAT0000071_miR-17*	1732-1745	-25.9	-8.111	0.181	0.237	0.647	offset-6mer	4	C C A	UGCCUUC ACUGCA	ACGGAAG UGACGU	GAUGUUC CA	NA
L2HS-3487850_1.1.0	rs182641880	-	G	NA	4713	3pUTR	ARID4B	ENST00000264183	MIMAT0000071_miR-17*	4673-4693	-28	-8.627	0.37	0.176	0.231	7mer-m8	3	G C C	CUG AAG GCCUUC ACUGUGG	GAU UUC CGGAAG UGACGUC	G A A	NA
L2HS-3487850_1.1.1	rs182641880	-	A	0.0005	4713	3pUTR	ARID4B	ENST00000264183_rs182641880_A_0	MIMAT0000071_miR-17*	4673-4693	-28	-9.821	0.374	0.187	0.233	7mer-m8	3	G C C	CUG AAG GCCUUC ACUGUGG	GAU UUC CGGAAG UGACGUC	G A A	NA
L1HS-1646725_1.1.0	rs148007344	-	A	NA	768	CDS	MRPL53	ENST00000258105	MIMAT0000071_miR-17*	751-767	-26.1	-10.738	0.302	0.545	0.343	7mer-A1	2	A A	CGAG G CCUUC CUGCAG	GUUC C GGAAG GACGUC	GAU A U A	NA
L1HS-1646725_1.1.1	rs148007344	-	G	0.01	768	CDS	MRPL53	ENST00000258105_rs148007344_G_0	MIMAT0000071_miR-17*	751-767	-26.1	-8.127	0.291	0.529	0.304	7mer-A1	2	A A	CGAG G CCUUC CUGCAG	GUUC C GGAAG GACGUC	GAU A U A	NA
L2HS-3487820_1.1.0	rs117326202	+	G	NA	2985	3pUTR	UNK	ENST00000293218	MIMAT0000071_miR-17*	2964-2980	-23.9	5.317	0.268	0.458	0.401	8mer	4	CUUCC A	UGCC CACUGCAG	ACGG GUGACGUC	GAUGUUC AA A	NA
L2HS-3487820_1.1.1	rs117326202	+	A	0.01	2985	3pUTR	UNK	ENST00000293218_rs117326202_A_0	MIMAT0000071_miR-17*	2964-2980	-23.9	5.519	0.271	0.475	0.423	8mer	4	CUUCC A	UGCC CACUGCAG	ACGG GUGACGUC	GAUGUUC AA A	NA
L2HS-3487845_1.1.0	rs186578162	-	A	NA	2052	CDS	ATAD2	ENST00000287394	MIMAT0000071_miR-17*	2032-2048	-22.3	-8.519	0.388	0.379	0.402	seedless	4	A U GAA U	AUA GUGCU GCUGC	UGU CACGG UGACG	GA U AAG UCA	NA
L2HS-3487845_1.1.1	rs186578162	-	G	0.0005	2052	CDS	ATAD2	ENST00000287394_rs186578162_G_0	MIMAT0000071_miR-17*	2032-2048	-22.3	-8.591	0.357	0.405	0.369	seedless	4	A U GAA U	AUA GUGCU GCUGC	UGU CACGG UGACG	GA U AAG UCA	NA
L2HS-2939357_1.1.0	rs76594728	+	C	NA	909	CDS	DVL3	ENST00000313143	MIMAT0000071_miR-17*	871-884	-22.7	-2.654	0.311	0.388	0.294	seedless	6	A C	GC AGUGCCU CAC GC	UG UCACGGA GUG CG	GA U A A UCA	heart development;intracellular;intracellular signaling cascade;kinase activity;multicellular organismal development;nervous system development;protein binding;signal transducer activity;Wnt receptor signaling pathway
L2HS-2939357_1.1.1	rs76594728	+	G	0	909	CDS	DVL3	ENST00000313143_rs76594728_G_0	MIMAT0000071_miR-17*	871-884	-22.7	2.023	0.256	0.4	0.356	seedless	6	A C	GC AGUGCCU CAC GC	UG UCACGGA GUG CG	GA U A A UCA	heart development;intracellular;intracellular signaling cascade;kinase activity;multicellular organismal development;nervous system development;protein binding;signal transducer activity;Wnt receptor signaling pathway
TAON-504576-1_2.1.0	rs188042950	+	C	NA	1660	CDS	RBM5	ENST00000347869	MIMAT0000071_miR-17*	1636-1658	-21.5	-0.977	0.401	0.556	0.411	seedless	3	A UU G CCA A	CUAUAA CCUU AC GCAGU	GAUGUU GGAA UG CGUCA	CAC G A	cell cycle;DNA binding;intracellular;metal ion binding;negative regulation of progression through cell cycle;nucleotide binding;nucleus;RNA binding;RNA processing;zinc ion binding
TAON-504576-1_2.1.1	rs188042950	+	T	0.0014	1660	CDS	RBM5	ENST00000347869_rs188042950_T_0	MIMAT0000071_miR-17*	1636-1658	-21.5	-2.584	0.42	0.554	0.438	seedless	3	A UU G CCA A	CUAUAA CCUU AC GCAGU	GAUGUU GGAA UG CGUCA	CAC G A	cell cycle;DNA binding;intracellular;metal ion binding;negative regulation of progression through cell cycle;nucleotide binding;nucleus;RNA binding;RNA processing;zinc ion binding
L2-1397194_1.1.0	rs145230773	+	G	NA	1468	CDS	GRPR	ENST00000380289	MIMAT0000071_miR-17*	1439-1449	-16.4	-6.694	0.637	0.332	0.36	seedless	1	G A C	GUCU CAC GCA	CGGA GUG CGU	GAUGUUCA A A CA	NA
L2-1397194_1.1.1	rs145230773	+	T	0	1468	CDS	GRPR	ENST00000380289_rs145230773_T_0	MIMAT0000071_miR-17*	1439-1449	-16.4	-8.907	0.527	0.293	0.48	seedless	1	G A C	GUCU CAC GCA	CGGA GUG CGU	GAUGUUCA A A CA	NA
L2-1845616_1.1.0	rs189996263	+	A	NA	1692	3pUTR	VIM	ENST00000224237	MIMAT0000071_miR-17*	1669-1686	-11.5	-3.837	0.482	0.275	0.545	seedless	1	A AAUAA C U	AUAGG GCU UAGU	UGUUC UGA GUCA	GA ACGGAAG C	cell motility;cytoplasm;cytoskeleton;intermediate filament;protein binding;structural constituent of cytoskeleton;structural molecule activity
L2-1845616_1.1.1	rs189996263	+	T	0.0018	1692	3pUTR	VIM	ENST00000224237_rs189996263_T_0	MIMAT0000071_miR-17*	1669-1686	-11.5	-4.237	0.464	0.316	0.539	seedless	1	A AAUAA C U	AUAGG GCU UAGU	UGUUC UGA GUCA	GA ACGGAAG C	cell motility;cytoplasm;cytoskeleton;intermediate filament;protein binding;structural constituent of cytoskeleton;structural molecule activity
L2HS-3006396_1.1.0	rs200928944	-	A	NA	431	CDS	ETFA	ENST00000267950	MIMAT0000072_miR-18a	403-420	-30.8	-2.585	0.101	0.312	0.542	offset-6mer	5	C G	AUCUGUGCUGGA GCAUCU	UAGACGUGAUCU CGUGGA	GA A AU	NA
L2HS-3006396_1.1.1	rs200928944	-	G	0.0005	431	CDS	ETFA	ENST00000267950_rs200928944_G_0	MIMAT0000072_miR-18a	403-420	-30.8	-2.757	0.108	0.317	0.456	offset-6mer	5	C G	AUCUGUGCUGGA GCAUCU	UAGACGUGAUCU CGUGGA	GA A AU	NA
L1-317328_2.1.0	rs139634917	-	G	NA	1292	CDS	KIAA0100	ENST00000005905	MIMAT0000072_miR-18a	1255-1271	-28.4	-15.782	0.535	0.429	0.534	offset-6mer	4	C C G	UCU CACUGG UGCACCU	AGA GUGAUC ACGUGGA	GAU C U AU	NA
L1-317328_2.1.1	rs139634917	-	C	0.0005	1292	CDS	KIAA0100	ENST00000005905_rs139634917_C_0	MIMAT0000072_miR-18a	1255-1271	-28.4	-17.45	0.512	0.378	0.327	offset-6mer	4	C C G	UCU CACUGG UGCACCU	AGA GUGAUC ACGUGGA	GAU C U AU	NA
L1-317328_2.2.0	rs144241498	-	A	NA	1275	CDS	KIAA0100	ENST00000005905	MIMAT0000072_miR-18a	1255-1271	-28.4	-15.782	0.535	0.429	0.534	offset-6mer	4	C C G	UCU CACUGG UGCACCU	AGA GUGAUC ACGUGGA	GAU C U AU	NA
L1-317328_2.2.1	rs144241498	-	T	0.0005	1275	CDS	KIAA0100	ENST00000005905_rs144241498_T_0	MIMAT0000072_miR-18a	1255-1271	-28.4	-16.147	0.544	0.417	0.57	offset-6mer	4	C C G	UCU CACUGG UGCACCU	AGA GUGAUC ACGUGGA	GAU C U AU	NA
L2-1044213_1.1.0	rs201986741	+	T	NA	2735	CDS	SEC24B	ENST00000265175	MIMAT0000072_miR-18a	2705-2720	-28.7	-12.622	0.404	0.444	0.647	offset-6mer	6	U A	UCUGCA GGGUGCAUCU	AGACGU UCUACGUGGA	GAU GA AU	NA
L2-1044213_1.1.1	rs201986741	+	A	0.0005	2735	CDS	SEC24B	ENST00000265175_rs201986741_A_0	MIMAT0000072_miR-18a	2705-2720	-28.7	-10.153	0.317	0.451	0.477	offset-6mer	6	U A	UCUGCA GGGUGCAUCU	AGACGU UCUACGUGGA	GAU GA AU	NA
L2HS-3088406_1.1.0	rs147737215	-	G	NA	954	CDS	PCNA	ENST00000379143	MIMAT0000072_miR-18a	914-929	-28	-11.656	0.208	0.427	0.392	seedless	5	A C	UGUCUGC AGAUGUACC	AUAGACG UCUACGUGG	G UGA AAU	base-excision repair, gap-filling;cell proliferation;cyclin-dependent protein kinase holoenzyme complex;DNA binding;DNA polymerase processivity factor activity;DNA repair;DNA replication;DNA replication factor C complex;intracellular protein transport;MutLalpha complex binding;nuclear lamina;nucleus;PCNA complex;phosphoinositide-mediated signaling;protein binding;regulation of DNA replication;reg…
L2HS-3088406_1.1.1	rs147737215	-	A	0.0005	954	CDS	PCNA	ENST00000379143_rs147737215_A_0	MIMAT0000072_miR-18a	914-929	-28	-16.781	0.349	0.343	0.302	seedless	5	A C	UGUCUGC AGAUGUACC	AUAGACG UCUACGUGG	G UGA AAU	base-excision repair, gap-filling;cell proliferation;cyclin-dependent protein kinase holoenzyme complex;DNA binding;DNA polymerase processivity factor activity;DNA repair;DNA replication;DNA replication factor C complex;intracellular protein transport;MutLalpha complex binding;nuclear lamina;nucleus;PCNA complex;phosphoinositide-mediated signaling;protein binding;regulation of DNA replication;reg…
L2HS-3088406_1.2.0	rs17353	-	C	NA	930	CDS	PCNA	ENST00000379143	MIMAT0000072_miR-18a	914-929	-28	-11.656	0.208	0.427	0.392	seedless	5	A C	UGUCUGC AGAUGUACC	AUAGACG UCUACGUGG	G UGA AAU	base-excision repair, gap-filling;cell proliferation;cyclin-dependent protein kinase holoenzyme complex;DNA binding;DNA polymerase processivity factor activity;DNA repair;DNA replication;DNA replication factor C complex;intracellular protein transport;MutLalpha complex binding;nuclear lamina;nucleus;PCNA complex;phosphoinositide-mediated signaling;protein binding;regulation of DNA replication;reg…
L2HS-3088406_1.2.1	rs17353	-	G	0.0009	930	CDS	PCNA	ENST00000379143_rs17353_G_0	MIMAT0000072_miR-18a	914-929	-28	-13.272	0.308	0.274	0.265	seedless	5	A C	UGUCUGC AGAUGUACC	AUAGACG UCUACGUGG	G UGA AAU	base-excision repair, gap-filling;cell proliferation;cyclin-dependent protein kinase holoenzyme complex;DNA binding;DNA polymerase processivity factor activity;DNA repair;DNA replication;DNA replication factor C complex;intracellular protein transport;MutLalpha complex binding;nuclear lamina;nucleus;PCNA complex;phosphoinositide-mediated signaling;protein binding;regulation of DNA replication;reg…
L2HS-2027820_1.1.0	rs114131171	-	C	NA	1666	CDS	ARVCF	ENST00000263207	MIMAT0000072_miR-18a	1629-1644	-28	-6.944	0.339	0.302	0.298	offset-6mer	4	C C G	CUGC CUGG UGCGCCU	GACG GAUC ACGUGGA	GAUA U U AU	NA
L2HS-2027820_1.1.1	rs114131171	-	T	0	1666	CDS	ARVCF	ENST00000263207_rs114131171_T_0	MIMAT0000072_miR-18a	1629-1644	-28	-7.02	0.315	0.304	0.322	offset-6mer	4	C C G	CUGC CUGG UGCGCCU	GACG GAUC ACGUGGA	GAUA U U AU	NA
L2-2377450_1.1.0	rs141604779	+	C	NA	740	CDS	PAPSS2	ENST00000456849	MIMAT0000072_miR-18a	700-716	-28	-18.555	0.436	0.45	0.447	offset-6mer	3	A C	UAUUUGU AGAUGCACCU	AUAGACG UCUACGUGGA	G UGA AU	NA
L2-2377450_1.1.1	rs141604779	+	T	0.0005	740	CDS	PAPSS2	ENST00000456849_rs141604779_T_0	MIMAT0000072_miR-18a	700-716	-28	-19.408	0.456	0.459	0.314	offset-6mer	3	A C	UAUUUGU AGAUGCACCU	AUAGACG UCUACGUGGA	G UGA AU	NA
L2HS-1092429_2.1.0	rs9208	+	C	NA	3372	3pUTR	SFRS6	ENST00000244020	MIMAT0000072_miR-18a	3332-3348	-26.8	-13.817	0.245	0.262	0.476	seedless	4	C A U A	UC G CACUGGAUGCAC	AG C GUGAUCUACGUG	GAU A GAAU	NA
L2HS-1092429_2.1.1	rs9208	+	T	0.01	3372	3pUTR	SFRS6	ENST00000244020_rs9208_T_0	MIMAT0000072_miR-18a	3332-3348	-26.8	-13.958	0.254	0.262	0.471	seedless	4	C A U A	UC G CACUGGAUGCAC	AG C GUGAUCUACGUG	GAU A GAAU	NA
TAON-3475735-1_1.1.0	rs35245591	-	C	NA	1074	CDS	SASS6	ENST00000287482	MIMAT0000072_miR-18a	1051-1072	-25.6	0.798	0.169	0.285	0.95	seedless	5	A UGAAU A	UCU CACUAGAUGU GCC	AGA GUGAUCUACG UGG	GAU C AAU	NA
TAON-3475735-1_1.1.1	rs35245591	-	T	0.03	1074	CDS	SASS6	ENST00000287482_rs35245591_T_0	MIMAT0000072_miR-18a	1051-1072	-25.6	1.013	0.163	0.282	0.951	seedless	5	A UGAAU A	UCU CACUAGAUGU GCC	AGA GUGAUCUACG UGG	GAU C AAU	NA
L2HS-1673363_1.1.0	rs181438759	+	A	NA	1760	CDS	CCT6A	ENST00000275603	MIMAT0000072_miR-18a	1741-1758	-22.9	3.225	0.227	0.459	0.387	seedless	6	U U C A	UGCACUG GAU G CACC	ACGUGAU CUA C GUGG	GAUAG AAU	NA
L2HS-1673363_1.1.1	rs181438759	+	G	0.0005	1760	CDS	CCT6A	ENST00000275603_rs181438759_G_0	MIMAT0000072_miR-18a	1741-1758	-22.9	3.086	0.226	0.465	0.377	seedless	6	U U C A	UGCACUG GAU G CACC	ACGUGAU CUA C GUGG	GAUAG AAU	NA
A12-56346_88.1.0	rs41304464	+	G	NA	441	3pUTR	COX7B	ENST00000481445	MIMAT0000072_miR-18a	423-434	-22.4	-9.238	0.341	0.394	0.312	seedless	5	A C	GCACU GUGUACC	CGUGA UACGUGG	GAUAGA UC AAU	NA
A12-56346_88.1.1	rs41304464	+	T	0.0048	441	3pUTR	COX7B	ENST00000481445_rs41304464_T_0	MIMAT0000072_miR-18a	423-434	-22.4	-7.867	0.357	0.416	0.258	seedless	5	A C	GCACU GUGUACC	CGUGA UACGUGG	GAUAGA UC AAU	NA
TA1-4106395-1_1.1.0	rs200792727	-	T	NA	392	CDS	DIAPH1	ENST00000398557	MIMAT0000072_miR-18a	355-378	-21.8	-3.621	0.352	0.391	0.545	seedless	6	U CAUAUGG AUC A	UCUGCAU GGAUG CC	AGACGUG UCUAC GG	GAU A GU AAU	actin binding;actin cytoskeleton organization and biogenesis;cellular component organization and biogenesis;cytoskeleton;profilin binding;receptor binding;Rho GTPase binding;sensory perception of sound
TA1-4106395-1_1.1.1	rs200792727	-	C	0	392	CDS	DIAPH1	ENST00000398557_rs200792727_C_0	MIMAT0000072_miR-18a	355-378	-21.8	-5.077	0.395	0.4	0.484	seedless	6	U CAUAUGG AUC A	UCUGCAU GGAUG CC	AGACGUG UCUAC GG	GAU A GU AAU	actin binding;actin cytoskeleton organization and biogenesis;cellular component organization and biogenesis;cytoskeleton;profilin binding;receptor binding;Rho GTPase binding;sensory perception of sound
TA1-4106395-1_1.2.0	rs147691941	-	T	NA	391	CDS	DIAPH1	ENST00000398557	MIMAT0000072_miR-18a	355-378	-21.8	-3.621	0.352	0.391	0.545	seedless	6	U CAUAUGG AUC A	UCUGCAU GGAUG CC	AGACGUG UCUAC GG	GAU A GU AAU	actin binding;actin cytoskeleton organization and biogenesis;cellular component organization and biogenesis;cytoskeleton;profilin binding;receptor binding;Rho GTPase binding;sensory perception of sound
TA1-4106395-1_1.2.1	rs147691941	-	C	0.0005	391	CDS	DIAPH1	ENST00000398557_rs147691941_C_0	MIMAT0000072_miR-18a	355-378	-21.8	-3.703	0.36	0.383	0.407	seedless	6	U CAUAUGG AUC A	UCUGCAU GGAUG CC	AGACGUG UCUAC GG	GAU A GU AAU	actin binding;actin cytoskeleton organization and biogenesis;cellular component organization and biogenesis;cytoskeleton;profilin binding;receptor binding;Rho GTPase binding;sensory perception of sound
TA1-4106395-1_1.3.0	rs199982016	-	G	NA	387	CDS	DIAPH1	ENST00000398557	MIMAT0000072_miR-18a	355-378	-21.8	-3.621	0.352	0.391	0.545	seedless	6	U CAUAUGG AUC A	UCUGCAU GGAUG CC	AGACGUG UCUAC GG	GAU A GU AAU	actin binding;actin cytoskeleton organization and biogenesis;cellular component organization and biogenesis;cytoskeleton;profilin binding;receptor binding;Rho GTPase binding;sensory perception of sound
TA1-4106395-1_1.3.1	rs199982016	-	A	0.0005	387	CDS	DIAPH1	ENST00000398557_rs199982016_A_0	MIMAT0000072_miR-18a	355-378	-21.8	-3.367	0.343	0.389	0.559	seedless	6	U CAUAUGG AUC A	UCUGCAU GGAUG CC	AGACGUG UCUAC GG	GAU A GU AAU	actin binding;actin cytoskeleton organization and biogenesis;cellular component organization and biogenesis;cytoskeleton;profilin binding;receptor binding;Rho GTPase binding;sensory perception of sound
L2-563544_2.1.0	rs8098	-	C	NA	903	CDS	ZFP36L2	ENST00000282388	MIMAT0000072_miR-18a	879-893	-21.4	-1.765	0.231	0.621	0.675	7mer-m8	2	A UG CC U	GC U G GCACCUU	CG A C CGUGGAA	GAUAGA UG U UA U	cell proliferation;cytoplasm;metal ion binding;nucleic acid binding;nucleus;regulation of mRNA stability;RNA binding;transcription factor activity;zinc ion binding
L2-563544_2.1.1	rs8098	-	T	0.09	903	CDS	ZFP36L2	ENST00000282388_rs8098_T_0	MIMAT0000072_miR-18a	879-893	-21.4	-1.648	0.225	0.624	0.673	7mer-m8	2	A UG CC U	GC U G GCACCUU	CG A C CGUGGAA	GAUAGA UG U UA U	cell proliferation;cytoplasm;metal ion binding;nucleic acid binding;nucleus;regulation of mRNA stability;RNA binding;transcription factor activity;zinc ion binding
TAON-3306702-1_1.1.0	rs190241404	+	T	NA	5593	3pUTR	POGK	ENST00000367875	MIMAT0000072_miR-18a	5560-5576	-21	-5.167	0.337	0.595	0.486	7mer-m8	3	A U UG A	CUGU CU GCAUCUUG	GACG GA CGUGGAAU	GAUA U UCUA	NA
TAON-3306702-1_1.1.1	rs190241404	+	C	0.0005	5593	3pUTR	POGK	ENST00000367875_rs190241404_C_0	MIMAT0000072_miR-18a	5560-5576	-21	-5.162	0.338	0.593	0.49	7mer-m8	3	A U UG A	CUGU CU GCAUCUUG	GACG GA CGUGGAAU	GAUA U UCUA	NA
TA1-4106400-1_1.1.0	rs41298442	-	A	NA	824	CDS	GCH1	ENST00000491895	MIMAT0000072_miR-18a	797-808	-19.7	-11.956	0.372	0.328	0.484	seedless	3	A A	UGCG AGGUGUAC	ACGU UCUACGUG	GAUAG GA GAAU	NA
TA1-4106400-1_1.1.1	rs41298442	-	G	0.0005	824	CDS	GCH1	ENST00000491895_rs41298442_G_0	MIMAT0000072_miR-18a	797-808	-19.7	-6.795	0.301	0.37	0.397	seedless	3	A A	UGCG AGGUGUAC	ACGU UCUACGUG	GAUAG GA GAAU	NA
TA1-4106431-1_1.1.0	rs143519900	-	C	NA	691	3pUTR	RPL9	ENST00000295955	MIMAT0000072_miR-18a	671-685	-19.7	-0.757	0.212	0.576	0.344	seedless	3	A A A	UGC C AGAUG CACUU	ACG G UCUAC GUGGA	GAUAG U A AU	NA
TA1-4106431-1_1.1.1	rs143519900	-	G	0.0023	691	3pUTR	RPL9	ENST00000295955_rs143519900_G_0	MIMAT0000072_miR-18a	671-685	-19.7	-3.187	0.281	0.541	0.391	seedless	3	A A A	UGC C AGAUG CACUU	ACG G UCUAC GUGGA	GAUAG U A AU	NA
TAON-3475623-1_1.1.0	rs187673910	-	G	NA	52	5pUTR	MXD3	ENST00000439742	MIMAT0000072_miR-18a	24-38	-18.1	7.565	0.204	0.298	0.173	seedless	4	G CCAC G G	GCAC GUGCA C	CGUG UACGU G	GAUAGA AUC G AAU	NA
TAON-3475623-1_1.1.1	rs187673910	-	A	0.0046	52	5pUTR	MXD3	ENST00000439742_rs187673910_A_0	MIMAT0000072_miR-18a	24-38	-18.1	7.608	0.203	0.297	0.218	seedless	4	G CCAC G G	GCAC GUGCA C	CGUG UACGU G	GAUAGA AUC G AAU	NA
TAON-3475708-1_1.1.0	rs191501528	-	T	NA	1605	3pUTR	DDAH1	ENST00000284031	MIMAT0000072_miR-18a	1583-1594	-17	-5.808	0.452	0.557	0.417	seedless	4	GG G	CUGC C AG GCA	GACG G UC CGU	GAUA U A UA GGAAU	NA
TAON-3475708-1_1.1.1	rs191501528	-	C	0.0009	1605	3pUTR	DDAH1	ENST00000284031_rs191501528_C_0	MIMAT0000072_miR-18a	1583-1594	-17	-5.918	0.464	0.52	0.45	seedless	4	GG G	CUGC C AG GCA	GACG G UC CGU	GAUA U A UA GGAAU	NA
L2-290858_2.1.0	rs181304002	+	G	NA	1738	3pUTR	RAB21	ENST00000261263	MIMAT0000074_miR-19b	1715-1732	-30	-19.147	0.456	0.428	0.355	8mer	7	U G	UUUUGCA GGGUUUGCACA	AAAACGU CCUAAACGUGU	AGUC A	endosome;GTP binding;nucleotide binding;protein transport;small GTPase mediated signal transduction
L2-290858_2.1.1	rs181304002	+	A	0.0009	1738	3pUTR	RAB21	ENST00000261263_rs181304002_A_0	MIMAT0000074_miR-19b	1715-1732	-30	-20.758	0.492	0.544	0.432	8mer	7	U G	UUUUGCA GGGUUUGCACA	AAAACGU CCUAAACGUGU	AGUC A	endosome;GTP binding;nucleotide binding;protein transport;small GTPase mediated signal transduction
L2-702009_1.1.0	rs200161816	+	C	NA	646	CDS	NUTF2	ENST00000219169	MIMAT0000074_miR-19b	606-627	-26.2	-11.573	0.464	0.454	0.347	7mer-m8	3	A ACGA U C	UCA UGC UGGGUUUGCAC	AGU ACG ACCUAAACGUG	CAAA U U	NA
L2-702009_1.1.1	rs200161816	+	T	0.0005	646	CDS	NUTF2	ENST00000219169_rs200161816_T_0	MIMAT0000074_miR-19b	606-627	-26.2	-11.501	0.454	0.457	0.35	7mer-m8	3	A ACGA U C	UCA UGC UGGGUUUGCAC	AGU ACG ACCUAAACGUG	CAAA U U	NA
L2-702009_1.2.0	rs201657691	+	G	NA	647	CDS	NUTF2	ENST00000219169	MIMAT0000074_miR-19b	606-627	-26.2	-11.573	0.464	0.454	0.347	7mer-m8	3	A ACGA U C	UCA UGC UGGGUUUGCAC	AGU ACG ACCUAAACGUG	CAAA U U	NA
L2-702009_1.2.1	rs201657691	+	A	0.0005	647	CDS	NUTF2	ENST00000219169_rs201657691_A_0	MIMAT0000074_miR-19b	606-627	-26.2	-10.351	0.366	0.46	0.385	7mer-m8	3	A ACGA U C	UCA UGC UGGGUUUGCAC	AGU ACG ACCUAAACGUG	CAAA U U	NA
L2HS-1582883_1.1.0	rs184402083	-	C	NA	1283	3pUTR	TSC22D3	ENST00000372397	MIMAT0000074_miR-19b	1263-1280	-25.4	-10.994	0.362	0.475	0.413	seedless	5	A CUUUG G	UGCAUGG UGCACA	ACGUACC ACGUGU	AGUCAAA UAA	NA
L2HS-1582883_1.1.1	rs184402083	-	A	0.0024	1283	3pUTR	TSC22D3	ENST00000372397_rs184402083_A_0	MIMAT0000074_miR-19b	1263-1280	-25.4	-11.63	0.364	0.47	0.342	seedless	5	A CUUUG G	UGCAUGG UGCACA	ACGUACC ACGUGU	AGUCAAA UAA	NA
TAON-657623-1_2.1.0	rs2273012	-	A	NA	2549	3pUTR	ELOVL5	ENST00000304434	MIMAT0000074_miR-19b	2516-2543	-24.9	-5.874	0.369	0.287	0.324	8mer	7	A ACCA UUUAAU U	UCAGUUU UGC UUUGCACA	AGUCAAA ACG AAACGUGU	UACCU	NA
TAON-657623-1_2.1.1	rs2273012	-	G	0.01	2549	3pUTR	ELOVL5	ENST00000304434_rs2273012_G_0	MIMAT0000074_miR-19b	2516-2543	-24.9	-6.451	0.374	0.29	0.322	8mer	7	A ACCA UUUAAU U	UCAGUUU UGC UUUGCACA	AGUCAAA ACG AAACGUGU	UACCU	NA
L2HS-1444497_1.1.0	rs7432	+	C	NA	921	3pUTR	MRPL32	ENST00000223324	MIMAT0000074_miR-19b	876-904	-25.1	-12.299	0.518	0.491	0.559	seedless	8	G AUAA AAGA U	CAGUUUUGUGUGGG UUUG AUA	GUCAAAACGUACCU AAAC UGU	A G	NA
L2HS-1444497_1.1.1	rs7432	+	T	0.03	921	3pUTR	MRPL32	ENST00000223324_rs7432_T_0	MIMAT0000074_miR-19b	876-904	-25.1	-11.676	0.508	0.488	0.436	seedless	8	G AUAA AAGA U	CAGUUUUGUGUGGG UUUG AUA	GUCAAAACGUACCU AAAC UGU	A G	NA
TAON-657624-1_2.1.0	rs145350264	+	C	NA	3857	3pUTR	ZNF507	ENST00000311921	MIMAT0000074_miR-19b	3818-3842	-17.4	-4.647	0.382	0.227	0.459	seedless	5	U GUC U GAACUUG C	UCAGU UG CA GCAUA	AGUCA AC GU CGUGU	AA ACCUAAA	NA
TAON-657624-1_2.1.1	rs145350264	+	T	0.01	3857	3pUTR	ZNF507	ENST00000311921_rs145350264_T_0	MIMAT0000074_miR-19b	3818-3842	-17.4	4.689	0.315	0.229	0.432	seedless	5	U GUC U GAACUUG C	UCAGU UG CA GCAUA	AGUCA AC GU CGUGU	AA ACCUAAA	NA
TAON-657624-1_2.2.0	rs180733725	+	T	NA	3866	3pUTR	ZNF507	ENST00000311921	MIMAT0000074_miR-19b	3818-3842	-17.4	-4.647	0.382	0.227	0.459	seedless	5	U GUC U GAACUUG C	UCAGU UG CA GCAUA	AGUCA AC GU CGUGU	AA ACCUAAA	NA
TAON-657624-1_2.2.1	rs180733725	+	C	0.0005	3866	3pUTR	ZNF507	ENST00000311921_rs180733725_C_0	MIMAT0000074_miR-19b	3818-3842	-17.4	-5.501	0.392	0.226	0.416	seedless	5	U GUC U GAACUUG C	UCAGU UG CA GCAUA	AGUCA AC GU CGUGU	AA ACCUAAA	NA
TA1-4747162-1_1.1.0	rs180860333	+	G	NA	730	CDS	AP2B1	ENST00000312678	MIMAT0000074_miR-19b	715-722	-11.7	6.341	0.132	0.49	0.259	seedless	1	G UG U	GUGG GC	UACC CG	AGUCAAAACG UAAA UGU	NA
TA1-4747162-1_1.1.1	rs180860333	+	A	0.0005	730	CDS	AP2B1	ENST00000312678_rs180860333_A_0	MIMAT0000074_miR-19b	715-722	-11.7	5.641	0.15	0.485	0.29	seedless	1	G UG U	GUGG GC	UACC CG	AGUCAAAACG UAAA UGU	NA
L2HS-3277311_1.1.0	rs147735599	-	G	NA	755	CDS	LEPREL4	ENST00000393928	MIMAT0000075_miR-20a	723-739	-30.5	-13.492	0.488	0.366	0.305	seedless	11	G C G	UACCUGCACUA GCGCU	AUGGACGUGAU CGUGA	G AUU AAU	NA
L2HS-3277311_1.1.1	rs147735599	-	A	0.0005	755	CDS	LEPREL4	ENST00000393928_rs147735599_A_0	MIMAT0000075_miR-20a	723-739	-30.5	-13.612	0.501	0.366	0.302	seedless	11	G C G	UACCUGCACUA GCGCU	AUGGACGUGAU CGUGA	G AUU AAU	NA
L2HS-3277312_1.1.0	rs147735599	-	G	NA	939	CDS	LEPREL4	ENST00000355468	MIMAT0000075_miR-20a	907-923	-30.5	-13.558	0.5	0.365	0.292	seedless	11	G C G	UACCUGCACUA GCGCU	AUGGACGUGAU CGUGA	G AUU AAU	NA
L2HS-3277312_1.1.1	rs147735599	-	A	0.0005	939	CDS	LEPREL4	ENST00000355468_rs147735599_A_0	MIMAT0000075_miR-20a	907-923	-30.5	-13.575	0.503	0.364	0.304	seedless	11	G C G	UACCUGCACUA GCGCU	AUGGACGUGAU CGUGA	G AUU AAU	NA
TAON-3454440-1_1.1.0	rs142391219	+	A	NA	4177	3pUTR	RBL2	ENST00000262133	MIMAT0000075_miR-20a	4146-4169	-28.4	-10.858	0.409	0.329	0.234	8mer	5	A AAGUGG G	ACCUGUAU AGGCACUUUA	UGGACGUG UUCGUGAAAU	GA AUA	cell cycle;chromatin modification;DNA binding;negative regulation of progression through cell cycle;nucleus;protein binding;regulation of lipid kinase activity;regulation of transcription, DNA-dependent;transcription
TAON-3454440-1_1.1.1	rs142391219	+	G	0.01	4177	3pUTR	RBL2	ENST00000262133_rs142391219_G_0	MIMAT0000075_miR-20a	4146-4169	-28.4	-10.916	0.408	0.329	0.236	8mer	5	A AAGUGG G	ACCUGUAU AGGCACUUUA	UGGACGUG UUCGUGAAAU	GA AUA	cell cycle;chromatin modification;DNA binding;negative regulation of progression through cell cycle;nucleus;protein binding;regulation of lipid kinase activity;regulation of transcription, DNA-dependent;transcription
TAON-3454397-1_1.1.0	rs34709553	-	C	NA	806	CDS	SLC25A28	ENST00000370495	MIMAT0000075_miR-20a	773-789	-27.8	-18.21	0.566	0.574	0.57	8mer	6	U G A	CCUGCA GAGCACUUUA	GGACGU UUCGUGAAAU	GAU GAUA	NA
TAON-3454397-1_1.1.1	rs34709553	-	T	0.0046	806	CDS	SLC25A28	ENST00000370495_rs34709553_T_0	MIMAT0000075_miR-20a	773-789	-27.8	-16.148	0.53	0.571	0.616	8mer	6	U G A	CCUGCA GAGCACUUUA	GGACGU UUCGUGAAAU	GAU GAUA	NA
TA1-4081023-1_1.1.0	rs139914751	-	G	NA	908	3pUTR	NUDT21	ENST00000300291	MIMAT0000075_miR-20a	889-906	-26.8	-8.309	0.528	0.236	0.379	seedless	2	C CU A	GCUUGU CUGUGAGCAC	UGGACG GAUAUUCGUG	GA U AAAU	NA
TA1-4081023-1_1.1.1	rs139914751	-	A	0.0037	908	3pUTR	NUDT21	ENST00000300291_rs139914751_A_0	MIMAT0000075_miR-20a	889-906	-26.8	-8.059	0.52	0.239	0.382	seedless	2	C CU A	GCUUGU CUGUGAGCAC	UGGACG GAUAUUCGUG	GA U AAAU	NA
TA1-4081102-1_1.1.0	rs144254029	-	C	NA	694	CDS	AKR7A2	ENST00000235835	MIMAT0000075_miR-20a	660-677	-25.5	0.924	0.286	0.378	0.397	7mer-m8	5	C C G	CCUGC CU AGGCACUUUG	GGACG GA UUCGUGAAAU	GAU U UA	NA
TA1-4081102-1_1.1.1	rs144254029	-	T	0.0005	694	CDS	AKR7A2	ENST00000235835_rs144254029_T_0	MIMAT0000075_miR-20a	660-677	-25.5	-0.673	0.356	0.369	0.41	7mer-m8	5	C C G	CCUGC CU AGGCACUUUG	GGACG GA UUCGUGAAAU	GAU U UA	NA
TA1-4081102-1_1.2.0	rs183003039	-	C	NA	680	CDS	AKR7A2	ENST00000235835	MIMAT0000075_miR-20a	660-677	-25.5	0.924	0.286	0.378	0.397	7mer-m8	5	C C G	CCUGC CU AGGCACUUUG	GGACG GA UUCGUGAAAU	GAU U UA	NA
TA1-4081102-1_1.2.1	rs183003039	-	G	0.0005	680	CDS	AKR7A2	ENST00000235835_rs183003039_G_0	MIMAT0000075_miR-20a	660-677	-25.5	-4.402	0.63	0.356	0.443	7mer-m8	5	C C G	CCUGC CU AGGCACUUUG	GGACG GA UUCGUGAAAU	GAU U UA	NA
TAON-625133-1_2.1.0	rs142760214	-	T	NA	2867	3pUTR	FOXJ3	ENST00000372573	MIMAT0000075_miR-20a	2842-2862	-25.1	-9.17	0.33	0.302	0.466	seedless	5	A UA C A	AUCUGCAUUAUAA GCU UA	UGGACGUGAUAUU UGA AU	GA CG A	NA
TAON-625133-1_2.1.1	rs142760214	-	G	0.0023	2867	3pUTR	FOXJ3	ENST00000372573_rs142760214_G_0	MIMAT0000075_miR-20a	2842-2862	-25.1	-10.874	0.339	0.434	0.481	seedless	5	A UA C A	AUCUGCAUUAUAA GCU UA	UGGACGUGAUAUU UGA AU	GA CG A	NA
L2HS-256402_5.1.0	rs112468283	+	C	NA	8167	3pUTR	PLXNA1	ENST00000393409	MIMAT0000075_miR-20a	8135-8148	-22.5	-11.74	0.42	0.397	0.444	8mer	2	G G	GCGC AAGCACUUUA	CGUG UUCGUGAAAU	GAUGGA AUA	NA
L2HS-256402_5.1.1	rs112468283	+	T	0.0032	8167	3pUTR	PLXNA1	ENST00000393409_rs112468283_T_0	MIMAT0000075_miR-20a	8135-8148	-22.5	-12.943	0.391	0.386	0.347	8mer	2	G G	GCGC AAGCACUUUA	CGUG UUCGUGAAAU	GAUGGA AUA	NA
L2HS-1399626_2.1.0	rs138545582	-	T	NA	4939	3pUTR	KLHL15	ENST00000328046	MIMAT0000075_miR-20a	4922-4938	-22.3	-14.877	0.574	0.322	0.366	seedless	7	C C U	CUUGCACUA AGC CUUU	GGACGUGAU UCG GAAA	GAU AU U U	NA
L2HS-1399626_2.1.1	rs138545582	-	C	0.01	4939	3pUTR	KLHL15	ENST00000328046_rs138545582_C_0	MIMAT0000075_miR-20a	4922-4938	-22.3	-17.546	0.574	0.32	0.417	seedless	7	C C U	CUUGCACUA AGC CUUU	GGACGUGAU UCG GAAA	GAU AU U U	NA
TA1-4551692-1_1.1.0	rs144613520	+	C	NA	1341	CDS	MAN1C1	ENST00000374332	MIMAT0000075_miR-20a	1317-1334	-21.2	0.794	0.218	0.289	0.378	seedless	8	C U AAUU A	CCUGCACU GG CUU	GGACGUGA UC GAA	GAU UAU GU AU	NA
TA1-4551692-1_1.1.1	rs144613520	+	T	0.0005	1341	CDS	MAN1C1	ENST00000374332_rs144613520_T_0	MIMAT0000075_miR-20a	1317-1334	-21.2	0.078	0.235	0.286	0.404	seedless	8	C U AAUU A	CCUGCACU GG CUU	GGACGUGA UC GAA	GAU UAU GU AU	NA
TAON-3454531-1_1.1.0	rs201762900	-	C	NA	4648	CDS	ABCA3	ENST00000301732	MIMAT0000075_miR-20a	4615-4633	-23.1	0.247	0.266	0.7	0.42	seedless	4	UCC G C	GCCUGUGCU UGAG AC	UGGACGUGA AUUC UG	GA U G AAAU	NA
TAON-3454531-1_1.1.1	rs201762900	-	T	0.0005	4648	CDS	ABCA3	ENST00000301732_rs201762900_T_0	MIMAT0000075_miR-20a	4615-4633	-23.1	0.232	0.26	0.707	0.365	seedless	4	UCC G C	GCCUGUGCU UGAG AC	UGGACGUGA AUUC UG	GA U G AAAU	NA
TAON-3454531-1_1.2.0	rs145251229	-	C	NA	4644	CDS	ABCA3	ENST00000301732	MIMAT0000075_miR-20a	4615-4633	-23.1	0.247	0.266	0.7	0.42	seedless	4	UCC G C	GCCUGUGCU UGAG AC	UGGACGUGA AUUC UG	GA U G AAAU	NA
TAON-3454531-1_1.2.1	rs145251229	-	T	0.0014	4644	CDS	ABCA3	ENST00000301732_rs145251229_T_0	MIMAT0000075_miR-20a	4615-4633	-23.1	-0.252	0.283	0.692	0.429	seedless	4	UCC G C	GCCUGUGCU UGAG AC	UGGACGUGA AUUC UG	GA U G AAAU	NA
TAON-3454581-1_1.1.0	rs202080335	-	C	NA	720	CDS	CCDC88C	ENST00000389857	MIMAT0000075_miR-20a	683-696	-20.1	-2.901	0.294	0.219	0.486	seedless	6	C G U A	ACCUGCG AGGC C	UGGACGU UUCG G	GA GAUA U AAAU	NA
TAON-3454581-1_1.1.1	rs202080335	-	T	0.0014	720	CDS	CCDC88C	ENST00000389857_rs202080335_T_0	MIMAT0000075_miR-20a	683-696	-20.1	-5.655	0.391	0.204	0.315	seedless	6	C G U A	ACCUGCG AGGC C	UGGACGU UUCG G	GA GAUA U AAAU	NA
TA1-4081091-1_1.1.0	rs184653394	-	C	NA	5800	3pUTR	DLG5	ENST00000372391	MIMAT0000075_miR-20a	5752-5775	-21.3	2.358	0.295	0.602	0.408	seedless	5	A CC C AGAAU G	GCCUGC GCU UAGG GCU	UGGACG UGA AUUC UGA	GA U G AAU	NA
TA1-4081091-1_1.1.1	rs184653394	-	T	0.0005	5800	3pUTR	DLG5	ENST00000372391_rs184653394_T_0	MIMAT0000075_miR-20a	5752-5775	-21.3	1.884	0.268	0.599	0.353	seedless	5	A CC C AGAAU G	GCCUGC GCU UAGG GCU	UGGACG UGA AUUC UGA	GA U G AAU	NA
TAON-3454347-1_1.1.0	rs147581849	-	T	NA	1870	3pUTR	ORMDL3	ENST00000304046	MIMAT0000075_miR-20a	1840-1856	-24	-0.646	0.244	0.365	0.242	seedless	4	A G C	GCCUG GCUG GAGC CUU	UGGAC UGAU UUCG GAA	GA G A U AU	NA
TAON-3454347-1_1.1.1	rs147581849	-	C	0.0014	1870	3pUTR	ORMDL3	ENST00000304046_rs147581849_C_0	MIMAT0000075_miR-20a	1840-1856	-24	-0.837	0.254	0.363	0.312	seedless	4	A G C	GCCUG GCUG GAGC CUU	UGGAC UGAU UUCG GAA	GA G A U AU	NA
L1HS-98107_8.1.0	rs182269174	-	A	NA	3660	3pUTR	CEP120	ENST00000306467	MIMAT0000075_miR-20a	3626-3647	-19.9	-3.804	0.384	0.391	0.504	seedless	6	A U U AAA G	UAUC UGCACU UAA CGCU	AUGG ACGUGA AUU GUGA	G U C AAU	NA
L1HS-98107_8.1.1	rs182269174	-	G	0.0009	3660	3pUTR	CEP120	ENST00000306467_rs182269174_G_0	MIMAT0000075_miR-20a	3626-3647	-19.9	-3.872	0.39	0.396	0.487	seedless	6	A U U AAA G	UAUC UGCACU UAA CGCU	AUGG ACGUGA AUU GUGA	G U C AAU	NA
TAON-3454684-1_1.1.0	rs200752954	-	C	NA	1066	CDS	BTBD2	ENST00000255608	MIMAT0000075_miR-20a	1035-1049	-20.5	-2.861	0.279	0.272	0.505	seedless	8	U U U C	CU CCUGCACU CAC	GA GGACGUGA GUG	U UAUUC AAAU	NA
TAON-3454684-1_1.1.1	rs200752954	-	A	0.0009	1066	CDS	BTBD2	ENST00000255608_rs200752954_A_0	MIMAT0000075_miR-20a	1035-1049	-20.5	-0.905	0.267	0.242	0.512	seedless	8	U U U C	CU CCUGCACU CAC	GA GGACGUGA GUG	U UAUUC AAAU	NA
L2HS-374198_4.1.0	rs3750911	-	C	NA	499	CDS	C11orf59	ENST00000278671	MIMAT0000075_miR-20a	466-482	-19.7	-8.409	0.446	0.365	0.403	7mer-m8	3	A A G C	UGCCU CA U GCACUUU	AUGGA GU A CGUGAAA	G C G UAUU U	NA
L2HS-374198_4.1.1	rs3750911	-	T	0.0009	499	CDS	C11orf59	ENST00000278671_rs3750911_T_0	MIMAT0000075_miR-20a	466-482	-19.7	-8.609	0.518	0.361	0.41	7mer-m8	3	A A G C	UGCCU CA U GCACUUU	AUGGA GU A CGUGAAA	G C G UAUU U	NA
TA1-735676-1_2.1.0	rs35261004	+	C	NA	1327	CDS	MRS2	ENST00000378386	MIMAT0000075_miR-20a	1304-1326	-20.7	-12.516	0.572	0.452	0.377	seedless	3	U AU UU C	UGCCU C CUAUG GGC CUUUA	AUGGA G GAUAU UCG GAAAU	G C U U	NA
TA1-735676-1_2.1.1	rs35261004	+	T	0.01	1327	CDS	MRS2	ENST00000378386_rs35261004_T_0	MIMAT0000075_miR-20a	1304-1326	-20.7	-12.652	0.575	0.449	0.377	seedless	3	U AU UU C	UGCCU C CUAUG GGC CUUUA	AUGGA G GAUAU UCG GAAAU	G C U U	NA
TA1-4080908-1_1.1.0	rs201148476	-	T	NA	306	CDS	L2HGDH	ENST00000267436	MIMAT0000075_miR-20a	283-302	-18.7	6.112	0.259	0.417	0.386	6mer	5	U ACAUCCAU C	CCUGCG CACUUU	GGACGU GUGAAA	GAU GAUAUUC U	NA
TA1-4080908-1_1.1.1	rs201148476	-	C	0.0005	306	CDS	L2HGDH	ENST00000267436_rs201148476_C_0	MIMAT0000075_miR-20a	283-302	-18.7	4.583	0.29	0.411	0.377	6mer	5	U ACAUCCAU C	CCUGCG CACUUU	GGACGU GUGAAA	GAU GAUAUUC U	NA
L2HS-2039154_1.1.0	rs200459507	+	G	NA	566	CDS	TBC1D15	ENST00000319106	MIMAT0000075_miR-20a	542-559	-19.9	2.259	0.288	0.229	0.208	6mer	5	U C U C	CU CCUGC CUA CACUUU	GA GGACG GAU GUGAAA	U U AUUC U	NA
L2HS-2039154_1.1.1	rs200459507	+	A	0.0005	566	CDS	TBC1D15	ENST00000319106_rs200459507_A_0	MIMAT0000075_miR-20a	542-559	-19.9	-9.24	0.541	0.239	0.456	6mer	5	U C U C	CU CCUGC CUA CACUUU	GA GGACG GAU GUGAAA	U U AUUC U	NA
L2HS-2039154_1.2.0	rs144254414	+	A	NA	577	CDS	TBC1D15	ENST00000319106	MIMAT0000075_miR-20a	542-559	-19.9	2.259	0.288	0.229	0.208	6mer	5	U C U C	CU CCUGC CUA CACUUU	GA GGACG GAU GUGAAA	U U AUUC U	NA
L2HS-2039154_1.2.1	rs144254414	+	G	0.0014	577	CDS	TBC1D15	ENST00000319106_rs144254414_G_0	MIMAT0000075_miR-20a	542-559	-19.9	2.117	0.29	0.229	0.212	6mer	5	U C U C	CU CCUGC CUA CACUUU	GA GGACG GAU GUGAAA	U U AUUC U	NA
TAON-3454476-1_1.1.0	rs10851411	+	T	NA	992	3pUTR	HAUS2	ENST00000260372	MIMAT0000075_miR-20a	959-984	-18.5	-0.576	0.394	0.512	0.472	seedless	6	U UUCA AAA GAG U	CUACCU GU ACUA AAGC	GAUGGA CG UGAU UUCG	A UGAAAU	NA
TAON-3454476-1_1.1.1	rs10851411	+	G	0.59	992	3pUTR	HAUS2	ENST00000260372_rs10851411_G_0	MIMAT0000075_miR-20a	959-984	-18.5	-10.638	0.495	0.349	0.399	seedless	6	U UUCA AAA GAG U	CUACCU GU ACUA AAGC	GAUGGA CG UGAU UUCG	A UGAAAU	NA
TAON-3454461-1_1.1.0	rs199933332	+	C	NA	1610	CDS	KIF2C	ENST00000372224	MIMAT0000075_miR-20a	1588-1606	-17.2	1.162	0.297	0.279	0.359	seedless	3	G G GGGA A	AUCUG CA AUGAGCG	UGGAC GU UAUUCGU	GA GA GAAAU	NA
TAON-3454461-1_1.1.1	rs199933332	+	T	0.0005	1610	CDS	KIF2C	ENST00000372224_rs199933332_T_0	MIMAT0000075_miR-20a	1588-1606	-17.2	1.398	0.262	0.278	0.396	seedless	3	G G GGGA A	AUCUG CA AUGAGCG	UGGAC GU UAUUCGU	GA GA GAAAU	NA
TAON-3454461-1_1.2.0	rs1140279	+	G	NA	1613	CDS	KIF2C	ENST00000372224	MIMAT0000075_miR-20a	1588-1606	-17.2	1.162	0.297	0.279	0.359	seedless	3	G G GGGA A	AUCUG CA AUGAGCG	UGGAC GU UAUUCGU	GA GA GAAAU	NA
TAON-3454461-1_1.2.1	rs1140279	+	A	0.18	1613	CDS	KIF2C	ENST00000372224_rs1140279_A_0	MIMAT0000075_miR-20a	1588-1606	-17.2	0.232	0.317	0.277	0.35	seedless	3	G G GGGA A	AUCUG CA AUGAGCG	UGGAC GU UAUUCGU	GA GA GAAAU	NA
TAON-3454461-1_1.3.0	rs145224235	+	C	NA	1621	CDS	KIF2C	ENST00000372224	MIMAT0000075_miR-20a	1588-1606	-17.2	1.162	0.297	0.279	0.359	seedless	3	G G GGGA A	AUCUG CA AUGAGCG	UGGAC GU UAUUCGU	GA GA GAAAU	NA
TAON-3454461-1_1.3.1	rs145224235	+	T	0.0018	1621	CDS	KIF2C	ENST00000372224_rs145224235_T_0	MIMAT0000075_miR-20a	1588-1606	-17.2	0.973	0.303	0.279	0.356	seedless	3	G G GGGA A	AUCUG CA AUGAGCG	UGGAC GU UAUUCGU	GA GA GAAAU	NA
TAON-3454288-1_1.1.0	rs142542422	-	A	NA	967	CDS	PHYH	ENST00000263038	MIMAT0000075_miR-20a	911-943	-18.1	8.052	0.365	0.315	0.548	seedless	4	G GAU C CAUUGACGUGAA C	UGCC UGC ACUA GGGCAC	AUGG ACG UGAU UUCGUG	G A AAAU	NA
TAON-3454288-1_1.1.1	rs142542422	-	C	0.0005	967	CDS	PHYH	ENST00000263038_rs142542422_C_0	MIMAT0000075_miR-20a	911-943	-18.1	7.909	0.374	0.33	0.537	seedless	4	G GAU C CAUUGACGUGAA C	UGCC UGC ACUA GGGCAC	AUGG ACG UGAU UUCGUG	G A AAAU	NA
TAON-3454669-1_1.1.0	rs184912091	+	T	NA	1784	3pUTR	TMEM97	ENST00000226230	MIMAT0000075_miR-20a	1752-1779	-16.2	-5.298	0.47	0.258	0.577	seedless	3	G AGUA UCC GUG UA A	UGCU UGC CUA GA ACUU	AUGG ACG GAU UU UGAA	G U A CG AU	NA
TAON-3454669-1_1.1.1	rs184912091	+	G	0.0005	1784	3pUTR	TMEM97	ENST00000226230_rs184912091_G_0	MIMAT0000075_miR-20a	1752-1779	-16.2	-5.364	0.516	0.275	0.547	seedless	3	G AGUA UCC GUG UA A	UGCU UGC CUA GA ACUU	AUGG ACG GAU UU UGAA	G U A CG AU	NA
TAON-625129-1_2.1.0	rs73310179	+	C	NA	3866	CDS	C14orf135	ENST00000406854	MIMAT0000075_miR-20a	3832-3845	-16.1	-1.547	0.16	0.411	0.395	offset-6mer	3	A G A A	CUG G GAGUGCUU	GAC U UUCGUGAA	GAUG G GAUA AU	NA
TAON-625129-1_2.1.1	rs73310179	+	A	0.0005	3866	CDS	C14orf135	ENST00000406854_rs73310179_A_0	MIMAT0000075_miR-20a	3832-3845	-16.1	-2.287	0.183	0.397	0.352	offset-6mer	3	A G A A	CUG G GAGUGCUU	GAC U UUCGUGAA	GAUG G GAUA AU	NA
TAON-3454640-1_1.1.0	rs142608661	-	A	NA	926	CDS	AP3S2	ENST00000336418	MIMAT0000075_miR-20a	899-905	-15.5	-9.447	0.562	0.463	0.523	seedless	6	A A	ACCUGC C	UGGACG G	GA U AUAUUCGUGAAAU	NA
TAON-3454640-1_1.1.1	rs142608661	-	G	0.0009	926	CDS	AP3S2	ENST00000336418_rs142608661_G_0	MIMAT0000075_miR-20a	899-905	-15.5	-8.849	0.553	0.435	0.424	seedless	6	A A	ACCUGC C	UGGACG G	GA U AUAUUCGUGAAAU	NA
TAON-3454640-1_1.2.0	rs193280818	-	A	NA	922	CDS	AP3S2	ENST00000336418	MIMAT0000075_miR-20a	899-905	-15.5	-9.447	0.562	0.463	0.523	seedless	6	A A	ACCUGC C	UGGACG G	GA U AUAUUCGUGAAAU	NA
TAON-3454640-1_1.2.1	rs193280818	-	G	0.0014	922	CDS	AP3S2	ENST00000336418_rs193280818_G_0	MIMAT0000075_miR-20a	899-905	-15.5	-7.704	0.54	0.437	0.426	seedless	6	A A	ACCUGC C	UGGACG G	GA U AUAUUCGUGAAAU	NA
TAON-3454640-1_1.3.0	rs139910320	-	C	NA	916	CDS	AP3S2	ENST00000336418	MIMAT0000075_miR-20a	899-905	-15.5	-9.447	0.562	0.463	0.523	seedless	6	A A	ACCUGC C	UGGACG G	GA U AUAUUCGUGAAAU	NA
TAON-3454640-1_1.3.1	rs139910320	-	T	0.0005	916	CDS	AP3S2	ENST00000336418_rs139910320_T_0	MIMAT0000075_miR-20a	899-905	-15.5	-11.635	0.584	0.48	0.545	seedless	6	A A	ACCUGC C	UGGACG G	GA U AUAUUCGUGAAAU	NA
TAON-3403172-1_1.1.0	rs2160395	-	G	NA	3894	3pUTR	PRKD3	ENST00000379066	MIMAT0000075_miR-20a	3879-3891	-16.6	-2.993	0.296	0.295	0.435	seedless	2	G A	GCUUGUAUU UAAG	UGGACGUGA AUUC	GA U GUGAAAU	ATP binding;diacylglycerol binding;intracellular signaling cascade;metal ion binding;nucleotide binding;protein amino acid phosphorylation;protein kinase C activation;protein kinase C activity;transferase activity;zinc ion binding
TAON-3403172-1_1.1.1	rs2160395	-	A	0.82	3894	3pUTR	PRKD3	ENST00000379066_rs2160395_A_0	MIMAT0000075_miR-20a	3879-3891	-16.6	-1.854	0.237	0.291	0.443	seedless	2	G A	GCUUGUAUU UAAG	UGGACGUGA AUUC	GA U GUGAAAU	ATP binding;diacylglycerol binding;intracellular signaling cascade;metal ion binding;nucleotide binding;protein amino acid phosphorylation;protein kinase C activation;protein kinase C activity;transferase activity;zinc ion binding
TAON-3454355-1_1.1.0	rs149086062	+	G	NA	516	CDS	APOA1BP	ENST00000368235	MIMAT0000075_miR-20a	498-507	-15.8	-2.895	0.162	0.447	0.341	seedless	5	A G	CUGCAUU GGU	GACGUGA UCG	GAUG UAU UGAAAU	NA
TAON-3454355-1_1.1.1	rs149086062	+	C	0.0005	516	CDS	APOA1BP	ENST00000368235_rs149086062_C_0	MIMAT0000075_miR-20a	498-507	-15.8	-8.446	0.411	0.437	0.462	seedless	5	A G	CUGCAUU GGU	GACGUGA UCG	GAUG UAU UGAAAU	NA
TAON-3454355-1_1.2.0	rs146047358	+	C	NA	533	CDS	APOA1BP	ENST00000368235	MIMAT0000075_miR-20a	498-507	-15.8	-2.895	0.162	0.447	0.341	seedless	5	A G	CUGCAUU GGU	GACGUGA UCG	GAUG UAU UGAAAU	NA
TAON-3454355-1_1.2.1	rs146047358	+	A	0.0009	533	CDS	APOA1BP	ENST00000368235_rs146047358_A_0	MIMAT0000075_miR-20a	498-507	-15.8	-2.936	0.162	0.458	0.354	seedless	5	A G	CUGCAUU GGU	GACGUGA UCG	GAUG UAU UGAAAU	NA
TAON-3454264-1_1.1.0	rs146630888	+	C	NA	2870	3pUTR	HMG20A	ENST00000336216	MIMAT0000075_miR-20a	2854-2868	-18	-7.695	0.366	0.296	0.611	seedless	2	A C UG C C	GCC GU U UGGGC	UGG CG A AUUCG	GA A UG U UGAAAU	NA
TAON-3454264-1_1.1.1	rs146630888	+	G	0.01	2870	3pUTR	HMG20A	ENST00000336216_rs146630888_G_0	MIMAT0000075_miR-20a	2854-2868	-18	1.036	0.413	0.387	0.344	seedless	2	A C UG C C	GCC GU U UGGGC	UGG CG A AUUCG	GA A UG U UGAAAU	NA
TAON-3454401-1_1.1.0	rs1129614	-	C	NA	1512	CDS	GDI2	ENST00000380191	MIMAT0000075_miR-20a	1493-1508	-16.9	-6.117	0.409	0.289	0.515	seedless	4	U C A U C	CC GCAC UAUGA GC	GG CGUG AUAUU CG	GAU A UGAAAU	NA
TAON-3454401-1_1.1.1	rs1129614	-	T	0.17	1512	CDS	GDI2	ENST00000380191_rs1129614_T_0	MIMAT0000075_miR-20a	1493-1508	-16.9	-3.434	0.382	0.268	0.441	seedless	4	U C A U C	CC GCAC UAUGA GC	GG CGUG AUAUU CG	GAU A UGAAAU	NA
L2HS-3654609_1.1.0	rs187833193	-	C	NA	776	CDS	FHL3	ENST00000373016	MIMAT0000075_miR-20a	740-757	-17.3	16.538	0.177	0.501	0.336	seedless	2	A A A CCCU G	UGCC G CGC GGCA	AUGG C GUG UCGU	G A AUAU GAAAU	NA
L2HS-3654609_1.1.1	rs187833193	-	T	0.0005	776	CDS	FHL3	ENST00000373016_rs187833193_T_0	MIMAT0000075_miR-20a	740-757	-17.3	9.066	0.244	0.471	0.327	seedless	2	A A A CCCU G	UGCC G CGC GGCA	AUGG C GUG UCGU	G A AUAU GAAAU	NA
TAON-625138-1_2.1.0	rs34242612	-	T	NA	851	CDS	UEVLD	ENST00000320750	MIMAT0000075_miR-20a	802-835	-15.1	19.149	0.259	0.446	0.539	seedless	3	U C CAUUCCAAGGUG UCUU A	CUGCCU UGCU GUGA CAC	GAUGGA GUGA UAUU GUG	C C AAAU	NA
TAON-625138-1_2.1.1	rs34242612	-	A	0.05	851	CDS	UEVLD	ENST00000320750_rs34242612_A_0	MIMAT0000075_miR-20a	802-835	-15.1	17.188	0.294	0.46	0.403	seedless	3	U C CAUUCCAAGGUG UCUU A	CUGCCU UGCU GUGA CAC	GAUGGA GUGA UAUU GUG	C C AAAU	NA
TAON-625138-1_2.2.0	rs140654561	-	A	NA	836	CDS	UEVLD	ENST00000320750	MIMAT0000075_miR-20a	802-835	-15.1	19.149	0.259	0.446	0.539	seedless	3	U C CAUUCCAAGGUG UCUU A	CUGCCU UGCU GUGA CAC	GAUGGA GUGA UAUU GUG	C C AAAU	NA
TAON-625138-1_2.2.1	rs140654561	-	C	0.0009	836	CDS	UEVLD	ENST00000320750_rs140654561_C_0	MIMAT0000075_miR-20a	802-835	-15.1	13.355	0.366	0.455	0.545	seedless	3	U C CAUUCCAAGGUG UCUU A	CUGCCU UGCU GUGA CAC	GAUGGA GUGA UAUU GUG	C C AAAU	NA
TAON-3454295-1_1.1.0	rs200948085	-	C	NA	1332	CDS	RTN2	ENST00000245923	MIMAT0000075_miR-20a	1316-1327	-13.5	-5.307	0.346	0.424	0.464	seedless	4	G AU GU C	GCCUG G CU	UGGAC C GA	GA GUGAUAUU GU AAU	NA
TAON-3454295-1_1.1.1	rs200948085	-	T	0.0005	1332	CDS	RTN2	ENST00000245923_rs200948085_T_0	MIMAT0000075_miR-20a	1316-1327	-13.5	-3.008	0.333	0.424	0.55	seedless	4	G AU GU C	GCCUG G CU	UGGAC C GA	GA GUGAUAUU GU AAU	NA
A12-428721_10.1.0	rs190068615	+	G	NA	3345	3pUTR	CCDC75	ENST00000409774	MIMAT0000075_miR-20a	3320-3341	-15.6	-8.069	0.47	0.386	0.396	seedless	3	C A G UCUA A	ACC G AUUGUGG CAUUU	UGG C UGAUAUU GUGAA	GA A G C AU	NA
A12-428721_10.1.1	rs190068615	+	T	0.0005	3345	3pUTR	CCDC75	ENST00000409774_rs190068615_T_0	MIMAT0000075_miR-20a	3320-3341	-15.6	-5.301	0.442	0.491	0.356	seedless	3	C A G UCUA A	ACC G AUUGUGG CAUUU	UGG C UGAUAUU GUGAA	GA A G C AU	NA
A12-2280197_1.1.0	rs137998994	-	G	NA	1117	CDS	PHF8	ENST00000338154	MIMAT0000075_miR-20a	1091-1106	-12	-0.762	0.413	0.383	0.357	seedless	3	C A C C	UCUG UAC AG ACUUU	GGAC GUG UC UGAAA	GAU AUAU G U	NA
A12-2280197_1.1.1	rs137998994	-	A	0.0006	1117	CDS	PHF8	ENST00000338154_rs137998994_A_0	MIMAT0000075_miR-20a	1091-1106	-12	-3.483	0.404	0.459	0.38	seedless	3	C A C C	UCUG UAC AG ACUUU	GGAC GUG UC UGAAA	GAU AUAU G U	NA
A12-2280197_1.2.0	rs77581173	-	C	NA	1111	CDS	PHF8	ENST00000338154	MIMAT0000075_miR-20a	1091-1106	-12	-0.762	0.413	0.383	0.357	seedless	3	C A C C	UCUG UAC AG ACUUU	GGAC GUG UC UGAAA	GAU AUAU G U	NA
A12-2280197_1.2.1	rs77581173	-	T	0.02	1111	CDS	PHF8	ENST00000338154_rs77581173_T_0	MIMAT0000075_miR-20a	1091-1106	-12	0.124	0.338	0.383	0.268	seedless	3	C A C C	UCUG UAC AG ACUUU	GGAC GUG UC UGAAA	GAU AUAU G U	NA
L2HS-1337971_2.1.0	rs139292355	+	G	NA	540	CDS	TMEM147	ENST00000222284	MIMAT0000076_miR-21	515-529	-28.4	-22.595	0.574	0.187	0.672	seedless	10	C C	CAACAUCAGUCUGGU	GUUGUAGUCAGACUA	A UUCGAU	NA
L2HS-1337971_2.1.1	rs139292355	+	A	0.0009	540	CDS	TMEM147	ENST00000222284_rs139292355_A_0	MIMAT0000076_miR-21	515-529	-28.4	-22.867	0.566	0.201	0.669	seedless	10	C C	CAACAUCAGUCUGGU	GUUGUAGUCAGACUA	A UUCGAU	NA
L2HS-3076183_1.1.0	rs139882675	+	C	NA	676	CDS	C17orf81	ENST00000396628	MIMAT0000077_miR-22	643-660	-26.5	-9.632	0.303	0.192	0.349	seedless	3	A AC U A	UUC UCAGCUGGC GCU	AAG AGUUGACCG CGA	UGUC A U A	NA
L2HS-3076183_1.1.1	rs139882675	+	A	0.0005	676	CDS	C17orf81	ENST00000396628_rs139882675_A_0	MIMAT0000077_miR-22	643-660	-26.5	-9.983	0.28	0.196	0.46	seedless	3	A AC U A	UUC UCAGCUGGC GCU	AAG AGUUGACCG CGA	UGUC A U A	NA
L2HS-3769984_1.1.0	rs143902869	+	G	NA	3662	3pUTR	VAPB	ENST00000475243	MIMAT0000077_miR-22	3623-3642	-24.8	1.454	0.144	0.426	0.702	offset-6mer	4	U CAG UC C	UUCU UCA CUGGCAGC	AAGA AGU GACCGUCG	UGUC U AA	NA
L2HS-3769984_1.1.1	rs143902869	+	A	0.01	3662	3pUTR	VAPB	ENST00000475243_rs143902869_A_0	MIMAT0000077_miR-22	3623-3642	-24.8	1.457	0.142	0.426	0.705	offset-6mer	4	U CAG UC C	UUCU UCA CUGGCAGC	AAGA AGU GACCGUCG	UGUC U AA	NA
L2HS-3769984_1.2.0	rs147281453	+	A	NA	3664	3pUTR	VAPB	ENST00000475243	MIMAT0000077_miR-22	3623-3642	-24.8	1.454	0.144	0.426	0.702	offset-6mer	4	U CAG UC C	UUCU UCA CUGGCAGC	AAGA AGU GACCGUCG	UGUC U AA	NA
L2HS-3769984_1.2.1	rs147281453	+	G	0.0023	3664	3pUTR	VAPB	ENST00000475243_rs147281453_G_0	MIMAT0000077_miR-22	3623-3642	-24.8	1.522	0.145	0.431	0.522	offset-6mer	4	U CAG UC C	UUCU UCA CUGGCAGC	AAGA AGU GACCGUCG	UGUC U AA	NA
L2-1989209_1.1.0	rs138390739	-	C	NA	2359	3pUTR	PSAP	ENST00000394936	MIMAT0000078_miR-23a	2329-2348	-26.9	-13.017	0.349	0.352	0.443	seedless	5	U UCAAC U	GUCCCUGGU UGUGAU	UAGGGACCG ACACUA	CCUU UU	NA
L2-1989209_1.1.1	rs138390739	-	T	0.0005	2359	3pUTR	PSAP	ENST00000394936_rs138390739_T_0	MIMAT0000078_miR-23a	2329-2348	-26.9	-5.564	0.357	0.39	0.367	seedless	5	U UCAAC U	GUCCCUGGU UGUGAU	UAGGGACCG ACACUA	CCUU UU	NA
L2-1989226_1.1.0	rs148073145	+	C	NA	536	CDS	C2orf69	ENST00000319974	MIMAT0000078_miR-23a	500-513	-27.6	1.737	0.107	0.288	0.532	offset-6mer	5	U G C	UCCCUGG GAUGUG	AGGGACC UUACAC	CCUUU G UA	NA
L2-1989226_1.1.1	rs148073145	+	T	0.0041	536	CDS	C2orf69	ENST00000319974_rs148073145_T_0	MIMAT0000078_miR-23a	500-513	-27.6	0.063	0.121	0.29	0.468	offset-6mer	5	U G C	UCCCUGG GAUGUG	AGGGACC UUACAC	CCUUU G UA	NA
L2HS-1893201_1.1.0	rs201986894	-	A	NA	382	CDS	FAU	ENST00000279259	MIMAT0000078_miR-23a	339-358	-25.2	6.157	0.272	0.413	0.489	seedless	5	U U CC C A	GG UCCCUGGC GUG UGG	CC AGGGACCG UAC ACU	UUU U A	biological_process;cellular_component;cytoplasm;cytosolic small ribosomal subunit (sensu Eukaryota);intracellular;molecular_function;protein modification process;ribosome;RNA binding;structural constituent of ribosome;translation
L2HS-1893201_1.1.1	rs201986894	-	G	0	382	CDS	FAU	ENST00000279259_rs201986894_G_0	MIMAT0000078_miR-23a	339-358	-25.2	6.061	0.27	0.414	0.45	seedless	5	U U CC C A	GG UCCCUGGC GUG UGG	CC AGGGACCG UAC ACU	UUU U A	biological_process;cellular_component;cytoplasm;cytosolic small ribosomal subunit (sensu Eukaryota);intracellular;molecular_function;protein modification process;ribosome;RNA binding;structural constituent of ribosome;translation
L2HS-1893201_1.2.0	rs9333579	-	T	NA	380	CDS	FAU	ENST00000279259	MIMAT0000078_miR-23a	339-358	-25.2	6.157	0.272	0.413	0.489	seedless	5	U U CC C A	GG UCCCUGGC GUG UGG	CC AGGGACCG UAC ACU	UUU U A	biological_process;cellular_component;cytoplasm;cytosolic small ribosomal subunit (sensu Eukaryota);intracellular;molecular_function;protein modification process;ribosome;RNA binding;structural constituent of ribosome;translation
L2HS-1893201_1.2.1	rs9333579	-	C	0.0005	380	CDS	FAU	ENST00000279259_rs9333579_C_0	MIMAT0000078_miR-23a	339-358	-25.2	3.245	0.273	0.414	0.61	seedless	5	U U CC C A	GG UCCCUGGC GUG UGG	CC AGGGACCG UAC ACU	UUU U A	biological_process;cellular_component;cytoplasm;cytosolic small ribosomal subunit (sensu Eukaryota);intracellular;molecular_function;protein modification process;ribosome;RNA binding;structural constituent of ribosome;translation
L1HS-1707903_1.1.0	rs199855746	+	A	NA	1591	CDS	TNRC6A	ENST00000395799	MIMAT0000078_miR-23a	1570-1585	-25.4	-0.1	0.127	0.574	0.502	6mer	3	A G	GGGG CCUGGC GUGUGA	CCUU GGACCG UACACU	UAG U A	NA
L1HS-1707903_1.1.1	rs199855746	+	G	0.0005	1591	CDS	TNRC6A	ENST00000395799_rs199855746_G_0	MIMAT0000078_miR-23a	1570-1585	-25.4	-0.07	0.127	0.582	0.491	6mer	3	A G	GGGG CCUGGC GUGUGA	CCUU GGACCG UACACU	UAG U A	NA
L1HS-1707903_1.2.0	rs186992326	+	C	NA	1600	CDS	TNRC6A	ENST00000395799	MIMAT0000078_miR-23a	1570-1585	-25.4	-0.1	0.127	0.574	0.502	6mer	3	A G	GGGG CCUGGC GUGUGA	CCUU GGACCG UACACU	UAG U A	NA
L1HS-1707903_1.2.1	rs186992326	+	T	0.0005	1600	CDS	TNRC6A	ENST00000395799_rs186992326_T_0	MIMAT0000078_miR-23a	1570-1585	-25.4	0.328	0.126	0.578	0.347	6mer	3	A G	GGGG CCUGGC GUGUGA	CCUU GGACCG UACACU	UAG U A	NA
L2HS-656696_3.1.0	rs148381448	-	C	NA	156	CDS	HIST1H3B	ENST00000244661	MIMAT0000078_miR-23a	129-142	-23.8	-7.154	0.384	0.493	0.575	seedless	3	G G C C	CCC GGCA UGUGG	GGG CCGU ACACU	CCUUUA A U A	NA
L2HS-656696_3.1.1	rs148381448	-	A	0.0014	156	CDS	HIST1H3B	ENST00000244661_rs148381448_A_0	MIMAT0000078_miR-23a	129-142	-23.8	-6.527	0.4	0.497	0.619	seedless	3	G G C C	CCC GGCA UGUGG	GGG CCGU ACACU	CCUUUA A U A	NA
0727AHS-1272304_1.1.0	rs184543678	+	G	NA	1186	CDS	FKBP4	ENST00000001008	MIMAT0000078_miR-23a	1159-1170	-23.1	-6.524	0.255	0.345	0.346	seedless	3	A C U	CCUGGC AUGUG	GGACCG UACAC	CCUUUAG U UA	NA
0727AHS-1272304_1.1.1	rs184543678	+	C	0.0005	1186	CDS	FKBP4	ENST00000001008_rs184543678_C_0	MIMAT0000078_miR-23a	1159-1170	-23.1	-7.21	0.264	0.317	0.351	seedless	3	A C U	CCUGGC AUGUG	GGACCG UACAC	CCUUUAG U UA	NA
L2HS-1216475_2.1.0	rs113689973	-	T	NA	752	CDS	FASTKD1	ENST00000415956	MIMAT0000078_miR-23a	735-748	-24.5	-12.534	0.344	0.398	0.484	offset-6mer	4	A G U	CCCUGGU AAUGUG	GGGACCG UUACAC	CCUUUA UA	apoptosis;ATP binding;protein kinase activity
L2HS-1216475_2.1.1	rs113689973	-	C	0.01	752	CDS	FASTKD1	ENST00000415956_rs113689973_C_0	MIMAT0000078_miR-23a	735-748	-24.5	-12.216	0.313	0.393	0.403	offset-6mer	4	A G U	CCCUGGU AAUGUG	GGGACCG UUACAC	CCUUUA UA	apoptosis;ATP binding;protein kinase activity
0727AHS-1380065_1.1.0	rs138593836	-	C	NA	1450	CDS	LEMD2	ENST00000293760	MIMAT0000078_miR-23a	1415-1426	-23.4	0.006	0.15	0.29	0.441	seedless	3	U C	GGAGUUCCUGGC	CUUUAGGGACCG	C UUACACUA	NA
0727AHS-1380065_1.1.1	rs138593836	-	T	0.0005	1450	CDS	LEMD2	ENST00000293760_rs138593836_T_0	MIMAT0000078_miR-23a	1415-1426	-23.4	-0.145	0.15	0.289	0.418	seedless	3	U C	GGAGUUCCUGGC	CUUUAGGGACCG	C UUACACUA	NA
L1-573211_1.1.0	rs182722241	-	C	NA	1085	3pUTR	TXNL4A	ENST00000269601	MIMAT0000078_miR-23a	1062-1075	-23.4	-11.961	0.274	0.345	0.522	seedless	3	U A	UCCUUGGUG UGUGG	AGGGACCGU ACACU	CCUUU U A	NA
L1-573211_1.1.1	rs182722241	-	T	0.0009	1085	3pUTR	TXNL4A	ENST00000269601_rs182722241_T_0	MIMAT0000078_miR-23a	1062-1075	-23.4	-9.316	0.238	0.343	0.51	seedless	3	U A	UCCUUGGUG UGUGG	AGGGACCGU ACACU	CCUUU U A	NA
L2-1989274_1.1.0	rs186188306	-	C	NA	662	CDS	PSMC3	ENST00000298852	MIMAT0000078_miR-23a	637-654	-23.3	-6.445	0.372	0.447	0.429	7mer-A1	3	G A	GAGA CCUGGU GGUGUGA	CUUU GGACCG UUACACU	C AG A	ATP binding;cytoplasm;cytosol;hydrolase activity;nucleoside-triphosphatase activity;nucleotide binding;nucleus;proteasome complex (sensu Eukaryota);protein binding;protein catabolic process;transcription coactivator activity;transcription corepressor activity
L2-1989274_1.1.1	rs186188306	-	T	0.0005	662	CDS	PSMC3	ENST00000298852_rs186188306_T_0	MIMAT0000078_miR-23a	637-654	-23.3	-5.717	0.311	0.493	0.367	7mer-A1	3	G A	GAGA CCUGGU GGUGUGA	CUUU GGACCG UUACACU	C AG A	ATP binding;cytoplasm;cytosol;hydrolase activity;nucleoside-triphosphatase activity;nucleotide binding;nucleus;proteasome complex (sensu Eukaryota);protein binding;protein catabolic process;transcription coactivator activity;transcription corepressor activity
L2HS-1216515_2.1.0	rs190347033	-	G	NA	967	CDS	IMPDH2	ENST00000326739	MIMAT0000078_miR-23a	944-954	-22.1	-4.385	0.102	0.561	0.294	offset-6mer	0	A C	GGCAAUGUGGU	CCGUUACACUA	CCUUUAGGGA	NA
L2HS-1216515_2.1.1	rs190347033	-	A	0.0032	967	CDS	IMPDH2	ENST00000326739_rs190347033_A_0	MIMAT0000078_miR-23a	944-954	-22.1	-2.968	0.037	0.555	0.415	offset-6mer	0	A C	GGCAAUGUGGU	CCGUUACACUA	CCUUUAGGGA	NA
L2HS-3114089_1.1.0	rs201666490	+	G	NA	707	CDS	PEX26	ENST00000329627	MIMAT0000078_miR-23a	675-687	-22.4	-1.041	0.264	0.812	0.269	seedless	3	U G A	GGA CCUUGGCAG	CCU GGGACCGUU	UUA ACACUA	NA
L2HS-3114089_1.1.1	rs201666490	+	A	0.0005	707	CDS	PEX26	ENST00000329627_rs201666490_A_0	MIMAT0000078_miR-23a	675-687	-22.4	-0.275	0.256	0.831	0.269	seedless	3	U G A	GGA CCUUGGCAG	CCU GGGACCGUU	UUA ACACUA	NA
L2-622954_1.1.0	rs201170209	-	A	NA	289	CDS	DDX5	ENST00000225792	MIMAT0000078_miR-23a	273-286	-23.4	-11.295	0.503	0.485	0.441	seedless	5	U G G	GGAAA CCCUGG GA	CCUUU GGGACC UU	A G ACACUA	ATP binding;ATP-dependent helicase activity;cell growth;hydrolase activity;mRNA processing;nucleotide binding;nucleus;positive regulation of transcription;protein binding;RNA binding;RNA helicase activity;RNA splicing;spliceosome;transcription cofactor activity
L2-622954_1.1.1	rs201170209	-	G	0	289	CDS	DDX5	ENST00000225792_rs201170209_G_0	MIMAT0000078_miR-23a	273-286	-23.4	-11.438	0.473	0.485	0.469	seedless	5	U G G	GGAAA CCCUGG GA	CCUUU GGGACC UU	A G ACACUA	ATP binding;ATP-dependent helicase activity;cell growth;hydrolase activity;mRNA processing;nucleotide binding;nucleus;positive regulation of transcription;protein binding;RNA binding;RNA helicase activity;RNA splicing;spliceosome;transcription cofactor activity
L1-1053594_1.1.0	rs115596407	+	C	NA	3356	3pUTR	RQCD1	ENST00000273064	MIMAT0000078_miR-23a	3324-3335	-20.3	-13.596	0.516	0.441	0.585	seedless	3	A U	UCCUGGUG UGUG	GGGACCGU ACAC	CCUUUA U UA	NA
L1-1053594_1.1.1	rs115596407	+	T	0.01	3356	3pUTR	RQCD1	ENST00000273064_rs115596407_T_0	MIMAT0000078_miR-23a	3324-3335	-20.3	-13.217	0.495	0.436	0.605	seedless	3	A U	UCCUGGUG UGUG	GGGACCGU ACAC	CCUUUA U UA	NA
L2HS-2871252_1.1.0	rs200195310	-	C	NA	7544	CDS	FLNA	ENST00000369863	MIMAT0000078_miR-23a	7512-7519	-19.5	-4.481	0.017	0.572	0.445	seedless	3	A C	CCUGGCAG	GGACCGUU	CCUUUAG ACACUA	actin binding;actin cytoskeleton;actin cytoskeleton organization and biogenesis;actin filament binding;cell motility;cell surface receptor linked signal transduction;cytoplasm;negative regulation of transcription factor activity;nervous system development;nucleus;positive regulation of I-kappaB kinase/NF-kappaB cascade;positive regulation of transcription factor import into nucleus;signal transdu…
L2HS-2871252_1.1.1	rs200195310	-	T	0.0006	7544	CDS	FLNA	ENST00000369863_rs200195310_T_0	MIMAT0000078_miR-23a	7512-7519	-19.5	-4.61	0.02	0.574	0.412	seedless	3	A C	CCUGGCAG	GGACCGUU	CCUUUAG ACACUA	actin binding;actin cytoskeleton;actin cytoskeleton organization and biogenesis;actin filament binding;cell motility;cell surface receptor linked signal transduction;cytoplasm;negative regulation of transcription factor activity;nervous system development;nucleus;positive regulation of I-kappaB kinase/NF-kappaB cascade;positive regulation of transcription factor import into nucleus;signal transdu…
L2HS-1630201_1.1.0	rs187939587	-	G	NA	466	CDS	DEPDC1	ENST00000370966	MIMAT0000080_miR-24	433-449	-25.6	-4.565	0.236	0.458	0.538	seedless	7	U UC C	UUCCUGC AACU GCCA	AAGGACG UUGA CGGU	GAC AC CU	NA
L2HS-1630201_1.1.1	rs187939587	-	A	0.0005	466	CDS	DEPDC1	ENST00000370966_rs187939587_A_0	MIMAT0000080_miR-24	433-449	-25.6	-4.046	0.238	0.458	0.488	seedless	7	U UC C	UUCCUGC AACU GCCA	AAGGACG UUGA CGGU	GAC AC CU	NA
L1HS-756090_2.1.0	rs186723843	+	G	NA	1307	CDS	DARS2	ENST00000361951	MIMAT0000080_miR-24	1285-1302	-24.9	-0.722	0.21	0.588	0.383	seedless	5	A GUC G	CCUGC GACUGAG CCA	GGACG UUGACUC GGU	GACAA AC	NA
L1HS-756090_2.1.1	rs186723843	+	A	0.0032	1307	CDS	DARS2	ENST00000361951_rs186723843_A_0	MIMAT0000080_miR-24	1285-1302	-24.9	-6.117	0.265	0.566	0.556	seedless	5	A GUC G	CCUGC GACUGAG CCA	GGACG UUGACUC GGU	GACAA AC	NA
L1HS-756090_2.2.0	rs35515638	+	A	NA	1314	CDS	DARS2	ENST00000361951	MIMAT0000080_miR-24	1285-1302	-24.9	-0.722	0.21	0.588	0.383	seedless	5	A GUC G	CCUGC GACUGAG CCA	GGACG UUGACUC GGU	GACAA AC	NA
L1HS-756090_2.2.1	rs35515638	+	G	0.02	1314	CDS	DARS2	ENST00000361951_rs35515638_G_0	MIMAT0000080_miR-24	1285-1302	-24.9	-1.036	0.207	0.558	0.374	seedless	5	A GUC G	CCUGC GACUGAG CCA	GGACG UUGACUC GGU	GACAA AC	NA
L2HS-1006737_2.1.0	rs185627061	-	G	NA	1870	CDS	VIL2	ENST00000367075	MIMAT0000081_miR-25	1849-1866	-31.3	-13.864	0.347	0.662	0.351	seedless	3	A A G	AGGCCGGGACAAGU CAA	UCUGGCUCUGUUCA GUU	AG C AC	NA
L2HS-1006737_2.1.1	rs185627061	-	A	0	1870	CDS	VIL2	ENST00000367075_rs185627061_A_0	MIMAT0000081_miR-25	1849-1866	-31.3	-11.798	0.318	0.524	0.265	seedless	3	A A G	AGGCCGGGACAAGU CAA	UCUGGCUCUGUUCA GUU	AG C AC	NA
L2HS-3371451_1.1.0	rs34172537	+	C	NA	1511	CDS	KATNB1	ENST00000379661	MIMAT0000081_miR-25	1488-1504	-31.3	-13.593	0.482	0.38	0.311	seedless	5	U C G	GACCGGGACGAG GCGA	CUGGCUCUGUUC CGUU	AGU A AC	NA
L2HS-3371451_1.1.1	rs34172537	+	T	0.01	1511	CDS	KATNB1	ENST00000379661_rs34172537_T_0	MIMAT0000081_miR-25	1488-1504	-31.3	-14.233	0.502	0.377	0.276	seedless	5	U C G	GACCGGGACGAG GCGA	CUGGCUCUGUUC CGUU	AGU A AC	NA
L1HS-315416_4.1.0	rs143490950	-	T	NA	296	CDS	PARL	ENST00000317096	MIMAT0000081_miR-25	254-275	-32.8	-11.746	0.305	0.453	0.418	seedless	7	A CA GU A	UCAGACC GGGACAAGUG G	AGUCUGG CUCUGUUCAC U	GU AC	NA
L1HS-315416_4.1.1	rs143490950	-	C	0.0005	296	CDS	PARL	ENST00000317096_rs143490950_C_0	MIMAT0000081_miR-25	254-275	-32.8	-12.169	0.294	0.452	0.46	seedless	7	A CA GU A	UCAGACC GGGACAAGUG G	AGUCUGG CUCUGUUCAC U	GU AC	NA
L1HS-317484_4.1.0	rs144508837	-	G	NA	388	CDS	DDX23	ENST00000308025	MIMAT0000081_miR-25	361-381	-30.3	-6.301	0.336	0.434	0.507	seedless	5	G GAUGG C	AGAUCGAGACAAG GCA	UCUGGCUCUGUUC CGU	AG A UAC	NA
L1HS-317484_4.1.1	rs144508837	-	C	0.0005	388	CDS	DDX23	ENST00000308025_rs144508837_C_0	MIMAT0000081_miR-25	361-381	-30.3	-17.984	0.546	0.486	0.546	seedless	5	G GAUGG C	AGAUCGAGACAAG GCA	UCUGGCUCUGUUC CGU	AG A UAC	NA
L2-2296298_1.1.0	rs200219927	+	A	NA	1286	CDS	ASS1	ENST00000334909	MIMAT0000081_miR-25	1262-1276	-28.4	-9.81	0.321	0.431	0.425	seedless	5	U C	GGACCGGGA AGUGCG	UCUGGCUCU UCACGU	AG GU UAC	NA
L2-2296298_1.1.1	rs200219927	+	G	0.0005	1286	CDS	ASS1	ENST00000334909_rs200219927_G_0	MIMAT0000081_miR-25	1262-1276	-28.4	-7.356	0.27	0.388	0.436	seedless	5	U C	GGACCGGGA AGUGCG	UCUGGCUCU UCACGU	AG GU UAC	NA
L2HS-2917962_1.1.0	rs182375818	-	A	NA	1306	3pUTR	SERTAD3	ENST00000322354	MIMAT0000081_miR-25	1264-1283	-30.1	-7.782	0.38	0.349	0.455	8mer	3	C CAC A	CAGGCCG GAC GUGCAAU	GUCUGGC CUG CACGUUA	A U UU C	NA
L2HS-2917962_1.1.1	rs182375818	-	G	0.0009	1306	3pUTR	SERTAD3	ENST00000322354_rs182375818_G_0	MIMAT0000081_miR-25	1264-1283	-30.1	-9.204	0.433	0.357	0.431	8mer	3	C CAC A	CAGGCCG GAC GUGCAAU	GUCUGGC CUG CACGUUA	A U UU C	NA
L2-2236066_1.1.0	rs115711780	+	C	NA	3240	CDS	SETD1B	ENST00000267197	MIMAT0000081_miR-25	3214-3238	-28.9	-14.108	0.378	0.525	0.355	seedless	5	U CUGAGAA A	GACCGGGACGAGU CGAUG	CUGGCUCUGUUCA GUUAC	AGU C	NA
L2-2236066_1.1.1	rs115711780	+	A	0.0041	3240	CDS	SETD1B	ENST00000267197_rs115711780_A_0	MIMAT0000081_miR-25	3214-3238	-28.9	-14.195	0.372	0.552	0.362	seedless	5	U CUGAGAA A	GACCGGGACGAGU CGAUG	CUGGCUCUGUUCA GUUAC	AGU C	NA
L2HS-1137077_2.1.0	rs188422802	+	G	NA	5460	3pUTR	SNTB2	ENST00000336278	MIMAT0000081_miR-25	5440-5459	-28.9	1.795	0.292	0.268	0.389	7mer-m8	6	UUG G	ACCGAGG GAGUGCAGUG	UGGCUCU UUCACGUUAC	AGUC G	NA
L2HS-1137077_2.1.1	rs188422802	+	A	0.0009	5460	3pUTR	SNTB2	ENST00000336278_rs188422802_A_0	MIMAT0000081_miR-25	5440-5459	-28.9	-7.619	0.28	0.477	0.352	7mer-m8	6	UUG G	ACCGAGG GAGUGCAGUG	UGGCUCU UUCACGUUAC	AGUC G	NA
L2-1761548_1.1.0	rs189553549	-	C	NA	5233	3pUTR	C17orf68	ENST00000315684	MIMAT0000081_miR-25	5206-5230	-29	-15.597	0.458	0.287	0.395	seedless	5	G U UG UUA G	UCG GGCCGAG G AG GCGAUG	AGU CUGGCUC U UC CGUUAC	UG A	NA
L2-1761548_1.1.1	rs189553549	-	T	0.0009	5233	3pUTR	C17orf68	ENST00000315684_rs189553549_T_0	MIMAT0000081_miR-25	5206-5230	-29	-11.101	0.386	0.33	0.399	seedless	5	G U UG UUA G	UCG GGCCGAG G AG GCGAUG	AGU CUGGCUC U UC CGUUAC	UG A	NA
L2-626995_1.1.0	rs200176289	-	G	NA	2367	CDS	TSHZ3	ENST00000240587	MIMAT0000081_miR-25	2329-2342	-25.7	-6.581	0.367	0.5	0.161	offset-6mer	2	G GG G	CGGGAU GUGCAA	GCUCUG CACGUU	AGUCUG UU AC	NA
L2-626995_1.1.1	rs200176289	-	A	0.0005	2367	CDS	TSHZ3	ENST00000240587_rs200176289_A_0	MIMAT0000081_miR-25	2329-2342	-25.7	-6.536	0.366	0.501	0.131	offset-6mer	2	G GG G	CGGGAU GUGCAA	GCUCUG CACGUU	AGUCUG UU AC	NA
L2-626995_1.2.0	rs4805664	-	C	NA	2366	CDS	TSHZ3	ENST00000240587	MIMAT0000081_miR-25	2329-2342	-25.7	-6.581	0.367	0.5	0.161	offset-6mer	2	G GG G	CGGGAU GUGCAA	GCUCUG CACGUU	AGUCUG UU AC	NA
L2-626995_1.2.1	rs4805664	-	T	0.0037	2366	CDS	TSHZ3	ENST00000240587_rs4805664_T_0	MIMAT0000081_miR-25	2329-2342	-25.7	-7.104	0.366	0.552	0.16	offset-6mer	2	G GG G	CGGGAU GUGCAA	GCUCUG CACGUU	AGUCUG UU AC	NA
L2-626995_1.3.0	rs141310391	-	G	NA	2359	CDS	TSHZ3	ENST00000240587	MIMAT0000081_miR-25	2329-2342	-25.7	-6.581	0.367	0.5	0.161	offset-6mer	2	G GG G	CGGGAU GUGCAA	GCUCUG CACGUU	AGUCUG UU AC	NA
L2-626995_1.3.1	rs141310391	-	A	0.0032	2359	CDS	TSHZ3	ENST00000240587_rs141310391_A_0	MIMAT0000081_miR-25	2329-2342	-25.7	-6.586	0.366	0.508	0.201	offset-6mer	2	G GG G	CGGGAU GUGCAA	GCUCUG CACGUU	AGUCUG UU AC	NA
L1HS-125387_7.1.0	rs187694325	+	G	NA	559	CDS	CCDC21	ENST00000252992	MIMAT0000081_miR-25	522-545	-26.9	-11.055	0.402	0.376	0.362	7mer-m8	4	A AA G CUC A	AGA U GAGAC GGUGCAAUG	UCU G CUCUG UCACGUUAC	AG G U	NA
L1HS-125387_7.1.1	rs187694325	+	T	0.0005	559	CDS	CCDC21	ENST00000252992_rs187694325_T_0	MIMAT0000081_miR-25	522-545	-26.9	-10.567	0.387	0.368	0.295	7mer-m8	4	A AA G CUC A	AGA U GAGAC GGUGCAAUG	UCU G CUCUG UCACGUUAC	AG G U	NA
L2HS-1137075_2.1.0	rs146801283	+	G	NA	292	CDS	HMBS	ENST00000278715	MIMAT0000081_miR-25	257-274	-26.5	-15.611	0.532	0.322	0.424	7mer-m8	5	A G	CAGAC GGACA GUGUGGUG	GUCUG UCUGU CACGUUAC	A GC U	NA
L2HS-1137075_2.1.1	rs146801283	+	A	0.0005	292	CDS	HMBS	ENST00000278715_rs146801283_A_0	MIMAT0000081_miR-25	257-274	-26.5	-12.23	0.424	0.359	0.463	7mer-m8	5	A G	CAGAC GGACA GUGUGGUG	GUCUG UCUGU CACGUUAC	A GC U	NA
L2HS-3282587_1.1.0	rs200676269	+	A	NA	412	CDS	EIF2C1	ENST00000373204	MIMAT0000081_miR-25	389-405	-25.7	-15.364	0.466	0.282	0.266	seedless	3	A A C	UCA GCCG GAUAAGUGU	AGU UGGC CUGUUCACG	C U UUAC	NA
L2HS-3282587_1.1.1	rs200676269	+	C	0.0005	412	CDS	EIF2C1	ENST00000373204_rs200676269_C_0	MIMAT0000081_miR-25	389-405	-25.7	-14.296	0.559	0.316	0.212	seedless	3	A A C	UCA GCCG GAUAAGUGU	AGU UGGC CUGUUCACG	C U UUAC	NA
L1HS-121264_7.1.0	rs187556839	+	C	NA	1430	CDS	DHX9	ENST00000367549	MIMAT0000081_miR-25	1407-1426	-26.5	-9.942	0.363	0.266	0.31	offset-6mer	7	U CA G C	GACCGAG GCA AGUGUAA	CUGGCUC UGU UCACGUU	AGU AC	ATP binding;ATP-dependent DNA helicase activity;ATP-dependent RNA helicase activity;cytoplasm;DNA binding;double-stranded RNA binding;hydrolase activity;intracellular;nucleotide binding;nucleus;protein binding
L1HS-121264_7.1.1	rs187556839	+	T	0.0005	1430	CDS	DHX9	ENST00000367549_rs187556839_T_0	MIMAT0000081_miR-25	1407-1426	-26.5	-16.767	0.502	0.268	0.225	offset-6mer	7	U CA G C	GACCGAG GCA AGUGUAA	CUGGCUC UGU UCACGUU	AGU AC	ATP binding;ATP-dependent DNA helicase activity;ATP-dependent RNA helicase activity;cytoplasm;DNA binding;double-stranded RNA binding;hydrolase activity;intracellular;nucleotide binding;nucleus;protein binding
L2HS-3800228_1.1.0	rs145197554	-	G	NA	1441	3pUTR	COPS3	ENST00000268717	MIMAT0000081_miR-25	1419-1438	-24.9	-8.069	0.446	0.543	0.279	seedless	2	A UU A U U	UC GGCC G GACAAGUGU	AG CUGG C CUGUUCACG	U U UUAC	cytoplasm;in utero embryonic development;nucleus;protein binding;response to light stimulus;signal transduction;signalosome complex
L2HS-3800228_1.1.1	rs145197554	-	A	0.0037	1441	3pUTR	COPS3	ENST00000268717_rs145197554_A_0	MIMAT0000081_miR-25	1419-1438	-24.9	-7.963	0.446	0.545	0.278	seedless	2	A UU A U U	UC GGCC G GACAAGUGU	AG CUGG C CUGUUCACG	U U UUAC	cytoplasm;in utero embryonic development;nucleus;protein binding;response to light stimulus;signal transduction;signalosome complex
L2HS-3674965_1.1.0	rs9788594	+	C	NA	1976	CDS	KIAA0284	ENST00000414716	MIMAT0000081_miR-25	1942-1970	-27.5	14.362	0.271	0.448	0.262	seedless	8	G CAGGACACGGA G G	AGACCGAGGCG GGUG AG	UCUGGCUCUGU UCAC UU	AG G AC	NA
L2HS-3674965_1.1.1	rs9788594	+	T	0.49	1976	CDS	KIAA0284	ENST00000414716_rs9788594_T_0	MIMAT0000081_miR-25	1942-1970	-27.5	14.538	0.27	0.445	0.26	seedless	8	G CAGGACACGGA G G	AGACCGAGGCG GGUG AG	UCUGGCUCUGU UCAC UU	AG G AC	NA
L2HS-3154689_1.1.0	rs191086116	-	G	NA	736	CDS	ETFA	ENST00000267950	MIMAT0000081_miR-25	707-732	-26.2	-4.598	0.47	0.483	0.192	seedless	4	C A CUA CAA G	GACC GAG ACAGGUGC AGUG	CUGG CUC UGUUCACG UUAC	AGU	NA
L2HS-3154689_1.1.1	rs191086116	-	A	0.0009	736	CDS	ETFA	ENST00000267950_rs191086116_A_0	MIMAT0000081_miR-25	707-732	-26.2	-12.039	0.508	0.574	0.235	seedless	4	C A CUA CAA G	GACC GAG ACAGGUGC AGUG	CUGG CUC UGUUCACG UUAC	AGU	NA
L2HS-3441209_1.1.0	rs183888816	+	C	NA	1848	CDS	PLEKHA5	ENST00000299275	MIMAT0000081_miR-25	1816-1834	-24.9	-11.334	0.419	0.451	0.523	seedless	6	A C C G C	UAGACCG AGACA AG GC	GUCUGGC UCUGU UC CG	A A UUAC	NA
L2HS-3441209_1.1.1	rs183888816	+	T	0.0005	1848	CDS	PLEKHA5	ENST00000299275_rs183888816_T_0	MIMAT0000081_miR-25	1816-1834	-24.9	-10.51	0.415	0.452	0.488	seedless	6	A C C G C	UAGACCG AGACA AG GC	GUCUGGC UCUGU UC CG	A A UUAC	NA
L2HS-3441209_1.2.0	rs143759229	+	A	NA	1849	CDS	PLEKHA5	ENST00000299275	MIMAT0000081_miR-25	1816-1834	-24.9	-11.334	0.419	0.451	0.523	seedless	6	A C C G C	UAGACCG AGACA AG GC	GUCUGGC UCUGU UC CG	A A UUAC	NA
L2HS-3441209_1.2.1	rs143759229	+	G	0.0005	1849	CDS	PLEKHA5	ENST00000299275_rs143759229_G_0	MIMAT0000081_miR-25	1816-1834	-24.9	-6.8	0.376	0.458	0.437	seedless	6	A C C G C	UAGACCG AGACA AG GC	GUCUGGC UCUGU UC CG	A A UUAC	NA
0727A-446535_2.1.0	rs140349266	+	G	NA	637	CDS	RPL7A	ENST00000323345	MIMAT0000081_miR-25	595-614	-23.6	-7.446	0.343	0.435	0.293	seedless	4	A UCU C C	AGACUGGGACG AGU CA	UCUGGCUCUGU UCA GU	AG C UAC	cytosolic large ribosomal subunit (sensu Eukaryota);intracellular;membrane fraction;polysomal ribosome;ribosome;ribosome biogenesis and assembly;RNA binding;structural constituent of ribosome;translation
0727A-446535_2.1.1	rs140349266	+	A	0.0023	637	CDS	RPL7A	ENST00000323345_rs140349266_A_0	MIMAT0000081_miR-25	595-614	-23.6	-7.657	0.345	0.434	0.348	seedless	4	A UCU C C	AGACUGGGACG AGU CA	UCUGGCUCUGU UCA GU	AG C UAC	cytosolic large ribosomal subunit (sensu Eukaryota);intracellular;membrane fraction;polysomal ribosome;ribosome;ribosome biogenesis and assembly;RNA binding;structural constituent of ribosome;translation
L2-1930088_1.1.0	rs148733148	+	C	NA	5624	CDS	CABIN1	ENST00000398319	MIMAT0000081_miR-25	5595-5609	-23.3	-12.895	0.433	0.442	0.491	offset-6mer	4	G A	CAG GAGACA GUGCAG	GUC CUCUGU CACGUU	A UGG U AC	NA
L2-1930088_1.1.1	rs148733148	+	T	0.0005	5624	CDS	CABIN1	ENST00000398319_rs148733148_T_0	MIMAT0000081_miR-25	5595-5609	-23.3	-5.488	0.296	0.372	0.431	offset-6mer	4	G A	CAG GAGACA GUGCAG	GUC CUCUGU CACGUU	A UGG U AC	NA
L2-1930088_1.2.0	rs142275051	+	G	NA	5630	CDS	CABIN1	ENST00000398319	MIMAT0000081_miR-25	5595-5609	-23.3	-12.895	0.433	0.442	0.491	offset-6mer	4	G A	CAG GAGACA GUGCAG	GUC CUCUGU CACGUU	A UGG U AC	NA
L2-1930088_1.2.1	rs142275051	+	A	0.0005	5630	CDS	CABIN1	ENST00000398319_rs142275051_A_0	MIMAT0000081_miR-25	5595-5609	-23.3	-13.451	0.447	0.415	0.63	offset-6mer	4	G A	CAG GAGACA GUGCAG	GUC CUCUGU CACGUU	A UGG U AC	NA
L2HS-136315_9.1.0	rs61075345	+	G	NA	252	CDS	FAM18B	ENST00000307767	MIMAT0000081_miR-25	213-231	-22.5	-10.592	0.355	0.366	0.288	7mer-m8	4	U UU U C	UC UCGAG CA GUGCAAU	AG GGCUC GU CACGUUA	UCU U U C	NA
L2HS-136315_9.1.1	rs61075345	+	A	0.81	252	CDS	FAM18B	ENST00000307767_rs61075345_A_0	MIMAT0000081_miR-25	213-231	-22.5	-10.459	0.348	0.36	0.275	7mer-m8	4	U UU U C	UC UCGAG CA GUGCAAU	AG GGCUC GU CACGUUA	UCU U U C	NA
L2-1761534_1.1.0	rs41293046	-	C	NA	3976	3pUTR	C10orf118	ENST00000369287	MIMAT0000081_miR-25	3955-3969	-23.5	-11.675	0.394	0.527	0.473	8mer	5	G A	UAGACC AGGUGCAGU	GUCUGG UUCACGUUA	A CUCUG C	NA
L2-1761534_1.1.1	rs41293046	-	T	0.01	3976	3pUTR	C10orf118	ENST00000369287_rs41293046_T_0	MIMAT0000081_miR-25	3955-3969	-23.5	-12.288	0.377	0.532	0.39	8mer	5	G A	UAGACC AGGUGCAGU	GUCUGG UUCACGUUA	A CUCUG C	NA
L2HS-1188711_2.1.0	rs185734863	+	T	NA	531	CDS	ACP1	ENST00000272065	MIMAT0000081_miR-25	502-530	-24.8	-9.825	0.389	0.584	0.301	seedless	4	C U UU U ACCA U	UC GACU GAGACGG GU GCAGUG	AG CUGG CUCUGUU CA CGUUAC	U	acid phosphatase activity;cytoplasm;hydrolase activity;identical protein binding;non-membrane spanning protein tyrosine phosphatase activity;protein amino acid dephosphorylation;protein tyrosine phosphatase activity;soluble fraction
L2HS-1188711_2.1.1	rs185734863	+	A	0.0005	531	CDS	ACP1	ENST00000272065_rs185734863_A_0	MIMAT0000081_miR-25	502-530	-24.8	-7.092	0.391	0.546	0.338	seedless	4	C U UU U ACCA U	UC GACU GAGACGG GU GCAGUG	AG CUGG CUCUGUU CA CGUUAC	U	acid phosphatase activity;cytoplasm;hydrolase activity;identical protein binding;non-membrane spanning protein tyrosine phosphatase activity;protein amino acid dephosphorylation;protein tyrosine phosphatase activity;soluble fraction
L2-1410696_1.1.0	rs200201471	+	G	NA	1767	CDS	DNM1L	ENST00000266481	MIMAT0000081_miR-25	1749-1758	-21	-16.315	0.532	0.434	0.532	seedless	5	A C	CGAGACAAGU	GCUCUGUUCA	AGUCUG CGUUAC	NA
L2-1410696_1.1.1	rs200201471	+	A	0.0005	1767	CDS	DNM1L	ENST00000266481_rs200201471_A_0	MIMAT0000081_miR-25	1749-1758	-21	-16.226	0.533	0.433	0.539	seedless	5	A C	CGAGACAAGU	GCUCUGUUCA	AGUCUG CGUUAC	NA
A12-3819257_1.1.0	rs183848033	-	A	NA	1867	CDS	LOXHD1	ENST00000398722	MIMAT0000081_miR-25	1839-1855	-22.7	-14.228	0.554	0.313	0.307	seedless	3	A A GA U	AGGC AGACA AGUGC	UCUG UCUGU UCACG	AG GC UUAC	NA
A12-3819257_1.1.1	rs183848033	-	G	0.0023	1867	CDS	LOXHD1	ENST00000398722_rs183848033_G_0	MIMAT0000081_miR-25	1839-1855	-22.7	-13.938	0.55	0.322	0.314	seedless	3	A A GA U	AGGC AGACA AGUGC	UCUG UCUGU UCACG	AG GC UUAC	NA
TAON-567539-1_2.1.0	rs190751671	+	G	NA	2653	3pUTR	RCOR1	ENST00000262241	MIMAT0000081_miR-25	2609-2638	-21.9	-1.066	0.289	0.443	0.446	seedless	5	A GUA A GAGA AU U	UCAGA C GGACA AGUG CAAUG	AGUCU G UCUGU UCAC GUUAC	G C	NA
TAON-567539-1_2.1.1	rs190751671	+	A	0.0018	2653	3pUTR	RCOR1	ENST00000262241_rs190751671_A_0	MIMAT0000081_miR-25	2609-2638	-21.9	-5.927	0.444	0.358	0.371	seedless	5	A GUA A GAGA AU U	UCAGA C GGACA AGUG CAAUG	AGUCU G UCUGU UCAC GUUAC	G C	NA
L2-1876797_1.1.0	rs191254040	-	G	NA	1155	3pUTR	CHCHD10	ENST00000484558	MIMAT0000081_miR-25	1130-1149	-20.9	-12.489	0.686	0.551	0.553	7mer-m8	3	C A CAAAU U	CC AGACA GUGCAAU	GG UCUGU CACGUUA	AGUCU C U C	NA
L2-1876797_1.1.1	rs191254040	-	A	0.0009	1155	3pUTR	CHCHD10	ENST00000484558_rs191254040_A_0	MIMAT0000081_miR-25	1130-1149	-20.9	-12.812	0.688	0.551	0.594	7mer-m8	3	C A CAAAU U	CC AGACA GUGCAAU	GG UCUGU CACGUUA	AGUCU C U C	NA
A12-3819195_1.1.0	rs144137851	+	C	NA	718	CDS	ADAMTSL1	ENST00000380548	MIMAT0000081_miR-25	684-701	-22.3	-5.595	0.369	0.301	0.561	seedless	1	C UC G A	GGCUGG CGAG GCAGU	CUGGCU GUUC CGUUA	AGU CU A C	NA
A12-3819195_1.1.1	rs144137851	+	T	0.0018	718	CDS	ADAMTSL1	ENST00000380548_rs144137851_T_0	MIMAT0000081_miR-25	684-701	-22.3	-4.304	0.321	0.291	0.592	seedless	1	C UC G A	GGCUGG CGAG GCAGU	CUGGCU GUUC CGUUA	AGU CU A C	NA
TA1-4269494-1_1.1.0	rs199840894	-	T	NA	1761	3pUTR	HYAL1	ENST00000320295	MIMAT0000081_miR-25	1743-1756	-17.3	-5.627	0.338	0.256	0.624	seedless	3	A C U C	CA ACUGAG UGCA	GU UGGCUC ACGU	A C UGUUC UAC	carbohydrate metabolic process;extracellular space;hyalurononglucosaminidase activity;hydrolase activity, acting on glycosyl bonds;lysosome;metabolic process
TA1-4269494-1_1.1.1	rs199840894	-	C	0.0005	1761	3pUTR	HYAL1	ENST00000320295_rs199840894_C_0	MIMAT0000081_miR-25	1743-1756	-17.3	-5.908	0.341	0.258	0.676	seedless	3	A C U C	CA ACUGAG UGCA	GU UGGCUC ACGU	A C UGUUC UAC	carbohydrate metabolic process;extracellular space;hyalurononglucosaminidase activity;hydrolase activity, acting on glycosyl bonds;lysosome;metabolic process
TAON-2379080-1_1.1.0	rs5030839	+	C	NA	1079	CDS	NAT1	ENST00000518029	MIMAT0000081_miR-25	1063-1074	-15.1	-8.837	0.525	0.272	0.62	seedless	3	A	AGA AGACA GCAA	UCU UCUGU CGUU	AG GGC UCA AC	NA
TAON-2379080-1_1.1.1	rs5030839	+	T	0.0027	1079	CDS	NAT1	ENST00000518029_rs5030839_T_0	MIMAT0000081_miR-25	1063-1074	-15.1	-4.294	0.403	0.216	0.662	seedless	3	A	AGA AGACA GCAA	UCU UCUGU CGUU	AG GGC UCA AC	NA
TAON-2379080-1_1.2.0	rs4986782	+	G	NA	1080	CDS	NAT1	ENST00000518029	MIMAT0000081_miR-25	1063-1074	-15.1	-8.837	0.525	0.272	0.62	seedless	3	A	AGA AGACA GCAA	UCU UCUGU CGUU	AG GGC UCA AC	NA
TAON-2379080-1_1.2.1	rs4986782	+	A	0.01	1080	CDS	NAT1	ENST00000518029_rs4986782_A_0	MIMAT0000081_miR-25	1063-1074	-15.1	-9.155	0.483	0.299	0.558	seedless	3	A	AGA AGACA GCAA	UCU UCUGU CGUU	AG GGC UCA AC	NA
TAON-2379080-1_1.3.0	rs141552883	+	C	NA	1092	CDS	NAT1	ENST00000518029	MIMAT0000081_miR-25	1063-1074	-15.1	-8.837	0.525	0.272	0.62	seedless	3	A	AGA AGACA GCAA	UCU UCUGU CGUU	AG GGC UCA AC	NA
TAON-2379080-1_1.3.1	rs141552883	+	T	0.0005	1092	CDS	NAT1	ENST00000518029_rs141552883_T_0	MIMAT0000081_miR-25	1063-1074	-15.1	-7.581	0.482	0.238	0.644	seedless	3	A	AGA AGACA GCAA	UCU UCUGU CGUU	AG GGC UCA AC	NA
A12-89501_64.1.0	rs11546862	+	C	NA	1090	3pUTR	PGRMC1	ENST00000217971	MIMAT0000081_miR-25	1064-1083	-12.9	-5.113	0.416	0.47	0.673	seedless	2	U U AU UUC A	UUAG C GAUG UGUAA	AGUC G CUGU ACGUU	U GCU UC AC	NA
A12-89501_64.1.1	rs11546862	+	T	0.05	1090	3pUTR	PGRMC1	ENST00000217971_rs11546862_T_0	MIMAT0000081_miR-25	1064-1083	-12.9	-6.242	0.438	0.472	0.683	seedless	2	U U AU UUC A	UUAG C GAUG UGUAA	AGUC G CUGU ACGUU	U GCU UC AC	NA
A12-81012_69.1.0	rs192086168	-	G	NA	1653	CDS	ANKRD18A	ENST00000399703	MIMAT0000081_miR-25	1615-1631	-13.3	-7.197	0.61	0.68	0.14	seedless	4	AGCUG U	AGACU AGA AAGU	UCUGG UCU UUCA	AG C G CGUUAC	NA
A12-81012_69.1.1	rs192086168	-	A	0.0046	1653	CDS	ANKRD18A	ENST00000399703_rs192086168_A_0	MIMAT0000081_miR-25	1615-1631	-13.3	-9.294	0.701	0.559	0.163	seedless	4	AGCUG U	AGACU AGA AAGU	UCUGG UCU UUCA	AG C G CGUUAC	NA
A12-81012_69.2.0	rs142963436	-	T	NA	1632	CDS	ANKRD18A	ENST00000399703	MIMAT0000081_miR-25	1615-1631	-13.3	-7.197	0.61	0.68	0.14	seedless	4	AGCUG U	AGACU AGA AAGU	UCUGG UCU UUCA	AG C G CGUUAC	NA
A12-81012_69.2.1	rs142963436	-	C	0.0046	1632	CDS	ANKRD18A	ENST00000399703_rs142963436_C_0	MIMAT0000081_miR-25	1615-1631	-13.3	-4.77	0.539	0.799	0.131	seedless	4	AGCUG U	AGACU AGA AAGU	UCUGG UCU UUCA	AG C G CGUUAC	NA
A12-223209_27.1.0	rs117051791	+	A	NA	1787	3pUTR	NDUFAF3	ENST00000326925	MIMAT0000081_miR-25	1753-1773	-11.4	-0.849	0.509	0.571	0.797	seedless	3	U CUUU CUUAUCU U	ACC GGCA UGC	UGG CUGU ACG	AGUC CU UC UUAC	NA
A12-223209_27.1.1	rs117051791	+	G	0.01	1787	3pUTR	NDUFAF3	ENST00000326925_rs117051791_G_0	MIMAT0000081_miR-25	1753-1773	-11.4	-3.24	0.551	0.523	0.692	seedless	3	U CUUU CUUAUCU U	ACC GGCA UGC	UGG CUGU ACG	AGUC CU UC UUAC	NA
0727AHS-1364018_1.1.0	rs188684945	-	A	NA	1073	3pUTR	CNBP	ENST00000451728	MIMAT0000082_miR-26a	1038-1059	-34.2	-11.211	0.296	0.345	0.402	seedless	5	A C C C	AGCC GUCCUGGGUU CUUGAA	UCGG UAGGACCUAA GAACUU	A U	NA
0727AHS-1364018_1.1.1	rs188684945	-	G	0.0005	1073	3pUTR	CNBP	ENST00000451728_rs188684945_G_0	MIMAT0000082_miR-26a	1038-1059	-34.2	-12.597	0.311	0.474	0.37	seedless	5	A C C C	AGCC GUCCUGGGUU CUUGAA	UCGG UAGGACCUAA GAACUU	A U	NA
L2HS-3901087_1.1.0	rs144693307	+	C	NA	2265	CDS	WWP2	ENST00000448661	MIMAT0000082_miR-26a	2244-2261	-29.2	-15.13	0.322	0.337	0.271	seedless	5	A G C	AGCCU UCCUGGAU GCUU	UCGGA AGGACCUA UGAA	U A CUU	NA
L2HS-3901087_1.1.1	rs144693307	+	T	0.0009	2265	CDS	WWP2	ENST00000448661_rs144693307_T_0	MIMAT0000082_miR-26a	2244-2261	-29.2	-13.862	0.288	0.383	0.325	seedless	5	A G C	AGCCU UCCUGGAU GCUU	UCGGA AGGACCUA UGAA	U A CUU	NA
L2HS-3261578_1.1.0	rs144790131	+	C	NA	1494	3pUTR	CLIC4	ENST00000374379	MIMAT0000082_miR-26a	1471-1491	-30.7	-15.56	0.408	0.398	0.424	seedless	8	AUG A	AGUCUAUCCUGGAU UACU	UCGGAUAGGACCUA AUGA	ACUU	NA
L2HS-3261578_1.1.1	rs144790131	+	T	0.0014	1494	3pUTR	CLIC4	ENST00000374379_rs144790131_T_0	MIMAT0000082_miR-26a	1471-1491	-30.7	-15.239	0.454	0.402	0.444	seedless	8	AUG A	AGUCUAUCCUGGAU UACU	UCGGAUAGGACCUA AUGA	ACUU	NA
L2HS-374057_4.1.0	rs149577921	-	C	NA	1602	CDS	ASCC2	ENST00000307790	MIMAT0000082_miR-26a	1578-1594	-28.9	-8.55	0.261	0.181	0.471	seedless	4	U G A	GGCCUG CCUGGA UACU	UCGGAU GGACCU AUGA	A A ACUU	NA
L2HS-374057_4.1.1	rs149577921	-	T	0.0009	1602	CDS	ASCC2	ENST00000307790_rs149577921_T_0	MIMAT0000082_miR-26a	1578-1594	-28.9	-8.257	0.258	0.182	0.47	seedless	4	U G A	GGCCUG CCUGGA UACU	UCGGAU GGACCU AUGA	A A ACUU	NA
L2-980685_1.1.0	rs147617137	-	G	NA	630	CDS	TRAP1	ENST00000246957	MIMAT0000082_miR-26a	599-622	-28	1.719	0.251	0.573	0.533	seedless	5	A GCU GCA C	GGCCU UCCUGGAU CU GAA	UCGGA AGGACCUA GA CUU	U AU A	NA
L2-980685_1.1.1	rs147617137	-	A	0.0018	630	CDS	TRAP1	ENST00000246957_rs147617137_A_0	MIMAT0000082_miR-26a	599-622	-28	2.054	0.255	0.57	0.558	seedless	5	A GCU GCA C	GGCCU UCCUGGAU CU GAA	UCGGA AGGACCUA GA CUU	U AU A	NA
L2-461600_2.1.0	rs185206516	-	C	NA	829	CDS	TXNDC11	ENST00000283033	MIMAT0000082_miR-26a	802-819	-28.2	-16.487	0.362	0.416	0.646	7mer-m8	5	C C	AGCC UCCUGG UUAUUUGA	UCGG AGGACC AAUGAACU	AU U U	NA
L2-461600_2.1.1	rs185206516	-	T	0.0005	829	CDS	TXNDC11	ENST00000283033_rs185206516_T_0	MIMAT0000082_miR-26a	802-819	-28.2	-15.904	0.394	0.372	0.773	7mer-m8	5	C C	AGCC UCCUGG UUAUUUGA	UCGG AGGACC AAUGAACU	AU U U	NA
L2-799675_1.1.0	rs199880893	-	C	NA	236	CDS	TBC1D16	ENST00000310924	MIMAT0000082_miR-26a	207-222	-25.3	4.555	0.027	0.376	0.288	seedless	5	G A	UCUGUCCUGGAU GAG	GGAUAGGACCUA CUU	UC AUGAA	NA
L2-799675_1.1.1	rs199880893	-	T	0.0005	236	CDS	TBC1D16	ENST00000310924_rs199880893_T_0	MIMAT0000082_miR-26a	207-222	-25.3	4.437	0.027	0.376	0.307	seedless	5	G A	UCUGUCCUGGAU GAG	GGAUAGGACCUA CUU	UC AUGAA	NA
L2-799675_1.2.0	rs34603877	-	G	NA	224	CDS	TBC1D16	ENST00000310924	MIMAT0000082_miR-26a	207-222	-25.3	4.555	0.027	0.376	0.288	seedless	5	G A	UCUGUCCUGGAU GAG	GGAUAGGACCUA CUU	UC AUGAA	NA
L2-799675_1.2.1	rs34603877	-	A	0.01	224	CDS	TBC1D16	ENST00000310924_rs34603877_A_0	MIMAT0000082_miR-26a	207-222	-25.3	-0.487	0.028	0.376	0.336	seedless	5	G A	UCUGUCCUGGAU GAG	GGAUAGGACCUA CUU	UC AUGAA	NA
L2-2109284_1.1.0	rs35467082	+	G	NA	2453	CDS	NUP205	ENST00000285968	MIMAT0000082_miR-26a	2414-2442	-25.8	-0.136	0.267	0.439	0.36	seedless	7	AAGCCA UAGUC U	AGCCUAU CCUGGAUU UGA	UCGGAUA GGACCUAA ACU	UGA U	NA
L2-2109284_1.1.1	rs35467082	+	A	0.01	2453	CDS	NUP205	ENST00000285968_rs35467082_A_0	MIMAT0000082_miR-26a	2414-2442	-25.8	-0.114	0.275	0.445	0.383	seedless	7	AAGCCA UAGUC U	AGCCUAU CCUGGAUU UGA	UCGGAUA GGACCUAA ACU	UGA U	NA
L2-2109284_1.2.0	rs141572518	+	G	NA	2462	CDS	NUP205	ENST00000285968	MIMAT0000082_miR-26a	2414-2442	-25.8	-0.136	0.267	0.439	0.36	seedless	7	AAGCCA UAGUC U	AGCCUAU CCUGGAUU UGA	UCGGAUA GGACCUAA ACU	UGA U	NA
L2-2109284_1.2.1	rs141572518	+	A	0.0005	2462	CDS	NUP205	ENST00000285968_rs141572518_A_0	MIMAT0000082_miR-26a	2414-2442	-25.8	1.238	0.25	0.459	0.418	seedless	7	AAGCCA UAGUC U	AGCCUAU CCUGGAUU UGA	UCGGAUA GGACCUAA ACU	UGA U	NA
L2HS-1887212_1.1.0	rs199673606	+	G	NA	458	CDS	RRM2	ENST00000360566	MIMAT0000082_miR-26a	430-446	-24.8	-5.205	0.283	0.246	0.305	seedless	5	C U C C	G CCUGUCCUGG UGCU	C GGAUAGGACC AUGA	U UA ACUU	NA
L2HS-1887212_1.1.1	rs199673606	+	C	0.0018	458	CDS	RRM2	ENST00000360566_rs199673606_C_0	MIMAT0000082_miR-26a	430-446	-24.8	-2.106	0.223	0.321	0.272	seedless	5	C U C C	G CCUGUCCUGG UGCU	C GGAUAGGACC AUGA	U UA ACUU	NA
L2HS-1887212_1.2.0	rs1130609	+	T	NA	466	CDS	RRM2	ENST00000360566	MIMAT0000082_miR-26a	430-446	-24.8	-5.205	0.283	0.246	0.305	seedless	5	C U C C	G CCUGUCCUGG UGCU	C GGAUAGGACC AUGA	U UA ACUU	NA
L2HS-1887212_1.2.1	rs1130609	+	G	0.65	466	CDS	RRM2	ENST00000360566_rs1130609_G_0	MIMAT0000082_miR-26a	430-446	-24.8	-4.026	0.245	0.227	0.175	seedless	5	C U C C	G CCUGUCCUGG UGCU	C GGAUAGGACC AUGA	U UA ACUU	NA
L2HS-3779019_1.1.0	rs200024171	-	G	NA	505	CDS	C18orf10	ENST00000334295	MIMAT0000082_miR-26a	469-489	-25	-2.599	0.226	0.441	0.516	seedless	4	A GCA GAA C	AGCC CCUGGA GCU GA	UCGG GGACCU UGA CU	AUA AA A U	NA
L2HS-3779019_1.1.1	rs200024171	-	A	0.0005	505	CDS	C18orf10	ENST00000334295_rs200024171_A_0	MIMAT0000082_miR-26a	469-489	-25	-0.65	0.197	0.502	0.496	seedless	4	A GCA GAA C	AGCC CCUGGA GCU GA	UCGG GGACCU UGA CU	AUA AA A U	NA
L2HS-663433_3.1.0	rs118133821	-	G	NA	1441	CDS	MCM3AP	ENST00000397708	MIMAT0000082_miR-26a	1400-1417	-24.7	-0.898	0.253	0.435	0.36	seedless	5	CAC C	AGUCUGUCCUGG CUU	UCGGAUAGGACC GAA	UAAU CUU	NA
L2HS-663433_3.1.1	rs118133821	-	A	0.0005	1441	CDS	MCM3AP	ENST00000397708_rs118133821_A_0	MIMAT0000082_miR-26a	1400-1417	-24.7	-2.517	0.273	0.445	0.444	seedless	5	CAC C	AGUCUGUCCUGG CUU	UCGGAUAGGACC GAA	UAAU CUU	NA
L2HS-1517154_1.1.0	rs149035439	+	A	NA	420	CDS	CEPT1	ENST00000357172	MIMAT0000082_miR-26a	394-406	-23.3	-6.057	0.295	0.287	0.397	seedless	5	C C	CC UCCUGGAUUGC	GG AGGACCUAAUG	UC AU AACUU	NA
L2HS-1517154_1.1.1	rs149035439	+	G	0.0005	420	CDS	CEPT1	ENST00000357172_rs149035439_G_0	MIMAT0000082_miR-26a	394-406	-23.3	-5.948	0.292	0.29	0.401	seedless	5	C C	CC UCCUGGAUUGC	GG AGGACCUAAUG	UC AU AACUU	NA
TAON-639681-1_2.1.0	rs2273442	-	C	NA	2032	CDS	C14orf37	ENST00000438670	MIMAT0000082_miR-26a	2004-2019	-22.2	-11.28	0.518	0.322	0.522	7mer-A1	4	G CCA U	CCUGGA ACUUGAA	GGACCU UGAACUU	UCGGAUA AA	NA
TAON-639681-1_2.1.1	rs2273442	-	G	0.48	2032	CDS	C14orf37	ENST00000438670_rs2273442_G_0	MIMAT0000082_miR-26a	2004-2019	-22.2	-12.184	0.554	0.32	0.456	7mer-A1	4	G CCA U	CCUGGA ACUUGAA	GGACCU UGAACUU	UCGGAUA AA	NA
L2HS-3891912_1.1.0	rs201031164	+	C	NA	229	CDS	HIST1H4J	ENST00000355057	MIMAT0000082_miR-26a	204-218	-21.3	-7.92	0.572	0.311	0.365	seedless	5	U GA G U	UCCUGGA AC UGA	AGGACCU UG ACU	UCGGAU AA A U	NA
L2HS-3891912_1.1.1	rs201031164	+	T	0.0005	229	CDS	HIST1H4J	ENST00000355057_rs201031164_T_0	MIMAT0000082_miR-26a	204-218	-21.3	-8.534	0.549	0.322	0.396	seedless	5	U GA G U	UCCUGGA AC UGA	AGGACCU UG ACU	UCGGAU AA A U	NA
L2-1927490_1.1.0	rs182224237	-	G	NA	682	CDS	RHOBTB1	ENST00000357917	MIMAT0000082_miR-26a	643-657	-21.8	-15.941	0.515	0.275	0.345	seedless	4	U GA A G	GCC CCUGGA GCU	CGG GGACCU UGA	U AUA AA ACUU	NA
L2-1927490_1.1.1	rs182224237	-	A	0.0005	682	CDS	RHOBTB1	ENST00000357917_rs182224237_A_0	MIMAT0000082_miR-26a	643-657	-21.8	-16.072	0.512	0.269	0.361	seedless	4	U GA A G	GCC CCUGGA GCU	CGG GGACCU UGA	U AUA AA ACUU	NA
TAON-1965998-1_1.1.0	rs141891222	-	C	NA	374	CDS	MRPL51	ENST00000229238	MIMAT0000082_miR-26a	353-370	-21.3	-12.758	0.504	0.408	0.491	seedless	6	AA U A	AUCCUGGG ACU UGAA	UAGGACCU UGA ACUU	UCGGA AA	NA
TAON-1965998-1_1.1.1	rs141891222	-	T	0.0041	374	CDS	MRPL51	ENST00000229238_rs141891222_T_0	MIMAT0000082_miR-26a	353-370	-21.3	-11.073	0.507	0.344	0.408	seedless	6	AA U A	AUCCUGGG ACU UGAA	UAGGACCU UGA ACUU	UCGGA AA	NA
L2HS-243071_5.1.0	rs199944175	+	T	NA	1096	3pUTR	EEF1B2	ENST00000392222	MIMAT0000082_miR-26a	1057-1073	-21.3	-0.297	0.268	0.435	0.347	seedless	6	U CAUG A	CC AUCCUGGAU GC	GG UAGGACCUA UG	UC A A AACUU	NA
L2HS-243071_5.1.1	rs199944175	+	C	0.0014	1096	3pUTR	EEF1B2	ENST00000392222_rs199944175_C_0	MIMAT0000082_miR-26a	1057-1073	-21.3	0.167	0.256	0.435	0.33	seedless	6	U CAUG A	CC AUCCUGGAU GC	GG UAGGACCUA UG	UC A A AACUU	NA
TAON-4127964-1_1.1.0	rs201928871	+	C	NA	2323	CDS	ARHGEF1	ENST00000354532	MIMAT0000082_miR-26a	2278-2303	-21.8	2.949	0.377	0.449	0.381	seedless	5	A UCUAC UU C A	AGCCU GUCCU UUAC UGGG	UCGGA UAGGA AAUG ACUU	CCU A	NA
TAON-4127964-1_1.1.1	rs201928871	+	T	0.0005	2323	CDS	ARHGEF1	ENST00000354532_rs201928871_T_0	MIMAT0000082_miR-26a	2278-2303	-21.8	2.883	0.374	0.447	0.399	seedless	5	A UCUAC UU C A	AGCCU GUCCU UUAC UGGG	UCGGA UAGGA AAUG ACUU	CCU A	NA
L2-2244265_1.1.0	rs148096381	+	C	NA	1383	CDS	PIGT	ENST00000279036	MIMAT0000082_miR-26a	1358-1374	-21	-3.933	0.301	0.54	0.31	seedless	5	A GA U	CC UCCUGGA UGCU GA	GG AGGACCU AUGA CU	UC AU A A U	NA
L2-2244265_1.1.1	rs148096381	+	T	0.0005	1383	CDS	PIGT	ENST00000279036_rs148096381_T_0	MIMAT0000082_miR-26a	1358-1374	-21	1.333	0.233	0.551	0.467	seedless	5	A GA U	CC UCCUGGA UGCU GA	GG AGGACCU AUGA CU	UC AU A A U	NA
0727A-251651_3.1.0	rs138709238	+	G	NA	3731	3pUTR	CTR9	ENST00000361367	MIMAT0000082_miR-26a	3697-3719	-21.6	-3.173	0.318	0.479	0.324	seedless	3	A C U GGAA U	AGCUU AUC CUGGA ACUU	UCGGA UAG GACCU UGAA	AA CUU	NA
0727A-251651_3.1.1	rs138709238	+	A	0.0046	3731	3pUTR	CTR9	ENST00000361367_rs138709238_A_0	MIMAT0000082_miR-26a	3697-3719	-21.6	-3.321	0.318	0.481	0.385	seedless	3	A C U GGAA U	AGCUU AUC CUGGA ACUU	UCGGA UAG GACCU UGAA	AA CUU	NA
TA1-4816862-1_1.1.0	rs146003963	+	T	NA	450	CDS	ATP1A1	ENST00000295598	MIMAT0000082_miR-26a	391-431	-21.6	0.076	0.473	0.483	0.259	6mer	5	U UGAUGAACUUC GUAAAUA ACAG C	AGCCU AUC UGGA ACUUGAG	UCGGA UAG ACCU UGAACUU	G AA	NA
TA1-4816862-1_1.1.1	rs146003963	+	C	0.0009	450	CDS	ATP1A1	ENST00000295598_rs146003963_C_0	MIMAT0000082_miR-26a	391-431	-21.6	0.688	0.438	0.474	0.379	6mer	5	U UGAUGAACUUC GUAAAUA ACAG C	AGCCU AUC UGGA ACUUGAG	UCGGA UAG ACCU UGAACUU	G AA	NA
[truncated: 9,278 more rows]
