# Supplementary material for: Effects of genetic variations on microRNA: target interactions
Source: Nucleic Acids Res. 2014 Jul 31;42(15):9543–52. doi: 10.1093/nar/gku675 (PMC4150780; doi:10.1093/nar/gku675)
Supplement: SUPPLEMENTARY DATA [file supp_gku675_nar-01456-z-2014-File003.zip › NAR-01456-2014 Suppl files/Supplementary_Table4.xls]

## Sheet: Supplementary_Table4.txt
seq_allele_ID	snpID	snpStrand	allele	MAF	snp_location	snp_region	geneSymbol	transcript	miRNA	Site_Position	dG_hybrid	dG_total	Site_Access	Upstream_Access(25nt)	Dwstream_Access(25nt)	Seed_Type	Length_3p_helix	Target_Mismatch	Target_Match	Mir_Match	Mir_Mismatch	Disease_phenotype.	Ref_PMCID
TA1-4594223-1_1.1.0	rs1060348	-	C	NA	493	CDS	HMGB1	ENST00000341423	MIMAT0000066_let-7e	483-496	-23.3	-1.614	0.178	0.44	0.488	seedless	1	U U U	CGGCCUUCU CCUC	GUUGGAGGA GGAG	UUGAUAU U U	variant (C>T) was significantly associated with significantly lower levels of serum HMGB1, and with significantly higher probability of early death due to infection	PMC2481482
TA1-4594223-1_1.1.1	rs1060348	-	T	0.07	493	CDS	HMGB1	ENST00000341423_rs1060348_T_0	MIMAT0000066_let-7e	483-496	-20.9	3.611	0.107	0.44	0.377	seedless	1	U U U	CGGCCUUCU UCUC	GUUGGAGGA GGAG	UUGAUAU U U	variant (C>T) was significantly associated with significantly lower levels of serum HMGB1, and with significantly higher probability of early death due to infection	PMC2481482
TA1-4186508-1_1.1.0	rs2854464	+	A	NA	2557	3pUTR	ACVR1B	ENST00000257963	MIMAT0000068_miR-15a	2553-2569	-13.3	4.818	0.16	0.289	0.525	seedless	4	C GGGAA A C	AGCCAU AUG GC	UUGGUA UAC CG	GUGU A A ACGAU	associated with muscle strength	PMC3025799
TA1-4186508-1_1.1.1	rs2854464	+	G	0.36	2557	3pUTR	ACVR1B	ENST00000257963_rs2854464_G_0	MIMAT0000068_miR-15a	2564-2571	-13	-1.547	0.331	0.216	0.468	seedless	3	A G	AUGAGCCA	UGUUUGGU	G AAUACACGACGAU	associated with muscle strength	PMC3025799
L2-1013794_1.1.0	rs4633	+	C	NA	568	CDS	COMT	ENST00000361682	MIMAT0000069_miR-16	554-575	-24.5	-13.733	0.512	0.403	0.254	offset-6mer	3	G AUCCUGAACC A	CGC ACGUGCUGC	GCG UGCACGACG	GUUAUAAA AU	variation in Catechol-O-Methyltransferase activity that regulates pain perception, cognitive function, and affective mood	PMC3453507,PMC3031618,PMID17185601
L2-1013794_1.1.1	rs4633	+	T	0.39	568	CDS	COMT	ENST00000361682_rs4633_T_0	MIMAT0000069_miR-16	554-575	-22.7	-11.841	0.425	0.416	0.209	offset-6mer	3	G AUCCUGAACC A	CGC AUGUGCUGC	GCG UGCACGACG	GUUAUAAA AU	variation in Catechol-O-Methyltransferase activity that regulates pain perception, cognitive function, and affective mood	PMC3453507,PMC3031618,PMID17185601
A12-2138867_1.2.0	rs2230724	+	G	NA	2984	CDS	JAK2	ENST00000381652	MIMAT0000069_miR-16	2982-2998	-11.3	7.992	0.215	0.311	0.248	seedless	3	GG UC G C	CUG GUUU UG UGC	GGU UAAA AC ACG	GC UA UGC G AU	association with an increased risk of both gastric cancer and acute myeloid leukemia in a Chinese Han population	PMC3663844,PMC3208678
A12-2138867_1.2.1	rs2230724	+	A	0.59	2984	CDS	JAK2	ENST00000381652_rs2230724_A_0	MIMAT0000069_miR-16	2982-2998	-12.6	5.851	0.199	0.386	0.281	seedless	3	GG UC G C	CUA GUUU UG UGC	GGU UAAA AC ACG	GC UA UGC G AU	association with an increased risk of both gastric cancer and acute myeloid leukemia in a Chinese Han population	PMC3663844,PMC3208678
L2HS-668760_3.1.0	rs8190315	-	A	NA	493	CDS	BID	ENST00000317361	MIMAT0000092_miR-92a	485-511	-29.6	-11.776	0.363	0.346	0.558	seedless	4	A UUCCA UCA U	ACGG GCC GGGAUGAGUGCA	UGUC CGG CCCUGUUCACGU	UAU	association with non-small cell lung cancer risk	PMC3664730
L2HS-668760_3.1.1	rs8190315	-	G	0.06	493	CDS	BID	ENST00000317361_rs8190315_G_0	MIMAT0000092_miR-92a	493-511	-32.4	-11.2	0.232	0.45	0.51	seedless	4	C UCA U	GGCC GGGAUGAGUGCA	CCGG CCCUGUUCACGU	UGU UAU	association with non-small cell lung cancer risk	PMC3664730
L2HS-3407032_1.1.0	rs7257694	+	C	NA	1398	CDS	CCNE1	ENST00000262643	MIMAT0000092_miR-92a	1397-1416	-25.7	-6.44	0.328	0.378	0.517	seedless	6	A AAAU C C	GCGGGCCGG GG GUGA	UGUCCGGCC UC CGUU	CUGU A AU	association with bladder cancer	PMC3439055
L2HS-3407032_1.1.1	rs7257694	+	T	0.22	1398	CDS	CCNE1	ENST00000262643_rs7257694_T_0	MIMAT0000092_miR-92a	1399-1416	-22.4	-8.278	0.404	0.289	0.389	seedless	6	U AAAU C C	GGGCCGG GG GUGA	UCCGGCC UC CGUU	UG CUGU A AU	association with bladder cancer	PMC3439055
L2HS-3647326_1.1.0	rs1138272	+	C	NA	590	CDS	GSTP1	ENST00000398606	MIMAT0000092_miR-92a	589-610	-24.1	-3.255	0.388	0.49	0.273	seedless	3	G AA CUA A	GCGGGC GGAUGA UGUGA	UGUCCG CCUGUU ACGUU	GC C AU	association with glioma, breast cancer, oesophageal cancer	PMC3397426,PMC3508624,PMC2891604
L2HS-3647326_1.1.1	rs1138272	+	T	0.04	590	CDS	GSTP1	ENST00000398606_rs1138272_T_0	MIMAT0000092_miR-92a	587-615	-21	2.822	0.33	0.476	0.305	seedless	3	G GAUGACUAUGUGAAG C	AGGU GGGCAAG GCA	UCCG CCUGUUC CGU	UG GC A UAU	association with glioma, breast cancer, oesophageal cancer	PMC3397426,PMC3508624,PMC2891604
L1-393007_1.1.0	rs763121	-	T	NA	4296	3pUTR	DDX17	ENST00000396821	MIMAT0000092_miR-92a	4285-4299	-22.2	-12.461	0.287	0.387	0.553	6mer	4	C U C	CUGGGACA UGUAAU	GGCCCUGU ACGUUA	UGUCC UC U	associated with meiotic homologous recombination	PMC3288642
L1-393007_1.1.1	rs763121	-	C	0.35	4296	3pUTR	DDX17	ENST00000396821_rs763121_C_0	MIMAT0000092_miR-92a	4285-4299	-24.2	-9.063	0.326	0.325	0.76	6mer	4	C U C	CUGGGACA UGCAAU	GGCCCUGU ACGUUA	UGUCC UC U	associated with meiotic homologous recombination	PMC3288642
0727AHS-502047_3.1.0	rs5030739	-	G	NA	1695	CDS	ELAC2	ENST00000338034	MIMAT0000092_miR-92a	1682-1701	-17.6	10.174	0.196	0.372	0.363	seedless	3	ACCCU UGCU U	GGGC GGC GUGU	UCCG CUG CACG	UG GCC UU UUAU	association with prostate cancer	PMC378598
0727AHS-502047_3.1.1	rs5030739	-	A	0.02	1695	CDS	ELAC2	ENST00000338034_rs5030739_A_0	MIMAT0000092_miR-92a	1682-1701	-17.6	12.971	0.226	0.457	0.279	seedless	3	ACCCU UACU U	GGGC GGC GUGU	UCCG CUG CACG	UG GCC UU UUAU	association with prostate cancer	PMC378598
L1HS-318853_4.1.0	rs1865493	+	C	NA	60	5pUTR	TERF2IP	ENST00000300086	MIMAT0000098_miR-100	50-68	-17	5.427	0.294	0.409	0.341	seedless	3	C CGC C G A	CAGG UCG GA G GGGU	GUUC AGC CU U CCCA	GU A AGA G A	associated with decreased telomere length	PMC3478524
L1HS-318853_4.1.1	rs1865493	+	G	0.41	60	5pUTR	TERF2IP	ENST00000300086_rs1865493_G_0	MIMAT0000098_miR-100	50-68	-19.4	3.368	0.296	0.322	0.325	seedless	4	C CGC A G A	CAGG UCGGG G GGGU	GUUC AGCCU U CCCA	GU A AGA G A	associated with decreased telomere length	PMC3478524
L2-2415057_1.1.0	rs11785481	+	C	NA	3045	3pUTR	GATA4	ENST00000335135	MIMAT0000255_miR-34a	3027-3054	-31.1	5.337	0.338	0.415	0.389	seedless	4	G GGCAGGGGG U	ACGACU GCUAAGACAC GCC	UGUUGG CGAUUCUGUG CGG	U A U	associated with rectal adenoma; congenital heart disease	PMC3741365;PMC3899629
L2-2415057_1.1.1	rs11785481	+	T	0.08	3045	3pUTR	GATA4	ENST00000335135_rs11785481_T_0	MIMAT0000255_miR-34a	3027-3054	-31.1	8.234	0.267	0.416	0.384	seedless	4	G GGUAGGGGG U	ACGACU GCUAAGACAC GCC	UGUUGG CGAUUCUGUG CGG	U A U	associated with rectal adenoma; congenital heart disease	PMC3741365;PMC3899629
A12-1497566_1.1.0	rs2854464	+	A	NA	2557	3pUTR	ACVR1B	ENST00000257963	MIMAT0000259_miR-182	2541-2571	-24.3	14.441	0.21	0.474	0.488	seedless	4	G U G A GGGAAAUGA G	GGUGU AGU UC GCCAU GCCA	UCACA UCA AG UGGUA CGGU	C A A UU	associated with muscle strength	PMC3025799
A12-1497566_1.1.1	rs2854464	+	G	0.36	2557	3pUTR	ACVR1B	ENST00000257963_rs2854464_G_0	MIMAT0000259_miR-182	2541-2571	-23.9	15.225	0.218	0.467	0.468	seedless	4	G U G A GGGAAAUGA G	GGUGU AGU UC GCCGU GCCA	UCACA UCA AG UGGUA CGGU	C A A UU	associated with muscle strength	PMC3025799
L2HS-1834210_1.2.0	rs9426	-	G	NA	1103	3pUTR	CD320	ENST00000301458	MIMAT0000423_miR-125b	1103-1127	-19.2	12.179	0.291	0.408	0.389	seedless	2	G AUCC AG AGGAU A	GAG GGGG CU GGGGA	UUC UCCC GA UCCCU	AGUG AA A G	association with sB12, holotranscobalamin II and total transcobalamin II	PMC3134459
L2HS-1834210_1.2.1	rs9426	-	A	0.12	1103	3pUTR	CD320	ENST00000301458_rs9426_A_0	MIMAT0000423_miR-125b	1110-1127	-19	1.947	0.336	0.463	0.386	seedless	1	C AG AGGAU A	GGGG CU GGGGA	UCCC GA UCCCU	AGUGUUCAA A G	association with sB12, holotranscobalamin II and total transcobalamin II	PMC3134459
L2HS-1718947_1.1.0	rs461155	+	A	NA	1483	CDS	ETS2	ENST00000360214	MIMAT0000450_miR-149	1473-1494	-28	-4.964	0.315	0.361	0.562	seedless	7	A CC G A C	GGAGUGA CA UGGAGC AGG	CCUCACU GU GCCUCG UCU	C UCU G	association with solid tumor groups (breast cancer and oral cancer)	PMC3563522
L2HS-1718947_1.1.1	rs461155	+	G	0.64	1483	CDS	ETS2	ENST00000360214_rs461155_G_0	MIMAT0000450_miR-149	1473-1494	-27.2	-6.073	0.405	0.38	0.575	seedless	7	A CCCGG A C	GGAGUGA UGGAGC AGG	CCUCACU GCCUCG UCU	C UCUGU G	association with solid tumor groups (breast cancer and oral cancer)	PMC3563522
A12-2185743_1.2.0	rs2230724	+	G	NA	2984	CDS	JAK2	ENST00000381652	MIMAT0000461_miR-195	2982-2998	-14.3	4.992	0.215	0.311	0.248	seedless	3	GGU G C	CUGG UUUCUG UGC	GGUU AAAGAC ACG	C AU ACGAU	association with an increased risk of both gastric cancer and acute myeloid leukemia in a Chinese Han population	PMC3663844,PMC3208678
A12-2185743_1.2.1	rs2230724	+	A	0.59	2984	CDS	JAK2	ENST00000381652_rs2230724_A_0	MIMAT0000461_miR-195	2982-2998	-15.7	2.751	0.199	0.386	0.281	seedless	3	GGU G C	CUAG UUUCUG UGC	GGUU AAAGAC ACG	C AU ACGAU	association with an increased risk of both gastric cancer and acute myeloid leukemia in a Chinese Han population	PMC3663844,PMC3208678
L2-2241429_1.1.0	rs1049255	-	G	NA	648	3pUTR	CYBA	ENST00000261623	MIMAT0000510_miR-320a	639-666	-26.1	-4.372	0.349	0.295	0.632	seedless	6	C C CCAGGUGC CCU A	UGCCCUC CG ACCCA GC	GCGGGAG GU UGGGU CG	A A AAAA	association with NADPH oxidase activity, oxidative stress and acute kidney injury	PMC3290849,PMC2871250
L2-2241429_1.1.1	rs1049255	-	A	0.47	648	3pUTR	CYBA	ENST00000261623_rs1049255_A_0	MIMAT0000510_miR-320a	639-666	-26.8	-8.721	0.442	0.257	0.65	seedless	6	C C CCAGGUGC CCU A	UGCCCUC CA ACCCA GC	GCGGGAG GU UGGGU CG	A A AAAA	association with NADPH oxidase activity, oxidative stress and acute kidney injury	PMC3290849,PMC2871250
L1HS-195895_5.1.0	rs7294	-	G	NA	854	3pUTR	VKORC1	ENST00000394975	MIMAT0000510_miR-320a	833-855	-21.6	10.788	0.351	0.375	0.581	seedless	4	A C C CUGCCAU A	C CCCU CUC ACCC GC	G GGGA GAG UGGG CG	A C U U AAAA	associated with plasma phylloquinone concentrations; warfarin response; Bone Mineral Density	PMC2761647;PMC3430615,PMC3086043;PMC3001474
L1HS-195895_5.1.1	rs7294	-	A	0.31	854	3pUTR	VKORC1	ENST00000394975_rs7294_A_0	MIMAT0000510_miR-320a	833-854	-20.4	-7.021	0.628	0.38	0.546	seedless	4	A C C CUGCCAU C	C CCCU CUC ACCCA	G GGGA GAG UGGGU	A C U CGAAAA	associated with plasma phylloquinone concentrations; warfarin response; Bone Mineral Density	PMC2761647;PMC3430615,PMC3086043;PMC3001474
L1HS-307010_4.1.0	rs7911488	-	T	NA	121	5pUTR	USMG5	ENST00000337003	MIMAT0000732_miR-378	107-136	-17	-4.559	0.439	0.253	0.252	seedless	4	A GGCUCG UG UG UCGAC C	CC UCUG U CCAA UCGG	GG AGAC A GGUU GGUC	A UG CA A	associated with splicing efficiency and USMG5 expression level	PMC3065702
L1HS-307010_4.1.1	rs7911488	-	C	0.27	121	5pUTR	USMG5	ENST00000337003_rs7911488_C_0	MIMAT0000732_miR-378	107-136	-16.8	-4.174	0.436	0.255	0.251	seedless	4	A GGCUCG U G UCGAC C	CC UCUG GCU CCAA UCGG	GG AGAC UGA GGUU GGUC	A CA A	associated with splicing efficiency and USMG5 expression level	PMC3065702
L2-1747685_1.1.0	rs2229682	-	G	NA	767	CDS	SLC2A1	ENST00000426263	MIMAT0000762_miR-324-3p	760-780	-24.2	3.813	0.307	0.413	0.346	seedless	2	U UCC CU G	UCA CGGC CCUG GCAGU	GGU GUCG GGAC CGUCA	C U CC	association with myelomeningocele: spina bifida risk	PMC2592548
L2-1747685_1.1.1	rs2229682	-	A	0.14	767	CDS	SLC2A1	ENST00000426263_rs2229682_A_0	MIMAT0000762_miR-324-3p	760-780	-24.9	1.737	0.286	0.403	0.34	seedless	4	U UCC CU G	UCA CAGC CCUG GCAGU	GGU GUCG GGAC CGUCA	C U CC	association with myelomeningocele: spina bifida risk	PMC2592548
L2HS-3770717_1.1.0	rs629849	+	A	NA	5003	CDS	IGF2R	ENST00000356956	MIMAT0001340_miR-423-3p	4995-5025	-29.9	2.491	0.421	0.266	0.478	seedless	6	C CCA AACCAA CAU C	CUGAGG GGCC UAGGCC GCU	GACUCC CCGG GUCUGG CGA	U A CU	association with impaired childhood growth	PMC2659294
L2HS-3770717_1.1.1	rs629849	+	G	0.9	5003	CDS	IGF2R	ENST00000356956_rs629849_G_0	MIMAT0001340_miR-423-3p	4986-5006	-33.9	-11.431	0.28	0.428	0.499	6mer	5	G U CA G C	UG G GGCCU AGGCCGGGC	AC C CCGGA UCUGGCUCG	UG U C G A	association with impaired childhood growth	PMC2659294
L2HS-340749_4.1.0	rs11556505	+	C	NA	497	CDS	TOMM40	ENST00000405636	MIMAT0002174_miR-484	496-528	-31	-6.47	0.512	0.461	0.314	seedless	5	U UCACAUAUGU AA AG G	UCGGGG GGGGAC AGC CUGA	AGCCCU CCCCUG UCG GACU	U AC	association with neurodegenerative disorders, such as Alzheimer's disease	PMC3660657
L2HS-340749_4.1.1	rs11556505	+	T	0.13	497	CDS	TOMM40	ENST00000405636_rs11556505_T_0	MIMAT0002174_miR-484	496-528	-28.9	-1.287	0.45	0.448	0.336	seedless	4	U UCACAUAUGU AA AG G	UUGGGG GGGGAC AGC CUGA	AGCCCU CCCCUG UCG GACU	U AC	association with neurodegenerative disorders, such as Alzheimer's disease	PMC3660657
L2-2398542_1.1.0	rs71653621	+	A	NA	568	CDS	PARK7	ENST00000493678	MIMAT0003218_miR-92b	534-570	-32.6	-1.895	0.285	0.382	0.514	6mer	4	C U C CUUCGAGUUUGCGCU U	GGGGGCC GGGAC AG UGCAAU	CCUCCGG CCCUG UC ACGUUA	C U	association with early-onset and familial Parkinson's disease	PMC3083820
L2-2398542_1.1.1	rs71653621	+	G	0.0014	568	CDS	PARK7	ENST00000493678_rs71653621_G_0	MIMAT0003218_miR-92b	534-570	-32.3	-8.231	0.366	0.272	0.493	6mer	4	C U C CUUCGAGUUUGCGCU U	GGGGGCC GGGAC AG UGCGAU	CCUCCGG CCCUG UC ACGUUA	C U	association with early-onset and familial Parkinson's disease	PMC3083820
L2HS-725029_3.1.0	rs71653621	+	A	NA	655	CDS	PARK7	ENST00000338639	MIMAT0003218_miR-92b	621-657	-32.6	-11.023	0.375	0.326	0.469	6mer	4	C U C CUUCGAGUUUGCGCU U	GGGGGCC GGGAC AG UGCAAU	CCUCCGG CCCUG UC ACGUUA	C U	association with early-onset and familial Parkinson's disease	PMC3083820
L2HS-725029_3.1.1	rs71653621	+	G	0.0014	655	CDS	PARK7	ENST00000338639_rs71653621_G_0	MIMAT0003218_miR-92b	621-657	-32.3	-9.895	0.387	0.247	0.487	6mer	4	C U C CUUCGAGUUUGCGCU U	GGGGGCC GGGAC AG UGCGAU	CCUCCGG CCCUG UC ACGUUA	C U	association with early-onset and familial Parkinson's disease	PMC3083820
L2-1888536_1.1.0	rs1713982	+	G	NA	2261	CDS	POLR2B	ENST00000381227	MIMAT0003283_miR-615-3p	2238-2263	-33.7	-13.555	0.414	0.295	0.377	seedless	9	A AU AUA U	GAGAGGGAGAUUCGG CU CGGA	UUCUCCCUCUGGGUC GA GCCU	C	affect the expression of POLR2B gene, which encodes the second largest subunit of RNA polymerase II	PMC3401465
L2-1888536_1.1.1	rs1713982	+	A	0.34	2261	CDS	POLR2B	ENST00000381227_rs1713982_A_0	MIMAT0003283_miR-615-3p	2238-2255	-30.1	-16.568	0.483	0.299	0.281	seedless	9	A A U	GAGAGGGAGAUUCGG UC	UUCUCCCUCUGGGUC AG	CG CCU	affect the expression of POLR2B gene, which encodes the second largest subunit of RNA polymerase II	PMC3401465
L2HS-712013_3.1.0	rs1049434	-	T	NA	1833	CDS	SLC16A1	ENST00000369626	MIMAT0003283_miR-615-3p	1830-1850	-28.5	-8.87	0.26	0.277	0.168	seedless	3	C U G A A G	AGA GGA GGCCCA GG GGA	UCU CCU CUGGGU CC CCU	U C GAG	influence on lactate transport across sarcolemma in males	PMID22516692
L2HS-712013_3.1.1	rs1049434	-	A	0.66	1833	CDS	SLC16A1	ENST00000369626_rs1049434_A_0	MIMAT0003283_miR-615-3p	1830-1850	-28.5	-9.733	0.302	0.304	0.167	seedless	3	C A G A A G	AGA GGA GGCCCA GG GGA	UCU CCU CUGGGU CC CCU	U C GAG	influence on lactate transport across sarcolemma in males	PMID22516692
L2HS-2213290_1.1.0	rs3213422	+	A	NA	40	CDS	DHODH	ENST00000219240	MIMAT0003283_miR-615-3p	24-56	-25.8	-2.05	0.388	0.356	0.304	seedless	6	C U A UGAAAAAGC CCA U	GG G GGAGAC CC GGGC GGA	UC C CCUCUG GG UCCG CCU	U U AG	association with leflunomide treatment for rheumatoid arthritis	PMC3580556,PMID19207032
L2HS-2213290_1.1.1	rs3213422	+	C	0.57	40	CDS	DHODH	ENST00000219240_rs3213422_C_0	MIMAT0003283_miR-615-3p	24-56	-25.8	5.32	0.322	0.351	0.328	seedless	6	C U A UGCAAAAGC CCA U	GG G GGAGAC CC GGGC GGA	UC C CCUCUG GG UCCG CCU	U U AG	association with leflunomide treatment for rheumatoid arthritis	PMC3580556,PMID19207032
L2HS-3396570_1.1.0	rs3092995	-	C	NA	6025	3pUTR	BRCA1	ENST00000393691	MIMAT0004678_miR-99b*	6019-6037	-30.7	-11.106	0.288	0.34	0.46	7mer-A1	6	A CA A	GGACCC AGA AUGAGCUU	CCUGGG UCU UGCUCGAA	G UG G C	associated with breast cancer	PMC3048078,PMID9544765
L2HS-3396570_1.1.1	rs3092995	-	G	0.02	6025	3pUTR	BRCA1	ENST00000393691_rs3092995_G_0	MIMAT0004678_miR-99b*	6019-6037	-32.4	-8.507	0.211	0.338	0.46	7mer-A1	6	A A A	GGACCCG AGA AUGAGCUU	CCUGGGU UCU UGCUCGAA	G G G C	associated with breast cancer	PMC3048078,PMID9544765
L1-486783_1.1.0	rs1965024	-	C	NA	2592	CDS	SALL1	ENST00000251020	MIMAT0004748_miR-423-5p	2577-2593	-35.3	-16.437	0.323	0.345	0.356	7mer-m8	4	C A	UUCGC CUUUGCCCCUCG	GAGCG GAGACGGGGAGU	UUUCA A	association with Townes-Brocks syndrome	PMID18280297
L1-486783_1.1.1	rs1965024	-	T	0.54	2592	CDS	SALL1	ENST00000251020_rs1965024_T_0	MIMAT0004748_miR-423-5p	2577-2592	-32.9	-18.589	0.452	0.434	0.273	offset-6mer	4	C G	UUCGC CUUUGCCCCUU	GAGCG GAGACGGGGAG	UUUCA A U	association with Townes-Brocks syndrome	PMID18280297
L1HS-439865_3.1.0	rs3088440	-	C	NA	811	3pUTR	CDKN2A	ENST00000304494	MIMAT0004748_miR-423-5p	796-824	-24.1	16.277	0.291	0.466	0.446	seedless	3	G CUACAGG CACAA C	AAGGUC GC CUGCCCC CG	UUUCAG CG GACGGGG GU	AG AGA A	association with melanoma risk;second primary malignancy risk; susceptibility to salivary gland carcinoma	PMC3702420;PMC3058845;PMC3492289
L1HS-439865_3.1.1	rs3088440	-	T	0.15	811	3pUTR	CDKN2A	ENST00000304494_rs3088440_T_0	MIMAT0004748_miR-423-5p	796-824	-26.9	14.845	0.281	0.463	0.529	seedless	3	G CUACAGG ACAA C	AAGGUC GCU CUGCCCC CG	UUUCAG CGA GACGGGG GU	AG GA A	association with melanoma risk;second primary malignancy risk; susceptibility to salivary gland carcinoma	PMC3702420;PMC3058845;PMC3492289
TA1-2877783-1_1.2.0	rs2480256	+	A	NA	1552	3pUTR	CYP2E1	ENST00000252945	MIMAT0004763_miR-488	1543-1568	-12.3	5.931	0.335	0.453	0.638	seedless	4	A UUUUC U GAGG G	CAAG AAAU GUUU UCAG	GUUC UUUA CGGA AGUU	CUG U A	associated with systemic lupus erythematosus	PMC3241355
TA1-2877783-1_1.2.1	rs2480256	+	G	0.58	1552	3pUTR	CYP2E1	ENST00000252945_rs2480256_G_0	MIMAT0004763_miR-488	1543-1568	-12.7	4.705	0.331	0.468	0.626	seedless	4	A UUUUC U GAGG G	CAAG GAAU GUUU UCAG	GUUC UUUA CGGA AGUU	CUG U A	associated with systemic lupus erythematosus	PMC3241355
L2HS-273826_5.1.0	rs1965024	-	C	NA	2592	CDS	SALL1	ENST00000251020	MIMAT0004945_miR-744	2580-2593	-24.9	-10.526	0.372	0.301	0.356	seedless	3	C U U A	GCCUU GCCCC CG	CGGGA CGGGG GU	ACGACAAU U C	association with Townes-Brocks syndrome	PMID18280297
L2HS-273826_5.1.1	rs1965024	-	T	0.54	2592	CDS	SALL1	ENST00000251020_rs1965024_T_0	MIMAT0004945_miR-744	2580-2590	-24.6	-14.713	0.444	0.419	0.294	seedless	3	C U U	GCCUU GCCCC	CGGGA CGGGG	ACGACAAU U CGU	association with Townes-Brocks syndrome	PMID18280297
L2HS-1106998_2.1.0	rs244903	+	G	NA	61	CDS	RARS	ENST00000231572	MIMAT0004950_miR-877*	48-67	-26	-5.803	0.29	0.257	0.169	seedless	8	A U C UACU U	UGGGAGGA GGA G GG	ACCCUCCU CCU C CC	G C UUCU U	associated with carboplatin IC50	PMC3370147
L2HS-1106998_2.1.1	rs244903	+	A	0.7	61	CDS	RARS	ENST00000231572_rs244903_A_0	MIMAT0004950_miR-877*	48-67	-25.7	-8.866	0.301	0.267	0.173	seedless	8	A U CAUACU U	UGGGAGGA GGA GG	ACCCUCCU CCU CC	G C CUUCU U	associated with carboplatin IC50	PMC3370147
L2HS-3412846_1.1.0	rs713998	-	A	NA	1303	CDS	HPS4	ENST00000398145	MIMAT0005825_miR-1180	1289-1306	-25.7	-13.572	0.445	0.623	0.352	seedless	3	G UC G A U	AC CCUACG GAG GGA	UG GGGUGC CUC CCU	UG U G GG UU	associated with schizophrenia	PMC3819706
L2HS-3412846_1.1.1	rs713998	-	G	0.81	1303	CDS	HPS4	ENST00000398145_rs713998_G_0	MIMAT0005825_miR-1180	1272-1302	-25.3	1.076	0.432	0.449	0.519	seedless	4	A U G AGCA ACUCCCUA G	GCACC CA G GAG CGGGAG	UGUGG GU C CUC GCCUUU	UG G G G	associated with schizophrenia	PMC3819706
