# Supplementary material for: Effects of genetic variations on microRNA: target interactions
Source: Nucleic Acids Res. 2014 Jul 31;42(15):9543–52. doi: 10.1093/nar/gku675 (PMC4150780; doi:10.1093/nar/gku675)
Supplement: SUPPLEMENTARY DATA [file supp_gku675_nar-01456-z-2014-File003.zip › NAR-01456-2014 Suppl files/Supplementary_Table5.xls]

## Sheet: Supplementary_Table5.txt
seq_allele_ID	snpID	snpStrand	allele	MAF	snp_location	snp_region	geneSymbol	transcript	miRNA	Site_Position	dG_hybrid	dG_total	Site_Access	Upstream_Access(25nt)	Dwstream_Access(25nt)	Seed_Type	Length_3p_helix	Target_Mismatch	Target_Match	Mir_Match	Mir_Mismatch	Disease_phenotype.	Ref_PMCID
TAON-3929231-1_1.1.0	rs6573	+	C	NA	1100	3pUTR	RAP1A	ENST00000369709	MIMAT0000066_let-7e	1119-1137	-18.3	-12.779	0.634	0.4	0.364	7mer-A1	3	A UG AUUA U	GU AACC UACUUUA	UA UUGG AUGGAGU	UUGA UG AGG	associate with esophageal squamous cell carcinoma	PMC3795636
TAON-3929231-1_1.1.1	rs6573	+	A	0.12	1100	3pUTR	RAP1A	ENST00000369709_rs6573_A_0	MIMAT0000066_let-7e	1119-1137	-18.3	-8.186	0.45	0.523	0.32	7mer-A1	3	A UG AUUA U	GU AACC UACUUUA	UA UUGG AUGGAGU	UUGA UG AGG	associate with esophageal squamous cell carcinoma	PMC3795636
0727AHS-872584_1.1.0	rs7911488	-	T	NA	121	5pUTR	USMG5	ENST00000337003	MIMAT0000069_miR-16	142-170	-17.8	11.016	0.302	0.428	0.242	seedless	2	G CG GGUAGAUAG CA A	CGUCGGU U GCG GU UGC	GCGGUUA A UGC CG ACG	UA A A AU	associated with splicing efficiency and USMG5 expression level	PMC3065702
0727AHS-872584_1.1.1	rs7911488	-	C	0.27	121	5pUTR	USMG5	ENST00000337003_rs7911488_C_0	MIMAT0000069_miR-16	142-170	-17.8	11.143	0.3	0.427	0.24	seedless	2	G CG GGUAGAUAG CA A	CGUCGGU U GCG GU UGC	GCGGUUA A UGC CG ACG	UA A A AU	associated with splicing efficiency and USMG5 expression level	PMC3065702
L2HS-2412660_1.1.0	rs7178	+	A	NA	4077	3pUTR	CCND1	ENST00000227507	MIMAT0000092_miR-92a	4090-4110	-35.7	0.004	0.202	0.397	0.404	seedless	4	A U CG G	AGGCUGG GGCAAGUGCA G	UCCGGCC CUGUUCACGU U	UG UA	associated with ovarian cancer	PMC2743184
L2HS-2412660_1.1.1	rs7178	+	G	0.04	4077	3pUTR	CCND1	ENST00000227507_rs7178_G_0	MIMAT0000092_miR-92a	4090-4110	-35.7	1.421	0.197	0.306	0.404	seedless	4	A U CG G	AGGCUGG GGCAAGUGCA G	UCCGGCC CUGUUCACGU U	UG UA	associated with ovarian cancer	PMC2743184
L2-983817_1.1.0	rs7401	-	T	NA	1040	3pUTR	EIF3G	ENST00000253108	MIMAT0000092_miR-92a	1049-1067	-26.6	-4.203	0.294	0.642	0.369	seedless	6	C U CCUUG C	GG CCGGGAC GCGA	CC GGCCCUG CGUU	UGU UUCA AU	associated with baseline serum 25(OH)D	PMC3827582
L2-983817_1.1.1	rs7401	-	C	0.38	1040	3pUTR	EIF3G	ENST00000253108_rs7401_C_0	MIMAT0000092_miR-92a	1049-1067	-26.6	-8.038	0.349	0.565	0.363	seedless	6	C U CCUUG C	GG CCGGGAC GCGA	CC GGCCCUG CGUU	UGU UUCA AU	associated with baseline serum 25(OH)D	PMC3827582
L2HS-3774607_1.1.0	rs3212986	+	C	NA	1998	CDS	CD3EAP	ENST00000309424	MIMAT0000092_miR-92a	2000-2022	-18.1	-0.064	0.411	0.462	0.452	7mer-m8	3	A CA AGCA CU C	GCAG GC GC GUGUAGU	UGUC CG UG CACGUUA	GCCC UU U	associated with BPDE-DNA repair capacity; metastatic gastric cancer	PMC3617188;PMC3068488,PMC3759385
L2HS-3774607_1.1.1	rs3212986	+	A	0.29	1998	CDS	CD3EAP	ENST00000309424_rs3212986_A_0	MIMAT0000092_miR-92a	2000-2022	-18.1	-2.68	0.435	0.328	0.414	7mer-m8	3	A CA AGCA CU C	GCAG GC GC GUGUAGU	UGUC CG UG CACGUUA	GCCC UU U	associated with BPDE-DNA repair capacity; metastatic gastric cancer	PMC3617188;PMC3068488,PMC3759385
L2HS-749926_2.1.0	rs5030739	-	G	NA	1695	CDS	ELAC2	ENST00000338034	MIMAT0000093_miR-93	1711-1730	-25.6	-9.914	0.36	0.269	0.37	seedless	9	C CAGAU C A	ACCUGCACG CA CAC	UGGACGUGC GU GUG	GA UU C AAAC	association with prostate cancer	PMC2902389
L2HS-749926_2.1.1	rs5030739	-	A	0.02	1695	CDS	ELAC2	ENST00000338034_rs5030739_A_0	MIMAT0000093_miR-93	1711-1730	-25.6	-13.195	0.374	0.249	0.413	seedless	9	C CAGAU C A	ACCUGCACG CA CAC	UGGACGUGC GU GUG	GA UU C AAAC	association with prostate cancer	PMC2902389
TAON-3509256-1_1.1.0	rs3173615	+	C	NA	876	CDS	TMEM106B	ENST00000396667	MIMAT0000253_miR-10a	901-919	-15	-6.93	0.425	0.391	0.271	seedless	7	A CA C	ACAAAUU GAUU ACA GUA	UGUUUAA CUAG UGU CAU	G GC A CC	association with Alzheimer's disease	PMC3090529
TAON-3509256-1_1.1.1	rs3173615	+	G	0.55	876	CDS	TMEM106B	ENST00000396667_rs3173615_G_0	MIMAT0000253_miR-10a	901-919	-15	-5.385	0.374	0.421	0.265	seedless	7	A CA C	ACAAAUU GAUU ACA GUA	UGUUUAA CUAG UGU CAU	G GC A CC	association with Alzheimer's disease	PMC3090529
L1-601203_1.1.0	rs11515	-	G	NA	771	3pUTR	CDKN2A	ENST00000304494	MIMAT0000254_miR-10b	791-809	-24.4	0.34	0.273	0.519	0.39	offset-6mer	3	U C A C C	CAC GA GGU CUACAGGG	GUG UU CCA GAUGUCCC	U AAG A AU	association with Alzheimer's disease; no defined telomere maintenance mechanism glioblastoma multiform; risk of melanoma	PMC2821735,PMC3202568,PMID10070944
L1-601203_1.1.1	rs11515	-	C	0.88	771	3pUTR	CDKN2A	ENST00000304494_rs11515_C_0	MIMAT0000254_miR-10b	791-809	-24.4	0.205	0.274	0.495	0.394	offset-6mer	3	U C A C C	CAC GA GGU CUACAGGG	GUG UU CCA GAUGUCCC	U AAG A AU	association with Alzheimer's disease; no defined telomere maintenance mechanism glioblastoma multiform; risk of melanoma	PMC2821735,PMC3202568,PMID10070944
L1HS-708054_2.1.0	rs7724759	+	G	NA	757	CDS	CAST	ENST00000309190	MIMAT0000279_miR-222	760-781	-31.6	-15.246	0.34	0.234	0.263	seedless	5	A UAG AU A	ACCCA GGCCAGAUG GCU	UGGGU UCGGUCUAC CGA	CA AU	associated with 5' splice site polymorphism	PMC2780703
L1HS-708054_2.1.1	rs7724759	+	A	0.2	757	CDS	CAST	ENST00000309190_rs7724759_A_0	MIMAT0000279_miR-222	760-781	-31.6	-15.684	0.35	0.212	0.248	seedless	5	A UAG AU A	ACCCA GGCCAGAUG GCU	UGGGU UCGGUCUAC CGA	CA AU	associated with 5' splice site polymorphism	PMC2780703
L1HS-151156_6.1.0	rs1059293	+	C	NA	2086	3pUTR	IFNGR2	ENST00000290219	MIMAT0000417_miR-15b	2100-2122	-31.3	0.806	0.192	0.287	0.519	seedless	5	A CAU G U	UGUA CCAUGGUGUGCUG CU	ACAU GGUACUACACGAC GA	UU U	Risk of Non-Hodgkin Lymphoma,tuberculosis	PMC3237699,PMC3326600,PMC3325415
L1HS-151156_6.1.1	rs1059293	+	T	0.66	2086	3pUTR	IFNGR2	ENST00000290219_rs1059293_T_0	MIMAT0000417_miR-15b	2100-2122	-31.3	0.463	0.192	0.289	0.52	seedless	5	A CAU G U	UGUA CCAUGGUGUGCUG CU	ACAU GGUACUACACGAC GA	UU U	Risk of Non-Hodgkin Lymphoma,tuberculosis	PMC3237699,PMC3326600,PMC3325415
L1-591857_1.1.0	rs4673	-	T	NA	250	CDS	CYBA	ENST00000261623	MIMAT0000417_miR-15b	259-275	-24.7	7.358	0.093	0.384	0.614	6mer	2	C AA C	GCCGUGGUG GCUGUU	UGGUACUAC CGACGA	ACAUU A U	cognitive function deficits associated with OSA in children; Acute Kidney Injury; Associates with Recurrent Coronary artery disease	PMC3250922,PMC3290849,PMC3706432
L1-591857_1.1.1	rs4673	-	C	0.7	250	CDS	CYBA	ENST00000261623_rs4673_C_0	MIMAT0000417_miR-15b	259-275	-24.7	7.888	0.083	0.369	0.618	6mer	2	C AA C	GCCGUGGUG GCUGUU	UGGUACUAC CGACGA	ACAUU A U	cognitive function deficits associated with OSA in children; Acute Kidney Injury; Associates with Recurrent Coronary artery disease	PMC3250922,PMC3290849,PMC3706432
L2HS-3365852_1.1.0	rs1045280	+	C	NA	1068	CDS	ARRB2	ENST00000269260	MIMAT0000450_miR-149	1076-1090	-24.9	-6.15	0.254	0.49	0.541	seedless	5	C AA U	GGGAG GCGGGGUC	CCCUC UGCCUCGG	ACUUCUG UCU	associated with methamphetamine dependence; tardive dyskinesia in Chinese patients with schizophrenia	PMC3920286;PMID19049562
L2HS-3365852_1.1.1	rs1045280	+	T	0.67	1068	CDS	ARRB2	ENST00000269260_rs1045280_T_0	MIMAT0000450_miR-149	1076-1090	-24.9	-8.449	0.299	0.521	0.527	seedless	5	C AA U	GGGAG GCGGGGUC	CCCUC UGCCUCGG	ACUUCUG UCU	associated with methamphetamine dependence; tardive dyskinesia in Chinese patients with schizophrenia	PMC3920286;PMID19049562
L2HS-744908_3.1.0	rs3088440	-	C	NA	811	3pUTR	CDKN2A	ENST00000304494	MIMAT0000510_miR-320a	817-843	-28.3	11.001	0.311	0.34	0.417	seedless	4	C C GCCA CCCC C	UGCCC C CAACCCA GCUUU	GCGGG G GUUGGGU CGAAA	A A A A	association with melanoma risk;second primary malignancy risk; susceptibility to salivary gland carcinoma	PMC3702420;PMC3058845;PMC3492289
L2HS-744908_3.1.1	rs3088440	-	T	0.15	811	3pUTR	CDKN2A	ENST00000304494_rs3088440_T_0	MIMAT0000510_miR-320a	817-843	-28.3	6.541	0.358	0.326	0.413	seedless	4	C C GCCA CCCC C	UGCCC C CAACCCA GCUUU	GCGGG G GUUGGGU CGAAA	A A A A	association with melanoma risk;second primary malignancy risk; susceptibility to salivary gland carcinoma	PMC3702420;PMC3058845;PMC3492289
L1-103110_4.1.0	rs25678	+	G	NA	394	CDS	CBR1	ENST00000290349	MIMAT0002174_miR-484	418-435	-26	-0.862	0.181	0.4	0.367	seedless	4	A CCU GU G	CGGGGG GGAC GCU	GCCCUC CCUG CGG	UA C ACU ACU	associated with the risk of drug-induced toxicity	PMC3504364,PMID22562609
L1-103110_4.1.1	rs25678	+	C	0.15	394	CDS	CBR1	ENST00000290349_rs25678_C_0	MIMAT0002174_miR-484	418-435	-26	-1.75	0.177	0.418	0.327	seedless	4	A CCU GU G	CGGGGG GGAC GCU	GCCCUC CCUG CGG	UA C ACU ACU	associated with the risk of drug-induced toxicity	PMC3504364,PMID22562609
TA1-2907199-1_1.2.0	rs2480256	+	A	NA	1552	3pUTR	CYP2E1	ENST00000252945	MIMAT0002804_miR-488*	1555-1573	-15.6	2.926	0.215	0.56	0.661	seedless	3	A UUU GG C	UUG GAG GUCA AUUU	AAC CUC CGGU UAGA	U A AA CCC	associated with systemic lupus erythematosus	PMC3241355
TA1-2907199-1_1.2.1	rs2480256	+	G	0.58	1552	3pUTR	CYP2E1	ENST00000252945_rs2480256_G_0	MIMAT0002804_miR-488*	1555-1573	-15.6	2.371	0.212	0.572	0.644	seedless	3	A UUU GG C	UUG GAG GUCA AUUU	AAC CUC CGGU UAGA	U A AA CCC	associated with systemic lupus erythematosus	PMC3241355
L2-1302270_1.1.0	rs2228075	-	G	NA	1926	CDS	IMPDH1	ENST00000338791	MIMAT0003283_miR-615-3p	1928-1952	-30.2	-5.423	0.38	0.495	0.317	seedless	4	C U U CAUCCA C	AGGG G CUCGGGCUC GGA	UCCC C GGGUCCGAG CCU	UUC U U	Association with Mycophenolate Mofetil Gastrointestinal Intolerance	PMC2955782
L2-1302270_1.1.1	rs2228075	-	A	0.28	1926	CDS	IMPDH1	ENST00000338791_rs2228075_A_0	MIMAT0003283_miR-615-3p	1928-1952	-30.2	-10.383	0.417	0.381	0.375	seedless	4	C U U CAUCCA C	AGGG G CUCGGGCUC GGA	UCCC C GGGUCCGAG CCU	UUC U U	Association with Mycophenolate Mofetil Gastrointestinal Intolerance	PMC2955782
A12-488186_8.1.0	rs7911488	-	T	NA	121	5pUTR	USMG5	ENST00000337003	MIMAT0003393_miR-425	133-152	-26	3.752	0.231	0.505	0.292	seedless	2	C U C C G	UCGGCG GG GU GGUCGUG	AGUUGC CC CA CUAGCAC	U AGUAA	associated with splicing efficiency and USMG5 expression level	PMC3065702
A12-488186_8.1.1	rs7911488	-	C	0.27	121	5pUTR	USMG5	ENST00000337003_rs7911488_C_0	MIMAT0003393_miR-425	133-152	-26	3.621	0.23	0.503	0.29	seedless	2	C U C C G	UCGGCG GG GU GGUCGUG	AGUUGC CC CA CUAGCAC	U AGUAA	associated with splicing efficiency and USMG5 expression level	PMC3065702
L2HS-3351211_1.1.0	rs132788	+	G	NA	2021	CDS	XRCC6	ENST00000360079	MIMAT0003888_miR-766	2036-2044	-16.7	-9.7	0.466	0.526	0.305	offset-6mer	3	A A	GCU GCUGGA	CGA CGACCU	CGACUC CACCC CA	association with bladder cancer	PMC1380289
L2HS-3351211_1.1.1	rs132788	+	T	0.24	2021	CDS	XRCC6	ENST00000360079_rs132788_T_0	MIMAT0003888_miR-766	2036-2044	-16.7	-9.953	0.421	0.507	0.303	offset-6mer	3	A A	GCU GCUGGA	CGA CGACCU	CGACUC CACCC CA	association with bladder cancer	PMC1380289
L2-1328735_1.1.0	rs3088440	-	C	NA	811	3pUTR	CDKN2A	ENST00000304494	MIMAT0004679_miR-296-3p	818-833	-31.2	-4.192	0.346	0.338	0.422	offset-6mer	3	U C A A	GCC CCGCC CAACCC	CGG GGUGG GUUGGG	CCUCU A AG	association with melanoma risk;second primary malignancy risk; susceptibility to salivary gland carcinoma	PMC3702420;PMC3058845;PMC3492289
L2-1328735_1.1.1	rs3088440	-	T	0.15	811	3pUTR	CDKN2A	ENST00000304494_rs3088440_T_0	MIMAT0004679_miR-296-3p	818-833	-31.2	-4.136	0.335	0.326	0.514	offset-6mer	3	U C A A	GCC CCGCC CAACCC	CGG GGUGG GUUGGG	CCUCU A AG	association with melanoma risk;second primary malignancy risk; susceptibility to salivary gland carcinoma	PMC3702420;PMC3058845;PMC3492289
L2HS-708592_3.1.0	rs16876657	+	A	NA	2621	CDS	JMY	ENST00000396137	MIMAT0004680_miR-130b*	2638-2658	-24	-5.071	0.211	0.384	0.32	7mer-A1	4	A GUU UA A	AGUGU ACAGG GAAGAG	UCACG UGUCC UUUCUC	CA U C A	associated with ankylosing spondylitis	PMC3777963
L2HS-708592_3.1.1	rs16876657	+	G	0.07	2621	CDS	JMY	ENST00000396137_rs16876657_G_0	MIMAT0004680_miR-130b*	2638-2658	-24	-6.136	0.232	0.365	0.322	7mer-A1	4	A GUU UA A	AGUGU ACAGG GAAGAG	UCACG UGUCC UUUCUC	CA U C A	associated with ankylosing spondylitis	PMC3777963
L1HS-439865_3.2.0	rs11515	-	G	NA	771	3pUTR	CDKN2A	ENST00000304494	MIMAT0004748_miR-423-5p	796-824	-24.1	16.277	0.291	0.466	0.446	seedless	3	G CUACAGG CACAA C	AAGGUC GC CUGCCCC CG	UUUCAG CG GACGGGG GU	AG AGA A	association with Alzheimer's disease; no defined telomere maintenance mechanism glioblastoma multiform; risk of melanoma	PMC2821735,PMC3202568,PMID10070944
L1HS-439865_3.2.1	rs11515	-	C	0.88	771	3pUTR	CDKN2A	ENST00000304494_rs11515_C_0	MIMAT0004748_miR-423-5p	796-824	-24.1	16.328	0.287	0.483	0.462	seedless	3	G CUACAGG CACAA C	AAGGUC GC CUGCCCC CG	UUUCAG CG GACGGGG GU	AG AGA A	association with Alzheimer's disease; no defined telomere maintenance mechanism glioblastoma multiform; risk of melanoma	PMC2821735,PMC3202568,PMID10070944
L2-2109424_1.2.0	rs4652	+	A	NA	443	CDS	LGALS3	ENST00000254301	MIMAT0004945_miR-744	449-476	-29.1	11.931	0.33	0.397	0.169	seedless	3	A CUACCCU A UAUG C	GC GCC CUGGCCCC GCG	CG CGG GAUCGGGG CGU	A ACAAU	associated with LGALS3 gene-expression, further to various diseases, including cancer, immunological disorders, and cardiovascular disease;	PMC3467202
L2-2109424_1.2.1	rs4652	+	C	0.54	443	CDS	LGALS3	ENST00000254301_rs4652_C_0	MIMAT0004945_miR-744	449-476	-29.1	12.609	0.307	0.38	0.17	seedless	3	A CUACCCU A UAUG C	GC GCC CUGGCCCC GCG	CG CGG GAUCGGGG CGU	A ACAAU	associated with LGALS3 gene-expression, further to various diseases, including cancer, immunological disorders, and cardiovascular disease;	PMC3467202
L2-1378778_1.1.0	rs7991	+	C	NA	204	CDS	COX6B1	ENST00000246554	MIMAT0005792_miR-320b	205-224	-22.6	-1.963	0.261	0.527	0.671	seedless	4	C C AG C	G CCCUUUUGAC CC GCUU	C GGGAGAGUUG GG CGAA	AA U AA	associate with Alzheimer's disease	PMC2910218
L2-1378778_1.1.1	rs7991	+	T	0.17	204	CDS	COX6B1	ENST00000246554_rs7991_T_0	MIMAT0005792_miR-320b	205-224	-22.6	-1.685	0.301	0.494	0.663	seedless	4	C C AG C	G CCCUUUUGAC CC GCUU	C GGGAGAGUUG GG CGAA	AA U AA	associate with Alzheimer's disease	PMC2910218
L2-1317174_1.1.0	rs144581330	-	A	NA	186	CDS	VIL2	ENST00000367075	MIMAT0005825_miR-1180	207-220	-24.4	-8.878	0.277	0.478	0.524	offset-6mer	1	G A U	AUGC GAGCUGGAG	UGCG CUCGGCCUU	UGUGUGGG U	associated with age-related cataract	PMC3718490
L2-1317174_1.1.1	rs144581330	-	G	0.0046	186	CDS	VIL2	ENST00000367075_rs144581330_G_0	MIMAT0005825_miR-1180	207-220	-24.4	-9.519	0.295	0.446	0.525	offset-6mer	1	G A U	AUGC GAGCUGGAG	UGCG CUCGGCCUU	UGUGUGGG U	associated with age-related cataract	PMC3718490
