# Supplementary material for: Effects of genetic variations on microRNA: target interactions
Source: Nucleic Acids Res. 2014 Jul 31;42(15):9543–52. doi: 10.1093/nar/gku675 (PMC4150780; doi:10.1093/nar/gku675)
Supplement: SUPPLEMENTARY DATA [file supp_gku675_nar-01456-z-2014-File003.zip › NAR-01456-2014 Suppl files/Supplementary_Table6.xls]

## Sheet: Supplementary_Table6.txt
seq_allele_ID	snpID	snpStrand	allele	MAF	snp_location	snp_region	geneSymbol	transcript	miRNA	Site_Position	dG_hybrid	dG_total	Site_Access	Upstream_Access(25nt)	Dwstream_Access(25nt)	Seed_Type	Length_3p_helix	Target_Mismatch	Target_Match	Mir_Match	Mir_Mismatch	Disease_phenotype.	Ref_PMCID
L2-1013794_1.2.0	rs6267	+	G	NA	596	CDS	COMT	ENST00000361682	MIMAT0000069_miR-16	554-575	-24.5	-13.733	0.512	0.403	0.254	offset-6mer	3	G AUCCUGAACC A	CGC ACGUGCUGC	GCG UGCACGACG	GUUAUAAA AU	low COMT activity haplotype, high pain sensitive (HPS) and Schizophrenia	PMC2664927,PMC3453507,PMID18163386
L2-1013794_1.2.1	rs6267	+	T	0.02	596	CDS	COMT	ENST00000361682_rs6267_T_0	MIMAT0000069_miR-16	554-575	-24.5	-12.506	0.49	0.397	0.311	offset-6mer	3	G AUCCUGAACC A	CGC ACGUGCUGC	GCG UGCACGACG	GUUAUAAA AU	low COMT activity haplotype, high pain sensitive (HPS) and Schizophrenia	PMC2664927,PMC3453507,PMID18163386
A12-2170992_1.1.0	rs948847	-	C	NA	366	CDS	APLNR	ENST00000257254	MIMAT0000069_miR-16	328-342	-16.6	-6.538	0.496	0.518	0.286	seedless	4	U UC A	GCCA UAC UGUUG	CGGU AUG ACGAC	G UAUAA C GAU	associated with hypertension	PMC3896457
A12-2170992_1.1.1	rs948847	-	A	0.58	366	CDS	APLNR	ENST00000257254_rs948847_A_0	MIMAT0000069_miR-16	328-342	-16.6	-5.902	0.45	0.526	0.328	seedless	4	U UC A	GCCA UAC UGUUG	CGGU AUG ACGAC	G UAUAA C GAU	associated with hypertension	PMC3896457
TAON-2379080-1_1.2.0	rs4986782	+	G	NA	1080	CDS	NAT1	ENST00000518029	MIMAT0000081_miR-25	1063-1074	-15.1	-8.837	0.525	0.272	0.62	seedless	3	A	AGA AGACA GCAA	UCU UCUGU CGUU	AG GGC UCA AC	associated with higher frequency of smoking-induced lung cancer and is the most common 'slow acetylator' arylamine NAT1 genetic variant	PMC3250052
TAON-2379080-1_1.2.1	rs4986782	+	A	0.01	1080	CDS	NAT1	ENST00000518029_rs4986782_A_0	MIMAT0000081_miR-25	1063-1074	-15.1	-9.155	0.483	0.299	0.558	seedless	3	A	AGA AGACA GCAA	UCU UCUGU CGUU	AG GGC UCA AC	associated with higher frequency of smoking-induced lung cancer and is the most common 'slow acetylator' arylamine NAT1 genetic variant	PMC3250052
L2-2389631_1.1.0	rs1062923	-	T	NA	2335	CDS	GEMIN4	ENST00000319004	MIMAT0000085_miR-28-5p	2311-2326	-23.9	-1.758	0.358	0.401	0.348	7mer-m8	3	UC G	AUA CUG GAGCUCCU	UAU GAC CUCGAGGA	GAGU CU A A	associated with cardiovascular regulation and the risk of renal cell carcinoma	PMC3124411,PMC2650498
L2-2389631_1.1.1	rs1062923	-	C	0.08	2335	CDS	GEMIN4	ENST00000319004_rs1062923_C_0	MIMAT0000085_miR-28-5p	2311-2326	-23.9	-1.799	0.36	0.403	0.367	7mer-m8	3	UC G	AUA CUG GAGCUCCU	UAU GAC CUCGAGGA	GAGU CU A A	associated with cardiovascular regulation and the risk of renal cell carcinoma	PMC3124411,PMC2650498
L2HS-1940273_1.1.0	rs11781886	-	G	NA	34	5pUTR	NKX3-1	ENST00000380871	MIMAT0000092_miR-92a	2014-06-23	-39.4	-11.604	0.273	0.174	0.38	seedless	7	U U	GCGGGCCGGG CGGGUGCA	UGUCCGGCCC GUUCACGU	U UAU	associated with increased prostate cancer risk	PMC3471914,PMC3392409
L2HS-1940273_1.1.1	rs11781886	-	A	0.7	34	5pUTR	NKX3-1	ENST00000380871_rs11781886_A_0	MIMAT0000092_miR-92a	2014-06-23	-39.4	-14.382	0.331	0.296	0.369	seedless	7	U U	GCGGGCCGGG CGGGUGCA	UGUCCGGCCC GUUCACGU	U UAU	associated with increased prostate cancer risk	PMC3471914,PMC3392409
L2-1930191_1.1.0	rs3809923	-	C	NA	1493	CDS	SMAD7	ENST00000262158	MIMAT0000092_miR-92a	1445-1475	-29.3	-10.702	0.409	0.304	0.29	offset-6mer	4	U CA U GCUUUACC A	GCAG GCCG GGACGG GUGCAG	UGUC CGGC CCUGUU CACGUU	AU	associated with congenital heart disease	PMC3764115
L2-1930191_1.1.1	rs3809923	-	G	0.04	1493	CDS	SMAD7	ENST00000262158_rs3809923_G_0	MIMAT0000092_miR-92a	1445-1475	-29.3	-6.283	0.384	0.316	0.476	offset-6mer	4	U CA U GCUUUACC A	GCAG GCCG GGACGG GUGCAG	UGUC CGGC CCUGUU CACGUU	AU	associated with congenital heart disease	PMC3764115
L2-268218_3.1.0	rs233112	-	A	NA	2337	3pUTR	DDAH1	ENST00000284031	MIMAT0000092_miR-92a	2287-2315	-25	-7.151	0.43	0.538	0.577	seedless	6	A AG AAC ACUUUC A	ACAGGC GGGA GGU CAAUG	UGUCCG CCCU UCA GUUAU	G GU C	associated with chronic kidney disease	PMCID:PMID20010544
L2-268218_3.1.1	rs233112	-	G	0.36	2337	3pUTR	DDAH1	ENST00000284031_rs233112_G_0	MIMAT0000092_miR-92a	2287-2315	-25	-9.93	0.454	0.497	0.412	seedless	6	A AG AAC ACUUUC A	ACAGGC GGGA GGU CAAUG	UGUCCG CCCU UCA GUUAU	G GU C	associated with chronic kidney disease	PMCID:PMID20010544
L2-2155591_1.1.0	rs1805329	+	C	NA	1097	CDS	RAD23B	ENST00000358015	MIMAT0000092_miR-92a	1057-1090	-22	9.516	0.456	0.24	0.358	seedless	5	U U UUGACCCCCCU CA U C	CAGGCUG GG CAAG GC AGUA	GUCCGGC CC GUUC CG UUAU	U U A	associated with longevity	PMC3334439
L2-2155591_1.1.1	rs1805329	+	T	0.17	1097	CDS	RAD23B	ENST00000358015_rs1805329_T_0	MIMAT0000092_miR-92a	1057-1090	-22	1.86	0.468	0.266	0.353	seedless	5	U U UUGACCCCCCU CA U C	CAGGCUG GG CAAG GC AGUA	GUCCGGC CC GUUC CG UUAU	U U A	associated with longevity	PMC3334439
TAON-2233505-1_1.1.0	rs1127354	+	C	NA	286	CDS	ITPA	ENST00000380113	MIMAT0000093_miR-93	241-261	-21.2	-3.266	0.236	0.565	0.267	seedless	2	C AAGAA UG G GU G	GCC GC GAG AG C	UGG CG CUU UC G	GA A UG G GU AAAC	Associated with HIV and HCV	PMC3446761,PMC3602498,PMC3283113,PMC3370811,PMC3518921
TAON-2233505-1_1.1.1	rs1127354	+	A	0.08	286	CDS	ITPA	ENST00000380113_rs1127354_A_0	MIMAT0000093_miR-93	241-261	-21.2	-3.116	0.231	0.562	0.3	seedless	2	C AAGAA UG G GU G	GCC GC GAG AG C	UGG CG CUU UC G	GA A UG G GU AAAC	Associated with HIV and HCV	PMC3446761,PMC3602498,PMC3283113,PMC3370811,PMC3518921
L1-349874_2.4.0	rs1051677	+	T	NA	2983	3pUTR	XRCC5	ENST00000392133	MIMAT0000098_miR-100	2946-2959	-14.2	-9.085	0.62	0.493	0.276	seedless	5	U UG UC A	U AAGUU UGGA	G UUCAA GCCU	UG AGAUGCCCAA	associated with radiotoxicity and evoke roles	PMC3679989
L1-349874_2.4.1	rs1051677	+	C	0.12	2983	3pUTR	XRCC5	ENST00000392133_rs1051677_C_0	MIMAT0000098_miR-100	2946-2959	-14.2	-10.397	0.654	0.508	0.232	seedless	5	U UG UC A	U AAGUU UGGA	G UUCAA GCCU	UG AGAUGCCCAA	associated with radiotoxicity and evoke roles	PMC3679989
L2HS-196930_6.2.0	rs35744605	-	G	NA	2275	CDS	IFIH1	ENST00000263642	MIMAT0000100_miR-29b	2239-2261	-18.3	-3.301	0.479	0.629	0.271	seedless	4	U AA AUAGA G	GACAC UUCGAAUG UGC	UUGUG AAGUUUAC ACG	ACUA C AU	associated with Type 1 Diabetes	PMC2936573
L2HS-196930_6.2.1	rs35744605	-	T	0.0018	2275	CDS	IFIH1	ENST00000263642_rs35744605_T_0	MIMAT0000100_miR-29b	2239-2261	-18.3	-3.405	0.479	0.628	0.311	seedless	4	U AA AUAGA G	GACAC UUCGAAUG UGC	UUGUG AAGUUUAC ACG	ACUA C AU	associated with Type 1 Diabetes	PMC2936573
L1-601203_1.1.0	rs3088440	-	C	NA	811	3pUTR	CDKN2A	ENST00000304494	MIMAT0000254_miR-10b	791-809	-24.4	0.34	0.273	0.519	0.39	offset-6mer	3	U C A C C	CAC GA GGU CUACAGGG	GUG UU CCA GAUGUCCC	U AAG A AU	association with melanoma risk;second primary malignancy risk	PMC3702420;PMC3058845
L1-601203_1.1.1	rs3088440	-	T	0.15	811	3pUTR	CDKN2A	ENST00000304494_rs3088440_T_0	MIMAT0000254_miR-10b	791-809	-24.4	4.458	0.27	0.524	0.375	offset-6mer	3	U C A C C	CAC GA GGU CUACAGGG	GUG UU CCA GAUGUCCC	U AAG A AU	association with melanoma risk;second primary malignancy risk	PMC3702420;PMC3058845
L2-612148_1.1.0	rs665268	+	A	NA	571	CDS	MLX	ENST00000435881	MIMAT0000275_miR-218	553-568	-17.2	-6.668	0.42	0.423	0.451	7mer-m8	2	GUGA C	AGAUU AGGCACA	UCUAG UUCGUGU	UGUACCAA U	associate with takayasu arteritis	PMC3738822
L2-612148_1.1.1	rs665268	+	G	0.29	571	CDS	MLX	ENST00000435881_rs665268_G_0	MIMAT0000275_miR-218	553-568	-17.2	-9.405	0.495	0.457	0.471	7mer-m8	2	GUGA C	AGAUU AGGCACA	UCUAG UUCGUGU	UGUACCAA U	associate with takayasu arteritis	PMC3738822
L2HS-3669182_1.1.0	rs1129649	+	T	NA	2051	CDS	LEPREL2	ENST00000290510	MIMAT0000450_miR-149	2021-2045	-27.4	-0.258	0.369	0.08	0.552	seedless	3	U CACC C G A G	GGG UGAG ACA GGAGC GGA	CCC ACUU UGU CCUCG UCU	UC C G G	Salt-Sensitivity of Blood Pressure;increased postprandial gastric volume for obesity	PMC2882159,PMC2907132
L2HS-3669182_1.1.1	rs1129649	+	C	0.36	2051	CDS	LEPREL2	ENST00000290510_rs1129649_C_0	MIMAT0000450_miR-149	2021-2045	-27.4	-5.527	0.443	0.078	0.454	seedless	3	U CACC C G A G	GGG UGAG ACA GGAGC GGA	CCC ACUU UGU CCUCG UCU	UC C G G	Salt-Sensitivity of Blood Pressure;increased postprandial gastric volume for obesity	PMC2882159,PMC2907132
L2HS-1718999_1.1.0	rs2075756	+	G	NA	1048	CDS	TRIP6	ENST00000200457	MIMAT0000450_miR-149	1001-1025	-26.6	11.959	0.286	0.296	0.365	7mer-m8	4	A CCA GA CA G	GGAG GAGA GC GGGCCAGG	CCUC UUCU UG CUCGGUCU	C AC G C	correlated with absolute latitude	PMC3080864
L2HS-1718999_1.1.1	rs2075756	+	A	0.28	1048	CDS	TRIP6	ENST00000200457_rs2075756_A_0	MIMAT0000450_miR-149	1001-1025	-26.6	16.298	0.249	0.293	0.274	7mer-m8	4	A CCA GA CA G	GGAG GAGA GC GGGCCAGG	CCUC UUCU UG CUCGGUCU	C AC G C	correlated with absolute latitude	PMC3080864
TAON-2385658-1_1.1.0	rs989902	+	T	NA	6736	CDS	PTPN13	ENST00000357349	MIMAT0000456_miR-186	6699-6712	-19.4	-5.946	0.308	0.335	0.663	seedless	6	A U	AGCCCAGAA UCUUU	UCGGGUUUU AGAAA	CCUCUUA C	associated with hepatocellular carcinomas	PMC2792321
TAON-2385658-1_1.1.1	rs989902	+	G	0.51	6736	CDS	PTPN13	ENST00000357349_rs989902_G_0	MIMAT0000456_miR-186	6699-6712	-19.4	-5.724	0.306	0.33	0.701	seedless	6	A U	AGCCCAGAA UCUUU	UCGGGUUUU AGAAA	CCUCUUA C	associated with hepatocellular carcinomas	PMC2792321
L2-2241429_1.1.0	rs7195830	-	T	NA	673	3pUTR	CYBA	ENST00000261623	MIMAT0000510_miR-320a	639-666	-26.1	-4.372	0.349	0.295	0.632	seedless	6	C C CCAGGUGC CCU A	UGCCCUC CG ACCCA GC	GCGGGAG GU UGGGU CG	A A AAAA	associated with cervical intraepithelial neoplasia grade 3 or scancer risk	PMC3690375
L2-2241429_1.1.1	rs7195830	-	C	0.72	673	3pUTR	CYBA	ENST00000261623_rs7195830_C_0	MIMAT0000510_miR-320a	639-666	-26.1	-3.067	0.36	0.291	0.675	seedless	6	C C CCAGGUGC CCU A	UGCCCUC CG ACCCA GC	GCGGGAG GU UGGGU CG	A A AAAA	associated with cervical intraepithelial neoplasia grade 3 or scancer risk	PMC3690375
TA1-4726889-1_1.2.0	rs1047840	+	G	NA	2358	CDS	EXO1	ENST00000366548	MIMAT0000692_miR-30e	2311-2336	-29.8	-13.855	0.411	0.372	0.344	8mer	6	A A CAACA G	UUCCAG CAAGG GUGUUUACA	AAGGUC GUUCC UACAAAUGU	G A	associated with lung cancer,oral cancer,breast cancer,gastric cancer and colorectal cancer in Asian populations	PMID19331228,PMID19515603,PMID19846925,PMID20337148,PMID15550454
TA1-4726889-1_1.2.1	rs1047840	+	A	0.36	2358	CDS	EXO1	ENST00000366548_rs1047840_A_0	MIMAT0000692_miR-30e	2311-2336	-29.8	-14.03	0.432	0.383	0.36	8mer	6	A A CAACA G	UUCCAG CAAGG GUGUUUACA	AAGGUC GUUCC UACAAAUGU	G A	associated with lung cancer,oral cancer,breast cancer,gastric cancer and colorectal cancer in Asian populations	PMID19331228,PMID19515603,PMID19846925,PMID20337148,PMID15550454
L2-858680_1.1.0	rs12702	+	T	NA	4424	CDS	HYPK	ENST00000406925	MIMAT0000750_miR-340*	4403-4419	-26.4	-18.101	0.483	0.369	0.338	8mer	4	A G	AUAA UGACUGAGAUGGA	UAUU AUUGACUCUGCCU	CGA UC	associated with diabetic nephropathy	PMC3677437
L2-858680_1.1.1	rs12702	+	C	0.21	4424	CDS	HYPK	ENST00000406925_rs12702_C_0	MIMAT0000750_miR-340*	4403-4419	-26.4	-18.193	0.436	0.39	0.394	8mer	4	A G	AUAA UGACUGAGAUGGA	UAUU AUUGACUCUGCCU	CGA UC	associated with diabetic nephropathy	PMC3677437
L2HS-552830_3.1.0	rs7911488	-	T	NA	121	5pUTR	USMG5	ENST00000337003	MIMAT0001340_miR-423-3p	94-112	-27.5	3.737	0.243	0.298	0.466	seedless	3	C CC A C	GA GG CCUC GACCG GCU	CU CC GGAG CUGGC CGA	UGA CC U U	associated with splicing efficiency and USMG5 expression level	PMC3065702
L2HS-552830_3.1.1	rs7911488	-	C	0.27	121	5pUTR	USMG5	ENST00000337003_rs7911488_C_0	MIMAT0001340_miR-423-3p	94-112	-27.5	3.586	0.244	0.299	0.464	seedless	3	C CC A C	GA GG CCUC GACCG GCU	CU CC GGAG CUGGC CGA	UGA CC U U	associated with splicing efficiency and USMG5 expression level	PMC3065702
L2HS-3303335_1.2.0	rs4621	-	C	NA	432	CDS	CFL1	ENST00000308162	MIMAT0002174_miR-484	397-421	-27.6	9.535	0.226	0.248	0.525	seedless	3	G CU U C G A C	AUC GG GGG GAU UGGGCC GA	UAG CC CCC CUG ACUCGG CU	C U A	associated with increased risk for spina bifida	PMC1831766
L2HS-3303335_1.2.1	rs4621	-	T	0.45	432	CDS	CFL1	ENST00000308162_rs4621_T_0	MIMAT0002174_miR-484	397-421	-27.6	9.414	0.225	0.245	0.502	seedless	3	G CU U C G A C	AUC GG GGG GAU UGGGCC GA	UAG CC CCC CUG ACUCGG CU	C U A	associated with increased risk for spina bifida	PMC1831766
L2HS-2393926_1.2.0	rs4621	-	C	NA	432	CDS	CFL1	ENST00000308162	MIMAT0002819_miR-193b	402-420	-33.3	-1.84	0.142	0.322	0.521	offset-6mer	3	U GA U A	GGUGGG C UG GGGCCAG	UCGCCC G AC CCCGGUC	U AA U AA	associated with increased risk for spina bifida	PMC1831766
L2HS-2393926_1.2.1	rs4621	-	T	0.45	432	CDS	CFL1	ENST00000308162_rs4621_T_0	MIMAT0002819_miR-193b	402-420	-33.3	-1.943	0.141	0.32	0.499	offset-6mer	3	U GA U A	GGUGGG C UG GGGCCAG	UCGCCC G AC CCCGGUC	U AA U AA	associated with increased risk for spina bifida	PMC1831766
L2HS-3721899_1.1.0	rs2297441	+	G	NA	4931	3pUTR	RTEL1	ENST00000370018	MIMAT0003283_miR-615-3p	4908-4921	-26.8	-10.52	0.463	0.543	0.396	seedless	4	C A U	AGGG GAC GGGCUC	UCCC CUG UCCGAG	UUC U GG CCU	associated with ulcerative colitis	PMC3281076
L2HS-3721899_1.1.1	rs2297441	+	A	0.71	4931	3pUTR	RTEL1	ENST00000370018_rs2297441_A_0	MIMAT0003283_miR-615-3p	4908-4921	-26.8	-10.564	0.461	0.544	0.402	seedless	4	C A U	AGGG GAC GGGCUC	UCCC CUG UCCGAG	UUC U GG CCU	associated with ulcerative colitis	PMC3281076
L2HS-3770683_1.1.0	rs7911488	-	T	NA	121	5pUTR	USMG5	ENST00000337003	MIMAT0004678_miR-99b*	97-112	-24.9	-0.829	0.289	0.29	0.466	seedless	6	C C C	CGGACCU GAC CG GCU	GCCUGGG CUG GC CGA	UGU U U AC	associated with splicing efficiency and USMG5 expression level	PMC3065702
L2HS-3770683_1.1.1	rs7911488	-	C	0.27	121	5pUTR	USMG5	ENST00000337003_rs7911488_C_0	MIMAT0004678_miR-99b*	97-112	-24.9	-0.94	0.289	0.291	0.464	seedless	6	C C C	CGGACCU GAC CG GCU	GCCUGGG CUG GC CGA	UGU U U AC	associated with splicing efficiency and USMG5 expression level	PMC3065702
L1HS-1276951_1.1.0	rs4621	-	C	NA	432	CDS	CFL1	ENST00000308162	MIMAT0004950_miR-877*	381-407	-30.3	9.931	0.218	0.38	0.251	seedless	7	U CA UCCUGGU C	GGAGGAGGG AGGAGA GGG	CCUCCUCCC UCUUCU CCU	GAC	associated with increased risk for spina bifida	PMC1831766
L1HS-1276951_1.1.1	rs4621	-	T	0.45	432	CDS	CFL1	ENST00000308162_rs4621_T_0	MIMAT0004950_miR-877*	381-407	-30.3	9.861	0.217	0.378	0.23	seedless	7	U CA UCCUGGU C	GGAGGAGGG AGGAGA GGG	CCUCCUCCC UCUUCU CCU	GAC	associated with increased risk for spina bifida	PMC1831766
L1-1109553_1.3.0	rs1127473	-	G	NA	4772	3pUTR	SLC22A23	ENST00000406686	MIMAT0014990_miR-3127	4754-4769	-26.7	-6.701	0.259	0.518	0.318	seedless	4	A A	CCCA CC CAAG CCUGAU	GGGU GG GUUC GGACUA	GAA AA U G	associated with endometriosis subfertility	PMC3023296
L1-1109553_1.3.1	rs1127473	-	A	0.1	4772	3pUTR	SLC22A23	ENST00000406686_rs1127473_A_0	MIMAT0014990_miR-3127	4754-4769	-26.7	-6.443	0.237	0.527	0.309	seedless	4	A A	CCCA CC CAAG CCUGAU	GGGU GG GUUC GGACUA	GAA AA U G	associated with endometriosis subfertility	PMC3023296
L2-244968_3.1.0	rs13107325	-	G	NA	1554	CDS	SLC39A8	ENST00000356736	MIMAT0015041_miR-1260b	1517-1543	-25.4	6.026	0.236	0.343	0.593	offset-6mer	4	U GCUAGCUUU UUU C	UGG UGGCA UGGUGGG	ACC ACCGU ACCACCC	U C UA	associated with diastolic blood pressure, body mass index, high density lipoprotein levels and systolic blood pressure	PMC3516534
L2-244968_3.1.1	rs13107325	-	A	0.03	1554	CDS	SLC39A8	ENST00000356736_rs13107325_A_0	MIMAT0015041_miR-1260b	1517-1543	-25.4	6.041	0.26	0.34	0.566	offset-6mer	4	U GCUAGCUUU UUU C	UGG UGGCA UGGUGGG	ACC ACCGU ACCACCC	U C UA	associated with diastolic blood pressure, body mass index, high density lipoprotein levels and systolic blood pressure	PMC3516534
L2HS-372354_4.1.0	rs293795	+	A	NA	1660	3pUTR	OGG1	ENST00000344629	MIMAT0015041_miR-1260b	1643-1659	-26.1	0.222	0.178	0.604	0.332	seedless	3	A A G A A	GUG G AGUGGU GGGA	CAC C UCACCA CCCU	UAC G A	associated with childhood medulloblastoma risk	PMC3371277
L2HS-372354_4.1.1	rs293795	+	G	0.16	1660	3pUTR	OGG1	ENST00000344629_rs293795_G_0	MIMAT0015041_miR-1260b	1643-1659	-26.1	-0.314	0.183	0.603	0.276	seedless	3	A A G A A	GUG G AGUGGU GGGA	CAC C UCACCA CCCU	UAC G A	associated with childhood medulloblastoma risk	PMC3371277
